# Supplementary material for: NPAS2 Compensates for Loss of CLOCK in Peripheral Circadian Oscillators
Source: PLoS Genet. 2016 Feb 19;12(2):e1005882. doi: 10.1371/journal.pgen.1005882 (PMC4760943; doi:10.1371/journal.pgen.1005882)
Supplement: S1 Dataset — (XLSX) [file pgen.1005882.s008.xlsx]

## Sheet: WT
Raw data - Wild-type
Single Cells of Cultured SCN explants
Photons/min
			Explant 1																				Explant 2
Plane	hrs	days	Cell 1	Cell 2	Cell 3	Cell 4	Cell 5	Cell 6	Cell 7	Cell 8	Cell 9	Cell 10	Cell 11	Cell 12	Cell 13	Cell 14	Cell 15	Cell 16	Cell 17	Cell 18	Cell 19	Cell 20	Cell 21	Cell 22	Cell 23	Cell 24	Cell 25	Cell 26	Cell 27	Cell 28	Cell 29	Cell 30	Cell 31	Cell 32	Cell 33	Cell 34	Cell 35	Cell 36	Cell 37	Cell 38	Cell 39	Cell 40	Cell 41	Cell 42	Cell 43	Cell 44	Cell 45	Cell 46	Cell 47
1	0.500062	0.0208359	643.125	535.524	479.612	751.152	499.026	421.011	520.971	910.588	447.425	314.434	336.669	544.029	624.4	597.252	402.469	386.904	485.575	335.334	522.217	206.643	427.008	332.038	355.957	444.559	430.674	397.307	299.691	431.433	321.766	330.812	420.966	399.108	446.142	273.972	356.315	434.525	615.862	633.999	494.5	694.321	649.879	717.329	671.173	377.945	691.143	561.874	765.73
2	1.00012	0.0416719	652.649	543.898	483.701	768.128	509.363	402.125	494.253	965.378	448.152	340.11	323.424	510.923	610.733	605.3	383.953	374.429	471.375	352.863	516.034	206.458	358.886	284.57	311.265	389.215	366.978	341.258	259.707	373.866	273.201	270.793	361.652	341.801	387.664	232.513	314.205	376.274	521.283	543.455	421.551	601.424	553.619	612.933	563.425	326.148	578.568	473.966	662.896
3	1.50019	0.0625078	696.593	577.438	514.736	804.012	516.306	412.81	487.68	1036.91	465.952	357.716	322.925	498.502	643.405	620.639	382.759	375.568	472.775	366.716	549.412	201.317	316.689	254.88	276.868	347.149	332.168	303.108	234.66	336.29	232.513	236.342	304.822	310.528	348.288	210.297	280.046	336.377	461.123	456.86	364.103	533.291	485.193	536.241	481.527	289.039	484.119	414.056	584.491
4	2.00025	0.0833437	792.809	653.967	591.232	876.722	543.164	462.122	508.073	1132.3	505.708	385.214	332.395	520.848	732.626	663.009	407.622	399.368	505.046	394.236	634.076	199.136	281.098	234.422	239.043	300.754	305.841	262.625	214.766	302.316	197.996	203.029	267.756	272.225	314.216	189.6	257.939	301.405	410.541	381.394	314.715	458.715	416.735	464.529	401.896	261.15	409.196	351.976	511.694
5	2.50031	0.10418	968.603	767.204	699.729	975.434	596.609	530.299	572.941	1294.21	588.713	434.624	366.869	564.477	880.097	726.488	464.332	443.061	566.768	426.973	770.602	208.064	248.556	207.216	217.033	267.637	272.095	229.074	192.507	266.4	170.14	172.472	230.278	235.658	276.629	176.865	231.938	261.139	347.225	322.807	269.003	399.932	353.18	399.987	341.085	240.898	333.492	298.335	444.689
6	3.00037	0.125016	1130.82	892.817	802.714	1065.38	651.335	611.655	656.77	1435.88	656.564	492.626	408.024	623.378	1035.23	789.642	524.405	491.311	637.938	462.542	914.613	219.54	221.622	185.532	189.09	241.831	237.763	206.121	175.932	239.997	144.117	156.505	206.294	216.73	237.98	167.742	212.25	228.022	304.486	266.509	223.292	345.348	293.703	338.839	285.926	222.62	276.738	256.03	399.932
7	3.50044	0.145852	1265.67	988.807	915.289	1173.11	696.786	669.276	733.071	1573.53	741.293	549.596	441.466	694.657	1161.79	839.041	588.644	528.995	707.807	489.552	1021.3	224.791	196.358	165.291	173.741	216.61	211.067	182.43	161.625	215.775	121.413	143.14	188.201	200.003	211.273	154.66	198.56	201.033	258.134	223.26	186.921	282.986	248.458	286.685	241.82	204.548	229.139	220.136	345.337
8	4.0005	0.166687	1386.39	1084.07	1006.3	1275.39	736.975	740.598	812.247	1689.19	812.832	595.297	470.125	767.758	1277.06	901.36	640.484	566.299	784.661	504.261	1113.96	225.886	175.77	153.391	162.622	184.014	189.969	156.147	145.863	189.177	105.12	128.702	172.06	177.668	187.344	148.966	184.523	182.17	218.617	185.163	158.403	241.917	205.991	252.895	197.28	190.522	191.336	190.251	297.456
9	4.50056	0.187523	1466.7	1136.56	1083.29	1344.68	760.851	781.114	873.253	1815.09	860.963	635.226	506.41	838.342	1340.29	945.422	684.894	599.395	854.421	518.591	1179.02	228.62	156.092	144.963	148.022	162.72	166.528	141.003	135.927	175.281	90.9316	114.861	157.589	163.447	166.875	141.524	177.559	166.376	188.754	154.65	138.921	203.973	169.142	221.155	164.846	174.359	158.707	161.744	257.223
10	5.00062	0.208359	1527.74	1184.18	1151.86	1418.41	797.765	820.935	951.072	1899.03	897.117	658.386	536.013	899.435	1398.5	984.831	723.912	633.781	931.264	529.2	1233.76	234.087	141.969	132.412	136.372	143.802	150.495	127.585	127.531	164.705	80.0625	110.522	147.295	158.186	151.102	135.178	170.758	148.532	168.35	134.712	121.174	170.899	141.991	199.688	136.99	158.999	134.018	136.686	224.702
11	5.50069	0.229195	1567.34	1212.16	1207.56	1503.04	828.745	845.331	994.3	2003.88	930.516	664.829	550.397	984.599	1438.76	1027.41	766.043	655.791	994.32	535.958	1287.89	239.597	126.479	121.022	125.502	131.968	136.545	115.501	114.731	152.133	74.6604	103.916	140.7	149.204	136.523	131.447	164.119	132.065	149.508	111.347	102.712	147.132	120.426	182.896	118.918	152.74	111.195	122.693	191.303
12	6.00075	0.250031	1602.23	1217.35	1253.55	1572.29	848.878	875.139	1051.45	2084.87	957.386	676.609	574.511	1046.75	1463.01	1066	807.817	677.442	1058.61	544.885	1322.81	242.287	116.401	115.306	121.033	117.551	121.109	108.439	105.142	137.684	68.8571	94.251	131.675	137.142	121.999	127.292	151.818	123.116	129.95	96.4638	93.7954	125.177	105.511	168.307	103.905	144.334	96.8218	109.34	168.22
13	6.50081	0.270867	1626.48	1227.39	1304.53	1622.46	855.853	907.617	1111.28	2146.71	984.038	695.18	600.089	1111.04	1486.1	1094.44	846.542	696.696	1139.77	555.83	1340.57	240.476	107.691	108.841	115.62	105.934	111.585	105.869	98.1669	131.512	65.7764	91.4089	126.056	132.152	108.526	127.401	143.987	111.075	114.991	86.3106	81.0604	102.853	91.3221	146.08	91.116	132.792	86.4842	93.3181	147.989
14	7.00087	0.291703	1646.31	1219.73	1348.96	1661.48	873.447	942.828	1153.4	2215.07	1014.65	699.552	612.845	1188.24	1523.46	1126.94	886.081	719.216	1218.4	568.413	1370.69	235.486	99.9133	102.853	109.307	100.759	102.376	101.519	93.535	128.833	64.3228	90.2916	121.543	130.688	96.3879	120.274	142.327	102.224	105.413	77.5893	72.5777	87.7533	74.3133	131.436	81.6788	125.155	75.7669	86.0286	125.817
15	7.50094	0.312539	1656.46	1226.69	1387.45	1709.13	880.281	985.556	1188.21	2288.14	1055.21	694.562	621.339	1273.91	1551.28	1153.68	922.399	729	1275.35	565.517	1390.13	234.532	94.6415	102.452	104.426	97.8523	92.7106	89.1418	92.4937	118.549	63.4225	85.1065	120.827	123.517	93.2964	115.078	138.628	95.4442	91.973	69.1282	67.0889	77.4916	66.4164	121.088	74.9533	117.909	65.9391	81.1038	109.557
16	8.001	0.333375	1664.86	1230.38	1409.51	1754.08	879.511	1005.14	1236.83	2335.54	1089.46	702.155	627.056	1336	1571	1191.65	965.832	734.565	1328.48	561.829	1392.01	240.346	93.535	105.402	103.905	91.4089	86.3106	84.8571	94.1859	113.917	62.7282	80.6374	116.336	120.285	86.1479	114.753	129.332	87.992	79.9974	62.2835	60.4177	64.7459	59.4306	107.843	65.8523	115.067	58.9533	74.1832	99.1106
17	8.50106	0.354211	1659.74	1215.24	1419.66	1793.42	883.882	1005.72	1274.65	2388.91	1114.01	696.645	627.229	1385.87	1599.03	1203.51	995.814	742.234	1374.95	559.095	1389.6	233.078	91.2028	102.745	105.673	87.9703	81.7438	85.5188	94.1859	107.192	68.8788	76.255	115.067	119.385	80.6374	114.265	126.782	81.8089	73.3045	55.135	58.053	55.9377	54.8096	96.3662	59.3872	113.494	56.7296	66.4923	88.2849
18	9.00112	0.375047	1644.77	1191.29	1429.76	1825.57	887.191	1017.53	1294.51	2445.41	1119.25	682.792	634.161	1427.63	1600.66	1215.72	1022.73	747.538	1400.54	554.746	1381.77	225.908	91.1269	103.732	106.129	85.2476	79.2598	86.0937	99.8699	100.076	72.5886	81.9608	116.835	119.471	77.0794	112.138	122.91	76.4937	70.3757	49.5269	56.2415	49.7764	46.9886	89.0767	58.5194	111.249	54.5927	60.0815	78.2618
19	9.50119	0.395883	1627.01	1151.82	1427.37	1868.31	887.093	1023.73	1312.74	2464.37	1113.82	668.669	634.356	1450.2	1589.4	1233.24	1031.52	734.218	1431.44	528.679	1362.94	226.689	95.8347	106.91	115.349	82.1127	77.6218	82.5574	102.538	95.531	75.9947	85.7249	114.85	121.001	74.6279	120.241	123.507	74.7472	65.8849	44.1899	52.5425	45.535	42.1723	83.9784	58.6821	106.227	51.4686	59.0727	71.6774
20	10.0012	0.416719	1595.79	1119	1415.39	1868.51	887.592	1028.64	1319.47	2479.43	1113.04	651.476	624.018	1455.39	1571.05	1235.9	1033.18	736.029	1441.54	519.318	1339.44	219.508	99.3818	109.286	125.98	85.1282	73.5106	83.013	105.966	91.8428	84.076	89.5323	125.633	122.053	75.8645	124.483	126.555	74.834	62.8584	45.1771	54.9181	42.4218	42.9533	78.2076	59.2245	107.897	51.5337	60.7215	65.7221
21	10.5013	0.437555	1545.34	1073.46	1396.54	1895.4	891.031	1038.99	1310.13	2495.88	1097.8	639.337	616.707	1450.1	1558.04	1234.49	1039.42	733.361	1434.48	513.373	1306.84	214.854	102.495	114.601	139.561	86.1262	72.4584	86.7228	117.931	91.4632	99.1215	103.254	135.775	128.334	80.8543	130.85	127.477	75.2571	65.4293	49.1689	54.9832	41.3913	44.8842	76.114	60.971	107.669	55.0374	63.7371	63.5527
22	11.0014	0.458391	1495.95	1038.18	1369.17	1915.14	894.405	1040.98	1290.12	2491.64	1062.69	621.515	612.162	1418.36	1514.71	1236.74	1044.86	725.507	1426.68	495.833	1261.21	213.455	113.798	131.306	150.495	92.6781	77.0035	97.1472	134.918	96.5289	110.023	125.557	149.009	136.99	82.7093	139.821	132.955	85.0306	72.6537	50.2537	60.6781	44.4503	48.4421	79.8021	66.5682	108.624	56.415	70.5276	63.0103
23	11.5014	0.479226	1442.58	988.405	1322.65	1895.34	898.971	1041.72	1260.63	2488.77	1035.75	591.815	591.346	1393.7	1476.51	1226.3	1023.42	702.337	1411.14	471.903	1225.57	205.601	128.334	153.847	170.237	103.873	83.3493	113.527	156.092	98.9696	125.155	155.018	170.476	146.991	86.7554	148.271	144.833	99.5988	79.1296	57.4672	70.2998	51.2191	55.0591	85.9201	76.613	115.208	59.6476	76.895	66.3838
24	12.0015	0.500062	1369.45	946.653	1274.21	1861.57	892.832	1032.43	1233.87	2490.89	994.43	568.927	573.708	1356.1	1419.87	1187.17	998.569	676.39	1373.33	453.061	1160.64	199.733	149.66	177.494	191.759	114.286	93.5567	130.167	186.65	102.083	149.454	198.614	198.484	165.985	96.6374	160.247	157.546	114.362	88.2306	69.3018	86.2021	57.695	66.9262	95.173	91.3547	120.773	69.8225	93.9147	69.6164
25	12.5016	0.520898	1312.5	911.551	1222.13	1837.67	871.679	994.234	1198.46	2472.61	962.408	544.487	547.414	1325.22	1363.05	1155.81	973.816	655.509	1334.36	432.495	1095.03	198.236	172.233	206.739	225.657	134.397	108.309	152.697	218.921	108.342	175.433	250.227	232.068	186.227	111.878	177.158	170.942	144.54	106.801	84.9547	105.098	73.9337	84.3689	107.42	112.702	123.279	78.7174	113.06	79.455
26	13.0016	0.541734	1239.94	867.554	1158.38	1786.59	851.069	949.748	1138.45	2421.69	944.662	517.813	526.25	1276.55	1305.3	1125.53	948.053	625.656	1293.22	405.278	1045.53	193.073	196.955	234.183	262.267	160.54	128.974	182.484	266.487	122.086	205.405	314.91	268.006	212.662	136.274	192.692	191.13	173.546	134.766	109.459	131.631	94.0665	115.143	133.172	146.579	136.068	96.453	133.519	98.1127
27	13.5017	0.56257	1189.65	835.803	1108.67	1730.12	822.638	908.636	1086.85	2369.73	904.135	488.764	492.504	1242.52	1224.35	1076.36	902.776	598.212	1241.38	391.274	996.284	186.282	232.252	269.893	295.775	187.582	157.003	217.684	310.441	137.684	240.279	378.443	306.698	244.336	163.642	205.437	217.641	203.561	167.363	143.26	165.237	116.347	149.031	161.57	184.589	150.148	121.315	161.646	119.526
28	14.0017	0.583406	1137.64	796.004	1042.43	1659.57	796.669	866.982	1039.62	2319.86	868.339	461.765	472.002	1203.29	1150.89	1034.89	860.199	559.4	1191.86	368.614	925.634	177.81	273.18	310.321	334.338	224.529	183.58	243.881	351.77	159.824	275.653	449.603	346.66	275.957	204.309	224.974	249.554	241.245	216.871	187.203	211.111	152.74	191.618	197.508	231.612	167.254	153.934	200.198	152.621
29	14.5018	0.604242	1059.56	758.407	989.486	1602.66	773.249	818.744	984.385	2240.49	826.663	443.497	442.302	1150.13	1069.98	980.167	819.315	524.699	1137.66	344.587	857.252	172.202	318.587	348.288	370.731	266.671	206.945	278.343	404.998	182.842	299.897	521.467	384.648	316.06	245.844	244.109	284.732	281.066	275.425	242.85	259.024	198.777	251.93	240.041	284.147	188.505	189.709	252.732	187.116
30	15.0019	0.625078	983.182	704.603	925.204	1532.3	747.27	770.809	933.597	2146.21	789.933	408.796	416.431	1079.45	984.612	929.444	772.975	486.82	1068.25	323.033	789.52	168.763	361.207	397.568	413.665	315.669	238.218	310.452	438.343	215.037	322.492	610.232	424.849	352.355	286.576	262.105	325.519	324.141	334.848	297.89	314.443	248.469	307.642	290.015	332.765	214.018	237.741	302.338	228.857
31	15.5019	0.645914	885.284	639.117	857.028	1427.37	693.987	700.875	871.691	1993.1	749.06	374.399	388.303	1006.81	895.457	869.761	714.572	450.199	999.603	306.914	721.127	165.954	410.921	450.015	461.622	358.289	276.629	344.881	479.173	247.07	351.585	676.054	473.901	398.359	330.443	284.624	371.219	368.605	408.307	364.635	369.831	305.581	381.101	358.864	388.271	247.634	294.148	368.724	285.372
32	16.002	0.66675	794.838	591.41	779.273	1326.8	654.524	644.002	788.545	1826.05	699.661	340.685	350.749	929.483	805.618	806.076	645.55	412.873	916.132	283.483	651.454	162.287	462.652	492.212	511.498	414.999	321.874	388.521	506.161	279.005	380.45	734.989	511.835	425.565	375.135	310.376	409.771	417.386	497.505	449.408	430.793	375.58	474.465	431.954	446.338	277.486	358.506	442.487	360.99
33	16.5021	0.687586	694.651	532.356	695.791	1205.56	622.448	580.327	720.607	1641.06	658.516	301.114	318.803	847.997	707.394	739.418	580.324	371.012	829.45	260.964	589.461	160.053	505.066	514.427	548.391	466.438	364.429	429.719	529.071	320.724	413.633	793.814	555.279	466.503	425.326	333.199	449.852	464.876	578.97	546.948	504.426	451.892	579.664	522.986	517.204	320.713	442.443	513.06	429.307
34	17.0021	0.708422	606.45	467.716	616.203	1090.07	579.438	510.253	646.573	1461.14	607.078	273.746	292.531	747.495	614.876	673.987	517.073	342.462	729.057	243.293	513.333	150.03	549.909	538.986	579.241	512.898	408.697	472.708	544.627	349.871	443.582	826.78	599.233	523.018	469.226	353.646	495.889	514.937	673.44	665.088	572.884	539.995	663.58	613.258	587.528	367.357	533.931	586.389	531.707
35	17.5022	0.729258	529.813	418.458	534.739	955.627	524.094	457.024	568.971	1247.37	548.708	243.568	264.154	667.94	546.071	595.733	445.566	316.775	662.345	222.716	456.872	143.283	581.898	571.366	607.162	558.273	447.216	512.149	546.861	393.76	472.773	851.165	626.677	567.33	504.48	359.482	527.574	554.346	774.376	763.94	638.923	621.318	770.514	697.098	661.063	401.039	615.97	659.393	606.012
36	18.0022	0.750094	454.304	370.111	456.583	825.978	470.974	397.743	495.609	1068.98	499.514	221.862	245.713	579.956	468.143	533.219	399.519	281.325	591.446	208.853	409.035	144.042	620.049	590.305	626.839	606.316	493.871	541.785	542.848	423.146	488.458	858.519	644.846	602.161	539.268	378.693	556.092	587.355	850.905	859.235	707.187	713.098	842.877	783.422	733.828	445.795	717.535	731.214	702.5
37	18.5023	0.77093	393.308	327.936	406.359	722.949	430.708	357.39	426.728	917.357	459.476	202.38	225.125	510.402	411.671	487.595	352.072	262.104	518.649	196.986	364.202	140.441	638.316	604.591	638.717	643.024	539.55	575.672	540.548	454.408	500.282	838.766	665.478	627.729	574.435	402.839	571.29	624.323	921.163	972.58	776.643	800.128	912.583	873.229	808.176	468.879	810.107	800.214	789.313
38	19.0024	0.791765	345.287	287.171	351.775	637.492	390.367	320.91	371.265	788.717	404.935	185.61	202.432	451.186	374.019	444.65	303.302	249.217	463.891	184.706	330.521	141.352	656.67	615.667	648.589	676.282	581.204	607.629	541.947	486.235	511.325	806.582	679.471	650.66	607.77	424.784	587.181	649.229	979.957	1060.09	841.185	878.739	971.452	974.956	877.535	489.847	901.508	871.45	877.85
39	19.5024	0.812601	308.503	259.651	307.897	552.676	351.337	297.371	326.801	676.76	356.794	173.027	186.182	391.688	333.797	400.696	263.34	227.804	404.306	175.551	296.72	132.913	657.559	626.481	647.569	685.676	608.323	622.858	534.875	507.366	512.279	768.182	682.856	661.031	634.042	443.333	589.589	660.434	1015.94	1127.92	881.592	949.638	1004.45	1041.42	946.829	505.738	966.159	917.779	957.839
40	20.0025	0.833437	281.97	242.827	272.404	480.866	316.799	275.047	297.079	568.6	321.811	159.609	172.2	345.597	298.51	367.633	243.63	213.8	365.157	174.618	267.226	132.066	661.085	607.965	641.006	697.012	628.629	644.716	515.328	532.011	522.747	745.5	686.077	675.002	657.787	452.944	585.717	673.006	1045.99	1154.19	914.883	1012.88	1024.52	1100.79	1010.17	519.298	1030.98	948.13	1002.87
41	20.5026	0.854273	267.803	228.389	248.344	426.759	287.674	253.352	267.281	505.175	286.98	149.705	167.948	303.628	269.992	337.791	215.633	203.354	334.231	164.172	251.02	138.347	658.384	586.704	625.147	710.745	647.916	664.448	518.43	546.113	520.035	718.945	683.398	683.225	674.319	453.237	584.686	660.347	1053.87	1174.69	929.267	1057.54	1019.06	1134.96	1049.92	529.234	1076.95	970.671	1054.11
42	21.0026	0.875109	259.104	220.59	232.626	388.185	263.722	238.611	246.996	451.024	259.222	146.863	162.144	274.698	253.255	316.313	196.78	196.986	310.106	162.404	237.125	137.512	639.835	564.163	614.734	709.812	650.585	657.126	516.933	551.027	500.195	692.423	681.022	680.393	672.269	454.636	570.27	651.398	1041.49	1190.42	927.954	1061.79	1013.32	1167.12	1059.23	531.111	1092.13	968.025	1087.41
43	21.5027	0.895945	261.523	217.39	223.937	365.536	252.224	232.2	234.793	409.674	245.836	142.979	156.439	249.217	243.199	301.94	187.559	191.183	291.893	162.718	235.15	132.793	617.359	532.119	593.386	686.685	646.94	644.857	496.627	552.925	485.681	666.78	679.645	663.992	668.895	455.97	543.26	635.311	1024.03	1176.05	914.948	1061.72	984.502	1154.47	1053.39	516.868	1088.82	954.758	1104.69
44	22.0027	0.916781	266.35	222.195	219.967	342.192	236.701	228.056	229.673	378.52	235.845	144.758	156.45	226.828	237.135	287.774	182.309	185.683	275.449	166.363	236.615	137.1	593.549	503.439	560.279	658.254	623.9	638.544	477.079	543.574	470.278	631.46	664.795	646.43	642.829	445.839	519.591	604.418	979.859	1147.71	880.594	1049.61	959.791	1128.48	1044.94	507.463	1067.78	911.976	1086.27
45	22.5028	0.937617	273.683	228.183	221.822	323.382	223.055	222.676	226.473	360.904	232.06	151.365	162.329	211.338	231.733	275.961	178.816	186.009	263.082	171.668	236.246	138.629	567.547	469.389	522.183	629.193	605.578	611.165	446.923	517.725	439.265	582.864	618.801	619.17	609.017	437.573	496.757	580.315	930.21	1102.29	843.962	1017.32	923.008	1084.63	1011.16	497.473	1034.18	863.835	1067.92
46	23.0029	0.958453	287.687	239.876	223.384	315.67	220.289	219.248	223.327	357.389	227.699	157.678	162.969	199.46	234.304	277.121	179.695	185.716	256.455	180.79	239.251	141.927	543.39	437.963	481.31	589.09	596.64	583.818	417.831	500.13	416.279	536.556	578.796	583.938	569.142	417.668	468.445	546.579	877.774	1040.81	792.925	969.619	883.035	1015.21	965.367	476.537	976.876	808.133	1034.56
47	23.5029	0.979289	307.407	250.214	225.706	313.067	228.349	220.701	219.14	358.68	234.337	165.087	167.091	195.229	242.537	279.302	182.081	187.842	249.371	186.181	245.271	146.906	510.023	402.839	445.21	547.035	568.448	566.029	397.839	483.783	386.08	492.982	542.717	537.467	524.472	393.001	438.951	514.221	820.705	970.248	737.57	919.363	840.643	946.145	923.279	456.209	923.376	754.861	988.559
48	24.003	1.00012	337.086	276.421	234.275	316.809	232.72	220.604	224.336	370.059	246.758	176.021	174.207	198.093	256.986	284.975	191.345	187.701	252.3	197.506	255.402	147.73	468.304	374.202	415.563	505.391	538.086	536.328	380.222	458.14	357.53	440.133	502.029	510.001	480.876	367.78	415.227	478.522	764.613	898.221	684.678	874.964	794.465	885.063	856.155	434.829	854.679	686.761	936.86
49	24.5031	1.02096	375.573	300.525	257.337	329.197	242.299	228.49	232.656	395.117	262.118	193.062	183.243	204.786	275.6	301.149	199.839	197.279	254.285	208.451	278.019	155.106	436.195	347.083	376.014	464.627	506.292	510.956	361.999	438.69	326.408	400.941	458.552	483.262	443.615	344.979	383.921	445.774	717.741	815.542	632.328	812.949	737.321	834.123	792.317	414.24	793.782	616.925	883.588
50	25.0031	1.0418	418.572	336.256	275.398	347.724	247.082	246.627	243.97	424.633	283.574	215.701	189.719	216.653	299.649	314.057	208.527	205.643	259.817	221.935	304.053	171.746	405.888	335.281	341.302	426.443	472.773	474.704	345.511	412.537	288.507	365.611	424.328	444.298	399.813	321.592	352.073	413.698	657.212	759.829	567.428	751.151	678.582	765.155	712.947	404.174	716.873	563.458	826.259
51	25.5032	1.06263	462.157	381.197	295.878	373.281	257.637	255.348	262.432	467.513	308.751	240.541	197.117	229.843	329.447	325.024	224.289	213.811	275.145	235.114	328.395	184.037	370.08	310.289	311.894	379.366	440.903	435.642	318.283	383.997	259.197	324.054	394.292	390.43	357.66	298.01	320.128	375.699	604.613	688.214	509.687	683.452	622.511	703.78	641.006	375.081	645.888	515.588	761.109
52	26.0032	1.08347	505.471	410.67	316.694	404.055	269.472	275.785	279.257	508.299	333.386	271.554	213.637	250.66	357.011	346.111	241.135	224.224	301.558	247.35	357.9	186.163	334.24	289.755	282.574	351.455	408.263	397.329	291.902	359.894	233.131	295.732	361.022	356.9	326.115	272.106	293.443	339.946	550.126	612.369	468.879	622.229	558.045	642.579	585.218	354.547	580.076	464.876	703.184
53	26.5033	1.1043	540.172	446.271	346.156	441.609	284.712	291.991	303.609	560.692	357.706	304.802	222.782	274.21	388.49	366.83	257.319	238.098	328.59	269.848	391.017	191.717	306.568	262.766	250.975	320.052	376.458	368.247	271.401	323.317	208.778	267.311	330.715	318.305	292.271	250.964	271.162	317.405	501.117	547.121	421.768	577.744	496.355	582.354	528.171	332.895	516.933	415.889	639.249
54	27.0034	1.12514	583.736	481.07	376.496	490.911	308.067	316.419	329.459	626.84	378.62	335.869	235.658	301.382	429.298	388.145	273.764	252.992	354.581	290.48	436.544	202.163	273.277	245.779	230.853	292.228	347.995	328.231	249.467	296.241	184.057	241.95	305.896	283.452	264.827	226.102	255.097	289.277	439.786	485.096	381.318	512.8	438.17	525.785	474.552	306.416	470.495	371.631	575.694
55	27.5034	1.14598	628.113	525.718	412.998	540.191	325.065	344.666	360.851	694.582	403.927	360.189	249.835	333.805	464.487	413.268	296.858	268.916	385.735	312.24	475.682	212.218	242.807	226.774	207.705	268.429	318.142	297.803	233.239	277.985	165.953	212.054	279.395	252.928	240.247	204.917	228.629	259.837	394.65	419.555	340.51	464.236	380.678	480.486	420.575	281.597	422.05	327.016	510.479
56	28.0035	1.16681	658.073	562.252	452.157	579.458	345.61	366.231	400.835	754.319	428.854	396.344	267.224	372.954	493.125	440.256	319.855	286.836	415.316	330.247	509.938	216.308	214.907	209.267	188.548	250.801	288.898	271.954	215.092	254.75	143.14	190.696	253.502	228.662	219.441	190.967	211.219	236.624	353.972	355.577	291.132	410.704	332.147	440.057	363.68	265.348	369.191	290.373	457.402
57	28.5036	1.18765	701.561	607.334	492.857	627.372	366.556	385.67	441.546	836.879	456.114	423.126	276.325	422.505	545.214	463.915	349.989	306.22	442.239	351.215	554.424	225.561	194.178	192.16	170.498	228.26	260.911	243.783	199.493	230.354	128.269	175.086	228.228	206.674	198.191	174.826	195.002	211.176	314.313	309.725	256.106	352.8	291.794	391.883	317.22	252.038	333.21	261.009	403.62
58	29.0036	1.20848	742.401	649.617	530.508	681.479	386.635	411.801	482.571	913.213	492.919	453.184	282.215	469.258	584.428	489.341	381.588	323.338	485.9	372.714	594.158	227.774	177.147	184.556	156.667	209.581	240.659	219.387	186.378	209.429	112.279	157.101	214.56	181.996	183.981	162.807	183.634	195.002	278.886	265.717	225.614	301.242	251.561	354.633	273.397	236.157	301.166	229.953	353.57
59	29.5037	1.22932	788.514	677.04	557.106	735.51	411.465	437.9	521.047	986.542	515.84	477.613	297.152	524.287	627.449	509.181	406.309	341.225	528.715	391.621	637.027	234.271	160.41	173.155	144.627	199.287	222.435	204.19	171.398	197.193	98.2537	143.987	192.572	165.703	166.56	146.731	173.502	175.661	242.72	234.313	190.772	258.557	210.243	326.18	236.646	218.031	264.198	198.408	309.725
60	30.0037	1.25016	818.594	712.533	593.25	787.068	430.795	460.918	553.253	1064.17	536.938	500.794	307.327	585.369	654.654	530.54	435.868	358.494	565.575	408.37	663.679	241.463	146.308	164.293	136.589	185.565	197.258	183.58	155.051	181.226	88.5886	134.603	177.538	150.528	149.768	140.678	162.557	159.184	213.085	201.749	162.557	226.416	182.571	301.394	198.441	204.461	232.784	174.945	278.3
61	30.5038	1.27099	848.934	736.419	633.201	846.544	443.346	474.011	580.729	1137.94	557.722	532.219	313	630.104	693.694	561.444	454.353	370.394	602.998	418.393	693.737	244.652	135.764	152.241	124.602	171.214	175.303	166.267	138.867	167.938	78.2401	124.081	164.174	139.615	135.46	130.742	157.188	147.935	191.368	175.303	144.93	189.448	160.529	280.079	170.292	190.446	201.966	152.925	244.25
62	31.0039	1.29183	888.321	767.258	663.151	898.352	466.32	487.831	613.391	1217.08	574.774	554.076	318.944	687.899	719.782	583.454	477.599	381.589	647.766	424.251	719.641	241.441	127.227	143.227	116.955	159.694	159.9	149.649	129.451	152.523	70.213	115.642	151.439	129.766	131.089	123.539	152.751	132.239	170.574	151.428	128.529	160.008	138.715	265.5	147.935	179.046	179.056	136.957	215.938
63	31.5039	1.31266	918.033	783.67	696.887	951.45	483.741	508.474	651.661	1286.86	600.276	569.133	329.488	743.21	745.371	599.248	498.491	401.212	695.679	439.285	743.571	241.658	119.677	133.909	110.034	150.636	150.658	134.69	117.226	144.822	68.2604	107.127	143.607	124.83	120.22	123.463	143.911	120.068	151.829	134.994	109.676	138.357	118.007	252.895	129.115	167.46	157.73	120.947	193.093
64	32.004	1.3335	958.07	796.318	743.053	996.077	504.2	521.469	678.313	1343.76	631.203	580.436	338.546	791.46	765.765	602.599	529.102	416.192	734.47	447.117	765.081	239.348	113.635	129.755	101.302	134.82	135.591	125.828	108.721	135.005	63.9865	100.933	132.391	119.385	110.457	118.354	138.574	113.982	136.035	119.797	96.9628	117.562	101.313	242.113	111.401	158.598	134.94	107.658	171.865
65	32.5041	1.35434	1003.4	802.328	774.348	1029.65	512.596	550.898	713.958	1418.39	662.638	589.005	351.715	850.329	782.762	619.196	554.323	425.347	786.516	442.529	793.144	238.795	109.904	123.832	97.9825	125.719	127.802	117.15	101.92	128.518	59.7235	93.3615	123.875	111.542	103.471	120.035	135.395	107.756	119.905	107.572	86.5276	104.057	88.3608	224.995	96.9303	145.201	120.48	98.4381	149.66
66	33.0041	1.37517	1032.76	815.583	806.11	1061.11	517.119	568.959	747.401	1462.22	681.34	588.799	355.804	905.304	800.064	633.493	586.496	437.518	828.181	445.718	807.961	233.49	110.869	118.289	93.8279	122.422	119.222	107.496	96.3011	121.478	59.5174	85.8333	115.577	107.214	97.5486	123.431	131.338	101.334	108.081	97.0713	78.7282	90.2157	76.2225	203.127	86.495	134.321	108.819	86.9506	133.421
67	33.5042	1.39601	1056.53	814.499	830.061	1090.7	519.484	578.353	771.395	1472.35	705.866	582.866	359.08	957.567	809.426	647.551	612.845	444.037	865.225	445.533	812.886	229.943	114.774	115.989	93.3832	115.479	113.277	98.7743	88.9465	118.462	60.4611	82.9045	109.915	100.456	96.0516	130.438	123.3	92.3635	94.6306	90.8665	70.994	79.2055	66.6225	191.368	76.5371	127.13	102.094	81.3859	116.651
68	34.0042	1.41684	1071.93	806.721	848.534	1105.92	517.607	592.325	802.592	1488.41	739.265	590.491	363.701	1004.44	823.538	652.433	641.352	449.472	899.991	444.6	822.941	221.374	125.372	114.742	93.9364	112.236	111.195	97.5486	85.4428	114.33	59.2245	80.8327	110.978	98.1127	94.4896	133.226	124.092	88.7079	86.7771	83.8808	63.8781	70.072	61.5459	177.831	70.571	122.086	94.7499	77.9798	101.833
69	34.5043	1.43768	1076.87	808.598	872.084	1120.1	522.554	599.234	818.788	1501.07	758.866	578.169	364.319	1048.06	851.08	657.444	669.848	452.498	945.55	440.717	835.741	216.297	137.641	114.113	93.7737	113.44	107.42	93.8604	86.5927	109.741	61.036	80.1167	110.913	96.0408	90.3784	136.155	125.611	87.0482	80.9086	78.4028	58.6062	63.6177	56.274	170.172	67.8808	118.126	88.5127	74.7689	94.6849
70	35.0044	1.45852	1080.78	801.167	879.829	1132.18	518.041	599.267	832.412	1514.04	787.037	569.729	365.382	1080.87	858.51	665.287	692.313	446.511	978.049	440.847	833.724	210.222	151.775	114.666	101.226	115.653	106.606	90.1832	85.6381	105.576	66.0476	87.3737	119.276	97.1906	90.0964	139.344	126.555	85.1716	75.3764	74.2482	55.7642	59.5499	53.4537	158.782	68.0977	117.877	81.3425	70.8096	86.7988
71	35.5044	1.47935	1079.11	785.308	892.488	1130.52	520.395	610.407	841.036	1511.25	801.388	558.112	363.69	1113.12	871.766	678.152	708.292	442.323	1010.53	436.834	828.669	203.421	167.515	116.022	107.561	118.365	109.036	89.2937	88.5669	103.298	73.4455	99.5988	127.705	100.662	92.0164	146.102	127.867	87.1567	74.053	69.7249	53.573	54.4733	53.1825	149.974	71.2977	117.161	73.7384	74.3676	76.1574
72	36.0045	1.50019	1073.65	773.756	905.255	1126.52	513.908	608.032	850.083	1513.63	816.737	546.928	353.385	1123.35	875.617	676.275	721.601	440.501	1033.23	425.78	823.56	196.511	186.443	123.474	120.578	122.454	112.496	88.4367	98.0042	103.938	82.5465	109.633	137.977	108.526	95.4225	151.623	128.203	92.0489	76.9927	68.3255	55.6232	55.851	53.7682	142.815	77.7086	117.226	74.2157	85.8008	72.274
73	36.5046	1.52102	1068.12	758.938	901.643	1139.04	509.32	610.982	849.594	1521.81	818.397	524.929	345.141	1129.04	876.788	666.144	730.344	427.81	1059.76	411.32	814.068	193.387	217.511	133.215	146.427	131.599	117.963	94.7716	113.483	105.554	92.2767	135.46	154.801	118.278	109.155	156.081	138.259	97.8089	84.4882	69.3452	58.5954	62.956	55.2327	146.308	87.2001	121.988	79.2055	99.4035	72.5994
74	37.0046	1.54186	1053.64	744.37	897.955	1124.67	505.588	611.221	851.417	1520.56	817.649	499.568	337.363	1128.99	877.656	674.735	734.174	424.197	1071.35	402.708	804.501	192.357	247.786	147.686	168.849	149.107	125.307	103.949	133.367	108.711	108.342	170.227	182.267	134.582	129.722	162.481	146.568	114.048	93.5676	73.7276	62.6415	67.5988	63.5418	147.393	100.879	126.75	86.4516	116.033	71.6774
75	37.5047	1.5627	1034.23	717.436	901.795	1111.61	502.464	607.5	855.137	1500.56	819.091	479.522	332.818	1109.02	870.703	679.692	733.989	418.307	1081.68	387.033	780.354	182.117	281.988	170.411	203.268	172.114	137.12	116.434	171.008	117.54	130.731	219.604	214.886	154.78	153.467	179.469	160.941	134.137	103.113	85.8659	70.9289	79.2706	79.6937	155.04	119.33	130.167	95.9649	137.977	77.4916
76	38.0047	1.58353	1008.7	693.799	885.383	1097.68	491.91	597.401	860.333	1488.27	806.595	454.746	327.492	1090.93	858.847	664.332	740.617	412.319	1070.81	370.068	751.977	170.087	313.793	193.039	250.216	205.502	151.97	135.319	216.025	130.731	154.693	274.275	251.658	182.896	185.456	193.766	185.934	152.654	121.294	95.672	80.4421	96.171	98.9045	163.469	139.756	142.305	108.765	170.4	84.6618
77	38.5048	1.60437	969.699	676.942	862.668	1075.2	478.795	592.867	847.436	1484.77	794.229	439.137	318.977	1081.55	832.498	649.699	735.963	399.248	1055.26	353.764	722.158	164.056	354.568	229.128	291.794	232.111	174.5	160.062	272.453	148.966	188.971	341.443	294.441	220.873	222.587	216.372	216.534	184.35	152.534	118.256	96.3879	119.742	130.427	186.791	162.937	156.483	126.056	211.479	96.0082
78	39.0049	1.6252	953.026	652.112	844.314	1053.05	472.851	582.323	824.754	1461.89	773.901	415.218	306.752	1053.55	811.986	629.978	717.87	388.65	1025.44	333.512	691.242	161.344	399.162	280.567	342.571	275.403	205.633	195.545	321.776	173.795	223.9	417.104	354.145	259.23	260.553	240.453	249.25	221.633	193.657	157.188	120.827	155.268	168.448	211.078	199.081	175.39	155.094	259.588	116.651
79	39.5049	1.64604	915.104	627.066	818.725	1025.31	468.512	568.438	810.869	1446.07	752.564	396.083	296.87	1016.51	786.179	613.121	708.454	382.586	998.703	318.13	670.188	154.065	441.456	321.581	409.022	314.541	243.338	230.376	383.075	208.03	269.134	501.768	409.803	312.241	315.094	264.643	297.077	267.593	247.243	200.871	156.157	202.4	215.265	239.563	236.548	191.26	191.889	316.071	148.087
80	40.005	1.66687	867.375	599.253	797.204	995.491	454.312	549.629	791.615	1417.12	741.044	378.489	287.172	986.237	759.907	593.477	702	372.249	972.224	302.282	646.388	152.264	486.614	368.865	469.801	377.38	289.256	270.262	449.592	242.796	321.69	593.408	471.243	366.208	379.225	297.239	343.656	317.719	310.517	259.968	192.486	268.288	275.089	273.017	282.01	221.85	226.134	372.857	181.031
81	40.5051	1.68771	818.236	568.489	758.457	952.101	433.821	518.627	758.411	1352.96	722.289	363.27	271.747	953.456	720.997	566.553	666.518	367.118	933.716	281.129	619.899	148.446	543.01	422.929	534.061	429.069	337.928	323.501	510.229	282.942	371.534	678.907	531.208	440.881	445.611	333.785	393.814	375.656	384.789	327.374	243.111	326.387	354.753	314.78	338.991	247.352	275.74	455.688	222.208
82	41.0051	1.70855	773.262	536.619	706.693	897.636	413.884	481.474	704.282	1273.62	691.2	342.247	254.435	900.032	670.828	531.635	638.054	348.037	879.381	267.028	587.324	141.688	588.852	473.012	594.655	486.495	387.436	367.151	568.09	328.133	428.667	760.708	588.949	511.563	507.962	370.254	457.218	430.989	474.585	414.24	303.39	401.798	436.087	363.257	405.117	285.774	341.486	539.485	283.344
83	41.5052	1.72938	727.388	492.752	670.245	840.047	396.864	442.608	668.323	1185.03	654.026	327.039	243.218	859.875	618.098	509.702	594.122	327.85	820.859	254.976	546.049	138.553	635.203	520.155	639.498	548.347	436.011	413.069	609.039	374.159	477.86	851.837	652.852	588.743	572.971	402.492	500.336	491.344	565.595	510.37	370.145	499.458	535.428	420.033	479.206	326.734	415.997	628.13	340.77
84	42.0052	1.75022	660.677	459.743	621.388	780.429	374.063	409.751	627.449	1074.88	627.005	305.344	230.169	796.71	552.937	477.224	554.941	309.236	755.763	240.994	496.607	134.268	672.431	576.518	682.921	620.938	482.753	469.107	646.679	429.611	510.902	926.869	705.18	654.707	626.319	435.154	538.031	547.317	658.731	622.468	448.345	571.832	629.161	492.711	558.001	369.245	488.708	718.858	430.978
85	42.5053	1.77105	590.396	429.631	559.916	721.083	356.284	378.402	582.899	975.043	593.714	284.495	212.292	730.605	495.251	435.093	508.113	287.031	684.344	227.912	452.045	133.346	709.692	626.438	729.793	683.376	544.345	514.471	673.201	473.587	543.477	975.13	760.719	722.297	676.271	465.158	579.675	611.295	760.73	734.923	526.153	652.016	739.978	570.595	645.085	412.906	580.304	797.145	510.381
86	43.0054	1.79189	518.846	393.509	506.221	656.54	332.43	332.56	524.485	875.778	558.568	260.718	197.551	668.146	440.818	399.242	459.614	267.43	618.185	210.219	407.332	127.879	733.557	648.751	764.949	734.945	601.728	553.294	694.3	528.724	580.683	1021.73	810.769	785.776	726.907	492.439	617.945	667.962	860.396	844.884	598.951	742.94	848.778	655.705	724.987	462.511	673.625	869.399	598.321
87	43.5054	1.81273	464.034	354.23	446.104	583.656	305.691	302.784	467.287	763.594	524.377	236.886	185.369	593.765	391.516	373.111	410.073	245.843	557.667	194.512	364.593	124.744	769.115	672.442	791.688	778.65	647.634	601.153	724.521	583.829	608.778	1068.59	844.244	840.382	753.418	515.783	637.958	709.692	965.833	962.894	675.859	827.843	947.208	743.84	802.102	504.469	765.882	929.408	692.868
88	44.0055	1.83356	410.014	323.933	397.876	517.151	283.313	277.13	411.444	680.969	473.231	218.651	177.743	541.523	343.56	351.058	362.887	224.973	492.029	186.539	322.266	129.539	779.507	692.716	806.907	813.785	682.628	640.757	728.469	642.677	634.845	1095.94	884.033	874.66	783.791	539.93	648.881	738.731	1060.34	1068.62	741.345	896.062	1026.61	838.712	862.316	535.352	849.44	970.53	780.928
89	44.5056	1.8544	362.784	302.401	348.661	463.976	267.215	243.774	364.615	602.791	426.424	200.352	166.603	475.365	309.954	329.829	320.961	207.031	442.424	181.994	291.221	133.238	791.222	702.218	808.144	839.124	714.042	674.46	730.357	682.151	656.377	1096.66	913.473	904.133	809.435	550.777	658.568	753.169	1137.46	1148.21	793.608	959.184	1103.23	924.418	937.532	571.073	909.893	1009.57	859.593
90	45.0056	1.87523	335.6	274.111	304.577	416.356	248.981	219.389	313.567	533.877	388.23	184.525	154.974	407.46	271.923	307.896	283.115	199.818	398.567	179.174	264.959	134.301	786.265	703.401	805.877	857.901	732.179	692.542	722.905	708.065	667.799	1088.47	936.827	907.854	823.33	551.395	659.393	763.572	1200.92	1214.91	826.519	1008.38	1149.71	1000.46	1000.02	596.532	975.455	1038.78	936.057
91	45.5057	1.89607	305.9	256.549	274.443	378.553	231.126	210.83	282.37	470.073	360.049	179.123	155.397	361.477	251.595	291.549	251.603	191.595	355.514	168.034	242.895	136.102	789.692	699.713	797.318	866.492	759.862	699.854	702.793	723.469	668.537	1077.3	948.315	887.634	822.061	558.132	657.657	769.071	1227.22	1247.83	853.801	1053.18	1181.14	1064.7	1040.74	620.895	1026.58	1053.04	983.558
92	46.0057	1.91691	281.656	251.592	246.63	354.601	215.961	194.863	256.662	421.227	313.415	173.114	151.113	324.737	238.556	275.082	227.814	181.974	322.331	165.962	224.997	140.289	788.835	693.237	781.98	872.751	777.38	715.561	694.582	732.505	668.895	1030	937.966	874.552	811.235	559.694	640.128	765.654	1251.2	1272.18	881.299	1074.32	1192.15	1117.85	1064.78	633.022	1066.45	1049.76	1032.46
93	46.5058	1.93774	266.35	247.611	228.298	331.561	206.958	184.026	238.698	386.525	272.369	165.716	147.338	289.624	225.583	265.84	201.585	174.793	287.75	168.012	214.768	147.09	774.18	672.062	752.941	871.45	781.437	703.596	678.278	719.509	652.103	955.962	919.352	865.473	804.998	562.926	613.432	747.875	1236.48	1281.77	891.756	1080.46	1187.27	1144.07	1092.41	641.342	1086.19	1030.77	1065.32
94	47.0059	1.95858	262.683	248.75	214.522	315.323	198.974	174.318	221.971	360.578	254.036	166.562	145.852	255.411	224.813	256.468	192.028	171.321	259.622	170.463	209.008	151.7	746.216	647.298	729.001	847.846	777.608	699.279	646.799	707.924	638.001	890.845	888.491	819.23	779.995	549.779	593.267	724.922	1197.37	1255.94	887.113	1072.4	1184.66	1133.19	1105.7	640.431	1105.09	994.395	1069.94
95	47.5059	1.97941	266.578	255.573	210.064	307.176	194.668	173.352	213.836	348.147	245.131	172.745	146.741	238.402	230.367	255.34	181.528	168.284	247.56	172.937	207.034	160.747	724.206	613.356	697.521	821.692	773.367	694.842	622.641	697.511	628.087	825.337	858.031	780.982	754.568	531.154	564.369	692.499	1151.83	1229.05	881.972	1058.08	1168.05	1116.1	1112.87	624.475	1103.37	957.361	1067.09
96	48.006	2.00025	276.98	260.931	207.536	295.689	187.28	171.79	207.598	341.584	235.216	177.572	149.485	224.192	234.326	253.778	172.568	165.692	235.617	178.642	217.415	170.033	697.76	584.947	659.479	793.337	752.681	679.753	601.337	678.831	608.106	778.422	822.105	746.031	723.772	512.833	539.734	669.09	1102.97	1185.39	868.217	1037.69	1131.09	1086.33	1095.42	611.187	1083.8	914.319	1056.89
97	48.5061	2.02109	292.98	270.661	211.04	292.988	188.213	172.864	210.647	337.029	235.053	183.05	147.49	216.881	240.498	254.298	173.425	167.319	233.74	189.371	229.596	174.274	663.569	551.677	623.921	757.801	724.532	656.431	557.785	655.054	577.527	718.75	785.505	713.098	685.079	493.871	503.775	639.347	1043.96	1146.58	835.317	1015.3	1088.44	1048.64	1060.47	594.395	1040.6	857.467	1040.32
98	49.0061	2.04192	321.78	291.955	219.631	300.592	194.114	179.101	214.291	345.858	243.2	189.005	150.831	214.31	253.613	263.02	177.33	171.831	236.821	198.266	245.531	177.528	629.801	528.995	583.005	722.894	693.432	641.473	533.052	633.25	547.74	658.959	742.289	677.367	646.029	468.022	473.532	609.267	981.128	1052.16	806.397	972.841	1037.36	988.624	1025.48	557.578	991.9	800.279	1006.15
99	49.5062	2.06276	351.578	303.941	230.327	304.02	194.874	185.144	218.164	359.787	250.739	198.692	151.167	221.534	266.196	274.03	181.572	173.382	243.221	208.419	273.756	184.666	580.25	496.214	545.798	671.162	660.987	620.765	499.317	608.887	513.169	598.701	702.511	638.294	608.561	440.48	437.107	577.755	927.444	979.566	763.637	921.153	980.966	935.873	962.861	529.191	944.475	749.633	956.255
100	50.0062	2.08359	383.925	327.806	246.652	312.991	201.588	191.533	231.072	380.668	266.75	211.98	155.278	233.456	282.836	280.788	187.462	179.175	255.055	219.049	290.537	195.915	542.197	460.016	514.232	632.545	629.399	603.409	464.16	580.109	483.913	550.007	659.056	605.492	577.592	412.45	405.573	529.7	866.753	901.606	714.682	863.39	916.174	877.687	912.692	500.467	884.64	695.927	909.752
101	50.5063	2.10443	421.729	350.336	274.053	331.29	211.232	200.2	238.243	409.251	284.561	227.394	160.008	250.464	302.188	294.987	195.988	184.273	261.445	230.19	316.908	199.733	499.024	426.671	483.252	597.974	586.053	569.218	437.226	553.153	453.031	494.327	618.726	561.961	538.433	383.368	384.681	496.789	803.089	819.176	659.165	807.927	850.406	817.82	846.848	467.371	812.971	639.206	841.033
102	51.0064	2.12527	454.705	376.695	297.852	347.637	222.318	207.782	248.808	435.947	296.472	248.221	169.369	267.907	326.833	310.011	202.648	185.976	273.019	244.443	347.541	201.024	468.499	402.709	443.648	558.316	549.02	530.959	410.443	515.707	425.142	447.13	576.681	523.441	501.15	358.441	351.759	459.311	745.717	755.208	607.726	729.055	774.43	749.134	772.26	440.903	741.768	574.761	787.577
103	51.5064	2.1461	486.759	398.954	319.764	367.564	232.623	214.529	267.715	459.529	312.819	270.372	177.689	288.485	339.937	330.914	213.517	195.869	288.78	256.484	374.508	205.254	431.412	375.601	403.729	514.59	512.431	494.056	382.761	485.28	388.879	402.232	534.007	480.898	451.989	336.008	324.043	428.049	688.149	681.489	545.516	667.203	698.216	687.726	699.29	412.222	666.4	525.286	720.019
104	52.0065	2.16694	516.72	426.03	336.979	390.767	239.337	228.544	281.133	487.168	333.57	284.528	181.041	310.212	358.063	348.726	227.218	209.277	303.175	270.434	400.758	209.615	394.227	345.999	372.109	474.693	481.592	462.5	351.477	454.452	343.146	366.435	491.344	439.092	406.235	310.842	298.574	386.286	620.646	595.273	488.784	610.872	619.344	625.809	625.169	372.065	590.696	461.926	666.378
105	52.5066	2.18777	539.283	449.905	360.843	417.853	247.126	249.99	292.718	526.555	347.542	303.175	192.919	334.489	383.196	363.814	240.495	212.498	326.703	291.239	423.961	210.635	358.289	318.088	339.469	436.814	440.806	433.191	319.195	431.13	309.367	319.531	445.915	391.037	363.452	287.867	278.745	349.654	564.119	525.578	438.126	561.646	552.719	562.514	564.835	344.751	530.026	407.742	599.168
106	53.0066	2.20861	576.62	476.188	383.352	445.547	259.232	263.375	310.53	562.233	361.6	331.996	204.048	353.917	402.06	381.702	254.889	220.927	348.354	302.889	447.76	206.588	325.031	293.161	304.399	395.81	406.17	398.663	296.198	401.353	281.934	291.458	399.477	350.468	328.903	267.029	254.197	323.989	509.535	469.963	385.462	496.377	489.359	504.1	504.231	317.231	472.925	358.159	544.985
107	53.5067	2.22944	604.921	489.661	402.671	469.595	270.773	274.668	325.076	600.394	377.361	349.2	207.552	376.902	423.299	394.708	266.03	235.56	358.616	305.579	469.249	206.892	289.939	276.825	280.827	356.651	368.713	364.895	279.883	363.648	256.605	269.383	361.283	316.624	290.037	241.668	236.7	294.788	454.799	411.105	337.711	444.331	437.215	452.662	447.705	289.95	411.615	321.841	481.744
108	54.0067	2.25028	628.232	506.03	421.578	489.696	281.317	291.882	337.443	642.515	391.213	370.798	215.058	387.511	449.16	412.845	270.597	245.909	377.252	313.444	487.842	204.755	261.28	259.187	250.02	323.111	335.292	325.866	256.659	331.105	228.825	242.471	326.853	288.16	255.26	219.734	220.309	265.174	401.549	353.885	301.101	392.469	387.479	391.959	389.996	268.591	362.671	275.577	425.261
109	54.5068	2.27112	650.686	530.013	432.957	520.687	298.575	309.954	355.601	675.892	397.321	386.895	225.168	412.558	473.024	429.062	283.657	255.433	400.889	333.11	500.49	205.992	237.817	236.505	220.57	293.063	304.746	294.961	237.058	303.086	201.055	216.437	296.274	257.147	228.38	209.017	202.574	239.509	354.189	305.744	263.732	348.515	344.209	352.919	346.443	248.957	320.681	239.835	372.26
110	55.0069	2.29195	685.062	550.916	447.764	548.239	309.813	327.126	380.182	714.173	410.131	395.205	232.045	438.831	495.457	443.467	299.049	264.089	435.199	341.007	523.432	206.187	207.325	216.513	199.102	262.039	278.614	269.459	219.713	274.829	176.203	197.974	263.981	226.796	204.201	193.039	186.313	215.168	314.205	264.361	229.996	293.616	299.105	326.517	306.612	236.873	274.243	208.876	329.641
111	55.5069	2.31279	710.271	559.117	476.228	573.655	320.4	340.902	395.129	752.953	419.449	401.876	236.102	477.024	524.712	457.797	314.323	271.14	457.664	351.312	558.339	201.132	182.105	192.128	178.243	231.786	248.437	244.564	198.81	248.947	156.906	182.376	240.052	204.472	180.087	176.518	170.378	197.627	281.25	227.046	197.877	250.66	261.182	290.34	265.662	224.312	243.382	187.159	283.105
112	56.007	2.33362	729.938	572.08	499.604	600.481	329.892	359.527	412.442	792.47	429.635	417.735	238.456	508.959	543.413	463.502	329.531	279.362	487.657	360.413	579.644	197.835	162.427	181.41	158.522	202.519	218.476	226.97	174.945	224.768	142.761	166.137	223.216	184.74	162.199	161.603	160.833	175.444	244.738	191.629	165.681	218.422	221.687	264.567	236.624	208.8	212.814	161.711	242.872
113	56.5071	2.35446	749.04	593.113	519.303	621.156	341.379	362.89	428.583	824.351	439.485	424.634	246.397	541.209	560.411	469.534	350.597	285.339	511.186	373.257	597.119	197.596	143.303	176.019	144.572	180.217	198.419	212.228	163.111	205.926	125.166	151.027	204.819	164.401	145.451	150.365	152.48	160.106	213.66	167.515	139.593	189.123	192.637	242.98	206.37	194.547	181.378	141.047	216.719
114	57.0071	2.3753	775.128	605.75	546.346	645.281	342.627	367.793	444.182	854.93	457.307	425.697	248.62	574.977	585.328	471.584	372.584	290.047	540.452	380.264	616.851	194.754	127.78	167.634	131.262	167.287	174.305	198.918	146.753	187.485	112.843	138.953	187.778	150.907	128.974	136.274	143.921	148.9	192.225	146.525	123.55	164.694	168.133	218.888	174.067	178.688	161.234	128.42	191.726
115	57.5072	2.39613	794.393	599.773	577.619	667.8	348.864	370.049	469.988	881.289	466.278	432.032	250.454	601.705	597.998	474.686	389.593	294.332	568.84	379.06	642.819	187.334	116.738	155.431	125.535	144.41	153.749	177.646	131.501	169.142	99.9242	130.145	174.229	132.141	119.482	129.104	135.048	132.336	170.053	129.147	104.871	146.677	144.42	196.966	154.476	168.187	139.691	114.807	168.936
116	58.0072	2.41697	806.857	601.921	601.451	687.716	356.544	368.639	485.933	928.063	475.108	430.773	253.523	634.02	608.737	477.235	409.108	298.692	597.477	371.141	662.009	182.811	109.394	148.456	115.729	131.273	138.205	161.7	118.571	150.397	90.693	119.699	156.06	120.556	113.7	117.649	130.579	118.571	147.447	114.406	91.1269	128.128	124.765	181.898	135.493	161.256	123.778	99.5554	147.165
117	58.5073	2.4378	815.155	609.428	623.428	706.601	354.733	376.471	506.598	950.376	485.489	432.118	256.68	655.758	625.106	480.392	431.768	304.192	624.737	363.711	674.982	178.667	104.35	134.788	104.762	123.42	126.023	152.035	109.166	134.191	80.2794	111.173	141.145	112.117	105.088	107.756	124.266	107.669	132.336	103.558	85.5621	113.57	105.76	176.637	120.317	156.092	108.114	94.392	126.327
118	59.0074	2.45864	812.769	616.261	642.432	725.357	352.433	383.392	524.778	981.031	486.552	432.357	259.088	681.206	632.948	477.159	450.784	310.158	645.434	356.107	678.909	176.183	99.3384	122.4	98.8828	111.835	115.805	140.559	104.48	124.613	72.2523	108.092	128.138	103.417	99.3059	99.6747	120.665	98.4598	118.397	90.5086	78.1425	99.4903	95.1079	163.545	107.875	147.805	97.093	85.2476	116.716
119	59.5074	2.47948	810.274	608.007	660.005	741.942	354.96	388.989	542.72	1005.74	493.125	426.12	257.982	717.393	640.921	472.799	454.494	314.54	667.497	347.657	686.958	171.898	97.7764	111.954	96.236	103.493	102.029	125.502	95.7154	119.721	67.2191	102.246	120.643	95.1838	94.4788	96.2035	117.714	92.1465	109.307	84.1628	69.9418	88.1981	84.9547	154.53	97.516	142.728	87.4496	75.3221	103.189
120	60.0075	2.50031	824.137	605.089	670.788	762.238	355.796	390.779	559.262	1020.33	496.13	419.503	260.813	750.489	646.822	477.268	467.239	313.846	684.55	336.343	688.411	171.226	101.681	107.344	94.7391	102.137	94.6415	113.896	87.7967	111.661	64.236	96.3662	118.734	89.4672	92.1574	95.4225	112.865	87.7533	99.7289	78.7608	65.9282	78.3377	74.0638	147.62	89.7818	139.68	81.7004	70.1696	92.6889
121	60.5076	2.52115	820.243	614.19	681.461	769.951	356.859	392.417	573.017	1041.66	507.238	412.083	261.041	776.902	652.604	466.475	481.439	312.349	709.727	321.428	685.038	168.481	112.128	105.337	97.2123	98.4598	91.615	107.018	89.2177	102.929	63.0428	93.253	112.496	86.4733	92.9276	97.0713	112.345	83.8157	88.0028	72.9574	60.6889	72.6971	68.6835	140.244	82.4381	136.274	78.1859	67.8808	86.0394
122	61.0076	2.54198	822.358	625.905	694.186	784.898	357.748	395.693	581.619	1051.76	521.491	399.782	251.202	796.471	650.315	455.974	498.458	313.13	730.521	313.032	677.499	165.52	121.142	101.898	101.909	98.5032	89.2394	97.9499	87.3954	98.4381	61.4374	93.1011	109.123	85.1174	94.9886	96.8001	115.284	83.4143	82.2754	72.7079	59.1269	67.3384	64.4638	134.56	77.3723	133.215	75.0076	73.2286	80.876
123	61.5077	2.56282	815.361	609.449	698.481	787.708	354.136	397.851	590.904	1068.08	531.666	391.701	249.25	818.394	646.822	452.904	514.588	309.323	742.757	303.681	672.129	164.945	128.16	102.495	109.145	98.0367	90.5737	93.4916	86.5601	103.385	64.9194	92.7106	106.574	85.9527	95.7696	98.5682	116.022	85.855	82.9588	73.6733	59.9838	64.2143	62.6306	131.859	75.3547	134.213	73.6408	81.2991	75.9947
124	62.0077	2.58366	804.503	598.038	707.474	788.163	352.444	407.809	600.721	1090.85	549.109	380.452	247.818	832.04	646.019	449.878	522.767	307.598	757.531	289.97	663.733	164.424	144.214	109.383	120.719	99.7398	94.1425	91.7777	89.8903	106.91	74.6713	95.0862	105.022	90.3133	100.835	105.5	123.159	91.3655	83.0889	75.116	65.2449	67.8157	64.6916	133.323	74.7038	137.348	73.0876	92.2659	73.2069
125	62.5078	2.60449	795.109	586.724	708.765	787.979	343.354	408.146	599.083	1086.98	565.814	364.908	243.457	829.502	636.886	452.08	530.339	305.928	779.226	281.314	655.652	157.71	160.225	123.615	144.214	108.201	100.163	92.9276	90.6062	105.836	82.8069	101.399	115.111	94.3811	111.488	114.123	136.448	99.5445	85.291	78.0449	74.9316	72.1438	67.9676	135.287	78.0557	142.728	76.754	106.78	74.1289
126	63.0079	2.62533	784.338	571.798	709.383	790.333	340.609	399.099	601.708	1082.93	568.157	352.064	243.945	819.869	628.067	443.467	531.207	299.007	781.038	274.729	640.042	152.33	181.226	139.799	164.814	121.803	109.253	95.1947	99.6421	112.518	96.4313	115.653	129.733	106.053	125.741	126.327	150.82	110.902	97.2991	86.8638	82.9696	85.6272	82.3838	135.949	89.8577	143.78	84.8028	125.611	77.9906
127	63.5079	2.64616	775.237	550.569	700.445	776.177	337.735	397.461	602.392	1080.77	576.097	337.941	234.866	810.66	618.228	431.991	538.887	293.8	789.336	262.157	625.442	152.481	205.155	156.342	188.396	138.541	123.159	103.037	117.334	123.333	112.713	137.305	151.2	119.168	146.894	143.347	167.949	128.974	116.987	103.873	96.4747	102.517	105.337	144.952	103.558	156.646	98.3404	153.348	84.5208
128	64.008	2.667	756.123	533.56	689.044	760.492	323.101	398.99	604.832	1068.9	577.779	319.619	228.585	800.658	603.378	416.414	538.442	289.862	793.523	251.917	602.857	150.16	230.528	180.022	219.865	156.548	140.928	120.209	138.335	142.479	128.561	173.025	173.557	139.04	168.404	167.58	188.233	164.586	148.608	126.858	120.936	127.216	131.718	157.578	125.079	167.797	113.581	185.098	98.9696
129	64.5081	2.68784	728.332	514.523	681.049	756.207	313.599	386.32	600.168	1055.31	572.615	306.006	222.728	773.843	585.653	395.055	527.193	284.417	789.944	241.623	584.72	144.888	264.393	206.555	251.734	178.492	162.666	133.703	165.833	164.705	151.526	219.93	208.052	166.278	200.643	194.525	211.631	201.305	190.707	158.381	153.63	160.561	164.467	176.29	155.723	187.127	136.296	226.384	118.17
130	65.0081	2.70867	692.85	491.863	656.773	737.115	310.269	376.493	592.748	1031.8	564.426	285.081	218.551	735.715	555.205	383.784	520.793	275.132	767.251	235.299	564.175	142.046	296.654	242.416	284.494	208.746	190.327	156.385	196.098	189.687	178.113	271.108	251.539	198.766	235.441	224.692	245.671	242.774	239.303	207.488	192.442	209.733	212.022	205.926	194.471	214.549	163.262	276.759	150.061
131	65.5082	2.72951	648.647	464.647	625.575	709.237	302.654	363.411	563.959	983.418	554.446	270.73	211.999	690.882	521.328	368.359	498.285	268.233	736.021	230.84	527.804	142.946	335.477	272.247	318.121	247.927	220.461	185.955	241.342	218.921	208.8	330.585	301.09	242.178	280.263	259.219	288.399	290.688	292.803	269.926	239.368	263.515	264.307	245.79	242.774	233.391	204.971	339.545	189.069
132	66.0082	2.75034	593.097	433.84	595.843	674.829	290.299	345.577	538.034	939.605	544.477	250.922	204.157	649.152	486.931	350.917	479.953	257.071	695.95	220.579	485.26	141.167	366.772	307.317	364.212	288.225	255.303	222.208	283.42	248.513	245.616	392.86	347.669	288.616	322.004	289.299	329.728	347.648	360.111	335.846	295.938	316.309	336.084	292.586	308.488	266.172	258.85	402.612	232.372
133	66.5083	2.77118	541.571	404.964	545.543	636.44	278.508	324.577	501.369	882.959	510.145	230.312	192.875	605.361	447.739	333.886	454.895	241.982	652.387	206	442.391	139.031	405.725	349.361	418.568	327.526	292.694	267.919	331.723	279.168	277.02	460.515	408.003	334.598	373.432	320.702	388.575	401.581	431.032	422.864	371.349	387.881	415.867	345.131	377.478	301.524	315.886	487.981	292.467
134	67.0084	2.79202	496.229	379.082	506.015	595.599	261.314	305.236	472.385	805.519	484.241	212.273	183.384	557.719	407.918	312.224	422.895	229.095	601.827	194.068	400.01	141.569	447.14	393.283	460.233	376.382	327.027	303.835	383.477	315.973	312.643	527.574	464.518	384.442	421.53	363.756	430.815	470.961	519.504	522.986	435.414	454.929	519.742	408.35	456.513	339.046	372.542	551.764	364.103
135	67.5084	2.81285	439.627	344.348	451.875	545.376	248.851	280.308	437.825	728.231	447.577	197.998	176.713	504.045	366.871	292.796	391.144	216.252	548.392	191.009	365.613	140.3	507.333	434.134	514.351	423.797	365.611	349.351	428.949	359.352	352.757	623.162	540.483	432.952	482.026	390.376	483.902	519.634	626.004	639.195	511.368	522.476	616.09	468.911	542.696	373.888	454.246	627.772	437.595
136	68.0085	2.83369	391.063	312.782	393.32	504.21	239.815	256.52	405.326	651.464	426.186	179.709	170.671	461.339	323.655	273.856	354.903	202.985	501.477	179.413	328.048	145.897	548.174	477.991	569.749	467.62	415.444	405.649	475.507	398.533	387.284	685.22	602.227	484.391	540.266	424.285	549.909	575.672	706.34	756.922	568.534	597.085	702.001	543.9	627.317	410.66	542.251	701.654	528.095
137	68.5086	2.85452	352.609	286.206	350.126	467.372	229.64	238.231	374.769	580.684	392.949	164.078	161.146	426.595	293.314	262.043	321.298	197.995	444.202	172.785	296.449	146.027	580.857	514.547	620.06	515.479	453.92	443.17	516.217	431.726	429.958	745.955	646.387	536.99	593.115	447.52	588.157	630.376	795.604	875.192	633.478	681.912	799.336	615.699	709.193	448.149	617.326	767.748	607.238
138	69.0086	2.87536	314.014	267.96	314.633	423.147	215.994	219.432	332.344	514.243	359.94	155.356	151.091	386.969	264.786	248.582	293.452	187.983	399.674	165.788	266.272	147.47	611.143	540.363	654.945	562.98	496.149	479.336	552.122	470.083	472.502	800.865	688.084	578.167	642.937	472.871	617.5	678.951	881.256	994.102	699.539	752.225	887.298	698.346	790.419	480.041	708.966	821.692	702.934
139	69.5087	2.89619	285.995	245.452	279.813	386.45	202.38	207.565	309.651	463.25	330.424	151.668	143.216	352.767	244.045	238.689	262.103	176.224	357.455	156.481	239.544	150.54	654.782	565.833	683.311	616.892	537.879	513.776	573.329	501.215	510.468	838.452	719.802	616.426	687.748	490.574	650.053	719.629	934.506	1097.62	749.079	814.175	965.454	774.289	854.56	507.398	807.786	875.669	784.464
140	70.0087	2.91703	265.504	233.444	249.179	357.357	198.074	195.796	290.365	413.525	304.954	144.975	140.374	327.199	229.021	234.523	235.201	170.671	318.036	152.652	225.659	149.466	691.523	583.352	710.701	655.086	568.968	551.406	592.507	527.639	548.651	873.771	755.176	647.645	725.128	510.479	663.233	743.949	996.694	1172.39	797.416	866.807	1030.58	847.78	911.965	534.853	875.094	918.376	850.926
141	70.5088	2.93787	256.761	225.428	224.664	332.581	188.17	184.438	266.836	377.576	276.393	143.533	134.841	306.231	214.16	225.889	221.056	168.425	293.217	153.889	215.939	152.655	710.69	587.951	720.627	688.811	592.8	593.831	600.686	547.197	570.205	892.613	778.476	670.62	747.637	527.14	670.598	763.311	1026.09	1234.18	830.381	907.279	1090.12	926.164	966.875	543.596	945.831	948.77	905.294
142	71.0089	2.9587	256.056	217.954	217.331	314.791	181.954	177.832	243.471	352.974	256.173	145.67	135.189	287.433	206.665	217.808	205.588	164.878	268.626	157.62	207.511	152.926	722.46	584.806	730.335	714.161	607.455	627.74	599.515	571.539	581.898	898.677	791.58	688.854	767.997	541.871	678.387	771.642	1056.44	1265.53	856.827	942.208	1125.1	997.953	1001.9	546.275	1012.61	968.773	964.228
143	71.5089	2.97954	257.769	222.748	211.777	295.938	172.268	172.43	231.561	332.234	237.114	149.087	132.075	277.93	209.539	218.448	192.517	157.73	246.616	157.251	207.294	153.468	722.319	585.879	716.96	742.777	631.341	645.421	594.145	586.888	588.873	893.687	789.801	699.04	766.457	547.056	675.827	766.186	1082.64	1286.36	864.833	971.398	1156.18	1056.5	1027.84	553.315	1048.77	962.753	1011.54
144	72.009	3.00037	266.751	228.356	208.968	283.757	163.676	169.133	226.148	312.199	228.068	149.683	131.349	273.038	207.815	225.715	181.962	156.764	233.426	158.423	211.503	152.514	722.666	573.448	698.606	768.507	643.848	668.374	583.406	605.448	587.962	878.696	778.823	701.329	760.003	549.02	654.663	761.847	1087.61	1276.24	865.711	993.483	1155.06	1091.07	1048.92	567.873	1080.08	952.589	1019.41
145	72.5091	3.02121	280.408	238.998	210.953	282.368	163.232	167.755	221.57	304.041	222.156	157.244	132.368	263.731	211.264	224.793	177.146	158.261	223.609	164.541	218.131	152.883	712.773	557.459	669.372	771.262	651.843	677.801	564.163	634.118	581.747	834.644	767.954	688.995	744.816	551.547	636.418	749.676	1080.59	1245.13	868.77	993.744	1138.15	1116.17	1050.02	553.315	1105.39	949.096	1037.43
146	73.0091	3.04205	297.46	248.088	218.145	281.273	170.12	165.488	215.398	306.048	220.138	166.67	132.119	262.549	226.375	230.759	176.831	157.382	220.409	164.801	231.939	152.427	691.089	543.954	644.727	765.774	646.549	665.879	557.719	653.21	571.127	789.66	730.422	668.45	729.63	546.189	608.757	734.208	1068.68	1217.16	858.302	988.971	1115.62	1106.23	1052.74	545.31	1092.17	916.727	1047.05
147	73.5092	3.06288	318.624	259.456	229.632	281.24	173.526	169.393	210.028	312.73	216.775	173.678	132.835	270.576	238.405	234.014	175.616	156.265	216.417	168.565	251.053	156.213	665.489	527.086	611.306	757.258	648.166	644.933	537.022	662.538	558.858	745.869	700.7	658.677	708.727	533.15	580.564	711.981	1025.42	1167.78	832.735	984.025	1093.36	1091.36	1025.42	534.669	1065.9	888.708	1025.29
148	74.0092	3.08372	344.094	278.678	251.924	284.353	173.179	176.899	210.842	317.525	215.137	185.176	137.445	284.168	252.43	245.393	177.688	158.999	222.762	174.727	276.219	160.118	639.119	514.145	587.311	733.752	634.65	636.038	513.82	659.23	537.684	693.671	672.985	633.012	680.1	522.682	557.145	687.021	979.317	1111.92	814.37	968.957	1059.31	1074.51	998.05	528.247	1036.79	839.753	988.732
149	74.5093	3.10455	371.104	293.68	264.127	285.894	176.585	179.958	217.828	332.191	222.568	200.428	139.885	294.266	269.526	253.55	186.041	164.531	229.683	184.891	294.909	161.854	602.585	495.726	557.665	701.633	621.795	619.648	495.607	648.296	520.469	639.249	641.473	599.233	654.945	500.26	533.161	667.745	944.128	1050.34	779.799	937.934	1031.45	1045.53	974.49	512.974	990.945	800.019	957.904
150	75.0094	3.12539	390.64	309.517	279.032	290.667	182.388	189.895	231.539	352.182	232.526	215.224	141.187	295.709	294.8	267.782	189.349	167.904	241.355	194.87	319.999	162.331	572.255	471.547	524.732	666.888	594.818	597.606	462.945	637.578	510.707	584.925	619.355	569.5	624.431	484.141	492.917	639.065	894.414	982.82	739.924	904.491	993.223	1019.47	933.747	493.633	931.197	764.613	909.535
151	75.5094	3.14623	417.303	327.719	293.166	309.161	194.895	194.96	235.639	370.081	244.23	234.163	149.54	302.239	311.278	278.195	197.626	173.513	250.261	205.588	345.729	163.904	544.453	442.248	493.166	615.775	565.41	579.111	434.742	607.303	476.754	530.503	575.455	538.053	592.768	462.164	459.507	597.616	844.548	925.904	709.616	859.561	948.727	962.33	888.198	475.843	873.608	714.942	873.793
152	76.0095	3.16706	438.054	341.528	307.365	317.069	203.346	201.588	243.081	388.955	254.893	261.857	151.557	312.1	334.632	289.921	209.536	173.35	260.306	224.397	370.386	170.13	506.27	416.095	452.911	576.822	542.251	556.57	402.948	579.794	440.589	472.144	532.25	504.784	548.586	437.399	426.302	557.958	779.745	853.258	679.178	814.663	905.239	922.498	832.214	462.815	828.483	668.157	816.518
153	76.5096	3.1879	451.668	356.996	315.002	313.739	208.617	214.518	254.785	413.514	257.02	282.706	151.926	326.104	358.681	310.098	220.047	180.097	270.448	236.807	392.102	176.01	455.157	393.066	413.437	532.955	514.644	528.203	374.788	564.955	415.26	419.295	489.359	468.955	508.689	417.928	387.816	517.584	721.831	780.027	632.719	772.391	852.477	875.93	770.633	437.855	779.832	625.625	762.921
154	77.0096	3.20873	475.597	371.695	327.737	327.917	216.406	225.431	265.871	437.704	268.464	300.419	158.153	338.893	372.338	323.115	223.399	185.694	284.723	247.166	418.906	179.828	417.755	368.41	375.395	500.326	488.643	503.254	345.89	535.591	381.806	376.35	455.959	433.277	469.508	394.292	356.575	479.824	671.976	716.689	587.561	713.207	799.249	815.639	712.621	418.514	724.011	571.507	705.787
155	77.5097	3.22957	496.902	392.468	339.691	356.966	227.655	231.527	276.935	462.653	281.708	318.057	163.088	350.532	385.008	335.47	231.058	194.22	296.786	255.757	439.994	177.322	382.685	335.488	334.359	455.081	461.166	486.636	322.416	492.938	351.108	331.582	423.623	393.858	424.947	365.578	328.806	442.899	614.896	652.895	540.157	668.635	745.608	766.457	652.852	392.751	663.374	519.829	651.485
156	78.0097	3.25041	512.804	403.912	353.836	372.662	233.87	239.815	290.788	482.634	296.667	338.798	171.256	366.521	406.811	348.216	238.228	196.108	309.672	269.002	451.644	176.292	343.558	313.109	304.138	412.255	429.329	459.604	301.795	453.974	312.556	290.698	384.561	356.043	386.666	332.862	305.277	405.822	551.287	591.162	492.808	606.11	676.499	695.721	599.102	364.743	612.163	479.14	607.14
157	78.5098	3.27124	527.22	415.594	367.449	386.894	240.889	247.907	303.729	501.346	306.028	352.813	177.819	382.662	423.918	355.57	246.7	200.816	328.482	279.925	478.415	181.162	305.939	294.603	281.641	378.205	396.591	440.296	272.637	420.89	281.207	255.965	349.752	322.633	350.772	303.119	275.393	377.532	498.905	528.8	443.886	546.568	616.458	625.342	546.449	343.319	555.756	438.538	558.457
158	79.0099	3.29208	536.961	423.621	381.106	404.315	250.163	260.739	316.323	525.362	318.134	366.405	177.418	400.702	437.976	369.108	257.07	202.248	346.998	279.329	497.952	176.064	277.226	272.963	253.947	345.511	364.201	421.02	253.6	379.3	255.531	222.696	321.646	297.12	316.222	281.749	251.756	337.863	446.208	474.476	403.946	493.546	569.283	553.5	492.125	320.605	504.784	407.102	505.196
159	79.5099	3.31291	550.748	428.969	392.377	419.513	261.499	268.051	329.242	546.84	331.552	377.306	184.328	419.804	453.705	378.664	266.312	209.602	357.824	278.645	531.145	178.776	244.651	250.064	230.723	312.187	335.216	394.302	239.086	339.946	227.262	200.968	297.641	265.511	281.749	258.015	229.052	303.249	395.637	418.774	364.266	439.102	519.048	496.312	445.947	288.898	453.833	370.156	450.102
160	80.01	3.33375	570.447	446.032	398.831	436.944	271.793	275.503	338.994	565.4	341.445	396.029	192.398	431.292	469.618	385.976	277.083	219.614	379.346	280.457	546.19	183.82	220.179	231.721	216.654	276.315	299.029	367.336	220.949	305.722	202.964	179.751	268.277	241.44	254.631	244.326	206.652	272.561	349.568	366.338	322.905	395.919	465.744	447.78	400.659	261.53	402.818	331.181	399.021
161	80.51	3.35459	582.597	454.038	403.875	458.271	278.464	285.038	347.52	604.451	352.846	403.123	196.498	446.272	486.247	391.313	287.909	226.405	393.089	281.878	559.793	183.136	197.356	221.188	198.799	249.185	271.498	344.947	201.088	283.517	179.859	161.982	240.627	217.261	228.271	224.377	184.936	244.011	308.9	324.933	298.682	352.529	416.963	402.492	360.697	241.549	359.168	298.487	353.397
162	81.0101	3.37542	592.88	466.057	416.903	476.624	284.658	295.093	355.612	634.715	361.654	412.929	197.03	461.654	504.232	397.452	298.952	227.11	405.228	285.306	579.6	179.513	177.039	210.232	182.343	223.531	249.012	319.715	186.715	254.999	155.734	145.071	219.105	193.277	208.843	205.09	176.345	220.906	280.209	287.498	270.012	313.912	377.402	361.435	321.711	223.162	317.09	270.435	313.131
163	81.5102	3.39626	610.681	473.541	428.021	500.793	290.494	298.966	364.355	660.402	370.126	426.63	200.848	478.825	516.219	399.025	303.942	224.062	426.901	289.579	597.141	176.281	158.457	202.465	170.617	207.108	222.446	297.511	172.277	229.671	137.934	132.271	207.401	176.431	183.808	187.517	164.423	204.743	247.84	250.519	238.793	276.098	335.108	325.53	287.357	203.778	278.972	242.915	281.782
164	82.0102	3.41709	617.862	476.785	438.988	513.332	300.159	303.424	372.729	681.305	377.502	429.634	203.43	505.608	530.396	403.982	315.646	231.622	446.893	288.722	604.68	173.135	142.338	190.772	158.012	188.884	204.342	271.563	172.83	212.206	117.736	123.962	188.656	164.987	168.046	178.763	149.595	181.963	224.887	218.227	217.641	241.375	299.821	293.161	253.155	186.096	252.928	215.482	248.871
165	82.5103	3.43793	627.614	476.85	445.8	527.184	302.383	308.924	377.86	706.699	379.975	429.417	204.309	536.23	532.024	399.09	328.793	235.484	462.546	287.106	611.503	170.466	129.95	180.315	146.829	171.886	183.504	252.233	150.452	185.955	106.53	113.733	175.694	150.213	158.555	167.385	145.332	163.002	192.735	189.242	196.803	217.554	264.48	265.76	218.227	172.624	222.175	189.785	213.117
166	83.0104	3.45877	641.064	479.41	451.81	539.008	300.604	312.623	389.001	730.704	391.43	427.074	202.888	574.207	538.196	403.06	338.99	238.836	474.044	284.297	609.572	168.601	120.643	171.008	135.623	157.676	166.614	236.06	138.042	171.648	100.412	108.32	162.568	131.414	145.126	155.951	132.369	146.959	170.769	162.579	173.264	194.579	238.067	242.568	197.204	163.87	191.976	172.526	189.351
167	83.5104	3.4796	653.539	489.737	461.822	551.071	303.12	314.293	394.055	752.779	404.892	424.948	207.454	603.69	545.626	400.381	347.755	244.325	493.07	282.843	611.752	165.683	110.739	161.527	127.054	149.378	151.211	218.715	130.59	159.715	92.3093	97.9608	147.067	122.715	134.723	143.878	125.09	139.702	155.018	142.446	152.404	169.25	218.27	217.467	174.305	154.671	172.461	154.161	168.458
168	84.0105	3.50044	666.578	495.117	472.442	565.671	303.522	320.867	403.254	779.735	408.982	419.21	210.882	635.69	566.204	395.76	363.689	243.446	507.725	283.017	609.138	161.528	105.467	149.117	125.665	138.194	139.875	203.789	120.003	144.724	80.4964	93.535	138.942	117.454	123.29	132.152	125.036	128.128	137.229	124.646	132.879	151.645	186.172	197.269	152.534	142.598	163.024	134.701	146.97
169	84.5105	3.52127	676.601	503.405	486.446	568.589	306.798	326.909	419.645	801.81	410.142	400.042	215.145	672.702	576.607	392.603	379.256	240.181	522.977	281.259	607.695	162.201	99.9676	139.366	121.641	126.728	132.803	194.113	112.713	133.584	74.3567	93.4916	131.165	111.184	117.085	124.168	125.698	122.953	125.904	109.155	117.606	136.35	162.829	183.927	132.043	137.825	147.761	118.267	128.486
170	85.0106	3.54211	683.131	502.765	503.997	577.061	308.631	329.751	434.614	808.578	422.519	388.089	217.098	696.295	573.548	391.128	389.463	243.641	537.805	279.177	609.333	154.868	94.956	135.992	117.757	122.031	128.084	181.486	110.251	125.427	71.634	93.3072	120.643	108.016	114.156	113.635	127.65	114.796	120.231	95.4876	103.417	122.845	139.257	171.756	117.182	139.376	131.761	111.683	115.761
171	85.5107	3.56294	687.622	499.966	519.335	595.372	305.887	330.749	444.431	812.841	434.267	379.769	217.629	715.05	569.111	382.591	406.71	246.462	556.257	272.267	604.908	156.159	91.7777	128.681	117.02	122.335	123.463	172.971	104.393	117.627	67.9242	92.2225	112.833	105.684	112.486	112.854	126.479	110.359	114.46	85.9201	91.0076	111.281	123.908	162.98	105.088	134.918	124.429	105.803	100.618
172	86.0107	3.58378	681.146	492.676	527.015	606.219	297.632	340.23	458.717	823.754	448.173	371.904	211.978	728.599	568.362	374.174	419.944	242.014	568.645	264.218	598.074	152.655	92.472	122.487	116.987	119.439	118.712	161.31	101.009	112.518	68.2062	93.4049	112.225	105.174	112.073	109.871	123.908	107.268	105.662	77.8713	84.6727	101.681	112.735	152.339	94.5004	132.597	115.805	103.33	90.7364
173	86.5108	3.60462	675.342	492.926	546.129	618.498	302.405	350.112	471.767	840.112	462.026	358.258	212.488	731.43	573.84	371.668	431.595	242.622	595.101	256.18	595.026	147.633	98.9479	120.621	117.562	115.295	118.538	151.233	100.618	109.719	70.4082	94.316	111.401	103.385	111.13	104.914	126.869	105.12	100.694	75.3981	78.2727	91.4306	104.426	143.151	83.4903	129.581	105.63	101.996	85.1933
174	87.0109	3.62545	679.985	485.485	563.159	625.072	305.322	348.918	481.258	851.48	476.594	347.129	214.961	741.236	570.174	374.13	446.683	244.52	610.353	250.8	586.684	144.465	105.294	120.708	123.799	118.517	121.283	145.874	106.704	112.561	71.3954	99.9784	110.414	100.185	113.581	99.3601	133.074	104.903	99.436	73.4998	74.6279	85.1825	95.596	138.389	78.8476	134.701	96.6049	104.686	82.2103
175	87.5109	3.64629	678.369	482.133	572.564	630.561	300.615	358.887	487.582	866.471	484.903	334.112	214.234	745.163	567.516	367.275	452.292	240.582	627.101	246.211	575.75	141.623	113.852	125.492	128.269	122.726	123.593	136.74	113.939	115.414	73.4564	102.354	111.585	100.803	115.664	98.7201	137.771	106.335	104.317	71.6882	74.1289	87.3954	88.9682	134.918	83.5988	134.788	90.8665	114.688	77.253
176	88.011	3.66712	673.173	480.082	578.172	643.176	295.972	355.644	498.614	872.85	499.764	321.301	208.615	742.657	561.724	361.732	453.224	237.99	628.078	240.885	565.661	141.363	120.437	128.41	134.072	128.117	127.553	132.749	119.591	119.591	80.876	105.022	118.918	106.368	117.269	99.7615	147.078	107.734	111.802	74.4977	74.6604	90.9533	87.2218	134.875	87.0049	140.765	92.5262	131.284	75.6042
177	88.511	3.68796	671.448	471.405	581.166	637.612	293.043	358.085	502.845	873.609	510.763	316.289	209.385	735.411	555.497	354.822	455.188	236.71	630.735	236.015	539.454	142.567	126.479	135.287	148.857	136.166	133.92	126.989	125.166	129.028	89.4672	119.623	126.164	118.582	129.093	102.376	148.803	113.006	126.923	86.0828	80.7784	97.093	88.5452	138.433	97.234	152.491	95.9106	155.246	79.6503
178	89.0111	3.7088	649.265	460.416	577.174	634.715	290.147	361.154	502.552	877.547	515.818	307.557	208.322	718.261	537.87	339.169	464.517	230.917	628.013	230.352	517.184	137.729	143.976	146.97	165.269	147.74	143.987	126.804	135.753	139.192	102.115	132.043	139.094	127.281	142.414	104.285	165.508	130.058	147.36	102.343	91.9621	112.995	101.031	150.875	111.737	160.247	102.593	176.453	89.5649
179	89.5112	3.72963	625.878	448.007	562.487	628.597	289.615	352.292	500.914	873.067	511.761	290.331	205.827	703.715	517.358	331.435	468.183	226.806	633.328	225.612	492.951	134.822	165.432	160.93	180.683	164.759	154.248	129.017	152.643	150.755	119.363	146.156	156.928	139.919	156.646	110.522	189.568	150.126	166.202	127.477	107.257	130.015	115.599	169.435	125.416	173.698	112.974	202.205	103.851
180	90.0112	3.75047	598.618	436.519	545.456	615.7	277.087	344.362	490.186	861.189	505.513	266.825	202.736	680.436	494.459	325.338	456.75	228.173	631.733	215.741	463.5	135.332	181.79	182.658	205.839	184.155	170.161	137.619	180.163	169.543	138.747	170.205	177.679	150.603	177.614	119.916	210.829	169.738	196.77	157.589	128.583	152.046	129.158	189.882	145.104	189.643	128.062	233.218	119.558
181	90.5113	3.7713	562.301	413.913	523.11	605.384	266.977	326.681	477.06	834.319	503.04	251.367	197.507	645.583	454.529	311.942	438.678	220.026	613.325	208.332	465.594	133.444	197.28	205.492	234.411	211.306	194.59	150.256	204.982	190.815	163.447	199.873	208.561	167.222	206.566	130.34	240.29	195.588	230.842	197.66	157.806	182.148	153.76	211.187	174.848	207.292	149.107	272.279	143.173
182	91.0114	3.79214	524.248	388.779	491.414	587.258	252.322	311.592	464.748	798.989	479.653	233.328	184.002	608.604	421.173	296.896	425.759	208.843	583.853	203.678	438.182	127.803	228.955	237.481	280.665	242.416	217.597	163.686	231.395	214.332	194.633	234.205	238.826	198.961	230.82	144.279	270.75	226.568	278.506	255.368	191.921	216.046	185.966	247.46	214.354	229.931	173.806	320.778	177.657
183	91.5114	3.81298	481.043	371.922	459.208	557.297	245.781	297.914	443.27	731.789	450.788	216.948	173.632	554.681	386.798	287.915	397.176	203.983	558.654	194.393	397.016	123.323	266.704	276.434	327.667	279.862	238.305	189.199	264.1	236.537	224.084	280.708	270.533	238.848	273.451	158.967	301.524	270.273	333.752	321.418	223.629	260.109	233.033	294.701	255.987	258.471	214.528	361.814	220.147
184	92.0115	3.83381	440.083	342.19	419.419	519.949	230.757	266.673	420.664	676.109	423.322	201.285	167.026	515.468	346.912	272.403	377.563	199.525	518.41	186.431	356.729	119.841	302.923	318.858	373.215	311.786	260.456	209.863	298.736	275.425	257.755	327.222	311.634	289.625	313.467	179.056	340.38	323.165	395.973	393.326	264.621	310.82	277.53	345.847	306.46	285.481	250.736	409.424	266.639
185	92.5115	3.85465	388.98	310.125	382.104	470.159	216.742	247.061	396.518	618.954	392.396	184.645	160.431	473.239	317.341	260.785	346.984	188.883	477.309	174.596	321.615	120.351	346.378	356.857	430.782	349.123	289.733	237.286	333.817	306.46	293.638	381.34	365.926	346.378	357.117	203.333	375.027	366.663	456.285	477.524	311.265	367.563	336.388	395.756	354.438	305.126	302.707	461.405	328.133
186	93.0116	3.87548	352.978	288.961	340.515	437.65	204.658	231.983	377.101	571.052	374.194	174.426	149.399	420.629	285.981	251.326	316.395	182.191	438.725	168.793	289.68	120.731	389.378	395.582	479.108	386.362	319.932	266.194	380.071	336.29	324.304	429.145	419.36	401.071	398.11	229.465	401.516	413.112	531.902	558.707	358.896	439.927	401.332	456.881	414.121	335.867	364.125	524.895	390.983
187	93.5117	3.89632	324.481	268.275	310.934	404.901	197.52	218.163	351.837	515.263	347.249	161.149	144.821	372.249	262.855	236.519	295.199	173.881	396.821	162.979	267.421	121.881	430.88	436.662	524.266	422.69	344.99	300.884	415.846	364.353	360.003	476.938	469.606	465.071	440.99	256.659	440.263	458.259	607.336	634.953	414.522	506.563	482.21	514.167	470.625	376.751	427.691	573.264	452.369
188	94.0117	3.91716	293.566	246.689	280.821	373.899	190.188	204.647	325.283	471.005	322.137	150.106	140.135	338.166	240.682	229.273	274.144	169.271	356.815	160.972	241.789	122.564	465.928	469.117	567.363	461.134	369.06	338.427	438.571	392.827	397.231	530.948	508.363	516.575	484.683	279.569	469.313	499.566	684.038	730.932	459.572	582.039	544.138	593.397	542.099	397.676	508.114	618.064	533.226
189	94.5118	3.93799	276.026	228.562	251.36	342.224	182.117	197.564	309.716	431.499	302.221	141.569	134.733	307.999	222.979	225.52	247.817	165.334	321.062	155.234	226.255	122.575	500.64	491.159	593.635	494.327	403.707	374.701	468.282	409.662	429.806	582.907	566.18	567.883	523.897	307.653	484.966	544.301	746.867	815.043	500.575	646.419	615.786	661.714	608.637	421.345	582.961	662.115	600.947
190	95.0119	3.95883	262.857	218.16	229.101	324.25	175.576	185.154	292.176	397.091	281.741	134.822	131.403	280.566	206.405	216.755	227.445	155.625	293.694	149.918	204.658	124.235	532.542	511.054	631.515	532.315	431.216	407.33	497.451	433.852	463.184	618.378	595.566	608.594	548.618	338.232	508.852	573.871	818.622	891.474	541.188	713.098	691.056	727.016	659.751	444.591	627.935	696.957	666.368
191	95.5119	3.97966	246.673	211.836	213.285	301.612	166.8	178.451	281.003	370.265	257.681	134.67	130.557	254.619	198.779	213.382	212.921	153	272.205	149.951	197.998	119.679	564.694	521.977	651.908	560.214	455.645	433.191	511.715	456.046	489.63	645.443	616.578	634.422	575.694	358.853	527.238	604.049	867.696	950.278	583.667	769.733	738.709	777.066	720.583	462.739	682.313	726.246	723.653
192	96.012	4.0005	243.223	202.062	202.904	282.347	161.887	175.652	265.35	339.654	231.886	137.718	126.858	234.53	191.283	209.965	200.283	154.833	250.586	149.04	199.874	121.675	574.077	529.917	658.275	591.77	486.43	459.713	517.117	475.149	506.78	658.915	645.692	649.912	598.582	377.272	540.092	627.935	895.726	1004.15	622.349	809.814	782.175	836.987	768.117	471.916	747.713	736.453	761.391
193	96.512	4.02134	242.334	200.175	200.16	271.586	157.276	164.685	252.116	317.134	218.761	140.756	125.903	217.868	191.446	206.049	191.931	156.298	230.54	146.545	193.268	125.048	584.545	532.065	672.128	609.711	499.317	480.008	520.426	497.136	522.574	662.799	673.071	662.419	613.074	394.66	546.731	643.306	933.204	1044.71	650.595	844.092	822.332	876.483	805.041	482.362	785.581	744.491	806.321
194	97.0121	4.04217	237.995	199.676	191.449	258.168	158.914	161.192	246.519	304.53	205.83	137.903	122.573	197.377	189.775	205.908	182.808	154.182	220.615	149.268	192.476	129.387	599.124	528.203	676.098	617.391	515.035	496.876	522.183	518.842	534.994	664.903	673.494	667.93	626.015	417.039	545.353	648.361	934.842	1070.65	669.437	875.127	849.408	899.946	843.561	497.104	805.258	749.275	838.647
195	97.5122	4.06301	240.674	201.205	189.085	251.106	162.136	162.32	236.127	296.633	200.255	137.892	126.554	190.782	188.842	210.637	178.23	155.864	212.468	149.04	193.962	131.578	601.446	524.255	666.227	629.616	530.015	509.839	518.354	526.327	539.452	650.552	667.528	647.536	628.749	425.587	543.162	652.646	933.844	1072.23	688.41	904.903	873.185	927.878	877.47	496.193	837.085	751.553	847.39
196	98.0122	4.08384	240.696	204.937	190.549	242.764	159.999	161.865	231.04	293.324	193.41	140.821	130.871	189.133	192.086	210.052	171.7	153.998	201.74	152.446	195.622	136.633	580.38	512.995	647.97	628.792	543.835	516.857	499.219	540.461	542.099	633.055	659.295	635.485	618.509	421.877	531.469	648.415	924.331	1066.4	700.114	925.73	892.374	933.193	900.228	491.93	853.421	729.749	850.688
197	98.5123	4.10468	248.571	208.245	193.141	243.068	154.152	161.615	225.399	291.643	190.102	144.672	126.597	185.987	202.098	208.056	166.081	154.779	190.752	156.926	206.177	135.429	563.002	499.371	632.925	612.434	542.674	525.014	478.652	553.272	523.648	604.949	651.214	613.898	613.258	424.675	513.483	654.349	904.708	1054.83	703.39	931.805	899.252	925.535	899.002	488.947	848.93	712.079	840.22
198	99.0124	4.12551	258.247	214.059	198.424	240.009	154.695	161.496	218.685	287.336	193.562	149.141	124.558	187.658	214.725	215.399	162.426	155.495	184.493	158.195	206.708	137.143	542.012	484.922	612.759	592.768	538.986	517.866	465.245	555.333	505.055	568.567	628.358	593.82	591.954	424.621	500.141	642.633	881.874	1016.57	691.23	923.561	906.302	901.497	889.576	490.726	843.604	699.073	824.762
199	99.5124	4.14635	268.27	223.583	207.905	237.481	157.396	159.11	215.181	293.313	194.929	157.786	129.613	194.502	217.241	216.593	160.788	161.157	182.323	168.11	215.028	141.167	518.3	464.919	580.987	574.153	534.723	509.893	446.056	549.399	496.008	535.374	597.898	573.513	563.328	409.446	480.594	618.227	842.313	966.137	679.016	902.17	882.254	884.445	889.37	480.399	839.959	678.007	806.766
200	100.012	4.16719	280.495	233.259	217.266	237.98	158.914	161.398	207.761	301.167	200.352	165.661	130.264	199.926	226.581	222.906	162.578	162.264	180.577	177.048	227.904	142.241	486.311	434.265	556.396	550.929	513.342	501.53	421.812	539.127	474.899	497.69	568.068	543.889	541.155	402.547	454.625	588.515	818.015	926.533	652.743	880.171	852.542	853.812	875.214	475.778	810.552	647.471	783.574
201	100.513	4.18802	292.427	243.575	221.052	242.243	162.114	162.136	208.662	313.012	206.872	179.828	129.331	211.544	240.249	229.208	165.832	164.878	179.492	188.655	239.891	145.506	458.14	412.841	520.892	523.93	489.912	485.334	396.591	526.132	450.373	449.104	527.325	514.753	503.894	391.385	426.574	555.919	778.064	871.113	638.652	856.621	832.073	817.679	853.378	459.344	785.928	618.205	753.831
202	101.013	4.20886	300.834	253.902	231.748	251.442	165.206	165.011	211.775	322.33	208.954	195.134	129.309	221.339	252.3	238.374	166.016	169.401	188.007	201.823	249.501	144.454	426.921	390.918	482.123	495.086	468.185	470.365	376.816	506.172	431.119	419.219	500.467	487.406	467.696	380.168	391.699	521.803	734.544	823.992	626.221	824.502	797.86	766.479	819.013	440.198	759.417	589.785	714.921
203	101.513	4.22969	315.586	265.661	242.986	262.051	172.083	174.036	211.916	337.267	222.308	212.479	129.711	233.098	262.8	244.102	164.422	168.924	194.885	207.573	261.455	143.033	404.987	367.249	448.431	463.748	440.448	452.542	352.648	479.943	401.722	384.974	473.239	450.373	444.624	365.069	365.806	502.083	679.818	760.448	601.923	798.598	765.459	715.127	783.043	420.868	727.439	560.757	668.754
204	102.013	4.25053	335.481	281.552	258.606	275.871	181.217	174.112	212.881	360.361	234.88	229.987	135.405	244.422	277.683	250.914	172.666	174.044	198.735	212.096	278.052	145.572	380.179	336.475	416.269	433.234	411.962	435.165	327.894	449.635	376.947	343.732	441.608	427.713	410.281	355.414	341.161	466.384	628.673	696.491	575.379	750.707	718.772	686.012	751.672	401.95	687.553	518.018	622.359
205	102.513	4.27137	350.027	305.536	270.885	289.126	187.552	177.116	220.702	383.89	240.824	244.067	137.401	260.639	291.394	258.258	179.977	177.559	213.835	224.245	288.064	146.353	349.427	316.993	379.257	398.338	382.359	419.479	308.26	430.164	349.079	315.257	411.615	383.021	377.728	341.128	311.873	429.481	589.22	640.974	530.763	692.976	681.825	641.874	708.727	382.381	645.888	492.819	575.759
206	103.013	4.2922	370.301	322.783	277.383	305.636	199.093	190.459	222.112	408.481	246.606	258.331	140.949	274.134	310.8	272.067	184.012	179.446	232.287	231.914	301.96	148.728	322.796	295.352	342.126	376.567	356.683	399.889	291.176	396.721	322.178	289.267	384.106	358.94	351.997	321.917	285.21	398.294	546.959	572.288	490.357	646.755	642.373	596.369	658.492	357.725	603.582	458.118	524.374
207	103.513	4.31304	387.733	345.216	289.76	330.585	204.213	198.117	229.098	435.209	262.172	275.275	142.196	299.245	325.206	281.016	195.294	180.271	244.457	238.314	328.786	149.997	294.387	271.075	303.271	354.85	341.649	384.909	274.145	370.98	292.174	262.831	360.968	333.47	324	303.195	258.753	369.95	495.444	529.69	460.656	602.237	602.823	547.143	605.307	335.368	550.864	423.699	481.201
208	104.013	4.33387	403.679	357.04	301.605	345.446	212.251	206.947	239.609	458.997	274.158	287.24	144.246	321.114	353.16	287.969	203.57	184.62	265.534	246.602	342.269	153.132	265.999	249.272	274.243	321.614	318.728	371.121	261.855	354.492	263.178	234.726	334.132	306.254	300.505	279.808	238.848	345.359	454.365	476.136	425.576	548.879	555.582	502.419	562.221	309.616	505.131	387.056	448.41
209	104.513	4.35471	424.484	368.929	311.151	362.39	221.548	221.645	252.843	485.227	286.177	300.04	149.149	339.414	369.507	304.208	211.348	195.045	285.103	258.306	359.788	154.673	241.831	230.886	251.919	296.806	292.315	357.02	234.324	337.277	240.345	213.974	308.976	280.599	275.479	264.122	214.94	319.65	403.978	417.625	390.961	508.081	514.959	450.926	510.631	285.741	464.8	344.317	406.593
210	105.013	4.37555	442.805	383.508	323.376	383.835	225.811	227.904	262.053	501.834	290.874	312.373	153.542	362.573	386.125	318.038	218.464	193.591	297.784	265.607	389.466	152.026	221.926	216.382	225.212	272.713	274.145	348.58	213.226	313.131	217.576	191.889	282.161	257.104	254.598	255.563	193.462	289.256	364.071	369.05	359.808	469.291	482.883	403.729	467.241	266.205	419.414	315.962	361.587
211	105.513	4.39638	461.593	399.15	339.864	404.565	232.569	235.704	270.427	527.51	305.649	315.161	155.907	382.543	400.78	325.74	229.756	195.717	314.261	269.935	404.772	151.809	196.749	200.068	201.706	248.393	257.559	335.054	193.657	290.199	196.293	174.197	253.546	230.701	238.533	242.644	180.358	266.704	323.729	322.384	326.246	425.836	448.182	368.453	421.606	257.277	380.114	291.512	328.111
212	106.013	4.41722	473.439	416.419	360.615	426.173	241.366	241.962	278.215	554.466	318.883	321.507	156.992	405.572	413.179	331.326	241.699	198.885	339.872	271.518	429.602	149.39	180.098	183.623	181.475	228.26	237.361	312.816	173.025	268.721	172.32	159.206	229.757	212.868	226.058	222.837	168.382	242.34	287.292	287.997	295.558	384.778	407.428	327.157	389.443	241.017	341.172	262.745	293.855
213	106.513	4.43805	491.597	421.528	371.517	448.703	249.328	254.329	289.312	577.039	333.646	337.127	165.507	432.832	428.072	338.486	254.933	204.124	363.107	275.619	453.531	149.498	160.648	171.376	161.397	202.411	221.709	291.393	160.128	245.432	158.218	143.271	213.009	198.408	202.65	206.175	159.357	217.098	261.161	254.804	266.986	346.487	371.328	293.41	353.831	226.915	307.512	244.705	265.923
214	107.013	4.45889	512.934	421.908	379.739	467.632	251.704	261.824	300.008	593.896	342.899	341.835	166.31	463.953	438.616	350.006	271.779	209.125	381.157	276.866	468.739	146.157	140.548	165.66	149.953	182.56	199.721	272.995	147.696	223.271	141.557	130.622	198.343	179.62	181.703	187.04	153.088	201.489	235.257	224.551	234.953	305.256	333.546	257.31	315.593	218.812	281.446	226.948	237.698
215	107.513	4.47973	522.296	430.651	399.015	478.371	252.832	271.858	314.956	612.749	351.913	341.694	171.636	491.072	451.535	351.437	285.089	210.329	396.148	275.955	478.654	150.203	124.689	153.185	141.21	164.781	180.586	262.321	136.686	204.96	129.115	115.512	184.556	161.332	168.849	173.405	145.907	176.93	207.878	205.893	213.052	272.366	301.98	236.83	282.867	207.835	260.391	205.155	215.764
216	108.013	4.50056	529.737	437.322	414.527	504.025	262.649	273.464	332.149	635.529	355.243	347.346	174.239	508.2	471.386	345.699	294.483	214.31	408.059	275.868	501.141	152.351	114.861	148.282	130.069	150.777	172.917	244.467	125.188	185.305	115.382	105.662	170.975	154.454	154.443	159.097	138.433	162.861	187.539	179.534	190.197	250.509	268.298	208.03	256.41	197.313	239.162	194.742	199.016
217	108.514	4.5214	540.498	437.181	426.199	515.252	268.853	272.194	338.234	657.137	354.744	346.619	177.179	526.435	474.358	341.935	307.077	214.256	425.686	267.136	509.971	153.186	107.496	142.305	119.45	136.816	162.959	227.436	111.303	168.372	105.5	98.6984	160.041	148.401	137.153	149.182	130.145	152.773	171.431	158.403	166.126	228.781	237.351	191.086	224.768	191.032	216.502	184.003	178.85
218	109.014	4.54223	558.016	438.276	443.989	527.217	269.461	287.782	346.359	675.578	359.94	349.624	181.128	544.821	476.821	345.124	314.062	216.002	439.082	266.67	513.16	150.258	98.7093	135.395	111.401	128.919	154.585	212.608	104.502	155.865	101.128	90.975	154.227	134.191	127.325	135.601	124.027	139.192	148.976	142.641	151.786	205.155	213.02	168.523	203.083	184.61	202.183	170.172	161.863
219	109.514	4.56307	572.476	438.341	455.802	545.387	269.103	294.963	355.026	690.732	374.064	345.371	186.562	556.547	487.267	339.418	323.695	220.2	454.085	262.634	519.299	148.739	95.1838	131.382	106.823	120.578	146.048	195.686	98.156	143.52	90.0964	82.2971	140.765	129.397	115.718	124.993	123.919	128.627	136.838	125.383	140.917	181.313	190.468	151.829	187.355	176.919	188.993	163.328	146.384
220	110.014	4.58391	587.228	448.039	467.918	566.398	266.836	296.536	365.798	712.318	381.668	342.399	190.641	557.99	495.24	338.724	333.447	220.949	469.52	255.041	523.107	151.158	91.9188	128.876	98.3296	117.584	136.068	184.534	94.1859	134.105	84.2496	78.251	130.33	124.624	111.672	114.503	123.528	117.725	133.215	114.232	130.774	167.753	171.257	138.02	166.831	172.928	170.617	158.739	132.51
221	110.514	4.60474	589.279	452.834	473.787	579.827	266.998	301.287	376.244	721.137	388.024	347.606	186.172	571.495	496.639	333.474	341.691	224.506	479.999	251.646	519.44	150.843	87.0157	120.947	93.0903	113.896	129.364	169.229	88.2849	127.824	80.7459	79.8347	122.107	120.176	108.125	105.001	121.988	111.856	123.203	103.189	117.161	155.398	152.784	123.713	153.098	167.33	156.58	156.819	120.328
222	111.014	4.62558	590.483	447.79	486.75	590.045	269.092	297.632	378.001	733.438	393.415	344.146	185.38	585.109	492.886	336.37	348.134	222.728	493.689	241.406	525.569	154.521	90.1072	116.38	94.4028	109.828	125.003	152.285	83.0889	123.81	74.7147	74.6604	115.718	114.796	105.489	98.5574	115.978	110.641	117.28	92.7865	111.726	140.461	134.083	110.121	137.793	164.347	142.902	150.029	112.084
223	111.514	4.64641	599.844	432.614	500.309	600.144	271.261	297.371	385.453	766.458	406.801	337.67	188.612	592.713	501.531	336.913	360.338	219.951	512.162	234.605	533.043	157.992	86.2455	111.835	93.6327	110.717	120.99	139.018	81.3967	117.974	66.6333	69.6164	110.24	112.084	103.97	93.7303	119.298	105.543	112.518	86.6686	104.09	131.176	122.476	103.211	125.524	161.342	136.773	145.809	101.226
224	112.014	4.66725	599.215	430.759	513	595.871	268.951	306.223	407.929	780.928	424.06	327.484	193.233	608.799	509.743	327.963	376.056	218.443	534.757	230.938	532.522	151.44	85.291	107.192	96.2143	105.543	119.504	128.616	76.2008	112.095	67.154	72.556	107.474	110.978	103.027	91.7994	122.769	104.209	107.604	83.9893	95.8998	122.433	112.811	101.172	115.002	155.376	127.412	141.817	93.9581
225	112.514	4.68809	585.113	433.623	534.739	597.942	270.665	316.094	417.703	787.285	446.687	322.733	191.107	619.842	507.671	322.366	391.307	217.293	552.091	225.634	519.668	148.706	91.4198	104.86	97.7655	104.513	123.561	121.869	77.6869	113.408	70.1045	72.2415	102.018	112.876	98.9154	88.5777	121.022	105.196	112.898	79.6394	92.5588	116.759	106.585	100.119	106.628	151.46	117.508	142.674	92.0598
226	113.014	4.70892	587.022	425.541	535.661	595.09	267.595	315.834	423.604	800.953	466.017	310.529	193.96	614.039	498.451	317.658	398.412	214.321	562.809	215.426	520.211	148.978	97.1689	104.252	102.224	108.32	122.671	114.275	78.7499	112.594	69.4428	74.1832	98.3838	115.588	103.482	87.3303	130.427	109.123	115.23	78.1316	90.7038	113.57	101.031	100.033	104.057	154.454	108.96	141.307	90.3784
227	113.514	4.72976	580.872	412.015	547.788	593.701	266.391	313.827	430.481	812.017	468.295	293.922	190.543	611.826	491.584	311.681	403.087	212.173	568.113	208.755	531.568	146.819	107.3	106.628	109.882	111.097	124.353	109.264	79.4984	117.031	73.9337	79.5201	97.375	117.551	107.984	84.0652	146.547	113.18	122.888	80.735	89.8686	113.104	101.888	102.191	103.385	153.576	110.793	143.455	90.1832
228	114.014	4.75059	573.496	400.722	541.931	587.377	257.019	313.469	437.51	821.389	464.304	283.226	184.751	607.986	482.613	308.091	400.05	208.018	569.404	205.403	517.108	148.49	119.092	115.588	120.881	114.21	128.377	104.057	79.0428	122.726	81.2123	85.7791	100.098	125.709	111.987	85.3777	160.648	118.864	132.911	83.6964	93.7086	114.655	101.356	111.932	100.998	154.964	110.576	150.224	90.8557
229	114.514	4.77143	565.837	392.337	540.542	582.452	248.46	310.301	441.73	822.702	463.371	267.324	184.588	592.441	468.88	298.99	400.191	207.997	576.878	198.732	503.798	147.643	130.189	124.136	135.005	119.092	131.772	102.365	85.7357	129.646	88.6645	95.8889	110.88	132.109	119.254	87.3628	171.691	130.058	144.225	90.8015	99.4577	122.064	101.877	125.112	105.749	160.583	113.787	159.976	96.4964
230	115.014	4.79226	548.405	381.739	523.88	553.479	239.587	305.138	437.706	813.405	456.428	252.333	182.191	573.73	444.853	291.603	395.993	201.89	573.732	188.253	488.254	145.192	145.559	133.15	154.086	132.336	137.489	105.782	93.1228	139.192	102.679	102.82	120.99	139.517	131.675	89.7818	192.214	144.442	162.991	107.203	110.218	131.382	108.711	137.294	114.471	165.963	120.111	171.127	108.298
231	115.514	4.8131	528.012	377.509	509.584	537.153	229.271	293.162	428.626	797.644	447.642	234.803	178.448	546.611	422.367	278.64	396.85	193.19	562.179	183.198	459.476	137.317	159.726	145.288	173.535	145.809	147.154	116.814	102.907	151.33	119.374	117.15	133.117	148.185	152.166	97.0062	217.489	160.203	190.826	126.999	122.812	141.318	118.473	157.654	129.766	173.6	129.473	187.691	118.582
232	116.014	4.83394	500.828	362.561	485.144	517.313	224.943	276.306	416.748	751.325	433.811	220.387	170.313	524.037	393.382	271.079	391.003	183.709	549.618	173.75	433.485	134.713	185.001	161.993	192.095	160.702	160.627	128.16	113.852	170.161	137.793	136.773	151.233	165.747	169.012	101.172	240.605	181.551	217.272	154.205	139.105	162.026	135.276	176.865	146.991	183.721	148.022	211.197	133.226
233	116.515	4.85477	473.059	343.036	456.377	482.862	218.348	258.776	401.486	717.286	412.778	203.443	158.63	488.61	365.45	257.108	374.092	179.045	535.05	166.472	393.241	130.938	212.13	178.709	219.691	175.498	180.401	135.037	132.271	188.721	161.711	159.748	168.74	191.574	189.405	108.103	269.665	207.639	247.254	188.83	161.679	186.476	155.452	203.214	167.276	199.168	169.5	242.33	157.73
234	117.015	4.87561	431.361	320.202	417.955	460.462	213.13	243.145	377.98	671.998	396.051	183.885	153.119	457.759	340.739	245.371	350.369	171.864	511.901	160.451	352.682	127.565	241.234	200.372	239.108	194.167	195.599	146.427	149.822	210.915	181.486	192.453	189.806	215.732	215.428	122.78	299.214	232.892	288.138	227.176	183.667	210.915	181.812	233.652	190.826	209.928	194.959	265.684	190.793
235	117.515	4.89644	393.601	297.748	379.067	418.721	207.88	231.408	357.738	624.66	373.847	174.003	146.025	416.138	310.931	233.667	323.858	163.251	474.565	152.901	323.036	130.168	274.46	225.982	269.882	211.827	214.191	160.605	172.374	231.612	206.793	222.902	214.083	246.267	233.033	132.011	330.422	259.924	330.845	276.434	211.686	238.392	214.506	267.702	220.016	234.541	233.771	294.745	220.277
236	118.015	4.91728	360.159	270.173	340.548	389.248	199.506	214.497	337.67	572.907	353.833	164.099	138.302	376.002	282.738	222.472	301.143	153.705	448.368	147.673	296.113	128.91	309.54	253.264	304.334	231.233	231.786	180.477	199.558	254.262	239.108	262.246	238.793	272.54	257.408	147.458	357.378	297.782	375.005	328.827	241.267	280.697	260.445	301.492	249.576	252.027	269.101	327.829	263.363
237	118.515	4.93812	330.014	250.073	306.107	357.823	190.155	199.625	319.186	533.942	332.952	148.056	132.824	337.786	260.49	210.399	282.485	145.222	405.51	144.039	264.84	125.363	342.029	279.417	331.083	260.434	256.778	200.654	221.893	279.287	265.673	299.3	270.164	304.03	286.327	160.778	381.177	330.335	422.896	372.911	270.826	325.692	303.368	342.745	290.97	271.629	309.801	354.189	302.273
238	119.015	4.95895	307.386	235.722	273.391	334.816	186.825	190.22	306.798	486.832	309.228	145.127	131.283	307.999	236.626	204.942	260.617	139.614	369.691	147.131	245.802	122.076	375.243	298.02	360.296	284.797	283.821	217.022	261.074	308.532	294.701	327.395	296.22	336.833	309.172	174.251	414.023	359.439	466.427	436.336	307.968	374.083	352.084	381.459	333.09	288.8	354.254	378.086	345.63
239	119.515	4.97979	282.285	215.101	250.915	314.77	180.436	184.948	288.521	441.555	285.353	139.324	130.253	275.457	217.458	202.957	237.816	138.725	337.496	143.128	232.406	118.865	401.993	315.756	382.566	306.275	305.451	237.383	292.391	323.751	311.081	366.153	319.52	366.88	339.588	191.726	433.321	391.46	510.739	493.318	345.348	419.469	400.572	421.389	377.435	309.096	393.294	418.058	396.971
240	120.015	5.00062	267.163	206.119	231.986	292.489	176.813	169.241	272.347	403.914	258.983	133.737	126.207	245.941	201.762	202.437	222.553	133.464	309.499	143.909	221.157	118.551	439.547	335.477	406.246	331.051	324.738	257.852	320.128	338.742	334.305	395.17	358.441	391.645	363.723	208.833	456.567	422.256	550.397	551.243	396.429	466.709	453.812	469.052	426.823	331.17	443.452	442.422	444.721
241	120.515	5.02146	255.047	198.439	212.287	281.772	172.658	155.139	265.274	372.554	239.219	130.136	122.746	223.921	193.767	196.698	210.328	132.488	279.516	141.989	212.674	118.258	471.732	355.393	435.783	357.02	348.006	277.334	352.919	359.254	358.864	426.812	395.973	418.254	386.319	230.766	477.058	450.731	586.899	600.849	431.065	513.006	503.254	497.646	482.33	340.38	491.496	469.725	488.144
242	121.015	5.0423	243.136	195.087	198.609	262.181	167.874	148.414	247.691	345.056	218.034	127.554	121.89	207.617	187.313	191.915	195.684	137.727	259.232	144.43	203.02	120.373	484.738	366.587	452.401	382.902	363.669	293.519	383.78	377.814	371.664	444.45	421.942	431.238	407.081	245.519	490.856	477.589	620.45	651.778	472.22	570.932	553.424	540.038	531.859	351.488	540.602	492.19	522.899
243	121.515	5.06313	235.315	190.586	185.809	252.321	162.429	149.032	235.531	329.403	203.9	128.108	117.301	189.957	188.257	189.691	186.453	133.963	248.178	146.48	200.417	120.026	504.122	382.533	468.033	400.323	381.698	312.09	399.987	386.926	381.416	461.275	444.212	438.05	416.312	259.371	494.739	495.813	650.357	687.835	508.57	628.326	594.525	579.436	581.616	369.082	576.052	511.39	548.445
244	122.015	5.08397	233.547	187.602	182.88	240.605	162.147	147.373	225.302	312.676	188.756	127.435	116.9	179.012	185.491	191.741	177.319	135.742	229.347	150.417	193.388	116.338	501.866	387.219	469.54	421.302	396.928	326.972	407.58	402.34	393.945	472.317	465.766	444.342	431.195	272.16	493.85	517.844	669.806	712.74	541.535	662.799	628.206	612.315	628.369	377.088	614.105	528.399	576.648
245	122.515	5.1048	237.691	185.78	180.255	236.212	159.533	144.541	215.398	299.062	184.786	125.851	117.203	166.776	178.798	191.437	167.719	135.438	216.341	157.306	187.671	115.557	508.439	388.282	457.359	425.803	403.425	335.976	416.355	416.203	403.295	475.029	470.387	442.248	444.157	281.673	490.411	535.786	683.854	726.419	565.399	700.754	663.146	643.349	660.011	383.911	646.951	542.902	607.607
246	123.015	5.12564	234.502	187.364	177.543	231.016	155.487	137.805	210.733	285.97	176.607	124.224	119.004	161.418	179.568	194.203	162.675	140.428	204.061	163.912	190.242	120.091	511.856	387.349	459.778	432.214	406.777	351.672	425.684	426.693	405.877	475.615	476.624	437.421	448.366	291.414	477.427	549.692	691.946	738.46	594.069	739.555	698.953	676.553	694.549	382.425	669.589	545.006	621.73
247	123.515	5.14648	228.449	189.566	179.159	226.276	154.174	141.84	204.301	280.719	170.63	123.552	119.525	155.43	176.053	191.036	159.367	141.881	191.652	167.285	195.091	123.226	504.947	388.77	457.543	441.608	413.47	366.685	428.212	443.734	404.423	469.942	471.146	434.633	441.988	298.606	468.152	556.938	702.37	737.831	608.486	761.315	727.667	702.001	720.073	384.258	690.948	550.43	631.536
248	124.015	5.16731	235.109	190.672	177.293	220.288	155.421	140.55	200.016	279.049	170.739	131.101	116.791	151.145	180.284	190.19	160.452	140.341	186.857	169.921	195.807	124.289	491.995	379.257	447.13	444.374	413.307	371.024	421.931	451.154	399.401	459.073	465.462	425.174	432.193	303.965	459.051	554.302	703.553	736.258	623.238	783.097	738.373	711.287	745.38	385.95	691.87	557.264	636.58
249	124.516	5.18815	240.175	194.501	182.131	218.227	151.994	138.076	200.309	271.38	173.266	136.905	114.947	150.18	188.333	192.099	158.542	144.528	185.588	177.373	205.114	124.495	465.549	371.002	441.044	434.991	398.707	374.029	411.322	455.298	394.465	442.411	465.191	424.025	420.152	301.568	440.003	550.56	688.702	721.169	622.24	793.022	737.581	706.134	759.547	389.378	698.248	547.414	636.32
250	125.016	5.20898	245.23	200.272	190.668	221.264	153.013	137.458	192.325	272.562	174.21	139.606	113.504	153.087	195.937	196.774	161.59	143.519	178.527	180.28	212.566	130.222	443.713	370.655	429.643	423.048	379.832	385.559	408.111	448.963	378.942	432.03	444.646	410.66	405.443	302.598	424.469	546.492	669.969	710.061	620.873	790.69	733.817	701.665	769.126	392.665	693.399	538.823	625.169
251	125.516	5.22982	258.811	206.651	192.426	220.82	151.278	139.432	191.382	275.936	177.345	145.767	115.565	156.319	202.489	199.812	162.458	144.539	181.792	184.728	217.838	133.151	433.581	351.488	410.932	413.643	371.577	386.861	403.436	448.919	367.444	418.058	432.388	392.925	384.518	301.589	409.294	542.305	654.251	687.683	614.213	776.567	728.035	690.026	774.549	380.862	689.483	524.277	604.461
252	126.016	5.25066	265.851	212.714	202.091	227.599	153.979	144.78	192.64	275.35	184.103	152.417	115.327	162.904	205.276	202.307	158.347	150.31	183.115	193.211	225.756	114.884	411.094	334.945	387.805	402.438	358.983	391.905	389.443	440.328	346.443	392.599	418.525	377.521	362.997	296.437	386.243	527.032	622.902	652.212	599.027	768.692	721.082	674.839	763.062	364.396	680.632	503.569	586.433
253	126.516	5.27149	274.258	219.006	209.879	233.587	159.023	142.882	195.081	285.666	193.182	160.314	114.98	172.656	217.523	212.698	157.978	152.87	183.885	195.922	232.525	118.648	379.333	320.898	363.94	386.178	346.585	391.688	368.941	431.954	328.589	364.429	396.136	357.226	348.06	292.608	362.194	510.793	595.686	626.395	584.426	740.369	717.557	653.6	745.597	354.655	661.302	489.283	570.292
254	127.016	5.29233	285.919	225.287	215.4	238.729	158.35	143.251	191.577	301.405	203.238	172.452	115.772	186.53	232.254	223.936	157.783	155.853	191.565	197.474	241.268	120.08	349.904	299.073	340.033	369.364	333.329	390.072	349.361	418.026	319.433	346.172	377.901	341.66	327.959	287.13	339.328	491.702	566.083	591.195	557.166	716.407	705.408	625.223	727.276	345.532	639.694	466.525	543.021
255	127.516	5.31316	298.068	231.762	225.988	246.908	158.437	149.499	192.683	315.648	213.228	188.821	116.835	200.36	251.66	233.2	160.094	160.463	196.208	203.472	257.095	125.384	323.74	281.825	311.146	354.915	319.292	382.674	325.432	405.204	301.09	317.513	351.542	328.523	306.503	280.806	312.48	468.683	530.297	550.039	531.772	690.59	680.599	587.496	700.982	330.671	607.889	447.433	517.855
256	128.016	5.334	305.954	247.556	237.377	263.711	163.427	158.925	193.985	337.126	218.674	195.948	118.408	217.391	266.586	239.166	164.986	166.418	205.32	207.594	269.96	128.693	299.767	264.523	285.947	340.185	301.947	374.56	308.087	390.745	281.673	293.681	333.177	307.317	284.136	274.395	282.476	439.927	509.882	513.126	497.06	657.917	654.099	555.051	671.77	321.787	577.527	422.495	501.345
257	128.516	5.35484	318.624	264.543	241.706	274.753	168.2	161.865	197.185	359.277	231.539	203.139	119.601	239.226	282.445	249.547	169.26	172.233	211.676	216.218	278.996	130.938	280.1	252.537	263.515	318.186	287.184	360.198	295.84	376.274	267.17	270.631	312.285	290.199	264.947	264.372	254.858	410.66	485.323	468.412	464.8	616.665	627.577	517.616	627.436	305.223	549.063	399.997	465.581
258	129.016	5.37567	330.263	275.836	254.581	287.803	175.055	169.61	202.858	375.732	241.432	213.087	125.024	264.772	303.088	253.159	174.716	172.721	218.977	217.748	297.957	139.226	251.268	238.164	238.848	299.018	265.641	341.107	272.985	361.163	252.515	246.755	293.855	277.204	246.734	249.478	236.591	385.397	450.134	426.509	439.233	582.18	584.751	468.922	588.168	286.381	507.127	373.551	438.951
259	129.516	5.39651	347.153	285.056	263.509	304.031	184.341	179.242	210.093	397.123	249.372	233.458	125.871	283.115	320.531	267.608	178.469	177.754	229.575	220.351	318.068	142.046	233.858	218.302	219.322	275.859	250.454	332.331	255.596	330.693	234.986	222.24	277.616	262.766	231.33	234.563	212.922	351.553	421.53	393.554	414.11	539.843	550.246	435.143	539.42	269.416	475.051	346.216	404.195
260	130.016	5.41734	364.476	304.939	270.755	318.295	189.352	189.07	213.782	417.104	259.677	245.77	126.445	306.904	327.538	274.496	180.639	181.442	238.285	220.991	338.093	142.328	211.881	200.665	203.398	254.349	236.071	321.267	232.328	308.304	217.858	206.641	261.931	244.553	211.827	216.025	194.134	328.415	390.159	352.768	381.22	504.263	508.765	398.989	501.226	254.923	442.454	332.049	382.153
261	130.516	5.43818	379.521	315.505	281.592	338.222	193.659	196.609	215.127	433.159	260.187	254.643	132.574	328.219	341.455	285.051	182.168	179.837	249.263	226.664	355.188	144.433	194.709	189.318	183.721	238.815	221.622	311.667	213.107	292.282	201.532	188.982	242.818	231.992	194.612	205.242	179.458	302.24	359.764	322.742	353.939	464.106	464.052	371.143	465.559	236.624	401.744	313.966	347.225
262	131.016	5.45901	399.416	327.524	290.812	355.621	197.217	205.016	223.555	456.654	271.729	264.883	133.995	349.805	359.386	292.438	189.935	179.37	265.187	228.28	367.468	145.94	178.742	177.885	168.176	219.073	208.193	298.541	194.221	268.624	186.606	170.031	221.383	215.395	188.439	192.42	165.616	269.557	334.566	291.501	324.022	426.053	425.326	337.809	423.037	224.084	366.056	289.538	316.732
263	131.516	5.47985	410.697	337.959	301.92	372.131	202.272	213.9	236.257	477.438	284.051	278.735	140.287	368.648	373.152	302.407	198.971	179.164	277.922	224.647	384.021	154	165.877	165.389	151.688	207.065	190.761	281.511	176.03	251.778	167.927	157.014	208.702	198.224	180.185	176.909	151.233	245.215	309.421	260.814	293.334	396.678	391.916	303.77	386.048	211.62	327.536	268.971	287.043
264	132.016	5.50069	419.993	345.4	314.34	391.819	207.413	224.791	247.051	487.7	293.543	285.96	140.873	390.787	386.678	303.361	211.684	181.746	295.332	219.939	402.125	155.291	153.12	159.249	137.196	190.164	181.302	269.687	157.719	239.585	153.12	145.809	193.397	185.055	171.485	164.781	142.186	228.185	279.732	234.313	267.149	362.433	359.027	270.49	363.225	198.528	297.847	254.121	261.844
265	132.517	5.52152	437.143	360.587	327.715	417.007	211.232	232.438	256.108	509.991	303.034	303.815	139.625	413.892	403.351	311.692	221.534	184.685	316.061	223.019	413.645	153.631	143.965	155.3	133.931	177.516	166.82	254.425	146.948	217.858	139.008	133.486	180.608	173.676	161.755	152.176	131.338	214.311	252.396	210.416	245.855	333.427	325.681	240.019	340.553	187.214	265.587	244.304	237.177
266	133.017	5.54236	454.141	373.582	348.51	442.629	216.807	239.066	266.511	519.895	311.984	314.619	147.197	429.545	414.22	323.321	228.031	188.84	334.35	224.972	429.916	153.512	131.957	146.102	123.062	169.912	151.2	235.474	131.317	201.478	123.799	124.016	167.352	159.726	154.259	143.878	123.04	193.006	232.133	192.822	223.954	308.445	297.76	214.658	314.346	181.356	237.275	233.955	214.191
267	133.517	5.56319	465.921	379.96	361.06	460.125	221.276	243.666	273.66	532.196	317.613	322.071	153.553	453.03	421.271	324.113	240.668	186.53	350.339	224.365	437.358	150.778	119.949	138.693	113.158	157.47	140.873	218.487	119.168	185.218	113.896	114.265	154.292	152.61	137.142	135.211	121.576	177.386	211.848	170.682	203.789	283.04	277.345	188.125	289.31	171.311	215.536	218.606	194.189
268	134.017	5.58403	485.327	381.447	368.99	472.025	222.122	248.558	284.474	550.29	321.855	328.232	156.46	477.751	429.472	323.624	249.921	189.09	364.474	223.703	449.659	155.378	109.643	135.84	107.658	149.02	133.15	204.244	107.767	164.64	104.361	108.244	148.879	143.021	127.748	122.693	115.772	166.538	194.015	152.155	188.754	258.004	258.026	169.641	272.377	160.095	193.592	211.046	179.902
269	134.517	5.60487	493.17	390.352	369.933	491.225	222.806	253.255	293.738	568.698	334.611	322.57	161.602	495.682	434.461	324.34	258.545	192.745	378.12	216.001	462.556	155.616	99.7289	129.071	105.576	143.281	125.557	194.373	99.9784	146.677	92.7323	102.929	140.19	133.551	122.682	115.143	108.016	152.881	183.406	138.161	179.371	232.947	237.459	153.391	251.344	154.801	180.141	205.643	157.145
270	135.017	5.6257	506.838	394.366	383.894	506.151	226.852	261.477	306.538	584.513	349.961	319.5	161.266	508.135	451.514	329.526	271.237	193.125	393.263	209.514	466.885	155.996	92.2008	122.801	103.309	132.835	110.175	181.323	88.8164	132.662	85.215	95.1621	130.753	127.911	116.532	107.55	107.268	141.264	172.103	122.975	163.241	211.371	211.176	137.825	227.284	152.274	170.487	196.412	139.474
271	135.517	5.64654	511.22	392.066	401.738	521.728	227.579	271.923	311.756	606.968	363.574	328.352	163.631	522.182	462.979	331.706	278.537	192.789	409.567	203.895	475.215	154.347	85.8767	121.153	98.6984	123.734	103.211	169.391	81.0821	124.7	77.7628	89.8469	122.574	121.109	109.405	97.2015	103.873	127.206	157.286	108.559	152.003	196.803	193.993	119.97	213.367	149.313	154.411	190.631	126.468
272	136.017	5.66737	511.643	393.487	411.598	524.765	230.399	280.037	318.763	618.173	372.458	326.41	164.813	548.075	465.561	322.984	287.356	196.574	439.039	197.582	480.053	154.043	82.4055	119.07	96.4204	120.372	100.033	155.431	76.7649	112.941	72.1872	82.8069	113.657	118.484	101.692	94.1208	101.551	120.111	147.935	103.818	142.696	183.927	180.521	110.674	195.816	144.42	141.741	184.046	119.97
273	136.517	5.68821	514.203	403.358	422.088	531.1	230.117	282.358	326.432	629.205	379.238	320.455	166.245	564.401	462.253	326.944	298.941	196.13	452.501	194.903	484.935	155.508	76.6781	115.317	97.1364	113.071	95.5093	142.902	71.7425	104.448	71.5364	81.733	107.116	115.067	100.347	90.9642	97.8198	116.13	140.591	95.9106	133.627	167.916	167.547	102.039	182.755	141.383	130.807	175.889	105.402
274	137.017	5.70905	515.776	404.237	430.581	535.884	229.846	282.478	341.326	639.184	388.979	312.927	169.087	570.106	462.914	324.427	306.849	192.311	455.972	192.647	484.501	155.334	73.5757	111.303	99.6964	107.376	87.9377	135.699	70.5818	99.1757	69.8876	79.3357	107.962	111.314	98.3838	87.8401	98.6876	112.073	136.317	88.4693	128.627	157.86	156.266	92.3743	173.145	140.006	119.46	167.482	100.64
275	137.517	5.72988	517.349	395.885	434.519	544.681	233.133	283.595	353.269	647.624	395.715	314.63	174.315	573.024	463.489	311.074	320.56	196.78	465.181	187.559	486.616	149.14	73.4455	111.542	102.658	103.092	87.6665	127.596	67.5337	99.9567	71.4062	75.8428	103.027	112.138	96.7784	85.1933	97.6679	108.374	131.197	84.0327	124.027	147.273	142.609	89.6299	160.366	139.582	110.359	164.152	94.4571
276	138.017	5.75072	516.514	388.649	438.847	554.52	232.905	282.044	355.916	663.244	392.526	305.984	176.864	580.195	461.179	307.831	324.856	197.453	474.499	180.779	480.346	148.283	77.7194	111.401	106.747	102.506	85.8767	126.5	63.7913	102.115	71.276	79.0645	102.484	119.417	99.4794	80.3011	97.9391	106.487	130.742	83.5554	112.377	134.712	134.918	90.8232	149.985	139.767	102.365	160.572	90.5845
277	138.517	5.77155	512.739	387.933	452.906	555.778	228.49	279.137	362.652	677.237	399.718	290.96	172.482	582.505	455.473	303.253	334.325	186.009	483.036	176.722	476.029	143.662	86.3106	112.757	113.462	103.992	86.5601	127.954	63.7371	104.404	75.3438	80.594	104.285	123.138	104.166	78.6632	100.564	106.487	130.959	81.4618	106.129	130.763	130.861	95.455	146.547	142.077	98.3296	161.147	85.7899
278	139.017	5.79239	503.443	391.546	455.325	547.523	226.733	276.371	371.319	669.405	416.954	277.944	173.957	568.924	444.344	291.234	339.554	180.607	491.682	176.375	473.545	141.254	93.6977	115.805	121.673	110.479	88.8164	125.709	68.0327	104.144	83.3276	86.213	108.83	123.648	112.214	76.2659	107.149	110.273	134.517	83.8808	105.413	127.759	123.734	95.8781	141.188	149.595	94.7391	161.201	86.5927
279	139.517	5.81323	500.134	388.671	458.492	535.711	225.203	265.285	377.057	668.136	410.207	266.554	174.836	559.986	438.063	282.426	347.689	180.336	485.835	171.895	463.402	139.041	106.736	125.904	132.64	115.024	94.8584	122.433	70.853	106.639	88.1872	96.3337	116.564	132.054	118.473	76.9384	117.671	116.293	140.125	89.9771	108.201	125.719	120.881	102.311	138.53	156.732	93.0143	165.519	89.1093
280	140.017	5.83406	491.467	380.069	463.08	521.403	224.78	263.798	379.639	670.36	403.081	249.534	168.707	551.503	424.015	278.239	348.568	180.13	482.678	171.266	450.245	134.334	125.85	132.532	148.966	121.999	103.992	119.547	74.3567	111.639	101.671	102.961	121.999	142.218	127.151	74.4435	132	123.778	145.809	93.9038	107.799	131.013	120.166	117.443	136.762	158.848	97.093	171.387	88.5018
281	140.518	5.8549	473.113	369.037	457.483	502.615	219.899	250.011	376.504	656.53	398.123	238.773	163.989	539.506	406.735	267.37	346.822	177.58	479.045	171.548	433.225	132.24	140.624	142.468	167.504	128.247	114.677	122.443	74.7798	123.159	113.321	119.254	129.657	155.789	141.947	75.4849	144.236	132.683	159.498	104.415	112.323	137.76	123.485	131.957	138.378	164.239	101.833	181.15	94.5438
282	141.018	5.87573	454.401	353.037	445.041	486.344	212.88	237.211	377.34	642.558	386.592	224.259	157.263	519.503	388.392	259.017	345.748	171.224	466.407	166.602	415.663	130.982	159.108	156.103	184.751	136.556	128.203	127.249	81.8632	131.816	128.67	137.478	134.951	163.631	161.603	79.8347	161.082	141.459	171.658	117.92	122.845	149.172	131.816	149.497	145.646	173.85	109.568	192.789	108.157
283	141.518	5.89657	431.915	342.732	421.697	457.403	208.802	226.375	375.984	618.694	376.537	211.817	154.302	489.098	366.285	246.488	332.481	164.997	455.766	157.468	389.011	122.152	180.26	176.019	206.229	150.918	139.452	132.174	91.1052	144.583	146.254	159.52	148.217	179.501	175.412	81.6462	189.448	161.332	190.978	138.194	129.364	155.42	145.57	166.105	152.903	182.983	119.233	200.393	119.406
284	142.018	5.91741	409.623	326.211	395.696	429.395	206.372	216.341	364.073	593.647	364.93	197.607	146.925	454.841	342.573	233.07	316.113	159.031	427.801	154.019	360.46	117.683	207.585	193.256	228	161.397	155.832	138.216	101.888	158.728	166.777	179.013	160.843	190.457	194.547	86.3757	217.597	175.65	211.577	155.159	137.554	168.068	159.357	191.086	164.098	197.291	135.504	220.624	133.096
285	142.518	5.93824	382.374	299.103	361.342	401.104	197.173	204.691	349.451	552.774	346.164	183.712	143.183	419.652	319.706	220.574	299.18	158.717	402.179	150.049	332.235	113.376	239.119	208.941	255.846	174.566	178.915	149.866	111.249	175.01	189.014	202.443	178.915	204.917	214.734	94.9235	242.113	189.405	239.314	178.46	153.033	183.374	176.193	218.433	173.785	210.265	151.352	239.748	155.04
286	143.018	5.95908	353.281	283.96	331.805	374.485	188.875	195.796	334.742	505.045	311.81	174.795	139.256	391.178	292.826	218.567	279.611	154.703	369.789	142.661	311.126	110.556	263.005	227.469	281.782	186.096	196.185	160.789	123.138	187.854	208.822	228.228	197.215	224.334	234.237	106.975	265.283	210.254	268.277	207.097	172.027	204.58	201.662	249.272	189.774	221.85	171.68	258.948	179.566
287	143.518	5.97991	325.219	263.491	293.188	346.14	181.878	180.024	318.601	470.756	289.334	162.602	137.293	350.033	271.717	208.034	257.623	149.865	344.59	137.672	282.597	108.332	292.304	242.937	301.86	205.611	218.378	172.331	140.049	206.414	235.734	252.646	214.105	243.957	256.225	113.288	287.987	229.888	294.831	236.331	197.692	220.949	222.359	278.582	210.937	236.906	198.82	274.243	204.342
288	144.018	6.00075	302.136	241.428	270.723	315.475	179.199	170.662	302.264	431.532	264.342	151.625	130.568	321.233	245.683	194.149	239.226	145.624	317.602	133.452	261.531	104.362	321.907	265.532	321.972	222.804	242.861	180.792	153.879	222.49	253.904	274.395	229.421	259.805	284.136	120.892	312.675	255.661	322.72	269.969	223.813	245.573	249.435	314.715	235.778	255.271	230.972	300.006	235.376
289	144.518	6.02158	274.258	226.762	240.382	289.885	172.994	166.67	284.051	386.829	243.775	142.849	123.343	286.717	224.292	189.723	221.664	141.372	295.343	130.783	240.91	99.7085	341.942	284.038	341.15	242.959	264.328	192.811	171.127	234.248	270.999	291.414	242.872	279.005	303.954	133.313	338.102	273.386	352.128	312.708	249.662	275.675	281.207	345.923	259.252	269.014	267.843	319.553	262.853
290	145.018	6.04242	257.129	212.487	212.059	274.97	163.297	157.168	264.537	355.871	221.18	132.609	119.481	264.523	207.034	190.147	207.085	140.417	268.137	131.456	222.144	96.758	373.595	300.862	358.603	265.326	289.668	208.919	187.984	249.847	284.038	311.797	264.09	290.829	321.288	147.187	360.014	292.271	376.491	355.848	279.656	309.606	320.16	377.511	280.73	282.161	295.005	340.293	298.281
291	145.518	6.06326	239.101	198.276	197.763	258.873	158.177	147.459	252.106	333.536	203.097	126.513	115.305	236.97	192.249	184.853	193.308	139.528	250.348	128.657	208.813	95.2068	400.106	314.812	374.05	287.151	311.623	227.078	201.305	266.14	300.884	328.415	284.483	309.931	330.346	158.11	366.5	317.09	409.63	395.626	314.27	344.502	361.587	416.312	317.578	295.146	333.904	361.163	331.778
292	146.018	6.08409	223.242	190.271	181.817	245.292	155.975	142.426	239.089	313.739	186.988	123.53	116.488	212.813	180.805	177.921	181.246	136.989	236.441	124.383	198.464	97.5607	411.268	324.445	384.627	304.214	322.959	232.578	220.179	273.147	314.563	346.227	301.535	323.046	343.612	175.791	372.998	340.955	443.062	440.979	341.313	384.8	408.014	453.323	349.481	310.961	374.311	375.688	363.984
293	146.518	6.10493	217.395	182.407	173.16	234.162	147.373	137.718	231.289	292.966	179.482	122.695	114.535	197.713	170.163	177.52	167.806	139.43	221.222	123.722	193.301	94.3065	419.61	336.529	392.545	321.538	329.326	240.442	235.94	283.669	326.961	360.111	317.882	335.683	351.997	194.243	381.177	359.732	467.837	477.058	366.804	408.263	453.963	484.814	383.748	331.235	409.055	394.422	406.94
294	147.018	6.12576	212.59	173.902	166.533	219.713	142.491	134.594	219.194	275.133	169.09	119.462	111.129	179.24	167.549	177.238	161.167	136.588	208.878	128.657	186.163	92.1044	419.208	332.494	386.091	337.397	338.189	259.078	246.278	293.443	333.21	365.329	325.681	349.09	350.034	214.039	382.956	379.029	481.299	509.828	392.328	445.785	485.421	500.673	428.374	343.385	443.496	401.82	445.676
295	147.518	6.1466	206.222	164.866	154.036	210.71	143.001	133.954	208.716	262.637	155.455	119.115	110.814	166.245	170.131	176.446	150.559	136.089	193.192	134.645	180.88	91.6271	415.357	326.994	383.856	342.614	348.222	267.149	258.818	294.701	335.151	379.517	333.969	360.35	351.303	226.449	380.407	398.999	502.593	542.75	419.154	487.515	526.327	515.143	462.555	344.393	482.199	421.768	481.473
296	148.018	6.16744	202.708	163.467	145.792	202.867	136.97	130.906	198.78	254.067	148.729	117.054	111.465	154.172	165.423	171.153	143.844	136.772	181.954	138.181	169.664	90.9763	419.219	329.825	383.357	347.93	351.455	273.516	276.608	299.897	334.989	381.98	334.023	360.99	357.421	242.622	376.621	413.47	517.649	568.74	448.247	519.363	557.166	535.862	498.785	348.103	507.995	438.408	506.997
297	148.519	6.18827	200.245	162.881	142.267	196.196	132.946	131.427	191.165	243.73	143.956	116.848	108.981	146.611	160.867	175.361	137.997	135.189	171.313	140.123	165.293	97.0834	412.678	325.877	370.829	349.698	350.999	278.951	285.242	308.89	335.347	375.677	335.303	355.024	341.519	255.987	370.818	427.452	522.671	593.993	469.551	557.535	582.354	546.33	530.503	350.37	526.316	445.112	524.32
298	149.019	6.20911	194.833	155.906	141.453	189.46	133.347	130.744	193.009	242.146	143.371	115.948	107.636	142.966	159.967	177.78	134.168	135.557	163.741	143.898	165.683	97.8861	403.913	314.671	364.212	349.318	345.945	286.338	288.41	316.776	331.691	368.388	338.265	346.519	336.659	261.182	354.829	437.052	529.169	613.052	485.736	580.553	607.108	550.571	550.636	347.214	548.825	451.761	538.888
299	149.519	6.22994	197.425	156.383	145.738	184.806	131.177	127.706	186.739	239.119	141.451	120.395	109.198	140.71	157.96	178.692	132.584	139.961	157.049	146.274	165.846	99.2746	385.798	305.483	355.273	350.566	343.721	293.898	291.111	318.989	326.387	360.806	335.661	344.437	330.975	267.485	342.929	436.911	534.387	622.88	487.406	594.134	624.496	555.799	569.066	339.935	560.8	452.976	546.199
300	150.019	6.25078	199.345	158.401	151.466	182.203	132.685	130.407	184.07	240.031	140.409	122.857	110.717	138.692	154.944	178.572	132.476	138.757	153.523	150.385	164.49	97.8319	370.08	297.89	338.818	342.951	340.13	296.458	297.565	319.824	320.203	346.801	321.625	332.602	320.54	273.397	332.081	440.025	527.498	625.147	493.926	614.083	619.875	553.098	588.288	333.969	563.338	450.102	542.869
301	150.519	6.27162	205.496	163.825	152.529	181.552	129.464	130.44	187.281	239.043	145.508	127.283	106.367	138.378	155.682	181.382	133.485	138.822	147.253	152.804	170.944	104.015	353.18	280.003	322.818	330.78	333.383	299.441	293.367	321.494	312.307	331.322	320.117	320.236	312.014	274.308	323.642	440.48	525.719	613.508	498.72	625.245	619.387	541.036	594.416	327.851	565.931	440.317	540.917
302	151.019	6.29245	205.897	166.233	153.234	177.951	127.359	133.369	188.854	238.74	146.809	125.276	106.313	145.342	161.962	181.794	132.194	137.575	147.948	160.321	178.722	107.323	333.774	267.431	310.495	317.351	326.831	298.519	291.968	323.794	296.296	313.218	316.19	307.686	301.85	273.852	311.959	434.362	512.377	602.563	490.867	633.934	617.5	529.017	594.492	317.036	566.712	434.221	531.132
303	151.519	6.31329	213.208	169.498	159.308	180.521	125.331	132.62	183.289	246.626	153.264	126.6	106.584	156.818	163.644	182.043	136.717	135.655	153.382	164.063	179.611	105.045	316.298	255.618	290.471	304.269	315.225	288.941	285.687	320.822	283.669	298.791	303.78	288.529	293.291	271.281	291.295	420.542	500.922	584.068	483.49	622.359	615.688	516.966	587.04	307.479	563.902	422.94	516.13
304	152.019	6.33412	222.635	181.994	167.715	186.596	126.318	133.911	176.466	255.629	158.601	139.183	106.052	160.333	166.16	186.881	137.184	135.937	157.667	166.135	192.27	106.315	290.655	240.627	273.592	293.551	303.596	286.837	282.02	312.827	268.461	286.674	289.928	279.157	280.307	266.78	275.718	404.217	482.33	566.636	473.272	615.482	606.522	504.22	577.516	300.168	556.439	406.462	495.238
305	152.519	6.35496	230.694	195.348	169.331	190.262	127.283	138.174	175.024	267.431	162.354	150.204	108.222	165.8	180.045	191.665	138.127	140.07	158.578	168.294	200.764	109.308	272.887	225.603	259.458	274.861	287.173	285.014	275.794	308.13	261.269	271.705	280.328	267.333	270.175	262.213	263.905	385.516	465.429	542.316	462.5	599.168	586.075	485.269	568.871	298.281	546.557	389.465	477.915
306	153.019	6.3758	247.009	202.507	179.832	195.1	130.537	145.192	172.16	281.403	170.999	161.735	110.749	175.704	189.309	195.69	140.395	142.858	165.206	172.101	211.969	109.07	254.598	215.33	246.571	260.076	275.349	284.233	273.321	298.172	253.828	259.165	265.565	253.47	257.646	257.44	252.971	369.885	454.202	512.757	445.774	579.403	566.408	467.479	554.617	287.108	528.735	374.321	449.896
307	153.519	6.39663	263.454	212.085	192.903	207.749	132.902	150.92	174.449	302.62	184.754	166.16	110.771	188.168	201.686	197.371	144.126	141.73	172.571	172.34	224.986	110.556	241.527	208.486	228.868	244.575	260.966	278.734	262.3	287.683	237.676	247.374	253.73	245.291	237.535	243.338	237.904	352.854	433.549	477.785	420.174	550.495	541.795	451.382	539.615	267.908	501.812	354.742	429.871
308	154.019	6.41747	280.701	224.419	200.312	219.464	136.786	158.459	176.683	320.031	198.693	178.787	111.476	201.25	215.82	207.795	147.76	145.255	178.201	173.989	235.302	114.353	223.401	195.024	217.945	233.229	245.562	271.032	247.341	282.248	227.046	233.196	249.207	233.478	224.149	230.419	220.483	326.777	416.8	447.607	394.975	526.75	519.916	429.372	516.9	254.739	474.66	334.229	400.941
309	154.519	6.4383	295.356	237.739	208.805	229.118	140.094	168.623	179.189	341.357	210.397	189.873	113.342	207.834	229.076	223.405	156.221	149.583	186.651	177.547	253.146	115.014	206.685	182.137	202.292	222.186	230.918	263.406	230.658	277.985	215.406	219.55	231.547	216.892	209.982	217.467	211.49	309.562	389.389	417.776	372.304	503.027	485.692	405.443	494.566	240.746	458.183	323.957	376.448
310	155.019	6.45914	311.139	252.622	218.948	249.902	142.828	177.442	185.47	362.292	216.645	204.202	116.629	222.662	248.937	233.927	163.727	151.08	195.34	179.217	278.28	116.999	193.18	171.854	185.37	207.9	221.969	251.832	222.088	266.086	198.517	202.736	215.341	206.229	195.707	207.726	202.313	288.323	369.299	376.09	348.418	480.095	456.751	381.513	467.957	234.91	427.745	310.224	346.823
311	155.519	6.47998	319.34	265.791	231.856	270.197	145.203	186.792	190.438	384.334	221.754	217.99	117.431	243.956	265.762	243.527	169.097	156.135	209.095	180.237	301.255	121.154	181.107	166.571	182.083	198.538	206.49	244.087	211.881	252.58	177.776	185.587	206.869	196.174	183.677	194.785	186.942	271.65	350.978	345.283	323.49	447.726	424.947	356.749	446.099	225.364	393.923	292.109	325.248
312	156.019	6.50081	333.289	278.569	240.003	279.494	148.316	197.792	197.358	406.018	232.168	223.099	117.149	260.911	280.395	248.278	171.147	157.654	222.828	184.131	317.851	117.759	168.556	160.42	166.82	187.919	191.184	239.14	198.126	241.234	169.673	174.403	198.137	184.046	169.402	180.803	174.902	247.786	326.018	319.216	306.633	420.022	392.881	333.513	425.728	210.774	370.004	270.305	307.436
313	156.52	6.52165	348.628	293.983	249.798	295.83	155.552	209.355	203.314	423.917	243.308	234.152	120.328	281.553	299.541	257.401	172.85	158.066	232.851	185.129	332.832	116.858	160.041	152.09	155.485	172.092	180.098	232.936	189.047	239.759	156.049	161.473	189.947	174.5	155.691	174.001	164.575	229.931	297.218	291.273	282.313	391.927	365.991	306.753	402.221	197.747	344.307	256.865	281.673
314	157.02	6.54248	366.754	310.211	262.75	313.023	162.624	219.313	213.651	438.029	254.969	243.134	123.159	302.879	316.159	271.502	177.384	160.496	244.295	182.819	343.647	117.195	143.271	144.225	147.783	160.724	167.949	226.243	172.678	232.209	143.097	153.814	182.549	162.254	147.121	166.43	154.313	215.526	279.016	266.541	259.132	368.203	329.142	284.58	382.218	188.505	313.901	242.796	260.347
315	157.52	6.56332	380.02	318.087	275.832	331.757	166.54	224.184	220.225	448.215	267.758	250.673	128.214	325.551	331.324	284.118	187.277	160.854	258.939	188.069	363.042	122.369	134.766	138.042	139.507	145.852	155.593	223.021	161.668	216.111	131.436	144.345	170.194	156.949	137.098	152.502	140.494	198.94	266.064	243.902	244.738	342.267	304.757	266.53	359.102	178.915	284.396	229.736	242.948
316	158.02	6.58416	397.626	327.687	287.525	345.587	171.367	232.514	225.735	464.378	277.684	261.358	131.967	345.184	347.899	278.239	196.02	161.504	271.424	194.426	385.051	125.341	125.253	132.043	130.796	140.602	145.581	218.823	155.745	201.597	121.359	133.248	161.071	152.176	127.271	139.485	131.675	180.825	244.955	219.062	222.045	319.867	282.791	238.511	341.237	168.382	265.673	214.148	223.802
317	158.52	6.60499	411.001	339.738	298.481	365.275	175.392	237.439	232.645	479.749	285.657	268.322	135.72	362.779	363.866	285.973	201.075	160.528	276.664	190.759	403.774	127.326	113.776	129.201	123.745	129.625	134.745	211.642	140.711	186.281	113.852	125.86	152.48	147.36	120.014	129.158	125.774	167.656	230.994	200.784	204.407	296.166	255.173	219.42	311.645	161.299	239.618	194.297	204.114
318	159.02	6.62583	429.951	348.861	314.579	378.672	177.257	245.228	245.467	499.35	294.671	279.375	139.777	388.205	373.314	295.009	209.634	162.828	285.699	186.778	417.095	127.348	106.281	124.743	115.827	119.536	124.266	202.91	127.878	176.377	105.565	117.53	145.082	140.938	111.889	121.12	115.241	156.331	211.566	184.947	188.103	275.718	235.734	204.624	293.096	154.812	216.914	187.159	190.566
319	159.52	6.64666	445.951	360.218	330.969	391.938	186.25	255.392	252.431	514.894	304.781	283.606	143.66	408.512	390.898	294.423	218.399	165.594	297.664	188.036	435.145	127.174	101.508	117.182	109.448	112.811	111.39	199.211	115.761	162.026	99.4143	109.123	140.678	138.541	104.892	115.924	110.587	144.605	195.187	163.577	175.086	263.775	218.834	187.648	278.289	146.492	198.593	177.071	177.917
320	160.02	6.6675	463.112	362.637	352.621	412.7	188.593	259.872	266.305	527.716	313.025	291.709	148.813	432.734	407.733	295.128	230.613	168.154	313.903	185.682	447.923	127.586	96.1601	114.156	105.803	104.784	108.212	191.846	107.474	145.18	90.335	104.589	132.336	132.25	95.8781	107.908	106.639	136.231	180.749	148.846	164.922	238.11	201.728	173.882	259.295	140.222	172.505	168.415	163.469
321	160.52	6.68833	470.423	366.228	365.497	427.789	188.257	264.113	274.657	544.204	321.095	297.415	150.483	453.431	414.09	295.399	245.572	169.065	326.074	180.53	452.273	126.588	86.4625	113.841	100.825	101.378	105.478	182.918	101.399	137.153	85.4645	101.172	127.878	124.754	93.7737	97.0713	101.107	126.652	163.827	136.09	152.307	216.806	191.846	158.999	243.718	135.894	158.175	162.785	154.292
322	161.02	6.70917	477.626	371.402	376.062	439.461	193.496	268.365	278.541	553.761	331.509	296.547	153.098	475.864	415.815	298.35	252.34	170.15	332.777	182.689	454.301	126.588	80.8001	112.052	101.974	94.815	97.8415	179.458	95.4876	126.696	79.9432	98.9371	121.435	122.281	92.4611	92.2659	96.9628	116.738	158.522	125.926	141.719	194.568	179.035	145.614	231.189	135.027	147.089	155.387	142.446
323	161.52	6.73001	495.633	377.574	382.842	450.623	196.859	271.511	284.637	556.125	342.194	301.699	158.847	495.02	425.501	297.764	260.823	169.488	347.758	182.765	452.761	131.459	76.3527	113.592	98.5249	94.4028	88.0354	170.465	87.3845	114.167	77.1445	95.7045	116.673	117.465	90.0204	88.5018	90.6713	110.522	151.905	116.38	133.443	179.816	165.313	137.901	220.092	131.024	134.094	145.494	136.122
324	162.02	6.75084	495.73	371.174	397.432	462.978	195.763	273.04	289.432	565.78	353.356	308.197	157.805	516.813	430.166	295.204	273.677	172.406	363.801	180.758	453.021	135.44	76.5479	116.401	97.9282	88.5127	81.3967	162.145	83.3059	108.852	73.9337	92.9601	116.206	112.637	87.5581	85.8333	88.2523	111.086	143.726	106.302	123.951	164.966	156.461	131.046	203.539	130.471	124.765	144.627	125.437
325	162.52	6.77168	496.218	367.768	404.667	472.795	196.273	275.242	297.6	575	357.749	306.928	158.218	530.22	433.171	291.408	279.101	170.052	376.547	179.272	451.047	131.112	78.6957	115.197	100.076	87.1459	79.1188	155.355	80.2252	101.909	75.5174	88.3174	112.746	112.681	88.3499	81.3859	83.0889	107.93	140.667	99.0998	120.025	151.092	143.856	123.051	190.457	131.295	114.492	141.589	114.601
326	163.02	6.79251	496.522	367.866	411.154	479.792	199.039	271.934	299.52	583.363	365.668	305.746	160.539	534.787	436.891	289.802	286.065	171.549	383.619	182.038	448.596	130.038	82.3188	115.208	100.347	87.8184	81.6462	149.128	74.7906	100.087	77.7737	89.836	106.812	118.256	91.4415	74.8449	82.2645	104.697	136.643	92.1682	116.694	141.112	139.159	117.92	177.798	132.25	109.134	140.57	105.077
327	163.52	6.81335																					87.992	115.197	100.412	90.7798	79.9974	139.528	71.2327	101.573	82.4923	88.6428	103.005	118.029	96.2143	73.9337	81.8306	107.225	133.497	91.8645	111.574	135.428	133.898	113.006	168.274	131.675	104.654	143.498	102.799
328	164.02	6.83419																					97.516	118.582	103.102	93.3832	76.3201	133.681	71.8076	101.497	88.9899	87.4496	104.925	119.211	104.176	75.8537	83.794	108.081	131.729	92.9384	106.248	126.056	129.028	109.416	158.262	129.332	100.38	143.509	99.436
329	164.521	6.85502																					110.815	119.2	111.911	98.9479	76.895	131.816	72.4584	104.675	92.8625	89.4998	107.051	125.394	107.474	73.9445	91.4523	107.366	136.925	96.1601	107.127	121.901	123.821	109.394	157.622	130.471	96.4313	148.814	95.3574
330	165.021	6.87586																					119.894	127.78	118.072	106.194	84.4123	125.502	74.476	105.359	96.6157	96.7676	107.789	133.313	110.641	73.3154	94.0665	110.837	143.585	96.3662	111.238	119.102	123.159	111.509	155.854	130.33	95.2381	148.152	94.6306
331	165.521	6.89669																					129.57	133.237	126.761	114.297	89.7927	123.767	77.5893	110.544	103.656	104.589	113.364	139.485	121.283	74.4977	106.942	115.675	148.467	98.8069	114.243	122.129	125.492	120.361	156.125	132.759	94.8042	152.73	95.7804
332	166.021	6.91753																					145.82	138.628	144.713	119.862	98.8394	124.743	78.9452	118.332	114.666	116.163	124.895	150.82	131.837	74.9533	117.866	119.319	155.778	109.535	116.477	126.294	127.65	127.889	159.271	141.199	94.316	160.67	100.51
333	166.521	6.93837																					154.357	151.211	161.538	126.913	108.754	126.446	85.4645	129.028	124.537	124.32	130.644	157.47	144.735	76.5913	128.475	129.907	167.363	121.066	122.205	127.943	132.846	140.602	160.692	145.82	98.8177	171.843	113.603
334	167.021	6.9592																					169.066	162.113	176.789	140.309	121.999	131.197	92.8625	142.869	136.458	131.36	143.726	168.328	161.95	80.3445	140.505	142.739	179.707	131.382	136.404	130.763	142.858	159.303	162.644	149.866	108.396	183.84	131.013
335	167.521	6.98004																					187.344	173.915	197.367	154.248	134.603	136.795	98.1452	151.037	150.115	148.77	158.598	176.605	177.625	87.135	156.754	154.389	192.464	147.121	146.709	140.613	150.397	180.499	168.144	157.969	119.721	188.136	148.412
336	168.021	7.00087																					202.107	196.022	218.281	169.934	148.532	143.108	108.613	159.661	159.607	168.48	166.81	185.446	193.147	91.2571	174.088	166.831	206.978	169.532	159.498	158.544	172.439	198.473	174.728	171.192	130.21	203.083	164.336
	Rhythmic (y/n)		y	y	y	y	y	y	y	y	y	y	y	y	y	y	y	y	y	y	y	y	y	y	y	y	y	y	y	y	y	y	y	y	y	y	y	y	y	y	y	y	y	y	y	y	y	y	y
	Period		25.5	25.5	25.6	25.4	25.3	25.4	25.9	25.5	25.6	25.3	25.6	25.3	25.3	24.8	25.7	25.1	25.6	24.9	25.4	25.6	25.8	25.9	25.9	25.9	25.7	26.3	26.3	25.9	26	26.1	26.1	25.9	25.7	26.3	25.7	26	25.8	25.8	26	26	26.1	25.8	26.1	25.7	25.9	25.9	25.7
	Amplitude		5.01	3.52	4.37	5.23	19.91	25.59	36.63	7.32	3.24	2.58	1.29	5.24	4.5	2.65	2.23	1.53	4.83	1.56	4.35	0.48	4.27	3.34	4.23	4.25	3.82	3.54	3.56	3.6	3.64	5.11	4.39	4.19	4.22	2.74	3.62	4.48	6.67	7.71	5.51	6.75	7.03	6.53	6.66	3	6.62	5.51	6.44
	Goodness of Fit		88	87.9	86.2	74.8	58.9	73.9	86.6	79.2	83.6	93.8	70.6	92	76	60.9	88	71.9	91.1	92.8	85.4	74.6	89.3	87.6	86.5	83.5	88.2	89.5	87.4	85.7	88.7	79	82.3	83.5	84	83.1	88.8	90.4	88.4	87	92.3	93	90	88.6	91.7	88.6	89.7	86.8	91.7
[truncated: 28 more columns]

## Sheet: Clock-KO
Raw data - Clock-/-
Single Cells of Cultured SCN explants
Photons/min
			Explant 1																									Explant 2																				Explant 3
Plane	hrs	days	Cell 1	Cell 2	Cell 3	Cell 4	Cell 5	Cell 6	Cell 7	Cell 8	Cell 9	Cell 10	Cell 11	Cell 12	Cell 13	Cell 14	Cell 15	Cell 16	Cell 17	Cell 18	Cell 19	Cell 20	Cell 21	Cell 22	Cell 23	Cell 24	Cell 25	Cell 26	Cell 27	Cell 28	Cell 29	Cell 30	Cell 31	Cell 32	Cell 33	Cell 34	Cell 35	Cell 36	Cell 37	Cell 38	Cell 39	Cell 40	Cell 41	Cell 42	Cell 43	Cell 44	Cell 45	Cell 46	Cell 47
1	0.500062	0.0208359	192.123	48.6163	72.8673	22.8846	48.6883	28.7456	79.9564	58.6177	124.569	211.196	115.086	82.9768	54.1585	53.8222	77.0979	149.042	68.4663	126.468	116.332	329.792	143.548	44.1355	70.894	249.008	209.805	336.961	87.1327	154.156	220.5	429.698	499.497	477.781	633.409	381.987	427.855	799.201	253.184	528.155	123.417	441.715	373.699	782.231	511.972	681.451	418.716	290.949	547.769
2	1.00012	0.0416719	171.567	39.7214	65.35	20.9103	39.5982	29.7869	80.5313	47.5424	115.002	193.526	103.859	75.6548	50.4595	47.5307	70.5027	133.075	61.7517	125.285	114.152	300.222	137.268	40.0026	80.0059	221.977	203.709	468.247	116.193	224.057	318.171	591.477	682.341	543.18	767.516	542.507	548.001	1106.81	353.404	564.223	150.503	626.469	532.007	1107.39	652.674	878.994	549.19	364.495	693.798
3	1.50019	0.0625078	172.077	39.7648	61.9331	22.2554	38.8171	32.6073	87.1483	42.1295	110.902	181.17	102.297	75.709	50.3185	43.9402	78.9095	133.346	62.4026	122.096	118.502	300.862	149.872	39.9592	101.202	209.187	221.271	619.797	144.44	300.597	414.388	772.401	842.775	595.074	944.048	687.299	679.212	1471.68	446.92	605.204	186.744	792.327	673.523	1410.47	823.034	1122.79	720.482	438.008	840.022
4	2.00025	0.0833437	192.047	39.7973	67.2483	24.1971	43.6985	37.5537	105.773	41.0231	108.851	183.568	104.542	87.3375	52.987	46.6521	100.084	138.357	60.8839	124.07	127.19	322.21	166.697	42.6711	130.479	212.572	250.125	751.323	169.79	367.537	513.306	954.671	981.124	670.009	1105.69	813.726	800.985	1833.51	534.676	652.337	225.253	924.937	803.053	1650.11	1007.79	1373.11	881.903	493.374	952.271
5	2.50031	0.10418	210.293	43.1058	79.4409	28.7314	53.0599	49.0954	136.515	42.4441	116.39	199.806	116.084	107.926	66.3185	52.3361	129.849	159.694	64.6589	134.343	154.038	366.565	195.486	47.8128	159.735	226.305	307.692	866.62	194.078	435.68	593.425	1147.97	1088.44	718.627	1257.34	903.272	907.323	2202.2	595.02	685.432	258.565	1028.53	902.719	1833.91	1198.77	1632.58	1062.73	547.817	1068.77
6	3.00037	0.125016	239.397	46.4902	96.4931	31.2263	61.4341	68.2629	174.644	47.9221	127.292	223.866	134.665	132.452	79.7694	66.0256	167.935	186.867	70.5056	152.99	175.993	429.274	226	59.4738	192.581	249.757	394.201	964.03	217.671	500.244	660.538	1312.49	1167.78	751.874	1409.25	983.728	994.363	2540.06	640.135	707.442	295.848	1096.71	976.145	1995.77	1399.39	1869.25	1212.83	591.706	1161.74
7	3.50044	0.145852	276.126	55.8732	117.049	38.3314	69.19	82.5598	220.257	60.1038	144.778	250.301	168.434	169.713	96.2575	83.9131	217.811	222.946	83.8805	182.961	199.76	509.264	268.489	69.3992	229.408	278.6	497.816	1035.14	235.157	552.507	718.984	1448.5	1212.9	787.356	1539.45	1058.77	1077.86	2866.59	680.682	723.941	315.319	1146.62	1029.48	2086.58	1558.89	2077.7	1361.35	632.091	1227.9
8	4.0005	0.166687	331.709	66.84	136.9	46.9008	80.851	96.2059	277.76	73.1858	168.133	292.032	212.29	217.865	116.575	104.198	270.866	275.795	103.319	208.301	225.338	601.185	319.722	83.5226	267.504	313.887	621.195	1093.32	243.423	583.867	762.732	1555.37	1260.16	810.906	1651.62	1127.88	1138.85	3146.18	699.937	738.314	337.568	1188.03	1054.2	2157.98	1735.67	2287.82	1481.91	650.358	1266.46
9	4.50056	0.187523	401.783	86.398	157.543	58.4751	84.3222	114.961	345.231	89.1966	193.19	344.772	275.747	274.369	142.034	129.852	343.772	340.174	122.432	244.477	255.082	705.537	363.025	107.604	305.308	360.021	770.89	1141.15	257.557	622.224	785.74	1653.37	1290.21	824.379	1722.56	1181.5	1192.95	3426.4	728.249	739.181	354.728	1205.94	1060.42	2218.83	1865.43	2474.11	1600.93	667.996	1306.92
10	5.00062	0.208359	489.81	116.576	191.636	69.2032	89.3012	137.372	400.9	105.533	227.664	399.975	358.242	346.624	172.504	164.564	421.461	425.5	145.57	289.071	281.517	832.138	415.049	132.792	360.011	416.851	938.7	1169.39	267.526	620.911	815.201	1735.71	1305.6	820.788	1779.57	1228.77	1268.51	3680.61	753.415	735.45	363.395	1209.38	1067.74	2274.83	1978.31	2618.05	1719.84	693.021	1327.59
11	5.50069	0.229195	591.451	154.737	226.37	96.2568	101.982	152.244	463.002	121.728	259.935	461.957	466.218	416.113	206.001	202.704	519.164	522.444	169.684	344.491	312.834	982.007	480.004	170.801	414.834	486.351	1120.5	1188.63	268.047	627.637	821.829	1769.2	1314.42	824.964	1835.7	1239.1	1318.13	3853.53	744.162	732.922	364.925	1193.23	1070.61	2304.01	2068.14	2715.88	1793.26	700.886	1324.79
12	6.00075	0.250031	678.437	199.645	276.452	121.998	119.685	172.496	512.705	131.426	292.694	523.115	576.461	489.995	246.43	239.303	612.127	627.317	200.838	411.788	346.483	1125.27	553.81	216.1	464.982	569.432	1320.6	1199.46	271.268	625.988	818.011	1761.18	1312.83	815.863	1851.07	1236.42	1333.47	3973.29	740.788	725.676	356.561	1165.25	1075.01	2288.1	2114.69	2790.12	1860.26	702.133	1316.85
13	6.50081	0.270867	734.008	247.689	334.172	139.007	135.425	185.556	562.299	142.566	329.239	576.821	689.697	559.332	280.035	283.767	697.941	730.053	244.217	485.92	374.979	1270.49	658.911	280.371	505.888	646.383	1476.9	1207.76	268.611	639.515	814.908	1761.58	1319.3	799.798	1843.39	1231.09	1338.34	4030	730.852	702.289	344.336	1127.07	1069.28	2270.22	2148.96	2819.62	1917.82	706.385	1297.71
14	7.00087	0.291703	767.451	298.487	378.126	156.254	179.65	199.528	595.547	157.839	355.674	625.309	780.74	626.489	323.599	324.065	767.419	835.968	277.605	570.573	391.163	1383.18	751.31	343.406	532.258	702.953	1578.48	1210.52	261.723	637.269	808.161	1732.33	1314.35	772.788	1812.4	1200.37	1331.73	4001.35	701.911	684.217	332.675	1101.95	1048.98	2236.67	2162.07	2788.01	1920.61	698.922	1253.42
15	7.50094	0.312539	788.343	346.704	411.557	161.298	191.896	207.143	633.242	162.873	374.582	657.905	847.3	672.927	369.418	355.566	838.579	913.332	291.848	629.128	407.011	1482.41	787.074	394.519	553.779	752.352	1652.8	1184.99	250.04	613.676	762.765	1668.64	1292.47	745.398	1768.25	1160.96	1304.87	3952.78	670.757	667.208	316.957	1073.44	1013.32	2167.91	2155.38	2747.87	1907.9	681.783	1215.1
16	8.001	0.333375	804.159	389.606	444.87	167.373	204.078	209.085	650.554	166.3	383.889	659.533	921.54	725.287	407.156	384.767	863.973	964.988	306.405	656.106	421.992	1546.1	785.805	430.598	567.87	799.734	1717.79	1152.44	235.689	586.948	725.688	1597.01	1229.41	713.713	1728.69	1104.62	1268.6	3884.15	639.994	649.028	303.593	1025.38	961.404	2072.72	2140.8	2685.13	1893.8	672.454	1192.42
17	8.50106	0.354211	821.167	422.083	466.901	179.478	213.548	208.108	646.628	171.377	391.113	666.323	960.645	748.902	426.812	393.424	872.347	1025.98	320.55	667.376	427.003	1572.89	781.52	464.659	567.339	817.079	1733.62	1116.09	228.67	547.68	684.023	1487.52	1143.38	660.929	1674.36	1034.75	1219.3	3771.26	617.973	628.472	292.529	948.66	886.643	1919.14	2108.74	2580.44	1860.18	660.75	1160.94
18	9.00112	0.375047	827.448	455.483	479.072	187.093	221.792	200.602	638.416	177.191	399.769	659.337	963.281	747.221	425.771	399.78	862.085	1053.73	308.358	677.551	427.025	1555.39	754.358	474.801	563.162	807.067	1735.9	1042.08	213.289	504.768	617.572	1376.39	1033.19	634.049	1603.76	940.219	1162.42	3540.2	585.344	598.848	275.878	864.256	817.686	1745.16	2051.97	2422.65	1780.47	635.085	1124.37
19	9.50119	0.395883	791.294	462.967	478.909	199.047	239.799	196.36	618.001	184.383	396.407	648.512	953.898	732.186	431.314	395.3	809.497	1035.85	293.356	672.897	423.402	1533.78	720.655	470.18	548.627	802.457	1720.56	940.969	171.862	443.187	548.104	1211.31	903.065	594.543	1492.99	849.274	1078.84	3211.42	532.202	569.039	246.113	752.18	723.356	1545.85	1914.39	2192.76	1643.19	605.71	1078.57
20	10.0012	0.416719	742.751	470.322	469.114	204.015	245.743	186.196	585.155	186.542	383.91	630.103	924.165	727.327	425.456	385.169	774.145	1015.12	272.192	653.448	412.479	1469.6	677.623	458.302	537.823	780.035	1669.84	826.767	151.48	386.617	480.568	1045.41	766.149	548.181	1360.99	732.023	960.02	2822.48	465.241	524.076	212.941	664.717	616.465	1340.79	1728.55	1949.43	1474.86	578.852	1019.97
21	10.5013	0.437555	692.18	468.326	455.294	205.133	244.246	178.929	548.328	179.458	373.638	625.775	879.886	730.19	413.426	371.609	740.225	980.5	259.837	647.135	397.314	1400.4	615.261	447.672	516.757	750.975	1621.3	698.192	128.299	318.267	418.542	861.741	641.36	499.259	1203.13	619.275	832.747	2410.73	402.944	484.19	175.246	544.256	507.915	1118.38	1516.95	1658.36	1304.27	559.478	947.607
22	11.0014	0.458391	640.145	457.858	428.002	193.949	223.408	174.568	523.064	174.403	354.156	604.514	840.184	729.93	406.072	353.516	686.324	933.508	243.382	635.474	379.546	1313.74	565.655	429.025	488.011	732.382	1535.13	585.638	104.38	263.108	347.622	720.876	535.174	453.32	1053	507.253	710.908	2049.98	334.225	444.391	149.147	445.989	419.139	912.639	1314.35	1377.87	1112	529.864	864.363
23	11.5014	0.479226	591.407	437.389	402.89	179.999	202.397	164.1	505.426	168.633	339.013	578.556	780.762	704.623	392.729	333.871	629.906	873.348	214.885	609.288	359.999	1232.89	517.753	410.074	466.099	687.669	1457.03	490.268	87.1978	218.167	286.54	570.487	449.577	406.795	904.151	418.326	597.173	1695.78	276.821	404.559	125.879	370.512	340.712	775.289	1103.44	1147.21	936.335	485.314	763.081
24	12.0015	0.500062	546.282	413.622	369.882	174.337	187.46	148.881	470.519	157.503	324.097	565.485	709.819	674.792	359.764	308.314	581.093	818.721	189.123	590.251	340.853	1138.2	474.049	386.46	445.489	643.899	1358.42	406.699	70.3192	180.331	235.99	472.523	372.234	368.601	782.985	340.387	512.606	1400.65	233.138	374.511	104.911	308.497	274.087	656.574	938.982	968.887	809.236	437.878	669.933
25	12.5016	0.520898	503.142	403.133	341.331	165.366	170.733	132.859	439.962	146.786	306.676	559.226	638.204	627.389	321.353	278.701	515.943	763.8	170.725	573.112	317.704	1063.22	434.228	337.31	432.581	610.576	1245.36	336.678	56.0656	153.983	187.329	388.651	320.112	335.95	678.209	288.286	442.585	1179.37	187.307	349.454	88.9221	258.328	222.377	556.029	787.595	816.209	672.644	382.621	576.569
26	13.0016	0.541734	464.731	380.483	313.377	149.952	151.218	118.834	393.48	132.489	286.294	552.609	576.634	568.216	288.615	248.708	439.75	689.462	155.626	554.964	295.738	1001.88	388.169	279.775	415.887	574.02	1122.44	292.236	43.4283	124.326	148.506	313.901	282.482	311.164	583.88	243.096	373.498	997.84	159.375	327.086	74.56	210.154	180.886	465.8	653.694	692.754	580.658	330.423	485.071
27	13.5017	0.56257	431.798	353.365	284.74	135.601	132.496	104.363	345.958	121.381	264.458	538.594	515.064	503.272	240.247	212.108	375.023	623.51	138.855	525.708	283.155	915.783	367.147	227.956	394.918	532.409	1019.7	245.213	36.3341	101.98	121.593	264.795	240.318	289.903	505.865	209.556	318.306	867.388	140.034	316.944	66.3594	177.005	150.502	405.564	556.978	602.319	499.324	278.496	411.113
28	14.0017	0.583406	394.201	325.693	263.197	119.102	117.038	92.2032	296.439	117.66	242.622	523.451	443.937	436.018	200.458	185.619	307.248	550.42	127.813	492.049	269.053	833.472	350.388	199.124	353.611	490.451	903.294	205.544	32.0385	89.3535	98.5207	229.399	212.722	274.174	450.814	182.263	284.473	745.734	120.107	307.105	60.9899	145.102	130.413	367.772	468.3	514.986	436.452	237.992	349.89
29	14.5018	0.604242	336.612	280.687	242.185	108.005	102.947	78.5354	257.139	108.581	217.304	511.302	388.008	372.615	166.375	158.229	259.433	483.133	112.106	444.862	250.103	752.713	341.146	172.255	308.573	465.068	770.846	182.655	27.7537	75.241	84.0935	198.365	187.73	268.761	396.978	159.017	243.415	650.092	104.563	299.599	55.4577	119.958	111.907	335.11	400.276	448.947	382.16	198.041	302.14
30	15.0019	0.625078	284.999	250.205	215.913	103.579	90.9175	67.5578	222.123	97.6685	190.674	495.031	328.314	325.96	137.716	128.8	219.948	430.338	99.0453	395.864	238.485	679.113	326.491	148.944	266.354	434.652	651.123	162.295	24.4127	65.6952	71.5539	174.121	169.3	255.668	362.136	140.674	222.36	573.466	95.0716	302.061	51.3899	105.704	97.0892	307.405	355.291	400.632	333.629	164.609	263.772
31	15.5019	0.645914	237.607	222.783	183.609	93.6859	77.7378	60.7673	195.2	89.4461	171.517	483.034	271.387	286.28	115.403	109.112	181.537	383.412	91.9836	347.17	225.11	606.294	300.131	127.791	230.449	406.156	558.616	143.724	22.3626	55.6288	61.2488	153.228	156.663	255.614	334.084	126.074	210.819	510.301	91.1773	293.307	45.4889	94.7808	90.2661	281.48	320.764	353.858	299.449	138.727	231.436
32	16.002	0.66675	197.33	200.839	161.328	80.7341	66.7602	53.7056	164.295	83.7946	156.689	475.115	225.426	257.567	97.4507	91.3761	152.889	353.701	80.7239	302.207	205.357	546.731	274.163	115.067	193.633	370.283	483.378	136.695	22.3517	46.8098	53.3085	138.671	149.731	257.143	309.244	114.076	189.861	460.121	85.2221	285.519	39.0455	88.9449	81.8919	262.486	292.973	321.24	266.798	127.521	209.253
33	16.5021	0.687586	161.74	179.545	144.363	70.0819	57.7785	46.6656	141.462	75.7783	137.662	451.76	198.286	227.953	89.3477	74.5517	130.413	326.127	71.2107	263.699	193.056	451.653	258.835	108.493	161.492	332.512	422.447	123.201	21.0609	45.3888	51.0196	122.248	140.12	249.116	288.015	101.775	178.754	415.462	77.1733	282.265	36.1058	83.2391	73.5611	240.748	275.627	286.148	245.786	115.513	189.988
34	17.0021	0.708422	134.816	164.934	131.877	54.0385	49.9792	42.1856	120.895	68.261	126.001	427.147	165.385	208.135	84.5422	64.3551	113.177	301.611	64.366	232.241	179.736	387.989	243.009	96.4636	138.864	303.289	360.01	116.681	18.4141	40.54	46.9085	110.5	135.716	245.157	270.269	90.0058	169.837	379.231	69.5692	283.718	32.5804	75.5374	65.5231	220.561	259.335	261.904	221.39	105.794	171.493
35	17.5022	0.729258	109.26	155.952	119.132	43.0608	45.4341	39.1591	103.17	65.4841	120.534	405.702	135.902	194.63	80.2467	58.1178	94.5298	283.106	60.5585	206.717	165.135	329.597	220.327	84.6399	120.174	264.434	313.55	110.921	18.5768	37.0254	42.0813	108.179	130.282	241.61	258.152	84.517	160.335	349.791	64.7963	284.347	30.8231	71.4262	58.8411	212.328	241.013	245.383	202.049	98.9275	160.992
36	18.0022	0.750094	93.0644	154.39	108.913	36.5632	42.31	38.1937	91.3896	64.3234	113.928	386.025	117.819	176.211	69.0195	54.8636	78.3562	258.33	56.5883	178.492	154.678	273.895	195.833	76.7863	104.348	236.295	268.609	104.076	18.3165	37.0362	37.623	99.3817	123.784	241.534	253.77	82.4126	154.813	337.067	65.1977	278.859	29.2719	66.8486	55.218	198.703	223.657	229.427	194.651	93.9594	154.885
37	18.5023	0.77093	84.7119	157.991	92.4904	33.0486	35.9209	34.9612	81.0303	54.9946	103.764	364.818	99.1508	163.074	61.3938	51.848	69.1576	239.521	55.8616	152.512	144.948	240.388	172.5	66.6222	91.8513	244.409	224.579	95.0297	18.1212	34.5739	35.9525	92.4393	119.901	234.331	248.541	79.3861	150.876	323.399	62.0628	272.958	28.4258	66.2303	52.3977	190.969	212.745	216.28	185.442	87.8414	152.705
38	19.0024	0.791765	73.68	159.814	75.2971	26.5727	31.2999	31.273	72.309	45.9912	99.208	354.979	86.199	155.243	55.9267	45.1985	63.5386	226.753	49.4073	128.583	136.986	208.735	152.205	60.4934	83.5096	218.299	189.932	88.1741	17.0365	32.3068	36.1044	92.2332	116.581	231.999	243.107	78.8546	149.498	304.709	61.0539	271.992	32.6563	61.8805	50.8248	192.488	210.933	207.775	179.91	84.0665	149.809
39	19.5024	0.812601	66.9763	155.42	67.2592	21.2358	26.95	29.6134	66.1368	39.6346	95.7368	335.389	77.7596	142.345	51.0344	39.7422	55.6959	211.155	45.1443	112.756	133.091	184.295	128.438	51.7721	77.4133	197.657	166.795	81.8175	16.7002	32.5562	39.4996	94.2291	119.423	233.67	236.501	77.0539	152.427	286.388	63.8851	275.127	36.019	60.7307	49.1543	184.645	205.477	201.299	176.135	82.5479	145.567
40	20.0025	0.833437	67.9309	142.87	53.1792	16.7558	27.4056	27.932	60.3225	35.8163	94.6304	316.417	67.563	128.786	47.2487	39.547	50.0118	198.365	42.3999	93.2094	126.464	161.635	109.769	46.7497	72.8466	176.493	142.648	78.227	19.6182	32.5779	41.9078	98.5247	122.493	236.295	240.796	78.2255	152.611	282.634	61.6397	277.665	36.236	61.0561	50.0438	181.803	201.485	197.405	170.375	83.7953	146.446
41	20.5026	0.854273	69.2543	128.681	42.1799	16.6039	25.7243	27.2161	57.7734	30.7939	96.5829	301.447	60.5881	119.403	48.2141	38.3972	49.5996	182.55	37.3558	79.726	119.977	146.991	96.3293	39.8507	65.2967	168.412	129.718	77.2724	16.8954	32.4478	44.2942	100.043	124.901	238.996	245.873	77.8566	157.286	269.997	65.2844	277.6	33.7411	62.3469	50.8899	179.894	204.642	191.992	172.989	83.9797	150.362
42	21.0026	0.875109	67.3994	110.458	35.8992	17.0269	22.6327	29.0927	57.1442	26.0427	97.5375	281.499	57.822	112.547	42.8121	34.9694	48.0376	178.829	33.8846	74.7036	112.839	137.868	87.2283	36.6941	60.231	160.613	116.81	77.2507	17.6982	34.1725	51.7464	108.233	133.688	247.76	260.3	82.8139	161.918	272.243	61.976	284.987	33.1228	64.2886	53.3522	188.517	210.098	193.153	179.942	88.1777	157.12
43	21.5027	0.895945	60.7607	97.3214	34.3805	18.8819	21.4178	32.3144	59.1944	21.3675	102.375	264.425	54.5786	104.552	40.6534	32.5612	44.3169	166.116	32.1273	71.3409	105.756	131.588	80.6222	34.7741	61.8364	151.956	110.572	76.2853	23.2195	36.1034	64.9586	122.422	150.349	258.141	284.327	96.5468	170.021	299.437	59.98	289.185	33.4482	67.7381	66.5102	214.031	225.382	206.267	177.491	91.1499	156.339
44	22.0027	0.916781	57.5499	83.9031	34.9771	21.572	24.0429	36.2412	63.1754	21.2916	112.008	252.785	54.0254	100.745	45.0683	32.1056	46.5298	161.571	32.2467	69.128	108.381	133.464	75.09	36.3578	64.7001	147.183	113.252	87.7944	27.4609	43.0783	84.4407	143.759	175.808	270.106	317.282	116.148	194.385	343.5	65.0241	292.787	36.8217	81.6988	90.776	258.31	249.919	222.343	180.875	90.1736	161.839
45	22.5028	0.937617	59.7519	78.1865	40.2165	24.9998	23.4246	35.8615	72.0703	25.2726	121.532	234.865	54.8715	102.361	45.2202	34.6222	57.5725	158.718	29.8385	70.5816	104.931	139.734	83.41	41.9117	75.2655	153.67	120.823	111.42	39.2737	58.6444	112.405	185.337	218.038	292.701	365.954	146.347	226.428	411.166	75.8173	302.007	47.8753	107.418	124.62	329.99	280.921	259.138	192.189	93.0916	166.069
46	23.0029	0.958453	65.7722	79.4773	52.1704	28.4927	22.611	36.3605	89.0032	27.6482	133.258	224.192	59.7529	103.847	49.2772	39.8182	74.7549	152.307	33.5267	75.2785	100.3	160.908	99.8439	50.9477	94.3896	167.555	141.618	146.946	54.9375	80.144	150.339	259.978	282.645	320.775	428.045	197.363	279.516	537.68	98.5428	315.154	66.0882	149.17	182.697	441.838	334.182	315.642	219.861	97.1919	175.994
47	23.5029	0.979289	83.8007	84.5756	62.15	33.9164	24.0321	38.4541	108.843	33.419	141.123	219.017	72.3684	109.401	55.6121	46.6846	97.9576	150.257	41.7924	87.1239	99.9741	203.506	127.819	65.9605	122.181	180.301	174.171	204.481	72.6948	110.311	210.098	351.813	368.34	356.018	516.018	258.532	347.052	723.616	133.124	328.215	82.4245	241.167	256.395	574.676	410.83	406.989	263.229	102.334	189.771
48	24.003	1.00012	102.523	97.0827	74.9392	37.1815	30.8334	45.7435	139.194	42.6827	153.369	215.633	92.6532	120.715	63.9646	58.6385	140.024	159.564	55.905	108.19	105.246	256.691	183.055	101.258	151.382	197.917	222.529	271.138	96.0059	161.608	288.937	480.54	469.297	392.194	604.089	339.725	434.081	956.121	191.354	345.722	103.783	323.651	341.103	732.723	503.901	520.92	331.156	109.688	211.78
49	24.5031	1.02096	141.336	117.487	98.4131	43.2995	40.3141	55.5496	175.186	59.6916	170.4	223.812	125.705	144.341	84.6724	75.0833	196.236	182.344	74.1395	137.586	120.216	326.527	252.153	162.416	185.779	214.394	303.364	358.905	124.567	207.341	361.365	663.97	586.916	433.87	716.653	439.229	524.538	1234.29	247.75	372.776	130.576	417.655	447.147	914.69	628.875	655.059	417.133	117.932	239.626
50	25.0031	1.0418	178.239	145.495	129.437	51.1314	56.8022	68.7727	213.803	76.1471	197.985	237.295	175.517	181.949	110.988	94.446	265.215	220.516	100.228	182.647	135.022	415.39	342.339	230.256	225.741	242.815	411.73	459.667	140.643	260.787	438.849	867.599	676.755	480.037	837.732	534.849	624.866	1528.52	319.896	403.17	162.424	508.622	538.158	1060.67	754.163	815.634	513.675	125.428	278.058
51	25.5032	1.06263	299.242	181.151	155.742	59.4297	75.5141	91.5307	268.615	93.6983	224.03	249.824	236.317	228.951	141.73	117.876	332.534	268.95	131.089	224.041	150.74	505.25	434.423	291.197	269.272	280.933	553.062	557.175	162.533	320.762	500.321	1065.08	778.482	511.299	954.158	638.106	723.535	1835.01	380.403	426.503	185.801	620.167	628.061	1147.28	904.303	1002.59	631.793	137.078	333.977
52	26.0032	1.08347	367.473	219.54	181.906	67.1097	95.2999	118.649	323.731	113.039	254.554	279.947	297.518	288.905	184.23	141.556	391.62	325.226	148	280.165	166.794	624.257	541.238	351.878	322.447	336.645	706.998	687.366	186.593	386.661	567.717	1248.8	849.327	545.491	1063.4	714.342	817.083	2107.37	441.55	445.183	208.786	720.213	707.823	1256.79	1061.89	1213.07	757.851	161.279	401.904
53	26.5033	1.1043	445.271	271.119	215.403	76.5686	112.71	144.965	370.104	129.115	281.803	320.04	363.33	333.358	223.314	174.5	466.142	403.838	164.553	344.165	189.552	729.727	640.318	406.701	390.243	398.703	866.434	788.443	197.864	440.941	621.314	1404.6	895.32	585.615	1172.01	786.239	911.217	2377	497.415	467.865	236.534	795.798	779.915	1358.73	1221.7	1445.11	873.268	199.516	484.138
54	27.0034	1.12514	513.067	336.41	256.124	91.1585	123.883	168.786	410.533	146.645	309.54	370.025	428.447	392.661	263.363	202.942	532.626	489.066	182.028	410.845	212.874	826.931	719.733	437.66	477.641	454.98	1046.89	867.716	213.777	488.464	657.664	1526.76	931.149	613.971	1256.18	849.849	995.708	2617.08	537.648	489.668	258.989	851.771	826.158	1436.71	1382.35	1685.27	1024.04	250.532	565.386
55	27.5034	1.14598	587.698	391.385	282.375	104.859	134.936	187.769	468.849	158.696	332.775	415.931	483.726	450.001	313.521	240.008	596.138	568.806	194.904	472.697	233.853	918.148	802.911	468.065	540.35	512.873	1213.86	940.481	224.483	535.173	685.585	1617.64	943.732	625.469	1339.71	884.539	1045.47	2814.64	568.563	511.255	269.576	885.528	865.621	1495.45	1520.03	1885.91	1159.79	302.231	663.891
56	28.0035	1.16681	658.347	447.727	289.838	110.348	147.335	207.099	509.049	178.211	351.9	463.486	537.052	498.792	360.274	274.438	629.331	654.349	212.455	548.141	256.058	996.195	868.864	504.111	605.175	565.082	1351.19	995.954	229.061	572.89	687.852	1667.4	1016.07	644.452	1388.84	909.227	1092.35	2979.46	594.998	523.404	281.269	912.332	894.366	1552.88	1648.86	2056.05	1293.86	359.744	749.684
57	28.5036	1.18765	704.492	488.275	290.999	117.431	164.583	219.574	529.399	189.536	377.445	496.734	590.172	542.074	398.337	313.651	675.314	716.19	229.54	636.721	275.432	1056.17	910.431	521.586	654.715	612.084	1478.6	1027.06	231.23	576.762	683.036	1702.4	1044.35	652.989	1416.28	932.56	1119.82	3062.81	603.015	531.073	281.237	935.806	909.076	1581.07	1769.49	2152.85	1405.91	422.843	834.121
58	29.0036	1.20848	746.819	507.692	303.734	120.707	184.824	224.228	563.015	192.746	388.087	531.261	627.389	573.607	440.61	337.386	754.185	768.204	256.605	702.337	300.034	1081.38	913.23	532.542	682.799	649.074	1546.53	1053.16	231.426	594.563	682.689	1712.54	1059.59	658.152	1436.11	949.059	1153.08	3102.77	610.044	526.973	278.861	945.07	918.697	1590.68	1835.42	2240.74	1466.37	467.242	914.283
59	29.5037	1.22932	772.777	504.09	314.874	117.963	190.345	228.371	573.451	196.087	401.537	558.749	640.981	588.544	465.266	353.049	792.878	801.061	280.068	732.819	322	1093.39	905.723	542.348	688.863	675.183	1594.93	1064.47	232.565	608.437	662.556	1708.76	1065.44	654.681	1445.69	951.739	1171.94	3089.27	609.523	531.713	278.937	935.166	924.501	1577.23	1882.87	2304.89	1513.14	509.2	975.268
60	30.0037	1.25016	769.967	498.656	318.009	114.133	187.84	220.431	571.867	190.165	416.203	575.161	649.28	595.443	477.34	357.887	806.416	826.119	293.952	748.103	324.517	1116.42	892.392	542.186	672.223	708.225	1607.53	1059.54	229.083	615.249	634.504	1689.58	1065.29	640.265	1426.8	951.424	1169.32	3058.82	601.941	541.508	278.275	928.245	910.453	1560.92	1905.67	2330.68	1542.52	532.934	1002.2
61	30.5038	1.27099	764.349	493.058	313.768	111.389	190.096	207.175	571.856	185.349	425.792	592.322	659.4	584.704	476.352	354.98	809.627	839.146	303.119	767.173	327.749	1122.25	873.409	538.346	632.651	732.632	1602.79	1052.78	220.177	600.507	606.312	1638.01	1038.52	626.532	1406.65	931.736	1144.29	3056.32	590.453	546.4	279.436	920.674	879.994	1543.15	1912.34	2347.77	1554.46	544.02	1011.29
62	31.0039	1.29183	761.821	485.129	308.561	107.148	182.73	192.553	559.956	178.493	429.958	592.181	645.787	569.713	473.521	343.742	810.657	830.382	304.724	785.201	328.552	1123.71	842.461	543.401	593.893	737.133	1582.9	1044.38	210.295	580.874	540.522	1561.62	997.796	616.314	1377.35	904.379	1106.82	3024.3	573.369	548.06	273.633	896.744	834.282	1500.14	1896.58	2320.96	1557.8	559.934	1037.46
63	31.5039	1.31266	743.402	480.454	294.101	104.598	169.93	173.96	531.341	179.231	423.352	597.648	627.368	561.122	469.909	330.064	796.187	817.712	296.523	769.744	321.425	1126.43	803.139	530.666	563.575	721.784	1509.74	1006.49	182.547	551.943	503.272	1442.92	930.065	604.457	1316.43	848.395	1056.79	2900.21	537.463	534.414	256.266	846.141	762.798	1409.55	1847.13	2232.42	1539.94	578.602	1045.33
64	32.004	1.3335	706.933	476.288	279.934	98.231	160.037	155.292	508.149	174.23	402.633	585.097	585.486	542.844	455.71	318.609	758.405	809.24	297.565	763.007	312.432	1096.97	742.925	511.975	524.339	704.819	1433.81	935.675	168.217	502.837	453.623	1307.9	838.23	573.64	1228.6	778.787	975.326	2672.46	503.316	510.202	238.226	776.728	675.91	1284.34	1743.1	2095.25	1480.7	574.491	1033.84
65	32.5041	1.35434	659.822	458.932	266.104	88.8371	146.478	138.663	486.942	171.138	384.182	575.356	550.752	511.95	433.462	310.169	731.764	796.44	299.517	740.889	304.763	1065.07	686.637	470.039	490.821	672.699	1338.66	850.468	144.971	447.124	388.972	1157.52	733.628	546.12	1124.67	680.964	882.482	2403.59	454.86	488.941	211.314	698.214	582.296	1132.01	1615.26	1893.44	1369.35	575.587	1033.25
66	33.0041	1.37517	605.856	434.265	254.345	84.3246	129.697	127.598	457.405	164.717	361.782	556.319	501.819	480.862	416.008	296.567	694.004	765.579	286.902	695.623	287.353	1028.67	628.224	417.624	456.087	622.53	1252.98	744.933	126.455	377.874	328.932	976.616	641.349	497.903	998.404	591.419	785.235	2133.74	404.962	463.005	184.38	600.218	492.262	997.477	1464.22	1644.17	1228.57	568.644	1021.85
67	33.5042	1.39601	521.062	392.73	235.807	80.5714	114.706	119.441	416.043	150.669	335.411	525.317	447.474	455.045	391.525	265.857	649.605	721.408	278.061	649.445	272.319	988.255	566.762	378.335	420.735	585.323	1162.09	640.689	103.371	320.209	273.523	817.874	544.882	449.284	866.304	505.181	671.836	1844.97	353.99	432.003	156.458	508.622	411.937	856.265	1283.95	1419.31	1061.02	548.262	988.686
68	34.0042	1.41684	445.281	353.636	218.071	72.6636	112.395	106.967	376.927	140.939	303.834	491.744	400.233	410.733	364.927	233.011	602.386	655.911	267.561	600.165	258.119	919.731	508.392	340.813	394.55	550.373	1053.68	540.264	80.5375	259.778	229.493	678.94	467.052	401.274	744.032	424.129	572.321	1534.07	296.78	393.69	135.154	417.851	336.2	722.299	1102.34	1174.78	919.804	528.693	954.05
69	34.5043	1.43768	392.584	320.671	208.634	63.0419	108.328	97.9307	334.188	128.454	278.267	458.638	352.135	366.616	329.489	196.575	529.274	600.068	243.631	549.399	240.557	824.664	440.649	297.879	354.457	484.16	930.195	445.663	64.9063	212.136	187.958	559.303	398.311	362.743	637.651	358.741	489.446	1297.7	250.917	362.395	111.593	346.116	285.293	599.072	953.409	1015.91	780.078	485.52	902.178
70	35.0044	1.45852	336.373	294.734	193.947	53.8432	102.047	91.7476	298.24	114.276	258.102	424.533	309.32	321.404	297.565	163.414	467.107	521.11	215.764	502.3	216.639	731.485	392.845	261.974	304.874	424.575	803.887	371.9	53.0392	169.386	151.955	451.87	340.288	326.404	541.748	303.234	411.898	1075.62	203.665	339.442	94.5194	290.523	233.702	485.792	799.104	853.025	672.102	437.791	812.165
71	35.5044	1.47935	294.567	272.963	178.305	47.6168	93.3039	78.1341	271.078	101.563	237.893	397.187	274.771	282.039	267.137	132.629	394.787	463.662	185.478	446.912	198.74	657.874	341.699	218.497	262.167	372.745	721.588	308.855	42.4412	137.126	125.618	373.356	293.525	298.451	453.667	250.787	346.987	892.706	171.091	325.524	79.2462	246.971	182.35	417.605	696.151	709.383	563.714	390.898	753.133
72	36.0045	1.50019	254.301	249.544	163.259	42.2581	84.7453	68.8052	239.468	95.6509	213.876	375.307	237.228	250.255	233.771	110.066	336.211	428.809	149.486	393.901	185.17	576.323	304.34	184.729	223.821	327.316	630.708	262.2	33.2534	110.333	103.304	313.033	258.867	276.658	385.892	212.625	296.481	763.893	140.566	307.778	66.175	214.96	150.329	358.464	591.234	596.071	481.339	338.787	670.107
73	36.5046	1.52102	215.684	228.706	143.896	37.3442	75.5575	60.7239	212.241	85.2373	183.829	353.027	203.818	210.565	206.164	95.65	274.066	380.841	126.424	354.102	172.229	507.409	273.62	154.671	191.301	290.218	540.392	212.302	28.8059	91.5556	85.0373	262.256	224.123	259.465	339.899	189.585	259.773	679.771	121.312	294.598	55.6095	180.801	127.419	305.182	517.764	514.389	423.565	291.427	585.844
74	37.0046	1.54186	177.892	207.553	122.722	32.1375	68.6368	54.8012	180.36	76.4509	162.145	329.846	181.624	185.333	173.35	80.5721	218.69	336.312	112.67	306.742	161.501	445.719	239.049	130.633	164.866	263.468	458.754	179.477	27.6778	74.4274	70.1329	219.257	197.709	243.758	296.216	166.665	226.743	596.874	106.255	291.181	50.88	153.585	108.501	268.691	462.876	440.16	362.006	249.056	502.969
75	37.5047	1.5627	149.417	192.844	104.455	29.5991	59.6443	50.9503	163.135	67.4149	146.98	301.046	159.994	151.956	143.975	69.8873	173.803	306.417	109.253	269.99	146.38	376.447	216.107	109.036	135.317	237.228	396.717	155.45	22.6446	62.2566	60.1424	190.511	174.366	232.628	261.992	150.838	198.507	528.98	92.1536	283.545	45.6407	130.827	95.5163	240.357	415.05	384.621	323.215	217.978	430.552
76	38.0047	1.58353	124.197	183.591	92.946	25.6941	53.2334	45.7869	142.015	63.1844	130.731	278.244	135.425	128.471	122.096	61.3612	141.272	277.096	100.434	235.17	131.356	320.474	190.312	93.7843	116.475	223.636	342.686	133.864	19.8134	53.5678	51.3017	169.131	151.239	228.701	236.295	137.04	181.888	478.442	84.7773	278.663	41.0414	119.188	84.3977	214.866	380.729	342.446	290.12	194.006	362.354
77	38.5048	1.60437	105.919	167.027	77.4015	22.4941	46.0524	42.7279	127.121	55.6563	121.304	262.353	112.938	111.18	113.885	52.2494	111.137	254.458	90.3673	204.884	121.42	274.177	157.325	79.8561	102.655	206.606	287.288	116.323	18.6853	49.3047	46.8976	145.982	138.851	223.668	215.609	123.427	170.672	442.602	77.1299	275.93	41.7682	105.227	78.0302	193.214	355.79	305.5	268.587	166.854	305.513
78	39.0049	1.6252	90.396	149.595	65.7514	18.3612	41.3554	42.4351	109.95	49.6793	116.586	248.674	102.438	91.6982	99.5443	44.6561	90.4729	232.144	80.5829	184.144	111.418	240.637	141.552	66.9694	89.6167	191.918	248.595	102.525	17.4595	47.3847	42.2549	124.494	130.846	220.555	199.066	111.842	160.031	407.988	68.4519	268.944	36.6699	94.6181	66.1414	180.978	328.704	276.082	240.156	146.819	264.249
79	39.5049	1.64604	82.3363	137.652	58.9175	15.2371	32.5148	37.749	97.8873	41.8258	108.504	241.927	87.3379	80.8182	83.8805	40.2629	74.2234	209.278	77.2202	167.254	102.849	210.069	127.429	56.4256	83.5096	172.99	216.541	92.3937	15.7565	41.4945	39.5864	112.388	123.936	216.639	187.21	105.04	154.412	374.361	64.1129	267.241	30.1614	83.9225	59.1448	172.561	301.466	250.351	220.815	135.169	227.173
80	40.005	1.66687	74.0163	126.512	49.1114	13.5341	27.9914	33.6052	85.673	38.8644	107.821	229.084	74.7983	74.288	75.6799	39.0697	67.8125	196.424	74.6928	143.726	96.2752	182.061	113.371	47.9972	78.574	149.06	188.001	82.1537	15.6914	38.0017	39.9335	104.588	117.699	221.694	178.89	93.5963	144.161	340.668	58.8194	268.89	30.8231	74.6045	57.0946	162.755	285.065	230.208	208.276	122.824	200.531
81	40.5051	1.68771	69.5688	109.254	43.0693	11.9395	22.2422	30.5029	70.9422	32.8224	109.676	216.37	68.42	65.9897	68.0758	34.0256	63.1698	185.099	65.2121	123.279	93.086	160.615	114.249	43.0833	69.6357	130.641	165.959	75.7754	16.0385	37.0471	36.5708	93.2203	113.251	210.033	174.095	86.7082	134.561	318.908	54.795	267.957	31.8645	71.1876	51.7794	160.032	268.425	217.05	194.12	114.407	180.963
82	41.0051	1.70855	61.5634	92.0387	38.1988	10.5402	19.3026	25.0357	63.5659	28.1905	113.928	205.415	59.0478	55.0229	63.4982	31.2704	55.4247	175.336	56.2955	112.192	86.0026	138.519	114.575	39.0263	60.8276	115.943	144.232	71.2521	14.2812	37.3508	33.4142	82.2644	108.641	214.795	170.31	79.4187	130.884	295.087	54.9251	260.027	29.6407	70.8079	52.3868	154.695	252.099	210.379	184.476	101.791	163.075
83	41.5052	1.72938	53.2434	79.4448	38.3941	9.96525	17.3392	24.1571	56.1463	24.9363	117.074	195.977	54.4701	46.6162	57.5429	30.229	54.6112	165.736	48.7131	97.2772	78.4203	124.439	113.316	37.4751	57.6059	98.717	126.561	70.7314	13.8798	36.9061	31.44	79.7152	110.322	216.422	168.964	71.2397	131.296	281.702	53.2763	254.788	30.5736	68.4649	49.816	152.243	232.639	199.943	177.621	93.7533	157.749
84	42.0052	1.75022	50.217	70.7777	38.9907	7.93677	15.5819	22.4215	49.6161	21.6387	116.727	189.1	50.8796	42.4724	50.8934	29.3287	51.6281	152.372	39.1673	87.048	75.4589	113.863	115.497	34.8609	55.1544	89.9848	111.212	69.7117	13.0554	34.281	32.8068	78.1532	109.162	213.569	168.303	68.3109	131.99	263.098	48.536	253.237	31.1919	65.5795	48.1021	156.474	217.648	191.222	171.383	88.6875	153.757
85	42.5053	1.77105	49.5336	60.7329	40.6178	8.9022	15.5602	20.0568	49.2364	21.8231	112.865	182.082	49.5996	38.8168	48.0297	27.6473	47.2674	140.755	34.3836	84.4446	69.905	103.883	124.468	30.9558	48.212	81.9902	103.695	65.8717	11.6995	32.6973	32.2318	73.4128	104.02	211.486	172.631	68.3651	130.33	247.521	47.2017	253.183	29.8251	60.2859	48.0153	157.83	208.623	188.478	164.441	83.4157	145.003
86	43.0054	1.79189	53.7533	56.2421	43.0476	7.55711	15.2131	18.2778	52.2954	20.901	110.663	183.958	49.0898	37.0595	46.305	26.3239	49.6864	134.441	34.4812	81.505	67.9525	100.781	144.275	31.5741	47.8974	76.6424	105.55	65.2209	13.088	31.0051	30.4312	75.5064	105.593	216.422	172.154	70.4587	130.949	233.821	48.2431	253.139	26.278	58.2683	43.98	154.12	197.797	184.562	161.339	82.255	141.25
87	43.5054	1.81273	67.1824	54.2136	47.9507	6.9605	15.5493	20.7944	56.9924	20.261	116.304	189.36	50.001	37.8189	42.6928	28.0812	50.9773	128.573	37.5185	80.7999	69.3735	102.549	165.504	31.01	51.1625	77.3583	122.971	64.6351	11.8405	30.083	32.7308	80.7891	109.194	220.88	177.762	72.8126	137.522	230.23	46.399	253.866	29.4672	56.1856	43.98	154.239	191.126	178.53	163.562	82.4936	139.428
88	44.0055	1.83356	92.7173	53.7471	55.0232	7.57881	15.43	23.5713	60.2141	21.5844	119.916	190.977	61.7705	41.6806	43.6473	29.7843	55.3379	123.973	42.4216	83.0019	68.766	110.001	189.259	32.225	56.7272	82.4349	154.483	67.1409	12.5239	29.0959	33.5227	82.6874	111.613	228.029	190.486	74.5265	140.343	221.292	46.399	256.806	30.5845	56.5218	44.5658	151.473	193.046	177.966	162.326	84.7608	141.434
89	44.5056	1.8544	113.989	58.4658	64.6666	9.35779	16.7643	25.7625	65.5185	24.3288	124.428	195.771	74.8308	48.2216	47.4548	32.8541	68.8756	124.082	44.027	89.3368	70.9897	124.157	227.475	42.0528	71.3171	96.1678	193.902	68.7354	14.6066	32.2959	35.2691	88.9572	118.002	228.029	200.238	76.9672	149.368	220.576	50.4126	253.812	30.1289	59.7869	49.2411	156.843	191.679	176.99	161.718	82.5045	144.038
90	45.0056	1.87523	150.046	60.939	77.1738	11.5164	21.9819	27.1402	78.5571	33.3973	135.807	204.341	88.824	58.5375	56.4039	41.2392	89.5291	129.603	48.0948	100.954	76.9016	148.879	266.472	55.6446	88.9659	113.046	248.01	74.029	18.8805	36.1468	44.2291	101.226	132.516	241.87	214.849	80.6228	164.554	235.361	54.1333	252.987	33.0143	65.7205	61.6722	166.421	193.469	177.478	155.958	80.7364	147.9
91	45.5057	1.89607	205.954	70.257	88.9866	13.8052	26.8199	33.0629	97.9415	41.4027	148.108	205.241	108.729	75.5897	71.3626	54.5816	120.878	139.648	49.4833	126.457	81.9782	177.679	313.94	74.6277	118.319	131.379	322.89	83.9653	26.1483	43.1651	54.3824	129.093	148.95	253.39	239.896	89.3983	183.711	260.05	63.3211	258.27	37.1363	74.0947	77.4228	188.387	204.577	185.419	160.612	81.0401	153.193
92	46.0057	1.91691	273.045	86.3763	101.526	20.7476	31.9399	41.1334	124.095	53.6495	169.022	217.01	135.479	103.804	86.9287	74.4433	166.307	160.887	56.469	157.09	93.7477	230.115	363.339	103.601	152.597	158.454	423.543	105.226	36.5944	58.2647	75.8495	173.925	174.995	276.463	284.24	108.891	210.873	305.826	74.4614	264.92	42.2889	117.072	113.935	228.534	224.297	206.604	168.585	80.5411	156.469
93	46.5058	1.93774	339.757	114.243	124.837	26.9632	38.6653	51.9917	155.487	64.4753	199.818	241.732	170.777	139.926	112.192	96.7022	209.849	193.473	69.9958	189.871	106.917	292.325	424.15	143.097	193.655	201.041	547.497	136.977	50.4792	79.1027	103.63	236.136	221.27	319.939	355.769	148.658	250.509	381.108	96.2973	273.608	52.7675	165.528	162.803	292.045	257.968	246.045	191.592	87.7438	154.733
94	47.0059	1.95858	403.812	141.98	154.592	35.3266	49.209	65.0629	193.659	75.2251	223.335	259.717	220.686	173.564	139.181	122.107	275.227	236.125	87.7748	243.696	114.933	380.439	475.556	193.429	237.587	241.893	716.359	183.881	66.9565	110.788	141.628	335.574	272.774	347.101	437.678	198.09	299.518	488.519	123.427	284.499	66.316	236.308	214.741	384.292	316.479	313.744	215.771	87.6245	156.957
95	47.5059	1.97941	454.1	172.939	182.405	47.313	62.79	81.1063	234.012	91.8543	248.046	287.964	277.082	206.28	169.044	148.249	352.244	294.864	114.774	299.474	128.297	454.451	539.578	262.668	287.539	280.553	876.468	245.028	83.1843	164.071	189.314	469.388	365.487	390.817	508.848	259.432	362.206	629.081	164.766	301.823	78.3458	325.409	286.291	504.265	383.093	405.004	263.283	88.796	166.286
96	48.006	2.00025	503.38	199.038	208.374	58.1822	77.6185	106.554	275.254	107.149	270.967	321.547	323.314	246.09	201.836	183.384	421.928	353.245	141.144	353.418	142.843	532.9	599.152	320.062	344.217	326.242	1049.76	312.25	103.317	209.63	246.751	621.47	427.524	431.581	594.955	323.541	423.884	809.908	213.244	334.322	101.462	408.12	370.684	631.278	478.247	511.981	326.611	97.116	182.427
97	48.5061	2.02109	562.391	227.936	238.779	67.0663	96.8619	125.299	323.514	123.171	299.094	356.27	379.688	282.039	232.849	215.862	485.082	427.496	165.377	397.784	165.081	607.205	669.78	366.055	398.867	381.608	1178.8	394.354	127.518	271.461	311.793	782.685	515.616	472.465	682.472	399.169	508.191	1052.97	264.314	355.691	120.022	486.417	449.306	759.213	585.952	649.245	405.84	107.573	205.413
98	49.0061	2.04192	613.341	254.783	259.259	75.1802	112.265	141.668	359.083	145.918	325.79	400.289	435.368	319.148	255.791	243.132	548.55	496.974	188.971	444.775	181.276	685.697	746.331	411.007	449.611	424.618	1275.98	463.865	150.471	323.767	379.253	945.744	595.518	514.76	754.879	477.423	587.171	1289.43	309.764	369.608	145.85	571.776	539.752	889.686	697.952	791.878	490.038	128.552	235.102
99	49.5062	2.06276	661.591	284.353	274.283	89.7375	121.887	151.094	397.809	163.957	337.212	442.139	475.796	348.935	277.909	268.45	603.004	554.487	208.887	478.435	201.257	752.116	823.673	442.378	496.038	452.713	1348.17	543.822	166.146	373.134	439.868	1079.5	658.13	481.599	839.088	549.114	661.465	1529.97	358.513	382.17	171.753	638.531	619.861	1005.23	838.686	934.056	572.587	155.54	287.029
100	50.0062	2.08359	684.381	313.631	288.254	99.5219	186.484	152.916	418.798	180.944	352.615	482.003	500.301	370.131	306.59	293.703	657.6	602.78	218.324	503.46	222.702	798.717	881.338	457.087	544.169	473.627	1403.25	612.573	178.967	417.598	489.68	1210.16	725.894	512.438	914.011	612.983	733.547	1789.68	399.592	400.827	190.096	699.603	685.401	1097.61	973.52	1070.32	659.573	190.578	339.032
101	50.5063	2.10443	673.61	341.085	289.827	102.06	201.345	157.136	443.216	191.824	371.338	512.745	527.061	396.11	338.644	317.025	705.567	648.025	235.398	536.122	233.788	833.169	895.114	465.83	580.876	494.28	1441.62	689.08	190.802	454.273	505.246	1306.53	779.73	530.022	985.095	657.209	794.889	2018.06	443.904	410.286	211.52	758.439	738.521	1108.75	1095.91	1230.52	756.821	224.161	417.068
102	51.0064	2.12527	649.756	364.733	293.689	104.598	208.992	161.041	455.365	196.749	377.597	533.29	540.859	414.291	371.577	328.946	727.956	681.435	247.048	550.516	240.384	854.213	876.641	478.207	615.892	519.457	1424.67	748.697	207.16	485.351	516.115	1395.9	821.59	538.516	1032.39	695.695	852.988	2171.24	482.608	428.044	237.771	791.849	783.104	1162.53	1210.33	1369.34	824.216	265.62	487.219
103	51.5064	2.1461	625.241	379.323	301.629	108.677	216.282	158.047	461.505	203.355	395.072	541.534	540.295	429.933	395.691	338.253	728.802	700.147	239.954	562.394	250.266	854.972	848.969	475.517	637.348	524.002	1394.27	796.773	222.032	459.111	522.136	1448.47	847.461	552.368	1077.59	745.398	902.105	2295.76	493.564	433.511	241.698	820.747	807.565	1198.39	1299.43	1482.3	893.455	299.421	550.102
104	52.0065	2.16694	603.329	386.927	304.027	105.119	216.477	155.249	461.689	198.496	395.42	550.364	529.274	434.185	418.85	338.004	745.019	718.718	234.563	559.9	249.658	851.024	817.24	463.737	636.773	518.405	1349.41	826.593	224.581	476.413	526.084	1470.91	859.111	556.913	1103.07	790.209	942.653	2434.87	511.994	436.364	244.8	837.333	830.757	1234.37	1393.05	1595.46	964.3	334.415	615.902
105	52.5066	2.18777	572.045	387.491	298.126	104.241	211.216	157.407	448.944	186.032	397.177	561.276	514.099	431.126	433.049	333.676	739.693	717.351	228.64	554.563	248.085	834.243	788.95	446.598	630.872	508.556	1295.35	842.929	229.495	484.559	525.509	1485.42	874.71	560.579	1103.35	823.099	952.459	2505.08	518.209	441.364	245.722	853.04	846.996	1268.95	1467.41	1678.44	1037.18	376.438	671.528
106	53.0066	2.20861	542.572	378.77	291.65	104.056	206.898	158.188	437.293	172.407	397.394	556.894	489.063	431.994	436.803	327.612	712.716	716.147	222.11	549.009	243.139	827.083	735.136	429.687	610.577	498.164	1226.12	875.298	210.175	481.793	516.408	1478.51	889.929	560.048	1093.73	841.67	950.81	2556.66	525.488	452.635	244.16	855.708	858.635	1272.4	1523.04	1742.98	1087.23	421.032	708.843
107	53.5067	2.22944	513.002	374.355	283.655	102.744	204.675	152.168	424.363	161.137	390.484	541.208	454.98	426.722	434.503	320.572	678.969	701.698	216.317	543.444	239.256	793.011	682.439	408.089	574.997	485.754	1163.99	886.287	204.589	478.907	506.483	1434.2	876.012	550.752	1082.63	852.951	945.918	2567.77	522.613	460.055	242.815	830.933	841.724	1267.96	1546.17	1774.86	1132.98	449.224	738.11
108	54.0067	2.25028	471.923	371.513	267.265	101.355	199.826	141.451	409.133	154.043	372.336	530.101	438.145	405.96	423.319	305.776	644.973	669.568	200.99	541.133	236.392	761.608	625.132	372.564	519.903	473.616	1092.05	869.43	193.731	460.846	496.991	1386.3	853.189	538.223	1063.41	840.552	939.106	2542.44	504.107	452.548	228.138	806.211	814.616	1248.65	1559.49	1800.07	1152.55	469.357	767.474
109	54.5068	2.27112	427.817	369.441	254.324	99.2398	198.145	129.399	390.324	150.832	342.582	510.705	410.744	377.051	408.187	287.802	604.1	642.547	187.647	538.237	225.36	743.84	574.127	334.717	469.506	458.755	988.674	835.542	181.625	435.518	481.599	1295.43	809.387	521.214	1034.6	811.025	921.826	2489.4	484.148	441.603	209.871	748.6	769.87	1224.36	1553.2	1789.78	1163.01	484.869	782.291
110	55.0069	2.29195	373.439	363.171	242.174	93.0025	184.672	119.843	364.583	148.576	312.925	480.235	377.421	365.26	376.209	264.111	553.985	609.386	165.453	511.39	214.241	706.427	535.358	297.196	422.417	423.501	897.49	772.529	166.265	400.003	440.313	1169.27	744.823	495.299	988.446	754.456	876.516	2382.21	440.628	435.832	194.099	682.355	694.459	1160.87	1532.08	1733.44	1143.37	497.344	796.48
111	55.5069	2.31279	331.882	337.734	217.833	88.2188	158.703	109.809	336.325	142.978	286.196	459.809	356.366	340.062	351.954	240.453	504.238	556.722	148.521	489.033	200.508	662.137	490.363	254.956	365.999	393.074	805.46	709.527	141.251	357.242	390.187	1028.18	674.531	457.572	931.194	688.265	827.898	2185.04	379.98	421.947	176.656	616.576	627.27	1075.28	1460.67	1624.69	1098.71	502.843	794.061
112	56.007	2.33362	289.154	323.046	202.484	79.8988	139.124	103.767	315.758	136.101	246.354	431.584	329.833	308.398	316.754	211.165	439.088	492.765	132.944	461.47	188.186	606.272	451.063	215.666	314.745	360.423	723.942	629.723	118.276	309.459	348.5	875.083	593.251	432.297	851.031	600.964	757.053	1973.23	328.943	400.958	158.248	527.291	536.183	975.815	1362.62	1474.41	1038.49	505.588	789.603
113	56.5071	2.35446	258.347	305.452	179.585	68.1727	122.017	93.6242	298.229	127.553	215.287	404.476	300.588	278.231	275.566	180.173	389.765	438.496	112.084	436.423	175.212	555.485	401.533	189.047	270.108	329.486	634.353	549.267	96.4615	259.984	294.795	727.97	517.406	400.319	761.735	524.642	686.989	1779.37	282.31	374.37	137.215	449.059	460.598	841.09	1242.45	1320.65	946.402	507.096	777.302
114	57.0071	2.3753	228.365	288.323	158.356	53.789	105.518	84.7402	269.874	116.565	186.324	374.505	272.699	247.804	249.152	156.862	339.086	400.258	93.9795	401.646	166.241	487.005	355.204	163.197	230.167	307.086	552.01	471.111	78.1293	207.862	237.986	599.59	443.459	372.821	678.144	440.346	607.434	1554.94	238.703	358.24	118.08	388.215	383.56	718.665	1110.79	1149.96	850.564	495.955	740.995
115	57.5072	2.39613	197.927	261.628	136.086	45.1002	92.0673	76.8324	235.346	107.507	166.093	347.147	243.834	226.673	224.388	138.877	286.79	349.438	80.0622	369.429	152.931	428.537	320.036	144.312	195.954	284.87	477.943	399.485	62.4765	166.761	199.445	497.277	385.49	342.372	596.723	359.695	535.049	1339.48	193.892	337.988	104.38	326.949	319.744	605.233	969.485	1005.89	742.209	468.479	708.214
116	58.0072	2.41697	175.505	232.567	117.461	43.0934	82.7927	65.4425	208.011	99.0244	146.102	322.524	216.77	203.915	201.879	122.541	243.552	309.79	68.5314	337.852	144.492	378.747	287.125	129.429	166.211	261.526	412.62	345.215	50.1429	137.104	163.475	413.665	330.743	309.244	521.518	299.405	465.441	1149.45	156.653	313.722	87.5662	278.84	265.67	502.898	845.998	871.423	641.133	435.502	663.479
117	58.5073	2.4378	154.559	205.297	102.774	39.1558	73.2578	53.5537	177.518	89.3485	129.06	307.066	196.322	184.216	185.716	107.571	204.718	277.823	59.7883	305.483	134.719	335.075	262.643	109.22	143.171	243.52	353.837	293.744	40.3476	116.494	133.113	339.393	283.122	288.872	452.051	252.555	400.584	969.235	138.841	298.872	79.0726	232.565	225.914	421.9	727.63	747.263	547.79	397.276	612.203
118	59.0074	2.45864	142.073	179.22	86.969	31.3781	68.2788	45.5049	154.034	79.3905	121.087	286.261	173.846	164.745	173.047	91.7992	172.024	254.176	52.8026	282.118	126.399	295.818	242.412	92.4283	125.392	231.555	298.255	248.673	32.6134	98.3678	111.169	281.087	245.666	269.455	389.895	208.97	346.857	819.811	118.665	287.645	66.6523	198.331	192.959	357.033	619.839	642.021	459.166	346.759	538.809
119	59.5074	2.47948	128.872	162.981	71.9995	27.3646	63.0938	39.5822	132.914	68.4021	107.203	265.412	158.053	148.029	170.845	81.4182	143.788	229.91	44.5368	255.411	116.679	262.18	220.099	81.7544	111.887	224.385	257.816	214.71	31.4961	80.5345	90.103	238.251	208.589	249.919	341.884	175.484	294.767	697.582	101.537	278.327	59.1458	168.196	159.592	313.155	538.266	554.926	395.459	304.194	470.828
120	60.0075	2.50031	117.102	142.696	64.4931	22.9822	55.8585	34.1693	108.767	61.6332	95.0751	252.558	137.909	136.26	161.809	68.8785	123.959	209.549	39.7748	231.417	100.278	231.417	201.821	71.6446	101.918	208.352	223.364	182.417	25.7795	68.3529	74.5586	200.079	182.838	232.411	303.202	147.682	258.189	597.525	89.7238	270.029	54.2753	142.108	132.604	272.553	460.24	482.704	348.696	262.399	419.433
121	60.5076	2.52115	106.917	120.567	55.5114	20.2595	47.7663	30.8066	94.1991	54.7993	91.387	242.025	116.93	127.527	150.766	59.6039	103.978	194.482	35.8263	210.286	90.6345	204.103	192.514	62.1205	91.9923	192.331	191.223	154.918	20.9415	56.8979	62.1274	171.279	153.701	217.04	271.972	123.416	226.905	516.484	77.835	262.36	48.8841	129.493	111.202	236.713	401.284	414.007	297.138	223.131	361.844
122	61.0076	2.54198	94.9302	112.822	49.491	16.3544	42.6354	28.0513	84.0134	50.5688	85.4751	235.364	101.635	125.759	141.34	53.7246	89.3122	177.896	31.8778	194.134	85.8291	181.757	183.163	56.8161	82.5442	171.438	162.488	131.065	21.3863	51.7671	50.9871	151.135	136.432	209.415	238.79	108.631	195.871	453.992	70.3828	252.966	44.697	118.407	94.1712	209.355	353.274	362.85	258.434	195.351	317.348
123	61.5077	2.56282	80.5899	103.57	45.2388	13.5666	41.1385	25.0249	78.3618	42.6502	78.6412	232.327	89.8437	121.409	127.975	47.8236	79.0613	160.367	29.9795	175.26	79.4616	161.733	172.695	51.8372	72.4886	151.327	139.296	115.477	18.2731	48.003	45.5091	134.039	126.181	203.665	219.058	96.8831	173.59	400.297	67.2804	250.319	39.4034	105.108	82.6295	187.433	310.806	323.095	231.619	169.534	276.605
124	62.0077	2.58366	74.0488	92.1038	42.9066	12.4059	37.5154	21.1198	68.751	36.9987	77.8385	229.051	75.2756	113.686	111.466	43.5714	66.5976	153.706	26.8989	152.295	79.1579	143.455	173.476	42.9856	65.8174	136.336	123.134	98.8263	17.1124	39.8891	41.962	121.369	117.297	195.66	204.956	86.7733	160.801	365.802	59.1231	248.952	34.3051	97.9157	72.3136	169.751	274.944	294.967	210.413	147.079	244.323
125	62.5078	2.60449	68.7553	76.9499	37.7758	10.768	31.9615	19.6012	63.9347	34.8834	74.4867	225.482	70.8823	112.222	100.651	40.5016	54.98	148.066	25.185	136.588	73.6148	129.245	172.804	37.7246	60.7842	120.857	110.171	84.0195	14.01	36.8301	39.8034	111.064	111.83	190.898	191.929	76.9238	140.147	332.392	58.7868	248.28	33.1119	92.8608	64.2973	161.399	246.903	267.382	189.065	130.114	220.935
126	63.0079	2.62533	65.078	64.2366	32.1785	8.35982	28.7073	17.7571	63.0561	35.8163	74.8229	222.076	66.1529	112.167	91.7667	35.349	48.0376	140.039	21.8114	126.305	69.764	122.953	176.264	34.9477	52.1713	105.106	96.1234	76.0032	12.2419	34.0423	37.2325	104.675	102.621	189.77	180.994	71.1095	125.623	295.565	58.3312	246.587	29.12	89.7368	57.3007	152.721	221.976	240.838	168.379	118.29	199.067
127	63.5079	2.64616	66.1627	55.179	28.5771	8.68525	27.1019	16.3361	62.8717	34.8834	74.2046	224.408	61.2607	103.327	80.1599	31.6175	44.1868	133.715	21.5185	118.777	66.4013	114.47	174.724	32.2358	44.871	95.9617	87.8577	69.3321	14.2161	32.6647	34.8895	98.0366	97.7284	185.474	173.976	69.8621	118.93	274.076	57.8539	245.34	28.6753	83.8357	52.4519	149.673	197.916	220.445	157.52	110.122	185.226
128	64.008	2.667	71.4238	44.4726	26.7439	6.71101	20.6043	14.9693	60.2249	31.9546	77.1334	225.048	56.8349	104.455	71.1999	29.4263	40.9434	128.985	24.1219	107.159	63.1145	109.687	172.348	32.0189	48.2011	92.4038	82.6183	62.3897	15.0731	31.2437	33.0888	90.0962	96.5135	180.658	168.715	65.458	114.059	257.957	58.4397	245.6	30.1939	78.8459	47.1041	145.681	184.943	209.424	146.76	101.206	175.04
129	64.5081	2.68784	73.2895	37.1397	29.2822	5.82152	15.9724	15.2622	59.6608	31.7919	82.1558	223.909	52.8213	102.828	59.7775	26.7036	37.9712	127.705	21.486	100.249	58.9599	108.331	172.088	32.4419	57.1611	89.7678	83.4102	59.0161	12.448	30.5169	31.5702	87.5688	92.2721	179.074	168.791	62.4424	113.159	247.044	61.5312	242.541	27.7207	79.2473	49.3061	141.385	175.278	197.861	137.8	93.7099	164.54
130	65.0081	2.70867	75.8604	34.2217	31.4843	6.73271	16.07	16.7266	59.7802	32.8658	91.669	226.036	54.6437	104.628	58.0528	28.2548	39.5874	119.851	23.5036	97.4616	59.4155	109.849	172.12	31.4548	60.7516	85.9821	91.2529	58.8209	12.4805	29.7684	32.6874	84.4989	90.005	177.903	168.769	58.0492	111.543	237.303	60.2512	243.561	28.2739	80.1693	49.1977	144.075	165.819	186.297	129.794	87.3425	154.56
131	65.5082	2.72951	80.3621	34.9702	32.8076	6.72186	12.4795	20.7618	64.1625	34.0916	101.974	227.533	61.5101	106.245	55.1565	31.1185	42.4295	123.247	26.3239	99.9022	57.6582	117.399	168.443	32.0622	64.5808	92.9678	111.7	60.4263	11.5802	28.6729	34.3688	82.1993	97.3487	178.543	167.24	52.6905	112.834	227.746	62.7353	250.243	29.5431	78.2384	45.2383	141.244	158.573	174.723	124.219	82.754	152.889
132	66.0082	2.75034	89.7126	42.1838	37.0382	7.11237	13.9873	26.5435	69.8466	36.3695	113.483	233.726	72.2383	104.889	55.7856	34.568	45.022	131.013	33.9714	107.691	58.1355	128.55	170.862	33.2772	79.0296	103.251	147.009	58.5171	12.2744	28.5318	35.1064	81.6895	101.785	187.275	163.79	54.5129	111.792	215.402	62.2255	249.777	29.6841	80.0283	42.8953	139.085	149.157	166.718	121.745	79.055	149.765
133	66.5083	2.77118	112.937	52.7058	44.9243	9.78084	16.927	31.6635	77.57	41.24	124.244	236.709	85.3854	106.646	57.6948	47.01	54.1556	136.687	43.1483	123.42	63.4399	149.258	183.749	41.0222	94.3679	120.086	190.681	59.7212	12.2744	27.9786	34.0108	80.5179	98.5745	195.042	166.209	55.0878	112.009	207.331	63.2234	241.272	30.2699	79.0195	43.7305	139.606	142.887	162.173	120.541	77.4387	147.661
134	67.0084	2.79202	136.281	69.7038	59.7419	12.2975	22.0578	35.6663	91.2703	49.777	135.558	240.376	105.334	116.127	61.3287	58.7144	73.963	150.127	55.2216	143.607	64.3294	173.502	209.805	57.825	114.664	140.089	254.659	60.6215	14.0534	30.1264	32.8285	83.7179	98.9976	197.667	170.201	57.2356	113.897	202.808	64.4275	239.515	30.8231	74.5612	46.6377	140.648	142.703	158.517	119.088	77.634	147.032
135	67.5084	2.81285	169.81	92.7763	83.5846	17.5476	28.729	46.5571	110.004	58.6068	156.732	251.191	134.015	128.059	73.7599	72.2195	104.271	168.231	68.4663	164.976	69.6989	216.154	252.055	88.6534	143.832	170.592	333.607	61.7605	12.6107	29.4322	31.8088	90.0854	99.0518	204.75	179.519	60.9997	118.257	201.322	63.3211	235.317	33.5024	74.5829	47.3211	135.462	142.605	147.951	118.632	77.5364	143.767
136	68.0085	2.83369	217.702	116.087	108.338	26.3883	42.3317	64.4012	134.259	66.7966	180.748	263.557	162.619	135.902	95.0317	94.869	144.743	193.473	82.9585	202.801	80.7416	267.604	304.622	119.872	189.229	206.335	424.584	67.8243	17.5788	33.1095	37.1566	102.235	105.756	216.932	188.642	65.2085	125.341	197.612	65.7075	237.194	37.44	76.1449	49.6424	129.084	142.258	142.973	117.016	77.7425	142.107
137	68.5086	2.85452	266.504	145.419	133.678	35.6086	60.3493	78.2317	167.398	76.2448	203.745	277.344	209.014	150.665	114.145	131.479	192.547	228.033	104.013	234.834	89.2135	335.205	370.401	165.226	245.581	247.392	551.304	75.2873	24.2066	41.3969	44.9668	122.595	114.878	229.255	202.776	71.359	139.269	203.405	67.5299	243.355	41.139	81.7639	56.2594	131.677	144.937	147.615	120.802	73.8157	142.487
138	69.0086	2.87536	315.806	177.072	159.582	42.4208	80.6558	89.5239	209.128	88.2095	230.104	292.932	260.116	169.409	136.61	171.756	255.387	267.626	129.776	263.493	99.5186	406.202	432.796	222.479	296.282	284.284	702.485	88.5537	32.3856	49.424	60.1641	154.552	129.598	245.949	229.537	78.399	154.954	221.639	86.0465	241.316	48.038	91.7761	74.0926	142.427	155.264	155.848	129.61	75.2801	144.255
139	69.5087	2.89619	358.946	204.657	179.292	52.7585	109.467	105.296	248.19	102.875	251.864	316.568	302.259	186.321	171.777	208.648	319.506	312.361	156.949	302.674	109.997	467.815	492.489	262.495	349.055	323.455	871.934	109.522	46.01	66.639	80.72	206.012	150.295	268.804	257.653	95.1909	176.584	255.104	100.43	248.399	59.4495	112.039	102.784	167.452	170.787	177.598	142.551	77.0157	145.643
140	70.0087	2.91703	393.42	238.87	199.023	60.9591	131.682	124.203	282.446	123.854	271.129	359.253	341.407	209.957	193.017	241.895	376.141	356.25	176.16	338.687	122.819	530.883	558.778	300.504	398.227	354.891	1017.34	138.062	59.3524	94.5386	116.875	284.374	190.105	295.11	296.791	130.771	207.369	321.414	119.392	258.324	73.2258	138.214	137.474	213.25	191.571	212.364	166.361	77.6774	146.294
141	70.5088	2.93787	422.903	271.987	214.394	68.7042	149.168	136.005	318.687	144.855	293.226	398.912	381.391	234.342	214.831	273.906	432.439	406.658	202.53	372.553	136.02	608.897	612.202	334.847	448.44	392.227	1124.87	183.23	74.311	126.69	158.583	381.296	235.773	320.384	347.676	172.533	247.646	426.277	148.983	267.349	86.4814	175.226	193.143	276.328	230.231	261.676	190.247	77.9486	147.379
142	71.0089	2.9587	448.915	298.205	233.659	79.3564	167.804	148.003	349.7	161.929	315.311	434.133	405.939	253.922	238.479	300.938	488.293	449.321	223.628	405.92	145.436	683.702	660.332	367.422	499.488	414.27	1198.06	232.207	93.4568	171.697	202.58	501.801	301.65	345.962	416.243	214.242	297.023	556.424	185.192	277.611	106.072	222.021	260.636	348.496	287.321	324.559	231.305	79.0116	154.093
143	71.5089	2.97954	460.349	311.819	243.107	81.5476	174.497	163.471	369.714	170.585	330.866	459.364	426.636	271.419	256.952	324.965	546.196	490.27	239.444	433.494	157.683	722.709	691.117	400.29	530.805	442.896	1246.14	289.308	119.339	220.38	250.949	632.708	367.201	386.467	485.265	266.223	340.89	713.962	221.26	287.471	127.235	274.328	337.198	440.395	350.768	399.96	279.674	79.1743	153.41
144	72.009	3.00037	469.504	317.178	250.798	80.7015	178.717	169.697	386.842	177.473	340.195	477.794	446.53	285.564	269.448	346.096	597.754	527.054	253.274	464.247	170.743	748.927	711.066	429.795	553.259	458.18	1284.42	352.765	142.867	260.158	303.418	767.976	422.436	414.92	543.831	321.48	391.234	892.218	261.949	301.649	148.692	329.541	419.823	536.341	423.76	506.33	330.722	77.7858	158.617
145	72.5091	3.02121	481.696	326.279	256.027	82.5781	182.025	174.275	392.569	182.658	354.948	496.886	456.065	290.662	283.517	356.954	641.394	554.303	258.752	489.771	176.698	773.757	717.542	438.278	573.652	467.292	1304.52	415.312	157.847	303.396	366.334	890.801	481.913	440.52	604.978	377.876	450.667	1094.59	297.626	319.059	167.403	391.632	504.444	605.852	515.931	617.603	384.699	82.9167	170.278
146	73.0091	3.04205	493.813	330.13	260.333	83.3375	177.242	177.659	400.412	185.706	366.739	500.053	458.538	294.914	289.689	366.294	666.961	563.849	255.476	503.037	180.907	783.975	725.84	441.424	586.94	471.663	1281.12	485.104	163.662	329.299	400.167	1015.17	539.665	462.724	660.539	444.132	507.117	1282.2	329.626	337.12	190.899	443.223	569.594	700.322	604.099	725.307	435.335	93.5255	187.352
147	73.5092	3.06288	482.575	334.978	259.78	78.0005	181.461	181.413	401.974	183.635	366.348	502.548	458.972	315.036	290.319	370.937	681.833	578.113	253.057	513.071	181.493	774.799	723.909	448.279	559.659	475.666	1242.93	533.571	171.971	357.004	433.924	1101.09	601.278	481.827	718.583	506.678	554.358	1464.6	367.267	347.024	209.719	496.43	639.516	780.528	697.116	834.281	492.251	109.037	226.522
148	74.0092	3.08372	464.959	352.334	254.953	73.9761	179.997	181.727	389.912	177.452	375.297	501.496	453.299	324.463	295.59	375.905	675.422	594.157	243.067	518.723	179.367	761.445	695.966	437.247	530.273	482.326	1203.51	597.148	175.995	390.327	453.764	1178.23	656.665	485.602	766.497	563.074	612.652	1638.63	393.865	361.028	216.814	532.996	686.757	844.214	778.331	932.733	543.798	134.843	270.942
149	74.5093	3.10455	438.74	357.161	253.12	73.1734	166.828	177.302	376.114	174.024	375.384	486.96	432.938	318.757	298.118	376.035	687.148	600.394	243.468	516.607	179.226	741.833	661.786	421.952	498.11	472.911	1153.83	638.444	181.441	412.77	468.668	1235.79	691.269	491.112	812.739	621.748	656.085	1772.7	408.737	369.543	217.757	551.22	701.542	903.061	867.454	1035.36	601.051	173.254	327.241
150	75.0094	3.12539	421.081	343.667	252.892	71.351	145.643	169.133	363.097	168.199	369.028	470.027	414.356	318.041	295.634	371.707	686.953	592.649	244.032	506.649	172.956	721.733	623.017	398.891	477.348	462.335	1094.79	670.032	182.449	438.891	478.919	1268.42	725.08	494.356	850.619	678.329	688.183	1888	426.602	375.596	232.64	576.647	722.272	959.034	934.827	1121.81	657.078	206.122	374.752
151	75.5094	3.14623	392.411	333.948	241.621	69.3117	127.061	157.874	347.78	163.74	357.681	457.726	390.232	308.398	288.507	365.491	662.232	577.354	244.249	484.792	165.938	679.493	595.247	368.887	436.8	451.097	1014.2	686.303	183.664	441.158	481.772	1291.03	737.772	492.924	862.41	705.697	723.046	1948.34	441.626	380.315	226.62	572.503	736.872	1003.84	996.766	1185.22	700.967	247.755	439.013
152	76.0095	3.16706	364.294	320.291	231.435	64.9727	115.064	151.864	334.318	155.995	342.441	441.455	362.115	292.192	288.442	355.132	620.881	553.837	240.659	453.746	159.581	651.506	573.455	342.061	397.034	434.283	932.148	703.67	183.198	439.26	475.459	1285.36	745.658	480.406	872.769	725.764	741.389	1990.37	453.265	386.693	226.023	589.165	726.036	1048.31	1074.42	1247.97	741.092	293.249	493.456
153	76.5096	3.1879	335.212	311.114	224.222	61.1652	104.629	145.388	302.525	150.279	335.292	421.019	330.006	275.801	286.836	335.26	578.218	536.209	224.637	425.923	154.266	618.129	555.784	307.425	354.143	412.556	845.021	687.29	174.628	439.781	467.887	1262.61	746.461	473.854	883.129	734.811	757.791	2008.64	459.362	382.853	223.149	594.523	727.435	1068.63	1128.83	1305.02	770.716	327.18	555.97
154	77.0096	3.20873	303.277	295.331	209.166	60.9808	89.4965	132.577	283.693	141.959	313.641	403.825	310.253	263.045	284.125	313.89	531.878	495.694	208.062	395.083	156.479	584.198	532.256	284.07	318.704	394.484	770.521	668.741	169.66	438.37	463.31	1210.76	737.045	467.92	876.175	742.003	765.742	1999.67	449.36	379.686	221.348	605.75	723.66	1075.55	1146.23	1338.17	793.821	356.717	612.583
155	77.5097	3.22957	279.999	268.635	185.952	56.848	82.2721	123.704	273.117	131.589	293.258	379.983	289.339	251.666	269.622	289.19	469.96	458.748	184.295	372.022	152.79	556.548	514.607	256.16	283.298	363.699	689.805	655.811	158.52	424.377	443.741	1137.42	721.327	450.944	862.518	732.587	767.011	1970.84	434.716	379.577	212.16	599.773	717.553	1067.28	1168.85	1354.23	814.703	386.038	660.225
156	78.0097	3.25041	256.926	244.38	170.776	52.4222	77.0544	116.089	254.514	125.395	265.933	354.318	263.381	229.7	257.939	258.394	405.982	417.766	166.755	349.025	144.622	519.59	480.199	227.121	254.151	334.476	612.029	625.46	144.678	399.33	416.416	1065.07	700.511	434.152	851.964	700.24	747.659	1939.82	406.491	374.642	205.695	583.784	688.699	1017.47	1177.52	1352.51	822.003	415.901	702.769
157	78.5098	3.27124	227.963	214.311	156.328	45.4581	64.3846	115.536	224.737	115.805	239.943	337.754	232.748	215.999	251.268	235.387	348.252	377.403	145.83	316.83	139.22	473.391	442.938	193.342	226.62	309.765	527.831	583.328	124.654	368.372	418	973.285	654.17	415.809	813.184	669.867	722.699	1871.36	370.131	377.017	190.628	554.843	629.07	968.287	1159.17	1285.6	809.04	439.592	732.946
158	79.0099	3.29208	205.921	193.907	143.094	40.132	56.0321	100.675	201.014	103.342	210.861	325.68	215.316	198.481	241.255	212.803	301.564	342.658	130.134	291.599	130.564	431.053	419.041	168.133	190.574	277.125	459.199	539.103	113.243	323.474	370.13	866.134	589.867	391.75	761.29	611.769	682.141	1733.19	333.358	360.431	174.378	501.994	552.802	881.475	1138.55	1213.88	796.251	451.003	754.348
159	79.5099	3.31291	180.094	168.904	123.742	33.0703	50.348	88.732	174.318	94.2407	192.605	312.273	201.171	178.771	228.076	179.87	250.115	305.864	115.414	266.693	126.192	396.428	397.531	145.386	163.52	242.858	391.597	486.862	96.7978	286.3	317.65	756.098	508.457	370.304	704.742	550.274	627.871	1580.57	295.055	349.031	156.48	446.716	467.031	773.141	1074.34	1121.14	754.868	474.868	772.095
160	80.01	3.33375	152.758	147.306	104.043	28.33	42.5161	83.7639	157.451	89.316	171.669	299.072	181.949	157.575	218.552	161.364	210.565	265.869	97.0602	244.889	121.626	359.612	376.205	124.645	148.941	218.473	343.445	427.689	79.1924	245.915	264.639	641.917	442.873	350.084	646.415	478.377	566.42	1405.44	253.759	335.114	136.109	368.419	405.83	668.832	982.969	1001.03	699.47	492.289	772.789
161	80.51	3.35459	135.803	128.052	86.2856	24.2947	34.5758	76.3334	138.131	86.5282	150.451	290.187	161.762	146.771	199.623	137.293	175.886	233.359	82.8067	225.679	116.95	316.982	344.704	105.131	133.245	201.225	296.237	369.817	64.57	201.592	215.586	547.859	382.073	323.248	573.575	405.222	510.621	1221.2	211.877	316.977	114.175	311.524	341.775	563.839	894.334	885.058	631.739	498.114	769.123
162	81.0101	3.37542	117.677	107.995	75.5792	19.9232	28.946	71.5713	124.605	85.476	137.543	283.918	150.188	135.62	178.698	114.828	147.227	210.699	72.6751	207.737	113.631	272.995	314.049	89.4778	119.859	178.695	259.421	313.248	53.3646	164.244	174.963	454.929	324.646	297.387	509.965	341.157	439.939	1078.46	176.916	306.14	100.713	259.554	277.472	488.287	804.539	767.255	567.392	491.399	761.594
163	81.5102	3.39626	103.803	97.3105	65.2415	17.5802	25.9954	66.1259	110.308	81.2021	128.333	276.032	138.516	127.007	154.313	101.844	120.553	187.236	61.9578	191.824	106.526	238.012	280.172	79.5199	107.407	165.548	223.125	265.888	46.3246	133.221	141.487	372.922	280.638	274.163	441.192	287.006	382.707	925.563	148.582	289.977	82.1424	216.652	226.955	406.627	708.322	659.941	505.192	472.796	733.521
164	82.0102	3.41709	90.4611	82.5038	53.548	16.2025	22.0795	60.0188	95.6202	77.8502	114.991	263.763	124.393	117.027	132.239	83.6636	103.479	167.591	56.5124	171.94	97.6094	216.87	256.655	69.627	93.0554	150.72	193.067	227.683	38.4602	108.695	122.342	316.146	241.728	256.84	385.501	242.25	340.641	793.159	126.887	269.703	69.2448	180.324	191.701	340.197	628.647	570.612	450.966	432.357	691.91
165	82.5103	3.43793	77.9973	68.3804	44.5229	12.9375	18.4565	52.4147	86.3781	72.2855	105.467	257.927	110.801	109.282	116.933	71.547	89.7569	156.212	50.1341	159.281	93.4657	198.007	238.561	57.8683	86.4493	131.856	168.584	191.116	31.8649	90.6552	100.224	272.182	200.4	239.354	341.081	200.292	294.756	683.47	107.156	262.859	61.7058	147.771	160.753	297.469	553.539	498.758	403.703	398.09	640.396
166	83.0104	3.45877	69.8726	58.379	38.8714	11.4514	15.148	47.5985	77.2988	67.9139	97.2338	242.415	98.9881	103.967	96.4528	65.4616	76.5122	139.518	45.3178	149.627	88.9206	175.021	217.441	53.3016	80.1035	117.646	152.877	163.737	26.6148	77.3888	83.8983	230.94	177.295	226.369	298.689	166.556	254.393	603.09	89.1055	249.191	52.5831	125.609	136.563	261.792	492.848	434.726	349.976	356.381	588.588
167	83.5104	3.4796	62.7675	51.7729	33.0354	11.0608	16.0592	42.0879	66.9612	62.6095	90.8446	232.501	88.3359	101.255	83.566	59.2351	67.9644	123.865	42.1504	140.841	83.2365	155.148	196.918	47.9321	77.2506	109.304	138.005	137.758	23.5232	64.3284	70.0027	199.374	154.851	218.396	264.52	143.853	215.743	526.409	77.9651	240.09	46.7363	111.226	116.842	222.687	429.618	375.575	316.045	319.869	531.368
168	84.0105	3.50044	55.6516	44.2231	28.5229	9.50966	11.6551	39.0941	63.1971	54.4197	83.5226	230.364	74.1691	92.2731	75.8317	55.3517	59.5251	119.038	35.2839	135.384	80.6223	139.452	173.889	45.4046	79.073	94.2153	122.982	122.051	20.9632	58.601	58.9166	178.481	133.84	205.293	236.598	122.071	195.827	462.659	71.8363	237.768	42.8312	92.6981	100.311	198.226	377.16	325.058	284.24	279.494	477.554
169	84.5105	3.52127	52.8312	37.0855	28.1866	8.40321	9.64833	34.3537	55.5822	46.2624	80.8216	219.137	66.4457	83.9639	67.4575	49.0168	54.7196	117.747	32.1599	132.455	74.0596	124.493	159.982	42.0311	77.9449	83.0858	112.123	110.542	18.6744	49.5651	51.6705	157.231	119.12	193.067	216.715	107.947	177.474	407.673	62.0519	227.876	37.8197	81.6662	88.1292	177.518	331.383	288.057	250.809	241.355	428.306
170	85.0106	3.54211	51.8658	28.6678	26.1365	6.46152	9.61578	30.3835	51.9049	44.3858	82.5246	214.158	63.2891	81.0243	58.389	43.17	53.2769	116.565	28.7104	132.575	68.3647	115.11	149.796	39.9158	76.6866	75.4383	100.983	97.069	16.4507	41.462	40.5085	140.569	109.303	187.058	202.505	95.3102	164.565	364.348	55.2939	223.32	37.017	75.8086	77.4661	164.816	300.707	257.348	222.931	213.162	374.709
171	85.5107	3.56294	48.3621	25.1532	21.0599	5.78898	9.1385	27.9212	49.6269	42.3248	85.2256	207.476	56.4661	83.4324	54.0934	38.4731	51.3135	113.365	26.4216	128.453	65.7613	110.988	135.348	39.33	73.5408	63.7773	97.935	84.6921	16.6676	37.0471	38.4041	127.075	103.695	182.166	187.633	83.5082	148.391	331.405	52.4736	219.089	32.0489	70.5042	71.2831	158.155	266.244	232.518	203.633	187.833	329.844
172	86.0107	3.58378	49.3492	24.4373	21.266	6.10355	8.87816	24.4717	48.8893	38.4197	88.6751	202.855	53.2986	84.2351	48.225	36.8894	49.9576	104.578	29.0033	126.75	62.4419	106.823	130.26	36.846	68.833	58.538	100.842	74.0615	13.6412	35.0403	36.0176	120.502	98.8023	178.987	174.703	77.759	140.158	298.754	52.9183	216.714	30.5953	62.2818	61.9977	143.967	240.764	212.591	187.166	165.542	296.043
173	86.5108	3.60462	55.619	24.9038	22.0144	5.0622	10.3643	24.4066	49.4208	33.918	90.9531	205.317	55.9346	82.4562	42.0744	36.2928	50.4023	102.409	33.0168	129.537	62.1165	107.192	126.138	39.4168	69.831	60.0241	101.319	68.0412	10.1049	33.3915	34.0325	114.34	90.9921	176.796	166.795	69.7536	135.407	279.847	53.5258	212.429	29.8143	58.3659	58.917	130.147	214.697	203.111	172.674	149.932	266.267
174	87.0109	3.62545	62.6807	28.1038	24.466	5.75643	9.94121	25.4479	56.3957	30.1322	103.569	199.687	54.622	81.7294	42.0311	34.2534	61.7379	102.561	36.5965	138.129	60.5653	112.388	132.386	46.1205	72.174	61.5644	112.015	63.9517	12.1659	30.3651	33.5444	107.376	86.5447	174.019	166.849	65.5122	127.271	259.41	52.0722	208.958	28.2739	55.1442	51.0743	124.083	196.539	188.12	158.28	136.796	241.437
175	87.5109	3.64629	66.5099	36.8251	31.4083	9.32525	11.5141	24.7103	63.913	27.9302	114.058	203.093	62.3346	85.6887	41.0439	36.1951	72.3142	95.3796	36.9219	144.29	60.1857	123.962	143.277	58.6168	68.9306	68.1271	136.791	58.387	10.8534	28.4234	31.8956	98.9478	79.1033	173.846	162.141	58.6133	123.779	243.453	51.6709	211.062	28.7295	52.5408	45.9217	114.874	183.901	178.346	150.025	129.723	220.306
176	88.011	3.66712	76.5872	48.0414	37.6239	13.0568	15.7554	27.65	76.7022	29.9587	126.533	210.263	78.4322	88.4114	43.4087	43.8968	83.639	92.9498	38.3429	155.593	60.2291	145.114	158.8	74.9748	69.4621	77.5427	176.319	53.7985	9.8229	25.8742	30.4637	93.1552	77.6498	174.92	157.878	55.6844	120.622	224.438	53.1136	211.116	27.4712	52.3673	42.9387	112.574	169.355	166.24	140.273	121.013	204.154
177	88.511	3.68796	97.4685	60.0604	47.8639	19.9991	21.4504	35.9266	88.6886	30.2299	137.825	216.902	103.045	93.5531	49.787	57.185	101.776	97.983	40.6317	173.231	59.8819	166.755	183.131	100.889	76.1333	91.1129	237.26	51.0975	9.95307	27.5339	32.4705	88.6101	75.0572	174.865	158.735	55.2505	113.723	204.728	49.5665	209.956	25.4211	52.53	42.2119	108.756	159.343	155.024	132.224	110.469	186.256
178	89.0111	3.7088	120.378	78.0129	64.5365	30.0114	30.6165	44.8541	107.184	34.5797	160.442	229.333	122.538	98.3694	61.7409	73.4778	122.527	108.104	47.6609	202.714	62.8108	201.923	210.542	123.539	93.6303	107.037	314.765	52.4209	10.6039	29.7576	32.5139	87.6989	74.5474	174.312	161.621	55.3807	109.351	191.006	45.9434	210.628	24.998	48.7008	40.1726	103.918	148.159	150.555	126.692	106.738	170.213
179	89.5112	3.72963	167.283	90.9973	80.1568	39.1124	42.3751	55.6581	132.729	41.1207	179.674	244.097	149.223	111.56	79.0643	93.3938	159.929	126.794	61.8168	238.099	69.3409	254.544	242.792	144.019	123.211	130.077	423.825	53.9504	11.3741	30.1807	32.1993	84.6074	75.9359	178.358	167.619	52.8641	109.221	182.024	47.1041	205.834	24.0434	50.5991	40.0966	103.18	146.532	144.025	121.344	103.657	156.274
180	90.0112	3.75047	210.738	106.01	103.511	48.3544	65.8273	64.8568	165.966	51.0244	198.582	252.807	181.96	126.508	99.9456	109.383	195.129	156.147	79.1511	270.706	74.027	302.663	279.738	174.479	162.034	158.02	537.344	56.1632	13.0771	31.2112	31.299	81.6895	78.3223	179.953	168.889	53.6234	115.437	175.321	47.6682	209.598	25.8116	54.9164	40.2811	107.823	141.13	138.753	120.444	103.017	151.653
181	90.5113	3.7713	254.225	131.09	130.326	54.7869	81.8056	78.7957	203.758	63.9763	222.164	271.855	213.32	146.565	116.239	129.288	237.868	180.771	100.054	314.389	82.0541	356.022	327.684	204.786	208.602	188.154	662.849	60.0358	13.6412	29.6383	35.0305	88.5559	81.5765	183.793	174.724	54.5021	119.125	173.867	48.2214	216.681	27.7099	61.0018	41.9516	110.947	141.477	133.242	115.454	103.505	147.607
182	91.0114	3.79214	297.864	158.848	153.844	63.8337	99.8015	92.6696	232.407	73.7282	242.134	294.776	247.62	168.542	142.468	152.144	292.691	210.363	122.693	349.654	91.2745	416.182	382.377	239.954	249.573	223.832	805.005	71.3605	14.9646	31.2762	41.1268	102.636	83.9955	187.872	186.418	58.9712	120.286	169.43	50.6078	215.618	30.3892	65.8832	50.8465	114.408	145.881	130.704	111.072	101.585	148.268
183	91.5114	3.81298	335.874	180.988	174.768	68.5632	112.059	104.016	261.89	85.4217	267.864	312.013	288.895	186.071	168.86	176.203	355.617	247.58	143.813	390.169	102.404	463.921	433.772	282.584	303.93	266.549	922.938	83.2819	20.5293	36.1901	47.3207	124.548	95.6891	193.968	201.095	67.9421	130.613	176.46	55.2505	216.149	32.6563	71.5022	58.559	123.227	147.627	134.902	114.413	96.975	141.901
184	92.0115	3.83381	375.402	209.462	195.52	74.3558	121.637	114.82	297.047	96.3668	293.236	330.453	326.264	206.258	197.312	200.003	401.426	291.1	160.93	421.312	110.822	514.611	479.516	327.189	359.285	294.232	1018.84	99.8134	27.2548	44.3908	62.583	155.626	112.448	211.866	221.857	80.1997	140.191	194.076	65.0675	210.455	36.5506	88.3591	73.7238	140.864	159.299	142.224	119.771	94.274	141.044
185	92.5115	3.85465	404.669	233.012	210.37	87.7741	131.064	128.553	318.188	109.774	309.269	358.83	356.192	225.881	224.279	221.177	455.045	327.526	178.026	453.681	117.124	568.111	528.123	360.154	402.436	319.257	1096.69	115.716	37.3429	58.4925	86.762	208.789	139.209	228.061	244.766	97.4255	156.918	231.532	78.4966	217.364	43.8943	106.106	100.918	170.912	177.252	155.198	128.286	93.1025	141.434
186	93.0116	3.87548	421.515	255.868	221.195	95.1286	139.438	139.325	336.727	122.379	326.397	390.624	379.297	247.066	244.39	245.432	505.041	359.168	193.559	470.994	123.079	605.502	563.139	386.893	441.519	343.566	1151.83	144.331	47.648	81.7278	118.372	262.679	181.286	252.338	277.547	126.095	176.877	284.381	101.613	224.133	55.2733	131.489	137.29	209.073	201.843	178.91	141.39	90.6292	140.317
187	93.5117	3.89632	425.615	270.87	227.292	104.067	144.526	143.685	350.427	127.033	336.464	407.112	396.523	266.147	265.716	278.95	546.565	382.186	209.201	494.836	124.978	638.782	594.379	410.226	473.736	361.291	1185.73	173.045	59.8839	116.472	147.985	338.568	228.115	278.979	313.42	160.818	205.46	355.182	133.19	230.479	67.5743	162.946	187.676	273.128	235.307	212.743	162.217	92.4733	142.281
188	94.0117	3.91716	420.473	286.349	234.223	109.024	146.641	139.574	359.278	128.28	342.538	422.071	405.494	275.855	280.502	304.268	582.806	397.026	218.15	506.573	129.284	657.19	607.451	418.601	497.807	371.205	1201.47	215.708	74.4087	160.263	186.7	441.456	288.937	304.59	359.836	215.619	237.091	446.192	161.588	240.144	85.9824	200.175	239.842	336.639	277.428	255.569	192.72	91.2909	146.24
189	94.5118	3.93799	412.066	289.419	236.165	115.272	151.663	134.194	363.259	129.679	355.501	426.063	404.322	279.717	287.856	318.977	602.299	415.965	232.285	505.315	132.484	669.882	608.6	427.235	519.849	375.718	1190.77	260.139	92.7951	200.952	231.142	527.672	344.562	338.575	407.348	271.061	271.022	549.298	197.743	249.288	102.384	248.186	300.891	417.095	333.238	318.506	228.669	90.0109	144.873
190	95.0119	3.95883	403.584	295.667	236.187	113.331	158.28	134.085	370.809	139.073	360.74	432.582	401.6	280.704	283.669	325.009	612.68	430.935	236.005	511.824	137.81	669.904	609.913	436.455	520.456	378.592	1140.98	307.596	107.841	245.242	281.344	651.311	404.223	366.139	458.179	326.209	310.767	670.691	236.783	264.323	115.78	293.257	365.444	500.089	389.602	381.844	260.756	95.3804	143.951
191	95.5119	3.97966	399.418	293.205	238.421	110.315	162.305	132.957	369.453	144.887	354.763	427.364	399.419	286.562	288.594	325.236	619.807	451.881	233.283	514.796	136.02	653.763	615.857	436.314	515.52	383.419	1098.33	364.914	125.489	279.086	323.313	769.494	460.587	382.583	508.468	391.435	353.257	791.348	281.659	277.763	130.804	354.87	417.219	593.344	449.241	459.067	304.417	96.118	141.988
192	96.012	4.0005	396.327	289.148	236.252	110.814	160.287	126.08	362.153	143.727	345.348	424.023	379.926	286.963	288.594	326.213	614.221	465.039	225.7	513.798	134.274	635.148	611.052	426.226	506.886	374.459	1053.7	419.499	139.233	311.857	373.992	871.222	508.771	407.11	546.315	445.564	398.089	924.988	317.238	290.509	141.5	393.455	460.392	676.284	514.619	537.874	350.041	99.7845	147.813
193	96.512	4.02134	391.467	291.545	230.351	102.581	154.527	127.772	355.395	145.126	329.011	407.34	357.635	286.443	278.159	318.554	597.884	463.748	219.593	500.781	132.907	615.514	596.354	401.83	502.981	360.51	990.29	458.3	143.182	318.278	405.558	973.123	552.476	424.053	590.952	497.577	437.053	1063.1	349.347	298.015	151.783	400.473	498.619	725.228	580.398	616.486	398.269	107.757	153.92
194	97.0121	4.04217	371.334	283.149	215.479	100.455	145.697	130.202	336.314	137.793	312.176	388.704	338.088	279.587	267.886	307.577	563.357	456.915	212.705	486.408	131.269	584.523	572.695	383.227	489.107	355.357	928.123	486.688	155.255	344.692	416.612	1045.85	590.854	432.569	627.617	547.15	485.791	1202.09	373.406	305.966	154.723	433.091	532.354	787.547	644.181	684.651	452.354	114.374	167.87
195	97.5122	4.06301	349.336	272.942	202.375	94.0005	131.704	122.912	319.371	134.007	293.703	360.555	322.728	264.683	258.47	292.694	525.456	446.902	202.259	468.553	128.763	559.032	547.226	359.167	471.274	337.307	874.776	518.666	161.015	361.44	444.262	1102.88	617.322	447.625	651.503	587.568	525.796	1310.6	394.32	309.394	157.088	454.613	571.861	831.88	719.603	752.046	494.019	122.412	199.837
196	98.0122	4.08384	317.596	265.782	191.332	83.6954	112.927	121.491	304.412	128.497	267.495	329.249	300.707	244.636	242.47	267.897	494.899	429.156	194.698	438.516	124.511	542.034	536.378	323.327	454.916	311.371	812.468	536.998	164.963	372.526	462.616	1133.48	631.478	456.823	674.912	620.566	553.945	1411.1	404.213	312.497	160.266	472.207	587.904	871.593	778.646	818.878	535.847	136.98	236.556
197	98.5123	4.10468	288.384	252.201	178.012	73.0975	97.1548	114.798	288.314	124.332	244.336	308.541	271.137	230.34	223.552	237.893	445.705	401.625	184.708	412.276	120.107	512.095	518.762	288.561	423.068	295.761	732.989	547.944	163.878	378.742	478.605	1152.41	645.514	460.88	691.888	650.472	577.463	1495.22	415.56	316.12	164.811	476.026	590.952	894.568	838.86	869.004	579.15	151.993	293.657
198	99.0124	4.12551	258.054	232.567	167.468	66.7191	84.9948	106.674	263.832	118.984	219.723	295.514	240.016	216.552	203.42	210.742	398.215	377.544	172.678	389.345	120.15	473.684	489.474	256.963	390.97	281.985	664.921	560.299	160.581	391.401	478.095	1162.64	650.211	459.47	693.309	667.232	603.204	1555.87	421.754	315.989	165.527	481.059	597.374	911.761	893.64	926.68	617.236	171.193	355.878
199	99.5124	4.14635	223.006	211.773	160.753	56.4683	74.1582	99.4059	243.124	111.141	197.714	276.606	218.939	196.615	184.968	185.879	357.396	351.813	159.737	367.986	112.373	431.053	465.696	224.301	352.841	265.204	595.931	570.495	159.116	396.749	470.426	1141.17	639.591	453.027	696.628	677.851	613.389	1617.69	415.256	311.922	162.869	476.449	590.334	918.052	947.66	958.484	634.819	193.799	410.441
200	100.012	4.16719	193.219	195.545	149.548	50.8385	67.1399	93.6568	219.357	104.101	182.549	257.515	200.618	179.801	161.537	159.78	318.291	323.968	153.38	341.182	103.63	389.009	446.789	192.171	312.868	247.49	537.843	565.278	155.233	389.242	459.492	1109.87	620.912	441.919	692.962	677.168	594.471	1626.28	404.246	314.46	164.496	468.139	574.54	914.841	988.739	975.287	647.001	215.972	466.739
201	100.513	4.18802	174.008	172.928	137.008	48.4412	57.9304	89.0141	213.261	98.84	171.203	239.356	189.185	157.26	140.276	138.704	280.716	298.097	145.234	314.248	99.2691	345.163	423.608	164.868	281.552	228.528	476.37	557.489	143.409	372.526	430.778	1062.46	599.358	422.665	680.867	663.359	588.039	1614.67	391.771	314.829	166.221	461.306	552.346	908.387	1018.99	990.69	662.318	246.149	524.849
202	101.013	4.20886	153.984	151.114	123.2	40.1429	49.9792	83.829	204.952	85.3675	155.908	227.717	175.669	136.748	120.653	125.155	252.892	273.267	133.54	281.369	95.4616	313.673	399.223	140.396	244.757	209.632	424.27	539.135	135.61	350.56	404.321	991.672	569.148	403.411	661.265	646.6	585.295	1580.17	374.686	306.552	174.682	448.581	519.305	878.448	1034.93	994.335	672.59	271.836	564.355
203	101.513	4.22969	135.445	136.405	112.124	34.5239	43.0151	79.1429	204.485	77.297	141.773	213.55	161.795	122.592	106.4	111.542	228.594	249.88	122.595	260.596	88.5192	276.499	365.39	118.224	209.405	196.019	375.511	513.904	119.881	316.803	372.636	903.026	519.597	386.662	638.703	609.491	570.227	1524.12	346.266	298.991	165.429	420.042	480.232	817.323	1031.52	975.829	669.401	297.056	597.212
204	102.013	4.25053	120.715	119.678	98.1202	34.0683	35.769	71.7557	198.411	71.1356	138.215	206.836	145.654	109.553	94.2507	98.0256	206.356	225.625	108.96	240.106	82.206	246.69	342.534	99.9348	188.621	179.162	322.206	467.933	105.02	275.724	325.699	815.683	467.29	363.34	600.368	553.952	543.055	1423.54	306.478	291.669	150.666	385.428	434.738	743.582	999.836	919.119	645.721	326.138	625.622
205	102.513	4.27137	112.351	103.721	88.7154	28.4168	30.9527	65.6161	192.217	61.6983	123.474	205.23	131.227	99.8989	84.9002	87.6989	186.234	208.638	100.369	222.489	79.3423	217.521	321.631	84.9002	170.788	163.075	288.839	414.693	86.0046	235.914	284.001	708.521	414.865	343.641	558.54	481.328	508.896	1309.21	277.32	283.501	135.035	344.934	380.75	657.995	933.19	850.129	613.645	349.189	649.497
206	103.013	4.2922	99.8766	94.0455	79.4409	24.349	26.2992	58.5978	179.796	53.4434	112.16	202.139	126.194	86.1877	74.248	73.326	162.641	194.547	91.9728	206.576	78.1165	185.912	297.354	74.0744	153.66	150.015	251.112	367.257	71.0676	199	241.902	614.56	357.33	315.806	514.239	424.053	468.999	1186.44	236.674	269.682	121.432	292.888	334.475	573.429	854.046	772.505	570.407	363.107	665.464
207	103.513	4.31304	88.6929	80.9309	71.0775	20.0751	23.75	50.8961	168.591	45.1234	109.98	197.691	117.353	80.2758	66.0256	65.1036	140.914	175.597	78.1639	188.331	74.5043	165.28	273.392	65.3639	136.586	139.601	216.953	314.843	59.4283	166.848	208.004	526.837	310.469	287.126	465.707	366.724	424.806	1036.67	207.072	258.899	102.579	245.441	284.794	493.179	784.254	680.67	528.308	376.612	691.997
208	104.013	4.33387	79.0387	72.3071	63.4843	17.7429	20.9297	47.2079	156.442	41.4678	99.5117	196.509	112.048	73.149	60.3416	56.968	123.981	160.952	68.0758	170.595	71.3803	146.817	252.641	57.4453	120.337	125.987	189.607	274.783	48.9931	136.724	178.293	448.963	263.087	265.789	417.067	307.432	382.783	903.098	170.711	249.928	89.6489	202.93	236.642	416.314	722.977	596.353	474.418	390.073	705.491
209	104.513	4.35471	71.9878	65.0936	56.9432	14.3476	18.8253	43.1185	132.773	37.3675	88.046	191.063	97.9468	63.7551	55.7856	50.3944	108.187	148.727	64.2358	161.18	68.9179	130.08	226.304	51.9782	111.887	119.674	164.603	236.817	40.6622	112.893	148.918	372.835	226.173	245.645	368.276	266.396	341.411	792.465	145.219	234.395	79.6367	171.624	195.15	355.72	640.72	535.531	411.145	402.277	704.58
210	105.013	4.37555	63.4834	55.5695	47.3107	13.5124	16.3846	39.9618	115.786	33.5817	83.2297	188.655	84.3766	55.8039	51.1863	43.9077	92.523	137.62	56.2521	154.356	66.6182	117.367	207.548	47.7477	97.2316	109.109	145.837	202.354	32.3748	95.2762	128.221	319.346	201.853	229.83	328.617	228.994	303.716	690.445	120.27	225.619	68.4746	143.681	163.606	304.726	566.979	465.771	368.004	405.954	688.895
211	105.513	4.39638	56.9858	47.4556	41.9954	9.28186	13.1195	36.5232	102.465	33.56	76.2439	187.657	77.5101	55.305	45.7951	38.2995	72.0973	125.091	49.8412	140.255	62.8216	109.264	186.266	41.9768	86.3299	100.463	131.616	173.023	29.0446	77.1501	113.262	269.448	178.824	218.375	290.705	194.467	266.564	612.267	103.945	221.063	58.6902	120.251	134.947	266.37	500.452	398.072	321.328	399.185	669.152
212	106.013	4.41722	53.7424	44.4617	35.1399	7.95847	11.308	32.0541	87.8642	31.6726	68.7483	186.334	70.0579	53.4067	41.5755	34.1558	59.7854	118.43	45.8928	131.599	58.0379	99.0453	170.45	38.1043	83.0323	94.4105	116.918	148.269	23.8704	61.6383	95.5159	230.202	158.084	204.501	263.435	168.227	232.242	531.464	88.8343	220.076	54.015	99.3151	120.042	237.928	448.796	344.551	285.303	393.751	642.186
213	106.513	4.43805	54.2197	37.8339	32.8293	7.92593	11.167	29.2229	79.5551	29.7743	66.8067	183.622	61.3366	52.9402	42.4975	30.0663	53.1793	107.789	41.7056	125.35	55.4128	94.6955	162.629	37.1389	76.1659	91.6444	110.963	125.435	19.4554	51.2356	85.7641	198.441	142.442	196.018	233.778	146	204.006	461.075	74.9495	217.299	50.7499	81.6012	103.261	209.887	392.715	307.474	255.31	388.772	590.584
214	107.013	4.45889	50.2821	33.1912	29.868	7.52457	11.6117	27.7476	70.5951	27.8	62.1856	175.345	53.483	54.3178	39.2758	29.2419	48.3305	100.152	44.5911	120.426	51.9633	94.9558	145.848	35.5768	67.9218	87.7068	105.734	109.75	16.4073	46.9942	72.1505	172.353	128.644	183.24	211.92	131.02	183.44	408.595	65.9136	207.471	43.7967	70.4934	87.8146	180.284	340.864	274.021	225.979	381.254	546.348
215	107.513	4.47973	45.1729	32.8983	29.6402	10.0412	9.21443	27.4222	66.2452	24.9363	58.8121	170.985	52.8647	53.8189	36.5856	31.585	47.1264	97.9721	37.6378	115.989	49.3382	99.3707	138.624	32.6046	65.3727	84.3332	104.606	97.3836	14.5849	42.2322	61.3681	151.341	110.854	171.817	188.327	112.71	161.615	365.997	59.34	206.235	42.4841	61.9564	78.4316	159.142	312.292	247.336	210.998	373.683	493.337
216	108.013	4.50056	45.9756	32.1499	32.2219	10.5727	9.47477	24.9598	69.2934	25.5763	63.3789	175.768	56.3684	50.9443	37.6378	28.4175	44.599	95.7267	33.2555	108.992	47.928	105.803	139.806	35.1972	63.9191	82.5651	112.774	86.7965	12.9361	35.1596	51.9959	129.765	101.894	170.928	174.573	102.741	147.177	331.123	52.1916	205.714	39.4143	56.1096	64.7529	147.861	282.244	222.463	191.31	366.903	450.359
217	108.514	4.5214	49.6095	33.2346	33.3609	8.99982	9.67002	23.6798	76.0079	24.5458	68.9219	185.076	62.66	53.3958	38.7334	28.9165	46.2369	92.9823	34.9694	109.773	49.2406	112.073	141.053	35.4575	65.5245	82.3699	133.309	77.6412	13.9232	33.4023	48.6441	119.775	96.9474	167.305	160.46	91.7848	138.911	298.342	45.6072	207.873	33.0034	53.0398	59.2533	136.081	253.086	193.663	177.827	342.518	403.097
218	109.014	4.54223	50.0217	39.1573	34.988	10.6703	11.2971	29.2988	87.0615	25.7824	82.1992	195.5	74.0064	57.3877	42.4216	29.9253	55.0451	96.1281	38.408	112.887	47.6243	124.559	154.873	37.1389	72.2391	80.1136	156.066	68.8005	14.3463	33.2505	46.3118	108.277	92.9772	164.766	155.481	82.1848	125.438	266.591	42.9278	205.823	29.5648	48.5815	54.6431	121.339	224.981	168.377	161.089	319.619	361.161
219	109.514	4.56307	54.6536	47.5099	38.0795	13.7185	11.6117	36.111	95.49	30.36	92.0704	210.372	84.0078	65.8487	48.4094	35.0561	61.7271	102.452	44.5477	116.716	50.347	145.82	169.452	45.8711	81.5354	84.5285	189.357	64.3965	13.5002	33.1962	41.4522	97.5376	87.1521	161.577	149.146	76.197	120.774	242.412	41.5611	201.636	27.5255	45.1212	47.8634	113.963	206.041	154.785	150.806	297.349	321.242
220	110.014	4.58391	67.5838	59.5939	47.1914	19.9232	15.007	47.4791	108.778	33.3648	99.566	223.975	100.854	74.2772	53.4751	50.145	72.9217	112.833	55.0914	126.077	53.3952	170.975	191.158	60.4609	92.7625	96.9922	246.458	58.4412	11.8405	32.4695	39.4563	91.7342	83.1386	159.69	144.785	72.357	121.436	223.082	39.8905	202.46	27.8834	41.2812	43.9258	109.049	191.679	144.122	142.009	264.807	287.875
221	110.514	4.60474	91.9363	73.9993	58.809	28.5578	23.5005	61.353	127.946	36.6082	113.939	238.347	122.473	81.4148	61.8819	61.8168	95.1481	125.253	69.0195	140.19	55.0006	205.969	231.684	78.1205	111.312	113.762	318.974	54.9483	10.4412	28.6945	39.4996	89.0766	84.0172	158.833	148.886	65.0675	119.201	207.234	37.6885	201.95	26.1804	40.4351	43.2099	108.452	181.298	135.358	137.236	236.875	265.801
222	111.014	4.62558	128.33	92.4075	71.5873	37.2791	31.8748	76.7022	147.482	39.4285	133.226	253.773	145.144	89.9517	78.7714	76.2222	125.727	135.992	82.9043	160.171	60.0338	246.256	279.586	103.395	133.972	134.85	407.955	53.2887	10.5063	26.8722	37.4386	87.341	81.1969	161.48	147.367	65.1109	113.061	192.546	38.0682	204.966	25.28	39.2527	41.1055	105.654	171.004	129.153	126.963	213.032	247.815
223	111.514	4.64641	166.545	114.081	94.291	45.4364	46.0524	93.1578	169.882	47.3688	149.703	272.202	168.455	108.165	103.276	93.5022	163.118	138.444	95.2812	181.909	63.3748	291.533	320.514	140.146	164.833	157.912	496.047	50.2622	12.0683	29.0308	33.6746	87.5688	78.0403	160.276	146.608	65.1326	105.501	182.328	39.5217	205.486	28.1872	39.3178	38.0682	98.8848	160.905	122.286	121.572	182.084	224.396
224	112.014	4.66725	206.485	137.88	114.543	57.8134	64.6883	105.155	195.677	55.5261	172.895	294.212	202.57	130.218	130.405	114.709	211.943	151.569	106.888	207.802	69.6013	341.486	363.394	180.944	195.39	184.076	605.433	49.6005	10.7992	28.5427	32.6332	83.5227	80.763	161.773	154.407	60.6092	99.5237	170.07	37.1895	194.823	29.6299	39.6866	35.5299	97.1167	154.461	113.858	118.122	162.613	204.794
225	112.514	4.68809	252.522	156.451	134.546	72.3924	84.8646	118.367	217.394	62.2516	192.203	314.442	226.402	151.75	162.362	140.016	270.053	175.488	122.845	238.381	78.9409	396.7	403.551	225.255	230.167	214.644	711.814	49.3727	11.7863	27.2518	32.8068	82.5247	80.8498	158.703	162.293	60.978	101.726	164.289	37.8078	192.589	31.4089	38.45	33.5882	95.175	146.857	114.021	119.337	145.387	197.375
226	113.014	4.70892	297.105	178.71	155.091	82.3937	100.376	135.365	246.085	71.8949	214.853	340.042	250.191	168.954	197.204	164.239	315.135	202.097	134.386	263.005	89.0941	457.315	440.487	273.114	266.289	231.978	796.902	51.1083	11.7971	31.1135	32.861	85.6379	83.0843	162.282	159.712	59.1773	102.431	158.865	41.5611	199.802	29.5648	38.2547	36.6255	96.7479	145.36	108.955	116.051	131.915	188.165
227	113.514	4.72976	334.127	200.567	166.73	93.1978	110.009	147.059	266.001	90.7804	233.51	356.194	275.563	185.681	219.984	189.73	371.194	232.676	145.516	285.112	95.7219	513.961	480.774	315.582	307.304	251.818	874.103	58.1917	12.3504	33.5651	41.3329	94.9233	89.4301	166.567	167.587	63.6031	107.551	158.355	45.4011	196.147	28.697	39.0466	42.0926	99.7635	148.875	108	113.274	116.164	175.929
228	114.014	4.75059	368.579	221.785	181.212	97.4608	124.349	153.253	289.855	107.529	251.68	370.61	293.819	201.323	238.37	214.3	424.618	266.162	153.543	308	104.313	546.839	517.493	337.028	355.705	270.237	937.105	67.0649	20.0195	34.1291	49.8807	103.536	101.427	175.082	178.977	68.8966	113.712	163.085	51.1177	195.398	30.3675	45.5551	49.4472	109.005	151.066	108.792	114.63	108.929	163.585
229	114.514	4.77143	383.527	239.011	193.751	94.7598	132.474	160.716	319.425	120.567	263.905	391.655	315.97	211.02	247.677	232.87	460.219	299.182	167.959	322.59	113.653	570.335	544.329	356.488	411.081	288.558	977.805	74.0615	26.7015	41.2125	61.6393	117.768	116.419	183.674	192.265	76.479	124.516	178.521	60.0451	196.526	35.1512	57.01	59.3943	123.183	159.842	114.086	121.93	101.802	156.935
230	115.014	4.79226	386.206	248.709	196.528	94.2391	138.625	163.308	338.028	130.45	282.4	413.36	339.303	221.792	252.493	250.248	482.901	318.826	179.219	336.268	121.018	587.994	567.716	366.359	473.899	305.73	1005.23	87.2846	32.8737	52.3745	81.2407	143.845	142.973	201.192	210.499	90.6892	143.25	202.689	71.7712	195.507	42.5384	72.5327	79.0716	145.919	172.674	124.532	132.202	96.2591	152.358
231	115.514	4.8131	378.711	259.805	199.002	91.7551	144.84	166.975	350.318	140.028	289.527	426.486	346.202	232.097	266.281	256.767	512.33	339.816	194.666	341.247	125.65	600.957	578.781	381.98	509.24	314.256	1006.19	110.617	43.5368	70.8152	101.308	188.537	177.772	224.493	235.351	109.716	164.326	243.28	82.8465	200.171	51.6285	91.6784	106.602	182.454	185.93	143.027	147.096	88.6984	148.746
232	116.014	4.83394	371.302	268.06	198.774	87.9042	148.496	167.159	355.276	140.516	296.35	432.126	351.68	240.167	267.799	260.043	532.691	341.15	202.118	352.583	127.516	602.573	580.365	383.401	536.066	319.983	999.749	136.912	54.829	99.5718	130.466	242.21	215.597	246.263	267.839	141.011	189.525	302.757	102.958	201.028	63.8536	119.741	144.731	235.78	215.305	172.564	159.213	84.2835	144.07
233	116.515	4.85477	356.213	276.869	194.89	93.0785	147.693	168.613	359.452	141.742	316.255	436.693	343.859	243.682	266.53	273.646	536.358	355.23	207.791	358.657	128.677	594.785	590.539	380.233	561.785	324.93	969.713	168.424	64.1253	136.605	161.544	324.152	259.594	263.522	306.586	176.872	212.771	364.533	129.447	208.166	75.2326	156.091	189.325	296.949	244.886	206.463	175.755	83.7194	140.306
234	117.015	4.87561	349.585	286.772	192.721	93.7293	146.24	166.454	352.434	136.676	322.622	447.41	339.032	250.993	262.495	288.735	542.28	361.674	209.852	361.532	128.959	577.386	592.861	374.69	585.346	324.789	923.622	204.459	78.7151	171.111	195.963	415.856	315.556	282.505	357.678	220.989	242.114	438.523	159.625	214.425	89.9309	193.84	232.541	363.877	277.45	252.879	206.865	81.8103	136.499
235	117.515	4.89644	349.455	291.274	193.339	84.6608	142.345	161.898	360.721	134.138	319.921	440.392	331.775	262.177	253.654	295.829	541.076	370.786	203.821	348.396	127.299	564.423	584.812	364.092	593.286	326.004	864.047	238.824	88.608	204.933	231.239	510.934	362.895	303.668	393.843	264.878	273.191	517.254	188.143	227.095	102.015	238.466	281.93	444.756	321.816	313.755	235.047	81.8862	137.009
236	118.015	4.91728	345.029	291.61	192.808	80.3761	135.544	156.583	349.472	126.36	315.257	427.69	318.128	260.43	242.384	294.3	532.04	371.578	197.692	340.097	125.921	554.595	570.081	347.788	581.918	322.044	832.731	282.691	98.1212	239.374	269.325	612.683	421.807	318.247	442.689	309.244	300.711	603.361	212.886	235.089	115.78	290.176	334.844	522.988	373.016	379.588	262.046	81.257	131.021
237	118.515	4.93812	332.012	295.602	187.959	78.109	120.336	151.235	329.415	117.519	313.142	408.718	305.209	258.359	230.929	283.886	517.244	365.785	187.051	339.653	123.307	538.009	549.189	336.16	556.426	312.911	782.247	323.184	109.62	272.686	301.466	735.129	462.16	334.366	481.371	382.345	335.076	687.917	240.308	244.309	128.906	332.655	385.491	592.498	427.687	447.645	296.91	84.0014	130.695
238	119.015	4.95895	326.458	299.301	180.962	74.2907	107.026	146.961	308.089	112.801	303.032	389.409	294.112	256.113	216.794	278.278	496.005	356.814	172.352	324.618	124.088	509.611	520.758	316.884	535.198	302.204	746.971	361.291	122.929	304.242	330.136	817.755	486.783	346.375	514.261	423.88	376.622	788.376	266.863	256.209	141.923	368.484	422.773	653.732	490.971	523.274	342.112	91.4753	130.5
239	119.515	4.97979	316.923	285.199	174.584	71.2642	101.233	144.271	292.686	104.253	291.729	373.539	281.117	246.22	196.564	270.088	465.893	344.546	162.34	304.518	120.812	483.186	488.161	293.095	502.861	288.602	712.357	392.76	130.175	325.904	359.478	888.556	510.257	359.945	546.868	467.28	412.071	873.55	288.623	265.288	156.437	402.154	451.074	697.122	544.145	593.402	386.087	89.2842	131.748
240	120.015	5.00062	309.037	270.631	170.288	65.6778	94.5948	137.437	268.03	95.4231	280.664	344.783	261.125	234.125	184.241	258.145	427.666	320.703	152.079	287.607	117.862	461.763	459.253	267.051	460.426	275.509	651.318	420.573	134.59	342.425	381.086	932.293	538.482	360.455	575.777	503.001	438.68	950.968	304.449	318.224	168.564	431.41	475.796	735.435	601.095	665.787	415.31	93.8075	143.072
241	120.515	5.02146	292.755	248.351	161.61	58.9307	85.9819	124.203	255.338	95.5532	270.988	326.006	244.073	217.67	169.163	241.885	396.675	303.336	144.084	280.567	115.681	443.723	426.743	234.888	412.329	259.867	600.487	441.378	141.522	359.043	400.243	959.585	551.065	361.051	592.384	532.658	455.418	1029.02	322.716	327.195	174.66	459.396	485.135	770.614	652.316	736.697	448.612	109.601	167.165
242	121.015	5.0423	283.177	223.076	153.496	48.9185	76.6639	112.716	241.323	91.6156	263.254	310.093	224.569	207.777	154.042	224.301	366.855	282.726	131.013	269.177	109.357	419.87	394.992	214.549	367.171	241.795	547.345	455.61	132.269	371.062	408.801	964.249	556.446	364.175	607.625	553.789	477.536	1087.45	330.884	324.017	179.032	476.069	493.488	793.133	691.855	785.131	479.581	130.548	202.755
243	121.515	5.06313	265.268	200.665	150.557	40.2839	63.2131	101.228	225.551	85.0638	254.186	282.442	205.239	196.268	140.721	218.085	331.015	264.329	120.241	249.478	103.25	382.001	366.214	193.668	322.783	213.678	487.489	454.612	131.032	377.842	385.23	973.264	558.507	363.416	621.227	572.457	499.741	1136.34	338.206	325.752	182.264	484.15	513.642	808.916	736.048	831.265	507.709	146.884	236.502
244	122.015	5.08397	239.266	180.077	139.742	37.0622	55.1426	93.4398	211.471	78.5553	255.26	256.517	178.739	182.188	127.834	206.902	295.815	249.121	112.691	234.465	99.9525	347.43	334.149	169.283	278.818	194.858	446.572	457.541	133.983	386.596	384.763	963.371	561.078	355.758	617.529	576.178	513.549	1170.89	345.832	328.074	179.227	480.245	507.872	814.264	769.046	870.284	539.416	162.125	280.076
245	122.515	5.1048	214.599	159.217	124.881	34.5781	48.5039	81.4859	197.272	70.0726	253.98	231.242	156.371	170.234	112.464	191.422	268.827	232.622	102.896	221.546	94.2684	307.653	303.527	155.571	238.628	182.362	410.678	458.203	129.687	385.825	374.751	933.638	555.285	347.373	617.55	574.887	484.999	1194.15	343.153	323.832	178.967	466.957	489.322	788.696	776.737	881.467	551.012	184.275	339.01
246	123.015	5.12564	188.631	143.195	115.357	28.4493	42.3317	71.4954	178.538	64.8983	239.357	214.418	141.445	152.075	100.835	176.518	246.275	209.289	90.0311	201.651	89.3003	282.812	284.272	133.963	202.202	167.371	375.5	444.372	122.43	367.244	354.184	902.506	529.175	336.297	613.287	559.169	479.445	1194.63	340.192	320.383	174.877	454.884	470.122	770.267	782.117	893.606	561.1	208.65	387.151
247	123.515	5.14648	164.755	125.59	106.256	23.7958	40.8565	64.8134	166.248	63.358	220.721	191.985	124.632	138.049	88.4039	159.531	221.727	188.603	83.349	189.155	83.0196	253.578	258.195	114.232	172.621	144.537	337.306	432.201	117.321	349.627	327.174	850.373	495.125	320.46	603.98	532.701	478.295	1174.5	324.17	314.775	163.205	427.266	437.146	733.19	788.756	884.776	578.044	227.86	434.468
248	124.015	5.16731	144.189	109.785	91.6226	20.6175	35.4544	56.4283	153.947	60.6353	209.353	173.664	107.493	122.765	75.8534	141.068	191.343	171.192	80.6589	173.654	74.027	225.234	228.625	98.568	148.497	131.954	301.346	412.958	104.847	328.095	280.53	777.044	454.968	304.861	581.309	502.112	465.007	1131.66	303.831	300.673	153.02	393.227	391.11	678.866	776.813	863.97	578.261	241.691	482.045
249	124.516	5.18815	132.256	94.7939	85.6673	17.6344	29.087	49.9849	134.834	53.2156	192.247	161.493	95.2023	113.556	63.6392	126.62	168.922	154.281	73.2067	162.134	67.3558	203.658	206.822	84.2168	127.496	118.72	273.87	376.207	93.9666	299.697	256.145	688.789	411.654	289.154	553.442	452.376	443.312	1077.09	280.845	288.958	143.268	362.225	348.327	613.369	760.249	835.236	561.154	252.018	512.667
250	125.016	5.20898	115.519	86.0075	75.4924	14.8466	24.889	46.3727	120.862	51.5777	172.732	147.359	85.0708	105.594	58.2263	110.479	146.294	137.902	64.6805	143.151	60.0772	171.94	187.632	75.5063	109.869	105.67	249.322	342.525	84.2256	265.082	219.828	616.317	366.279	270.931	516.376	411.177	416.215	997.016	252.186	283.914	130.674	320.267	301.347	553.003	725.222	788.429	536.173	261.151	543.875
251	125.516	5.22982	99.28	81.0936	65.7188	12.9266	21.6239	43.9863	107.476	50.7966	155.398	143.421	74.1691	100.116	55.3843	96.1056	125.64	121.338	58.6711	129.852	55.7382	154.769	162.878	65.5158	97.3293	97.22	235.492	311.751	70.7748	231.672	190.344	529.971	320.926	251.145	485.764	363.969	390.702	912.264	220.631	270.343	115.77	275.304	260.365	489.328	682.353	717.823	502.079	270.144	557.337
252	126.016	5.25066	89.9078	73.2292	61.0761	10.9741	19.6822	42.3049	95.0995	47.4231	135.558	136.229	67.3895	90.3748	47.368	87.4928	106.332	111.141	56.827	117.855	55.6406	136.968	150.415	58.2046	88.7923	89.2688	227.258	278.677	60.4154	194.802	164.603	451.675	285.596	239.516	437.092	316.555	358.713	821.666	192.276	255.949	98.3485	243.402	217.811	424.102	629.558	647.336	471.023	274.483	563.552
253	126.516	5.27149	80.1126	69.3458	56.0971	9.39033	18.1853	39.8317	85.9985	41.9017	123.626	127.627	61.8898	78.985	44.3307	78.1639	92.3712	102.81	55.2107	108.906	53.3084	115.024	137.398	51.1429	78.5957	80.3848	219.21	237.771	52.6053	163.019	134.903	387.512	253.715	226.771	387.313	273.74	326.485	734.865	163.508	246.175	85.7438	204.807	184.91	371.85	565.157	583.661	418.196	279.831	571.048
254	127.016	5.29233	70.6536	60.7438	46.8226	9.91101	13.7053	36.0134	77.6025	39.8516	114.503	128.625	59.7854	69.6128	41.6189	66.9802	80.6017	94.4142	54.9504	103.352	50.8026	104.371	122.71	44.1897	67.8893	75.4926	209.273	208.375	44.6324	140.445	113.783	319.281	217.235	209.187	352.438	234.526	295.581	649.051	139.709	239.059	73.5729	171.906	154.743	320.553	523.524	510.376	374.036	270.166	583.783
255	127.516	5.31316	66.4882	53.9099	44.7182	9.7483	12.6748	33.3774	66.8418	39.1465	104.046	123.05	55.0884	61.8568	36.8243	58.6711	69.9169	88.7084	52.8785	102.083	48.6982	93.5565	110.409	40.6426	64.4506	72.4553	198.502	184.228	36.8656	117.503	100.842	266.747	190.941	191.538	316.87	201.55	265.186	581.623	117.157	226.498	64.5153	148.074	129.252	273.941	460.479	445.324	339.345	265.187	594.392
256	128.016	5.334	69.4495	51.7838	41.247	8.42491	13.369	31.349	59.4764	36.9553	99.0344	120.132	53.6566	55.6629	34.9043	53.8331	59.8939	83.5884	51.3707	105.5	45.5308	86.1368	102.317	34.9694	58.3327	69.2553	195.551	162.805	28.7517	97.782	87.2068	234.085	173.238	179.183	278.708	173.369	240.335	505.691	101.732	211.843	57.1065	128.202	109.564	231.831	408.769	398.235	303.473	261.987	598.34
257	128.516	5.35484	69.4278	49.4732	38.0253	8.30559	12.447	27.3463	55.9835	33.0719	95.2921	123.288	55.7176	50.8684	33.7111	50.3402	53.9929	79.0542	49.2338	105.001	46.4311	79.4331	98.553	32.8107	51.7266	67.5088	190.67	142.943	25.4758	85.4159	76.4027	199.558	155.339	172.653	250.461	147.411	219.573	446.106	88.6499	203.87	48.819	108.427	93.119	204.474	367.386	343.705	268.501	252.419	581.049
258	129.016	5.37567	69.0807	48.6488	37.6348	8.47915	11.9914	26.2398	52.3063	30.1431	92.5694	127.562	60.5881	46.6487	31.2812	44.6887	51.5305	72.9037	48.5178	102.05	42.9274	78.3917	96.6113	35.8155	46.1618	68.5936	186.418	122.929	22.2215	75.1325	65.3057	173.947	140.099	164.994	222.594	128.341	195.621	394.211	75.0146	197.459	45.8794	95.7029	79.6465	183.039	326.686	301.194	236.848	244.327	572.675
259	129.516	5.39651	69.5363	46.078	38.3399	7.92593	9.30121	28.0079	52.1869	29.9695	84.7267	128.495	67.1942	45.7809	32.1165	39.5361	52.3983	65.2345	51.5334	103.97	39.4019	75.4412	97.5551	33.288	44.1442	70.0363	182.556	108.415	20.5619	62.6796	56.7254	152.827	125.422	161.165	194.738	110.15	175.619	357.851	68.1156	187.914	41.9309	82.1652	70.6756	158.524	293.623	264.41	214.036	242.374	560.613
260	130.016	5.41734	68.636	47.5424	39.0015	7.86084	8.96494	25.4805	50.2452	29.5465	77.9036	129.33	74.7983	47.8528	32.93	36.4663	51.3352	63.3579	56.5883	105.424	38.9138	75.6907	104.638	35.0778	46.7801	71.4248	182.209	92.5673	19.1843	58.3407	51.6163	135.948	112.546	155.676	174.703	97.0783	162.732	309.157	63.256	182.783	39.6095	69.8534	64.6336	138.261	262.177	234.634	188.631	239.012	536.076
261	130.516	5.43818	69.1024	53.2156	37.5154	9.37949	9.64833	24.2873	51.3625	28.1797	79.0751	132.715	86.3183	45.3687	31.9538	38.0717	49.1115	65.6901	61.5999	111.205	39.1199	86.0175	120.4	36.6724	49.4811	73.5834	187.361	81.1775	15.7673	52.0383	48.9478	120.675	103.76	147.844	161.74	83.0092	151.038	272.861	56.0316	182.002	39.295	62.2059	57.1055	126.361	233.648	204.684	170.31	223.738	509.955
262	131.016	5.45901	70.6644	60.3316	39.891	11.2886	11.3188	27.7151	54.8446	26.661	82.145	142.738	98.0444	44.9999	33.3856	38.126	52.7996	67.4148	71.8616	123.224	38.545	95.9863	134.762	43.4304	52.6377	77.2065	208.091	72.5754	14.5849	43.9895	42.7105	108.7	96.8172	146.228	149.547	74.776	137.295	244.842	48.5902	176.73	32.3634	56.9774	51.2153	113.887	213.689	182.164	156.403	207.359	476.849
263	131.516	5.47985	79.657	69.6495	45.6619	14.89	12.9785	31.6744	60.2791	31.2929	88.5233	146.361	110.671	49.4799	41.0114	37.7789	66.5868	67.3932	81.928	131.523	41.0725	115.566	154.298	49.3531	60.3937	89.1061	237.346	65.6005	14.0751	41.2234	38.0786	97.3966	91.1331	143.701	140.067	66.6838	127.76	229.319	41.2899	170.861	28.9248	50.2954	45.2709	101.803	188.761	166.37	143.831	198.366	438.297
264	132.016	5.50069	94.1709	80.1824	51.0205	20.3137	15.1263	39.3327	71.2134	33.6793	98.6656	154.518	122.256	54.4372	50.286	45.166	85.5156	73.381	93.6758	142.066	42.7538	135.753	188.381	59.6799	76.6432	102.611	282.678	62.01	13.3592	36.8735	37.1349	89.8033	86.0023	139.557	132.68	62.6702	122.976	216.66	41.279	166.381	30.0746	43.7544	41.5719	92.6041	174.301	149.351	130.206	187.855	403.216
265	132.517	5.52152	113.458	91.8543	58.9826	25.0975	18.2395	49.5944	80.8459	34.8943	111.303	168.642	140.979	63.4297	59.1375	58.389	107.427	86.0399	100.803	159.563	43.1443	162.774	226.358	72.1111	95.6045	116.192	344.411	59.7429	12.7843	35.9407	33.5769	83.7396	81.3379	137.908	127.332	58.7651	114.103	193.75	40.7041	161.608	28.6753	40.793	40.2051	91.899	160.764	137.213	118.459	175.174	370.142
266	133.017	5.54236	141.271	105.11	71.5331	32.2568	27.807	61.071	92.2683	37.0529	128.073	186.128	161.979	72.4982	72.7511	75.1592	142.139	98.7206	112.54	176.789	45.7369	199.287	272.525	91.9077	116.269	124.718	422.936	54.97	11.2873	35.1596	31.8847	77.242	76.3047	135.326	123.579	55.7278	108.017	179.746	37.6126	157.942	28.4367	37.8317	36.0831	89.8923	152.021	129.109	110.898	159.966	332.946
267	133.517	5.56319	180.419	122.585	89.8653	40.273	39.0015	76.7998	112.401	37.9641	141.068	205.718	181.711	84.7341	93.8385	94.9883	174.638	112.464	122.074	195.62	51.7247	240.507	314.396	118.202	145.167	142.128	508.142	49.2426	11.2765	34.8451	33.1213	69.9525	75.0572	135.956	123.166	54.2743	101.726	169.702	34.9875	154.991	28.7404	36.5625	34.5753	86.7031	148.615	116.602	105.604	147.676	299.124
268	134.017	5.58403	211.79	136.275	109.467	48.6147	53.3419	89.7842	133.261	46.501	154.541	225.97	210.392	95.3212	114.666	111.151	218.549	130.775	133.106	215.156	59.7843	278.896	347.372	145.114	179.705	159.886	598.122	47.008	14.0534	35.42	33.7722	68.6833	72.3562	140.186	128.536	53.3089	98.2003	158.474	37.5041	157.519	28.9573	35.3259	33.0133	82.516	142.616	107.165	99.6926	138.315	268.013
269	134.517	5.60487	247.022	147.176	127.647	58.1822	67.2917	104.114	158.774	52.5973	172.331	257.678	234.223	113.382	140.472	134.267	268.979	151.884	150.05	226.948	67.6704	318.055	377.072	169.847	216.521	177.719	674.618	45.4243	14.5958	36.3529	32.3403	69.8115	69.742	139.221	127.115	50.1522	94.3169	149.026	38.7516	158.126	29.3912	34.2195	34.597	80.9973	142.746	100.407	93.3685	128.541	242.62
270	135.017	5.6257	275.801	163.165	144.222	62.3259	77.3473	115.091	180.1	62.718	196.173	286.825	258.044	134.708	167.721	157.828	304.179	168.188	154.812	244.553	76.2941	359.721	396.815	197.573	248.391	196.93	738.358	41.2588	13.5761	37.481	32.3295	63.5308	70.4037	144.091	126.931	49.5665	90.1732	145.512	37.8512	154.926	26.2346	30.0649	33.0783	81.0299	141.379	97.4457	89.1163	122.412	229.407
271	135.517	5.64654	301.357	178.178	157.38	67.1205	88.4551	126.47	196.371	72.3831	222.771	309.854	278.481	148.485	195.956	174.967	331.156	184.264	163.262	264.003	88.1504	396.797	411.502	227.891	279.599	213.711	793.452	41.1612	14.7585	37.8064	34.2712	67.6745	70.946	147.855	134.307	51.5516	92.104	139.09	38.0248	156.846	25.6923	33.4168	30.3556	82.5919	138.472	97.4457	89.5068	115.09	209.166
272	136.017	5.66737	321.783	191.423	166.741	74.5293	95.4626	135.289	217.426	81.2455	249.369	331.668	293.971	164.658	214.744	193.093	352.797	205.579	170.487	283.344	99.6813	431.335	434	254.121	313.562	233.15	817.642	43.2222	18.5551	38.5874	36.1369	80.4962	74.3738	145.317	141.054	47.8526	92.7006	135.207	38.0139	159.048	27.3736	38.5042	32.9048	86.6489	141.108	90.2213	89.0078	107.627	191.821
273	136.517	5.68821	348.782	202.704	167.891	80.5497	99.628	138.381	235.357	89.1424	264.198	353.829	300.838	183.793	228.011	212.922	377.095	221.395	176.941	300.45	107.112	469.128	445.672	273.375	345.975	244.398	834.77	48.0168	20.1822	39.9542	42.5261	95.0101	79.8735	148.202	151.316	49.0241	95.9766	139.112	38.5346	160.719	30.5302	46.1734	42.3638	92.897	142.225	90.2973	89.0621	102.605	176.992
274	137.017	5.70905	375.326	212.207	169.388	81.6886	111.528	140.138	251.249	97.9288	278.527	369.114	304.2	198.079	239.368	225.321	396.024	238.338	184.892	321.689	112.351	495.26	454.762	294.191	362.116	256.656	846.258	49.4487	24.9443	42.0261	51.4969	111.509	89.6254	159.592	167.359	56.6933	100.25	147.128	43.6546	161.858	32.6346	59.993	49.9678	101.228	144.883	91.8701	92.2621	98.3092	165.95
275	137.517	5.72988	381.889	225.755	174.031	85.4852	122.635	140.008	260.219	106.227	282.671	379.05	309.244	205.672	238.706	242.384	408.759	250.889	186.02	333.524	116.126	507.886	473.528	309.54	375.436	260.832	863.668	55.5124	30.5198	47.9379	61.8996	138.921	105.463	169.572	187.438	63.6465	109.85	165.905	49.1868	168.529	34.8367	70.4608	63.8309	121.252	151.511	95.5257	98.2716	91.8442	160.038
276	138.017	5.75072	383.744	232.85	177.111	94.7707	125.987	138.348	269.971	114.634	299.615	385.428	291.845	208.775	239.26	247.883	423.555	255.043	184.165	341.117	117.981	520.502	484.007	313.044	388.594	264.651	840.986	64.0927	36.1931	56.4207	75.2746	171.528	127.505	179.584	215.554	73.5502	122.379	191.993	57.3766	171.111	39.4577	86.0052	83.5624	146.733	162.445	105.646	106.526	85.4008	159.224
277	138.517	5.77155	381.26	230.886	176.471	98.3829	127.246	141.418	275.829	118.485	306.915	390.808	283.959	212.799	239.379	247.07	444.078	258.558	184.089	346.736	117.905	528.822	479.386	316.515	389.95	267.612	817.295	79.9734	47.2575	72.8545	93.5308	220.146	160.806	188.978	237.076	91.1448	139.106	227.117	74.2987	176.936	49.1553	109.067	107.611	180.544	180.94	123.751	114.792	86.9845	154.69
278	139.017	5.79239	373.005	231.418	176.602	98.8493	120.303	139.52	275.851	125.872	312.491	392.186	279.425	209.751	234.129	253.849	459.048	258.406	187.908	351.802	117.862	533.28	474.233	314.628	396.372	264.781	800.384	103.382	60.2202	99.3766	117.092	280.057	203.101	202.819	266.939	115.291	154.585	277.298	97.957	187.697	60.8923	137.27	142.312	222.665	204.067	148.657	131.096	87.8523	144.06
279	139.517	5.81323	368.134	237.601	173.271	98.0683	116.507	137.144	274.299	131.426	307.794	391.893	267.341	209.057	229.649	252.352	453.223	259.089	183.623	348.819	114.51	530.427	479.57	313.651	392.217	264.293	775.836	132.291	71.5883	124.684	147.92	345.934	239.689	221.227	301.249	155.004	175.922	340.82	119.392	218.829	71.6421	171.787	179.172	275.026	232.216	174.636	146.966	84.6197	138.809
280	140.017	5.83406	353.273	244.543	166.893	97.6452	109.987	131.015	273.855	124.939	294.636	378.117	254.996	210.923	225.451	244.499	451.628	250.26	178.264	342.126	117.807	522.986	487.098	302.283	379.689	261.429	738.607	160.331	81.568	151.867	172.544	404.857	271.472	237.705	328.379	193.024	200.709	410.71	142.323	224.589	81.9906	208.842	216.509	327.56	263.478	214.11	168.162	83.2096	140.523
281	140.518	5.8549	337.989	239.412	165.472	90.6269	104.227	127.967	270.731	119.689	288.583	369.569	241.545	209.339	214.679	242.503	441.377	249.001	166.69	339.024	112.742	514.384	483.063	290.232	357.375	256.396	689.577	195.683	94.791	186.091	201.257	493.416	313.17	250.006	354.933	228.343	227.144	497.62	167.229	236.532	97.7628	247.318	252.729	380.496	294.046	260.928	198.122	88.3296	140.295
282	141.018	5.87573	320.991	227.306	162.912	88.9998	99.2483	123.118	263.322	112.812	281.955	356.954	229.874	204.761	198.777	237.958	417.122	240.28	152.35	330.129	109.151	502.137	469.384	275.121	346.962	253.792	649.029	233.194	106.647	214.978	233.995	571.81	352.004	281.8	395.101	273.556	258.634	586.092	192.406	252.337	111.658	276.769	295.847	433.301	334.128	305.966	223.072	90.3364	138.733
283	141.518	5.89657	306.89	221.069	160.124	88.6419	94.3019	120.938	250.533	109.33	274.633	342.624	216.238	199.544	183.102	230.668	397.456	226.601	144.724	321.266	109.802	486.332	464.015	266.129	329.606	249.019	604.305	267.146	117.961	241.185	258.076	651.995	388.071	294.415	422.979	320.72	286.274	660.831	215.077	259.355	127.539	308.443	326.762	489.947	375.164	347.87	258.987	90.998	140.99
284	142.018	5.91741	292.05	218.173	149.331	82.1442	87.2076	114.516	239.121	103.797	264.697	329.412	198.655	195.107	173.155	218.508	379.547	209.907	131.924	308.521	106.081	479.661	443.654	252.591	305.069	242.684	556.902	293.82	123.168	278.197	275.28	720.822	421.21	308.615	446.768	359.771	310.149	742.925	235.177	267.057	137.508	336.321	362.939	541.363	432.471	402.53	294.491	91.8225	135.859
285	142.518	5.93824	280.942	211.22	138.744	78.1741	78.2043	106.641	229.022	99.8271	241.765	310.808	183.414	186.57	160.8	204.96	338.565	200.849	123.289	296.838	106.157	457.326	406.003	238.305	278.384	230.622	511.961	316.611	127.8	291.138	287.787	764.081	449.555	322.369	468.593	405.016	330.933	813.151	254.356	279.444	142.704	359.285	391.413	573.949	502.209	452.559	320.883	93.9811	136.9
286	143.018	5.95908	263.424	205.785	131.574	70.3747	73.0517	99.6337	220.42	92.3207	219.756	289.081	172.989	175.744	145.31	191.878	306.392	188.386	116.716	289.06	99.4101	421.182	381.184	220.233	249.92	219.113	460.717	330.886	127.377	295.965	300.066	809.934	466.585	332.381	476.089	447.462	353.17	893.802	276.897	293.622	143.224	387.901	406.014	610.05	549.591	505.429	347.134	93.5147	141.695
287	143.518	5.97991	243.172	192.692	122.527	67.2181	67.6714	94.0907	207.306	85.3675	209.288	271.486	163.107	165.559	129.7	180.9	276.843	174.403	109.502	275.262	91.9362	394.378	368.666	209.483	229.234	208.472	413.574	341.05	129.958	306.455	308.321	843.192	489.842	339.4	482.597	476.349	367.933	964.115	277.884	298.21	151.881	398.347	417.892	631.321	594.261	554.796	378.971	92.8313	150.188
288	144.018	6.00075	220.826	181.834	110.367	66.2093	62.6707	90.5002	191.447	76.8956	194.731	259.413	149.874	153.192	120.089	166.972	248.933	164.402	101.323	262.061	85.9158	371.674	349.65	196.759	207.626	192.135	375.098	358.612	138.127	313.56	305.338	857.478	481.642	334.963	493.781	491.004	380.668	1024.01	286.16	300.684	155.276	407.491	424.802	655.565	625.306	605.335	405.862	94.5343	163.216
289	144.518	6.02158	201.116	167.852	98.6517	60.6446	59.308	83.2107	175.718	71.8841	181.367	244.682	138.505	143.647	113.537	156.678	223.517	158.468	92.3199	247.525	82.4338	345.228	330.385	177.809	188.253	176.374	339.79	368.44	134.504	316.803	302.279	855.265	482.791	327.739	503.272	504.173	394.499	1069.1	293.157	306.335	163.509	412.514	432.677	665.708	651.481	643.019	430.909	102.388	179.748
290	145.018	6.04242	179.421	147.187	94.1175	56.631	53.4287	78.0147	159.436	69.4977	174.999	232.023	130.337	138.201	104.371	144.366	201.8	150.647	87.406	227.967	81.7179	313.478	317.596	161.288	170.539	161.817	308.951	377.226	136.022	318.951	293.894	844.331	478.518	325.971	502.665	508.837	401.495	1090.55	294.556	302.962	160.483	411.906	427.405	666.565	670.811	672.025	453.482	114.45	204.089
291	145.518	6.06326	165.07	130.775	86.6761	55.1991	48.8293	71.2568	147.71	64.1824	167.482	207.638	120.336	130.597	89.4344	125.936	183.945	137.164	82.5246	215.2	77.1945	283.919	311.098	146.253	147.51	144.873	275.974	371.163	133.365	320.296	293.612	832.073	472.877	318.681	498.282	503.457	408.785	1092.16	291.443	301.649	160.244	408.901	411.969	655.37	673.469	695.26	466.987	131.253	239.81
292	146.018	6.08409	145.49	112.247	78.0307	47.7903	42.5921	64.9544	130.625	58.3248	150.332	193.786	113.209	119.489	80.1165	116.249	171.406	126.382	79.9972	203.246	68.6033	251.365	291.92	129.928	131.076	136.368	239.809	354.23	123.848	304.057	307.92	804.629	460.12	305.469	482.141	489.68	409.967	1076.81	294.231	295.954	158.346	397.967	396.002	635.584	674.781	700.684	480.07	150.052	283.905
293	146.518	6.10493	132.3	100.066	69.5046	45.7293	34.9229	57.2961	120.45	53.1722	140.07	182.624	102.025	114.228	72.9463	103.232	158.584	117.465	78.446	196.13	65.9891	222.902	271.689	118.039	116.28	122.918	209.317	340.714	124.73	278.794	288.546	765.98	441.658	296.205	469.092	473.051	403.6	1056.42	290.554	290.628	152.651	375.969	363.882	606.34	678.784	687.287	492.837	182.681	323.91
294	147.018	6.12576	119.988	87.8841	64.4714	41.1625	29.5751	51.9374	111.468	51.1221	130.72	173.284	91.0912	106.613	65.7653	91.6148	144.992	109.698	74.107	181.725	62.084	197.377	255.179	104.198	99.054	107.048	179.432	329.812	116.085	251.089	262.165	724.108	407.163	283.817	454.632	447.332	395.518	1019.97	275.053	284.911	143.81	352.549	329.344	564.154	676.43	661.459	490.407	205.254	365.565
295	147.518	6.1466	106.927	79.2604	59.2754	35.2615	25.811	44.5395	103.864	44.9824	122.845	161.808	79.4301	96.7423	58.3673	78.9992	132.236	101.552	69.5077	168.068	55.8575	174.63	239.819	91.8968	84.7896	100.214	159.961	310.048	102.156	229.101	238.713	654.641	377.018	266.7	431.592	404.17	388.012	960.438	251.872	279.9	129.09	321.601	294.827	519.755	664.27	626.878	475.687	222.654	393.811
296	148.018	6.16744	92.6088	74.661	54.047	31.5408	23.8043	39.5171	97.3449	39.7105	111.064	152.956	70.9474	90.5267	55.8073	68.1843	120.293	95.3796	64.9843	156.266	50.4121	156.743	229.102	82.145	72.7164	91.2539	140.392	281.595	92.7734	201.202	216.085	587.485	334.008	252.631	409.561	368.232	372.966	894.572	225.382	271.645	113.611	279.546	256.319	471.05	642.89	576.914	460.75	252.951	430.465
297	148.519	6.18827	85.4061	69.0529	47.8531	27.7008	21.6673	36.3388	90.8907	35.9682	99.5877	152.251	65.079	85.0378	57.608	59.2351	106.158	90.2271	58.107	146.601	48.9803	141.839	213.862	71.8182	63.8649	80.4824	124.934	253.826	81.6114	175.58	187.068	520.784	298.265	233.724	383.516	326.285	344.09	817.49	197.081	256.35	108.024	242.469	227.063	418.538	601.995	527.287	427.025	273.582	459.525
298	149.019	6.20911	75.817	60.2665	42.2341	23.4161	21.0924	31.5225	81.7029	32.3993	89.7273	147.706	57.7135	80.4819	54.8744	49.1795	93.6403	81.7335	53.985	136.361	46.2467	129.841	189.769	62.6846	56.8574	73.1061	112.525	227.097	65.1883	150.577	158.117	452.488	263.196	215.901	348.826	288.145	315.779	741.449	173	243.344	97.6977	206.271	191.31	371.829	566.318	481.446	394.017	281.523	476.534
299	149.519	6.22994	64.655	48.8983	37.3093	20.6283	19.2809	26.3049	75.1944	29.0692	85.8114	143.877	49.5888	72.3138	52.2385	45.5673	85.1034	75.0948	53.5619	128.116	42.6887	116.542	178.195	52.0216	52.2038	68.9732	104.932	203.515	53.6358	126.474	140.446	387.946	228.549	205.683	321.436	247.847	290.233	659.421	150.003	227.42	84.6265	176.495	161.425	328.916	508.164	443.848	361.344	286.903	503.815
300	150.019	6.25078	58.5261	42.3465	37.6239	17.3741	17.6212	24.3632	72.7971	28.8956	83.9131	139.072	48.9922	62.7897	56.2738	39.8073	74.3752	72.7084	49.8629	120.068	39.5864	105.727	177.36	48.4961	47.6913	64.2438	103.793	178.143	45.5653	107.024	123.155	323.848	199.141	190.041	294.795	218.027	267.149	605.357	126.258	215.151	78.3458	148.476	135.891	282.63	455.717	396.998	320.807	291.719	525.901
301	150.519	6.27162	57.5499	40.6868	35.4653	16.1808	18.2829	26.229	68.1435	30.2082	79.0643	135.362	46.7142	58.7978	55.905	37.1714	66.0335	68.4128	48.4094	114.59	37.3084	97.4616	172.055	44.1572	43.1679	61.2607	103.185	152.955	37.1802	90.6227	104.498	269.123	169.311	174.486	268.295	187.904	244.012	539.524	108.457	207.786	69.1255	120.717	112.655	240.314	420.051	359.086	291.812	288.389	529.09
302	151.019	6.29245	53.5688	39.038	31.0287	15.0527	17.2741	28.1707	61.3639	28.516	76.6887	127.573	47.9725	58.7545	57.3802	34.9585	59.5793	62.5877	48.149	103.655	37.0697	93.2094	174.485	39.6012	38.9157	61.239	103.012	130.935	32.6893	76.8139	88.9749	229.15	142.051	163.107	239.538	159.505	222.805	470.838	92.8478	200.638	61.4129	103.383	95.0173	207.565	377.236	317.649	261.124	290.504	535.946
303	151.519	6.31329	51.1282	34.6339	27.026	14.4995	16.71	26.7713	57.9578	27.3553	67.9239	124.666	49.0247	55.5002	59.528	36.0867	55.2512	60.4508	50.9151	103.167	34.9111	91.9185	175.733	38.7877	40.7923	62.9963	109.759	117.072	29.8039	64.7515	76.5437	198.43	125.91	153.279	212.799	138.364	194.667	421.623	75.839	193.229	56.9329	87.9795	81.7075	182.833	335.809	283.208	238.54	281.664	547.921
304	152.019	6.33412	50.4122	35.48	26.1039	14.3476	12.8592	30.069	56.4283	25.2617	67.2622	122.8	51.563	54.3721	61.2202	40.6317	54.6546	59.9843	56.6751	103.297	32.8718	86.5056	173.791	38.2128	40.2391	63.2892	117.059	101.679	26.0182	55.9217	66.8027	168.979	107.144	145.957	194.022	121.919	176.682	376.617	66.1522	182.067	53.5268	78.2168	70.3828	162.624	299.958	247.824	212.051	268.039	545.546
305	152.519	6.35496	50.857	36.4671	27.449	13.0785	13.2497	33.9524	51.7313	28.4834	67.3056	123.983	57.1603	56.0534	65.147	41.2934	56.4552	58.9538	65.4941	103.211	33.9565	88.4365	177.935	39.9592	44.871	63.9943	128.59	90.4737	22.0914	50.5305	58.0705	141.307	94.7454	137.908	176.178	104.932	157.688	330.906	60.9346	170.634	49.6543	68.7144	62.4533	142.199	277.038	223.211	192.634	259.741	541.489
306	153.019	6.3758	53.1458	40.9471	30.9961	14.7815	15.4843	38.9747	51.0046	31.2495	70.9287	122.334	62.66	60.1755	76.3741	45.0575	57.5617	60.5701	71.8724	107.745	33.8264	95.6283	201.528	43.1267	53.755	68.778	152.075	80.2988	20.1822	45.519	49.6637	121.131	83.247	135.142	166.676	93.1407	144.855	292.885	56.78	164.212	45.6841	61.6201	52.1916	124.29	253.303	199.39	175.147	249.317	534.666
307	153.519	6.39663	59.1011	46.7614	36.5175	19.7171	19.8341	44.2141	55.311	32.0956	77.0683	124.547	73.5074	67.4758	85.2256	54.2128	63.159	61.926	78.9883	110.446	31.6894	103.243	230.144	53.5728	72.1632	73.9088	186.602	69.4731	19.0324	39.8566	46.0949	107.604	78.3874	126.941	156.783	81.3712	134.995	267.904	52.1699	162.455	43.2651	52.5083	46.54	115.395	223.853	181.047	161.035	238.599	513.47
308	154.019	6.41747	67.5187	53.0312	46.4971	22.7002	27.3514	49.0303	61.0276	34.7207	86.5165	133.919	89.0084	73.2684	97.4073	64.648	72.9325	65.5491	86.9612	116.857	33.4792	115.414	248.931	66.4812	98.3381	83.14	223.364	65.4378	18.6636	35.1596	42.0488	97.1688	72.0199	122.342	143.831	76.8153	128.128	236.902	45.2492	156.825	43.1024	47.1822	41.8648	105.99	204.327	161.76	144.503	229.314	496.418
309	154.519	6.4383	77.7912	64.8224	53.8843	26.3341	33.9249	55.2134	72.309	39.7973	91.4955	146.556	104.249	79.7334	109.654	70.4731	92.1651	72.3938	91.3978	131.392	39.4887	133.117	276.256	80.1599	123.2	96.8621	274.987	57.9856	16.8954	33.2071	36.8203	90.7145	66.0321	121.594	135.446	67.378	117.932	215.695	40.2268	152.659	39.219	46.3144	38.9251	95.5329	186.244	151.119	129.577	216.449	474.451
310	155.019	6.45914	92.8475	78.2407	64.7534	28.7205	41.6266	61.7327	86.2046	43.3336	100.488	160.072	120.65	90.3314	119.547	86.7443	115.27	83.8054	105.684	148.835	44.8691	149.594	294.089	100.13	154.528	111.962	342.708	53.2019	15.8324	34.4112	33.9024	83.9783	64.4701	118.231	129.143	60.0017	108.603	196.918	40.2919	146.097	36.9628	40.7822	35.8878	87.7879	168.455	139.057	120.075	198.236	439.262
311	155.519	6.47998	115.844	90.8238	73.5941	31.9422	52.0944	70.1069	103.083	46.1973	111.26	173.881	143.387	103.554	129.809	103.07	130.749	94.5552	110.121	167.677	48.0908	174.283	315.502	122.866	189.598	133.103	408.964	50.8588	14.3137	35.1379	35.4318	77.0576	60.2938	117.916	127.213	56.14	104.806	178.054	41.3116	142.897	37.7763	38.5368	31.755	83.0367	151.261	125.454	110.779	186.206	405.679
312	156.019	6.50081	139.643	107.475	83.411	37.5503	64.0266	80.2818	117.825	48.8116	128.431	189.718	163.541	116.745	145.093	114.351	155.536	115.089	114.98	189.144	48.6765	205.242	325.189	141.014	220.958	153.497	472.563	49.7415	15.3443	32.8383	33.1322	69.7898	55.6077	118.003	127.972	52.5061	102.951	165.341	38.6756	144.307	36.8434	35.814	32.3082	79.6848	138.874	119.455	105.225	175.077	382.02
313	156.52	6.52165	172.142	117.606	94.15	40.8914	72.3249	94.709	132.892	55.179	145.071	203.668	182.633	124.859	162.394	128.897	177.307	133.986	122.921	209.18	55.7165	244.011	330.862	161.809	246.428	169.399	540.24	48.071	16.8195	30.7447	31.722	67.5878	57.8423	114.326	124.446	50.8465	98.5691	158.344	38.3068	143.33	36.4638	35.2283	32.3407	77.2116	129.078	110.69	101.851	158.838	347.102
314	157.02	6.54248	203.047	131.643	104.498	46.9876	80.1026	102.389	145.291	58.7478	161.277	215.893	204.74	129.512	184.664	153.727	201.117	150.593	131.045	226.34	61.7803	286.207	334.247	178.666	274.381	187.46	593.078	47.4961	15.1273	29.4864	27.383	68.64	57.1264	114.597	122.071	47.1258	95.4884	147.779	40.357	141.443	34.2075	34.2195	29.1624	73.7079	122.635	102.935	91.9475	144.237	311.588
315	157.52	6.56332	227.313	148.652	117.895	52.8127	84.268	106.023	166.812	63.5966	173.253	231.524	217.855	138.895	206.836	166.929	230.839	169.706	137.131	246.321	72.5518	322.611	339.367	201.565	310.482	202.44	632.378	41.9205	15.0405	29.7468	28.3918	66.2644	56.584	116.409	125.271	46.9848	93.0912	138.537	36.0614	138.634	31.9187	33.0045	28.8804	71.8963	116.17	97.1312	87.6628	131.654	277.7
316	158.02	6.58416	256.709	168.253	127.473	60.8724	89.6375	111.523	185.177	68.5865	193.83	244.954	235.145	149.971	233.456	176.529	267.568	185.088	138.975	263.558	81.1864	349.687	344.563	219.712	344.402	212.68	666.548	41.0744	15.4853	32.0898	30.5288	63.7478	56.2477	120.769	128.417	49.0566	93.3406	137.929	35.5841	141.508	31.0292	32.5598	27.698	70.497	112.493	90.2973	88.4872	127.294	252.426
317	158.52	6.60499	277.428	184.275	133.982	68.9971	94.2585	115.851	194.788	68.5973	211.425	254.619	251.482	157.911	252.331	186.519	300.566	196.304	148.271	279.525	88.0962	370.243	365.173	236.927	377.671	221.846	700.5	42.6039	15.2032	34.9752	33.1647	66.2318	58.3413	125.575	127.05	46.7461	93.1562	138.624	36.4736	140.749	32.0163	29.8371	29.5638	71.8638	108.783	89.7007	86.6322	119.69	231.631
318	159.02	6.62583	291.28	193.723	142.996	74.5944	97.6754	121.676	206.188	72.0468	221.708	262.494	262.568	168.932	272.756	201.076	323.411	204.321	151.46	288.453	93.8345	384.344	378.179	249.239	394.419	225.968	725.851	42.0398	15.0731	37.1447	39.8902	67.8156	62.6586	126.714	131.421	45.4228	93.3949	136.649	39.1855	141.541	32.895	31.8656	32.5034	71.0611	109.054	89.3644	85.7753	108.137	207.246
319	159.52	6.64666	306.401	199.689	149.722	79.4758	102.383	126.557	217.773	75.9519	228.228	272.506	265.887	174.334	279.927	205.6	344.531	209.658	165.443	301.871	99.985	396.602	380.077	253.166	406.883	233.714	737.045	41.8121	16.2988	46.1373	47.6678	80.9735	68.462	129.501	142.334	47.6248	99.5888	140.544	38.795	140.467	33.5024	37.3978	41.0187	77.6455	113.209	84.7868	85.8946	103.191	192.645
320	160.02	6.6675	316.251	202.943	152.542	82.9252	105.464	130.831	218.891	80.4102	235.582	274.795	266.473	172.11	283.3	220.016	356.626	203.214	176.822	311.514	102.588	408.176	379.025	260.737	403.228	237.098	740.441	47.7022	21.8853	55.2166	56.5952	99.1647	77.7908	136.509	151.999	52.376	110.078	159.494	41.355	144.535	33.5133	44.8283	53.2112	89.5668	117.71	85.5678	85.9055	99.6652	176.45
321	160.52	6.68833	314.363	206.772	157.933	85.6154	103.717	134.248	223.967	81.3322	245.985	276.888	263.392	173.011	274.535	226.015	363.894	210.167	179.935	317.177	106.949	416.116	368.568	261.822	395.2	246.036	733.054	53.831	23.5449	65.3698	75.5457	122.552	89.3433	148.636	163.345	57.3875	120.09	181.493	47.0716	152.16	34.7173	52.3673	66.456	106.695	128.905	92.6945	90.3529	95.5323	165.885
322	161.02	6.70917	309.992	203.659	159.105	87.5246	103.544	135.495	230.291	82.6231	252.038	282.963	261.841	178.521	260.369	229.985	373.147	216.112	178.601	320.789	106.07	418.687	360.259	257.852	390.048	248.173	724.582	68.5402	29.3592	79.2979	93.379	157.687	110.724	161.393	176.037	64.1672	128.237	205.563	57.2139	157.4	39.577	64.2669	82.9766	133.824	138.364	105.082	102.437	89.8482	152.347
323	161.52	6.73001	301.271	205.113	157.825	84.4005	105.822	137.882	231.062	86.8319	258.123	284.384	250.983	179.78	250.281	231.504	373.364	211.252	175.704	322.514	103.283	417.505	349.672	253.611	383.55	246.253	705.675	84.0195	38.0805	95.8837	114.358	204.808	138.96	173.271	197.938	81.8051	141.916	235.98	67.378	162.162	48.1248	84.5517	102.187	169.448	152.693	123.208	114.239	91.9852	145.459
324	162.02	6.75084	291.02	198.713	152.227	74.8114	110.042	137.318	236.008	84.9444	252.146	282.627	238.562	179.085	239.455	231.84	367.094	202.097	171.94	319.032	101.656	411.268	342.784	243.891	370.002	244.431	674.607	104.478	47.9517	115.735	138.602	265.456	172.793	187.915	212.419	106.212	165.487	273.11	84.9943	173.801	53.9824	111.8	129.675	211.178	178.456	145.728	120.867	90.7269	140.23
325	162.52	6.77168	284.262	195.263	144.58	67.0988	107.536	133.575	233.22	84.3587	250.172	281.607	227.498	182.643	229.377	232.122	354.055	195.946	166.809	322.145	101.287	405.735	359.565	228.141	361.074	237.315	634.494	127.333	58.7124	138.634	165.157	332.472	206.181	206.225	238.724	135.283	184.709	324.777	101.081	178.769	60.3824	140.275	160.937	261.608	199.804	173.758	135.034	88.015	138.864
326	163.02	6.79251	275.193	189.97	137.529	60.97	102.296	133.51	233.925	85.7146	247.471	281.9	220.675	182.773	214.31	229.529	341.483	187.681	157.817	312.512	97.1104	391.959	370.683	214.733	343.274	228.93	593.696	149.484	68.5185	158.322	189.455	401.689	239.309	219.438	261.374	165.58	197.162	378.331	124.099	189.551	74.1153	172.318	192.297	311.636	227.953	202.775	148.907	88.4814	135.609
327	163.52	6.81335	254.865	183.819	132.04	57.9002	94.5405	125.494	234.478	82.6122	246.104	278.309	219.623	178.272	199.786	216.209	324.995	173.807	146.948	302.565	93.1294	365.806	377.441	195.11	319.138	225.274	558.833	179.423	76.6432	181.47	214.87	463.9	273.772	231.999	305.415	202.928	220.397	439.912	145.024	198.804	82.2943	204.644	223.787	368.379	267.123	245.297	166.426	83.8387	133.538
328	164.02	6.83419	232.66	179.306	127.007	54.7544	79.7338	112.965	228.827	82.9702	235.723	271.975	210.749	177.979	184.599	208.257	304.493	165.107	135.211	294.137	89.3545	347.441	372.798	180.293	292.518	220.827	515.584	205.468	83.3687	213.242	237.249	523.713	305.555	245.016	325.905	244.094	236.006	514.521	167.402	204.467	92.6862	245.148	268.164	417.062	299.752	295.26	188.002	85.5526	129.144
329	164.521	6.85502	218.57	166.864	122.69	51.728	74.9066	102.107	224.51	76.9824	224.746	258.621	198.752	167.5	171.365	192.084	288.862	157.492	122.4	282.281	83.8657	339.284	348.478	165.996	272.96	214.893	462.279	239.388	92.2961	233.202	261.482	581.573	334.951	252.132	342.6	276.463	258.059	579.291	195.248	216.909	103.729	275.955	307.389	464.835	337.447	336.578	213.385	85.0211	127.376
330	165.021	6.87586	210.293	157.199	115.313	47.5191	72.5961	92.0079	215.593	70.0726	209.212	249.792	185.204	154.895	153.152	172.71	272.938	148.174	110.034	265.706	77.5199	321.234	325.948	149.421	251.027	208.84	425.149	262.818	102.081	244.884	286.941	643.165	355.833	256.493	358.383	313.55	275.773	645.384	214.838	228.158	111.474	299.624	337.35	506.771	371.617	382.929	242.705	82.4503	128.786
331	165.521	6.89669	201.3	145.43	107.21	41.4663	65.3283	81.3557	198.714	65.1261	189.567	237.035	177.762	148.029	136.784	159.965	251.102	138.097	102.234	252.125	73.4413	291.924	304.297	138.443	220.09	194.435	390.979	291.282	114.013	263.716	304.134	702.598	366.301	259.042	371.345	349.412	293.498	705.62	233.051	226.259	117.375	320.918	361.745	539.14	404.159	441.711	273.23	82.3526	122.82
332	166.021	6.91753	197.439	132.174	102.416	35.1422	58.5704	71.8751	182.595	61.1126	175.476	224.973	167.49	133.71	120.144	144.377	230.882	123.485	91.2894	235.702	69.6555	272.355	273.132	132.553	192.874	184.737	355.106	307.141	118.992	278.511	339.085	737.136	382.518	265.29	382.236	387.02	309.585	756.733	249.919	231.032	123.254	346.626	376.997	575.034	444.251	479.981	301.922
333	166.521	6.93837	190.193	119.038	102.568	34.3069	50.9988	66.1151	166.096	55.6997	161.548	212.303	160.721	125.423	110.077	131.349	207.799	117.194	86.3321	224.127	68.1911	255.531	262.458	123.561	168.944	178.034	319.299	316.611	119.523	286.213	341.775	763.344	392.432	268.24	388.484	412.175	325.281	808.953	265.745	237.66	126.01	362.68	388.289	604.637	477.987	526.864	324.788
334	167.021	6.9592	174.236	108.711	94.7466	29.2846	41.0517	56.8513	150.313	51.1329	144.854	196.346	150.546	120.802	99.4467	119.113	182.101	109.622	77.4589	214.679	62.8758	231.113	246.133	112.735	150.807	162.663	278.914	326.634	125.587	289.739	341.059	781.557	399.277	269.217	402.532	434.196	336.899	835.399	277.038	238.474	127.973	370.968	389.927	626.516	504.01	557.551	351.137
335	167.521	6.98004	158.702	99.9248	85.5914	26.7354	34.4782	48.2927	136.461	49.4082	131.902	183.025	134.514	116.398	88.5775	105.716	159.224	100.554	69.8873	205.383	55.4996	211.447	230.447	97.4073	136.109	150.427	250.222	333.988	129.221	293.568	340.365	778.584	396.923	259.161	405.602	440.954	365.091	863.31	278.524	242.259	130.511	373.376	382.551	644.045	536.368	577.261	371.421
336	168.021	7.00087	170.418	91.9519	76.9785	25.77	31.9507	44.3334	121.253	46.2949	115.349	172.232	121.323	109.195	79.1619	93.9036	137.356	97.8962	60.7321	198.332	49.2297	189.643	217.289	90.4541	118.688	143.56	217.224
	Rhythmic (y/n)		y	y	y	y	y	y	y	y	y	y	y	y	y	y	y	y	y	y	y	y	y	y	y	y	y	y	y	y	y	y	y	y	y	y	y	y	y	y	y	y	y	y	y	y	y	y	y
	Period		21.7	21.5	21.6	21.5	21.5	21.7	21.8	21.7	21.8	21.4	21.5	21.7	21.5	21.7	21.7	21.6	21.5	21.5	21.8	21.7	21.7	21.6	21.7	21.6	21.5	23.1	23.1	23.1	23.2	23.2	23.2	23.2	23.2	23.3	23.4	23.3	23.2	23.4	23.2	23.3	23.2	23.3	23.4	23.4	23.4	24.2	24.3
	Amplitude		3.92	2.48	1.95	0.83	1.26	1.2	2.99	1.03	2.23	2.46	3.59	2.67	2.45	2.42	4.94	3.86	1.65	3.45	1.24	6.02	4.32	3.17	4.02	3.18	9.26	5.49	1.45	3.54	3.99	9.9	5.84	2.78	6.77	5.76	5.56	15.78	3.51	1.71	1.64	5.26	5.54	8.8	9.15	10.77	6.93	3.06	5.84
	Goodness of Fit		91	90.1	91	74.3	87.6	91.4	95	90.1	91.8	86.4	89.4	89.2	89	92.3	94.4	93.1	90.3	92.8	83.1	92.1	86.5	87.8	91.3	91.8	94	90.6	89.7	88.6	88.9	88.6	89.3	92	90.7	88	91.4	88.6	88.7	79	89	87.8	89	86.7	90	87.7	87.3	86.8	87.9
[truncated: 32 more columns]

## Sheet: Bmal1-KO
Raw data - Bmal1-/- (data obtained from: Ko CH, Yamada YR, Welsh DK, Buhr ED, Liu AC, Zhang EE, et al. Emergence of noise-induced oscillations in the central circadian pacemaker. PLoS biology. 2010;8(10):e1000513. Epub 2010/10/23.)
Single Cells of Cultured SCN explants
Photons/min
			Explant 1																																								Explant 2
Plane	hrs	days	Cell 1	Cell 2	Cell 3	Cell 4	Cell 5	Cell 6	Cell 7	Cell 8	Cell 9	Cell 10	Cell 11	Cell 12	Cell 13	Cell 14	Cell 15	Cell 16	Cell 17	Cell 18	Cell 19	Cell 20	Cell 21	Cell 22	Cell 23	Cell 24	Cell 25	Cell 26	Cell 27	Cell 28	Cell 29	Cell 30	Cell 31	Cell 32	Cell 33	Cell 34	Cell 35	Cell 36	Cell 37	Cell 38	Cell 39	Cell 40	Cell 41	Cell 42	Cell 43	Cell 44	Cell 45	Cell 46	Cell 47
1	0.500062	0.0208359	67.1544	71.9628	96.8828	49.5092	47.6632	47.5161	124.984	56.303	62.4367	39.9988	70.0027	97.7212	99.649	69.8731	70.1084	77.2194	43.278	34.6373	90.8299	22.1823	33.5635	157.623	136.064	87.6978	118.239	140.116	144.712	110.51	98.657	82.1249	104.611	131.354	125.333	58.8817	78.773	108.728	81.5475	123.845	98.9494	103.945	1131.29	750.145	1065.47	670.21	1099.5	1070.79	1142.33
2	1.00012	0.0416719	98.0783	102.553	130.581	59.4921	69.1247	57.0108	151.066	67.5058	84.4361	50.5425	90.0733	124.886	143.573	93.2055	97.7294	106.329	54.5369	47.4186	117.629	27.3811	41.797	184.902	159.706	98.8115	137.195	163.099	168.858	129.661	114.269	91.5378	125.968	160.846	143.719	70.8328	100.34	132.81	99.934	147.177	116.612	125.122	1233.4	812.438	1211.75	722.878	1236.87	1252.81	1246.26
3	1.50019	0.0625078	119.621	120.939	157.241	66.5451	89.4795	63.0223	170.779	73.3058	102.806	60.0372	109.998	151.277	175.245	110.478	128.311	135.731	62.0625	56.303	136.739	29.1627	42.9682	203.638	177.295	109.013	154.248	177.539	181.656	145.599	125.358	92.5629	139.115	183.178	154.191	81.303	113.927	152.376	118.069	163.872	126.611	138.692	1271.67	833.785	1295.81	754.898	1330.09	1317.72	1288.63
4	2.00025	0.0833437	137.739	137.276	174.44	69.4254	108.671	73.0539	186.22	71.3376	119.248	68.1153	122.795	161.455	199.741	116.97	153.426	151.262	70.7271	67.4001	151.228	33.4661	47.1585	212.978	186.098	113.635	156.924	184.528	184.577	161.488	127.205	100.048	150.195	201.157	159.779	87.0387	113.732	163.619	134.518	164.629	129.344	148.194	1317.94	845.763	1378.94	768.044	1388.45	1402.66	1335.06
5	2.50031	0.10418	167.157	150.072	187.513	70.8007	116.896	76.0638	197.276	73.8758	128.547	75.8284	139.538	170.039	219.275	122.226	173.3	165.263	78.4476	76.0721	159.649	35.598	50.559	212.433	185.065	113.008	157.949	186.473	183.275	162.497	125.065	101.992	148.202	199.912	156.826	87.8201	111.885	169.2	146.722	171.592	132.582	152.953	1371.03	877.747	1471.29	786.918	1451.07	1481.33	1396.95
6	3.00037	0.125016	176.375	161.845	195.405	69.7186	128.815	78.7491	197.293	70.8411	136.333	75.0148	145.77	169.257	226.654	123.747	185.455	175.261	81.7424	76.9188	155.264	36.0209	51.015	214.516	180.826	110.535	155.159	181.794	174.285	163.888	120.94	95.7033	143.525	194.648	154.467	85.2984	106.556	169.68	157.729	168.387	127.351	153.824	1432.45	895.738	1525.27	814.543	1525.52	1539.41	1454.9
7	3.50044	0.145852	179.507	162.837	196.129	70.4265	129.629	80.0509	192.541	72.403	139.571	73.6313	141.263	164.27	228.2	120.33	186.968	176.962	80.1483	77.7811	155.028	35.3369	49.3225	208.536	174.131	106.8	150.757	168.875	164.961	165.336	116.701	94.6212	138.765	190.768	150.773	82.2959	103.506	166.19	150.854	158.632	122.86	152.921	1478.74	902.375	1581.66	849.836	1609.87	1580.3	1492.78
8	4.0005	0.166687	180.224	163.7	193.599	68.4573	131.948	79.286	190.491	74.7951	132.176	74.6646	139.343	162.96	229.973	117.287	187.115	173.61	77.9842	80.539	154.426	36.566	50.3071	203.24	163.929	99.706	144.289	159.747	150.57	160.032	110.063	94.5808	133.803	189.466	140.986	77.6423	104.294	160.903	150.806	154.263	115.416	147.08	1493.03	891.031	1621.2	874.364	1661.05	1624.25	1519.02
9	4.50056	0.187523	177.083	158.005	191.598	64.8775	127.807	74.136	186.765	77.3251	130.206	73.7287	134.461	163.758	229.639	110.446	186.928	164.156	78.375	81.6045	154.377	35.7524	49.2895	200.164	157.338	92.9784	138.797	153.881	137.252	155.63	108.419	87.5112	125.74	186.961	129.718	77.7811	99.9993	149.626	142.565	142.312	110.811	141.018	1528.04	870.677	1646.19	887.225	1696.41	1641.8	1524.63
10	5.00062	0.208359	178.515	151.277	196.674	60.3949	119.858	72.1429	184.203	79.9525	123.796	70.8328	134.063	153.377	221.407	106.955	186.578	159.039	73.9328	82.5404	148.633	33.8081	48.5089	186.578	152.352	87.2345	133.216	150.131	125.252	149.211	108.232	85.5907	118.092	187.872	120.745	75.9912	94.8658	145.501	128.97	134.909	103.823	141.808	1561.46	852.87	1640.49	881.801	1717.65	1641.2	1518.19
11	5.50069	0.229195	176.009	153.611	201.719	57.6534	117.775	71.8662	177.271	80.0831	118.963	72.916	132.948	142.971	215.874	102.586	183.25	158.111	71.0277	85.6312	144.436	32.6929	45.6535	183.34	148.732	83.4919	131.305	137.911	114.399	143.028	101.846	86.0872	113.585	188.4	112.202	73.7287	94.1579	144.981	122.307	126.594	95.3778	136.918	1539.19	825.281	1614.02	885.055	1725.65	1633.38	1513.76
12	6.00075	0.250031	172.185	153.197	198.586	55.7008	119.964	71.5655	171.242	78.4641	115.757	69.7269	128.685	141.157	215.606	100.454	177.36	154.882	68.1236	83.126	139.913	29.5203	44.5467	180.9	140.344	79.5379	127.7	129.23	109.795	138.554	98.9089	84.3947	108.988	185.919	105.328	73.2001	93.1411	144.533	112.813	119.899	86.9495	135.714	1513.17	779.673	1564.16	891.242	1705.53	1603.03	1472.83
13	6.50081	0.270867	177.188	146.86	196.756	54.0332	114.529	67.025	165.93	79.4644	114.017	68.0262	118.312	132.94	213.311	94.7922	174.228	147.536	61.8759	77.5044	134.234	28.6258	44.1403	172.983	128.718	75.9342	122.957	123.503	103.457	135.494	95.5571	80.4002	104.937	188.157	97.3792	70.6784	93.3112	140.677	103.749	117.881	80.2945	132.411	1463.3	732.714	1501.76	875.099	1654.3	1527.16	1406.52
14	7.00087	0.291703	174.715	142.971	193.355	51.4462	106.857	63.242	160.007	83.6059	105.49	64.6339	111.494	123.999	209.691	89.5282	166.711	140.181	61.6074	75.9498	130.158	29.0322	44.7425	167.207	124.259	75.1932	122.649	124.91	90.9844	128.644	91.5865	75.275	103.905	190.353	88.0637	67.6354	90.9927	132.997	97.7782	113.358	73.7287	122.697	1406.24	674.935	1425.76	849.864	1583.75	1413.76	1350.34
15	7.50094	0.312539	169.777	134.298	188.718	49.2573	100.934	59.972	152.473	84.4682	99.2509	61.7132	105.856	119.964	206.209	86.738	157.892	131.59	59.3045	73.8188	125.96	27.9014	45.9946	163.936	121.729	73.2415	121.387	117.376	83.2069	117.1	90.863	68.9207	97.6237	186.204	81.5154	63.9664	89.1218	126	91.2289	105.214	66.7492	114.229	1324.95	610.564	1325.65	812.512	1479.42	1323.08	1249.99
16	8.001	0.333375	158.119	131.703	178.597	49.6149	92.083	54.9764	143.15	82.2223	87.8771	54.1959	99.1369	111.494	200.278	81.9134	152.27	122.941	56.6036	70.1011	112.65	26.2007	43.0666	157.046	116.18	69.0346	115.115	112.088	78.2122	105.027	89.5613	63.3404	92.8396	179.923	71.9397	61.2976	82.4908	114.024	82.8162	99.6407	62.0625	108.599	1209.26	545.761	1199.56	763.723	1353.38	1175.63	1118.8
17	8.50106	0.354211	142.287	125.878	172.683	46.1739	86.9008	48.3701	133.827	75.3403	79.0902	48.6229	93.5392	96.9315	181.493	75.104	142.394	111.95	52.3241	62.331	99.0147	23.9961	42.1224	147.381	108.069	64.0482	104.091	99.5681	75.1858	97.6072	82.9872	59.1749	87.3724	169.811	62.6159	58.5728	73.8841	103.001	78.0651	99.3888	57.0678	98.1192	1088.96	481.032	1075.93	698.249	1214.71	1031.15	999.594
18	9.00112	0.375047	128.456	113.65	166.32	41.4228	84.9729	43.9206	123.625	64.7883	72.3295	42.651	83.4597	85.8353	164.872	68.6366	135.991	96.0692	48.8748	54.0332	87.5838	22.0518	41.5037	132.33	97.7699	58.581	94.2792	94.7187	68.0997	92.0664	74.136	55.733	78.83	157.119	52.8288	52.0474	70.011	93.4013	74.1525	92.083	49.2168	83.3375	943.708	407.154	942.881	614.692	1056.15	899.158	851.813
19	9.50119	0.395883	119.076	102.724	154.841	35.484	75.9829	37.2895	111.803	57.9136	67.7743	40.7637	73.0622	76.1943	145.786	58.1986	127.676	81.9622	44.9374	48.338	75.8202	17.9599	39.9988	116.905	88.585	48.8748	86.4613	88.2761	57.2462	81.1651	65.6424	48.2892	66.3015	143.117	47.9721	47.5409	64.3976	89.2928	62.5589	83.9801	44.7342	74.2904	824.867	339.393	808.843	531.714	907.459	762.271	738.635
20	10.0012	0.416719	107.109	94.9374	139.091	31.9694	68.9289	30.9766	99.649	51.5675	62.4532	36.1018	67.3918	65.6589	126.106	48.5577	118.377	70.2472	41.0404	43.8875	66.8788	15.7553	39.8848	102.928	82.7675	42.7816	81.4335	78.09	50.2658	73.0539	56.9538	43.3755	63.1446	135.234	41.5368	42.9038	61.8189	79.3513	57.4907	77.7811	41.8053	63.812	728.77	286.755	694.342	462.066	784.904	662.579	642.63
21	10.5013	0.437555	96.0682	87.4611	121.859	29.8862	58.7511	25.7539	87.6739	42.6998	57.5394	29.7079	61.1432	56.9373	109.534	40.5274	110.144	60.1669	34.5481	37.7777	57.0835	14.5179	35.1907	86.7785	76.8287	38.0544	76.9509	65.6672	42.8137	67.4157	53.1221	38.7301	56.8233	120.508	36.4925	37.1351	59.2889	66.3181	50.6482	70.2555	34.971	51.3074	647.254	248.933	594.182	408.504	688.991	578.323	539.427
22	11.0014	0.458391	85.8748	79.1548	108.793	24.3786	50.8679	22.459	77.6257	34.6134	47.6632	26.5914	51.2421	46.9387	93.2055	33.1976	98.1358	48.8013	29.3411	33.4495	50.73	11.9227	33.8485	77.2764	65.4962	33.7106	68.9703	55.0012	36.5817	58.3769	46.2879	34.1657	50.1113	107.688	31.2128	32.8474	52.0152	57.5477	44.4244	62.0386	31.4077	43.7735	587.259	211.461	518.558	366.167	591.185	491.898	469.209
23	11.5014	0.479226	71.6457	69.8069	94.442	22.3368	43.221	19.6928	70.125	29.6013	40.6009	23.679	45.6618	39.0142	76.4545	28.4705	83.8661	40.8289	27.2257	30.1547	42.6758	10.0353	34.231	70.5157	54.513	30.8626	61.5744	49.1267	33.4174	49.4117	40.4217	29.5121	43.0666	92.2861	27.6652	30.1225	43.4729	48.7691	41.8292	55.1556	28.5689	40.1211	538.572	175.411	444.732	325.651	511.268	429.47	405.185
24	12.0015	0.500062	64.7462	63.9334	81.9787	20.2867	36.5743	18.1879	64.438	22.8737	37.1434	20.0504	40.3647	32.0099	61.6313	24.1019	72.1181	34.743	25.5176	26.8847	37.558	9.97097	35.0041	59.4516	48.3784	30.3661	55.7174	44.7664	28.5358	41.3005	36.68	24.8502	37.3465	83.4266	26.9417	26.5509	37.7538	41.5451	38.1362	56.4243	24.5174	35.2799	493.709	151.403	384.993	302.449	449.251	382.844	359.186
25	12.5016	0.520898	61.6791	60.9638	70.7188	18.9684	31.245	16.5928	61.8106	18.3009	31.9207	18.3258	34.0682	27.8122	50.445	21.3034	62.8035	28.4953	23.394	25.1435	30.2448	8.59566	34.7108	50.7135	46.1656	28.6093	47.6301	39.8361	26.5997	34.5968	31.131	21.3356	35.9556	75.8689	25.4441	24.135	32.897	36.2893	33.3034	53.0568	21.2216	32.8474	460.08	132.024	337.057	276.585	388.084	334.902	320.421
26	13.0016	0.541734	56.2612	56.0498	58.7842	20.7987	26.3717	13.754	57.043	16.0394	26.6649	16.796	31.3103	24.5735	41.4633	18.4398	55.2209	23.8582	20.7583	23.2074	25.7778	7.20473	35.5814	45.124	44.1403	27.2671	42.2364	37.2813	26.8516	30.7568	26.7872	17.8459	31.5622	69.5559	24.932	22.5721	27.2184	31.8554	30.1961	46.434	20.7666	32.0099	428.567	118.934	292.125	248.111	340.377	299.34	281.816
27	13.5017	0.56257	53.4302	53.1696	55.5546	19.9695	23.2156	13.4855	54.0083	14.2495	24.1589	17.195	27.8849	20.5386	36.6552	15.8445	46.833	21.8486	18.0408	21.4174	21.2952	6.01696	36.9724	38.7384	39.2422	27.0795	40.9917	36.1266	24.135	26.4204	23.0364	15.0548	27.975	63.1446	24.7362	21.5471	23.3618	28.943	31.7249	42.537	21.0755	31.0501	399.694	107.878	267.498	232.938	304.849	267.474	248.811
28	14.0017	0.583406	50.0943	49.1421	53.9357	18.1713	19.4565	12.8016	55.5381	13.1674	23.5815	17.2189	25.1756	17.4634	29.8458	13.2162	41.5855	18.6999	16.227	21.0028	18.6025	6.66784	37.7694	34.5481	39.267	25.1674	38.5913	33.6205	23.5245	23.3453	21.3034	13.583	26.8433	55.3505	23.9309	19.3913	21.1159	25.9975	31.53	38.9416	19.5218	37.4854	373.578	98.8391	245.134	214.348	265.765	236.534	219.327
29	14.5018	0.604242	47.6131	49.8911	52.6578	16.7473	17.6427	11.053	57.7343	13.4285	23.4997	16.5193	23.8904	16.227	26.7054	13.9489	38.185	17.081	14.6237	19.668	15.3315	7.65152	38.3311	34.9958	42.9682	24.875	38.9737	33.9055	23.1743	22.117	22.516	14.1199	30.1464	52.8537	24.2894	17.7153	19.5053	28.4061	31.9363	39.8039	19.7902	41.8292	343.208	91.7125	220.629	200.909	235.802	217.822	201.885
30	15.0019	0.625078	43.6103	50.1189	55.9527	17.5287	17.0727	9.8487	55.7578	12.0854	21.8486	14.9987	20.9615	18.9279	23.907	14.038	34.6943	16.1369	12.7528	20.2784	15.0548	8.79056	39.6081	30.7486	46.9626	26.2338	42.9443	36.4842	24.5818	20.5064	23.7038	12.9891	34.9057	50.9084	26.7054	17.3412	19.4078	26.0306	31.8223	40.6662	21.6372	45.7179	315.465	90.362	200.119	190.649	210.102	204.895	187.265
31	15.5019	0.645914	40.3719	53.1696	61.0136	18.9766	17.6179	10.9629	49.8916	10.369	22.6539	13.2162	20.7905	21.092	22.4177	12.7363	31.359	16.625	12.3621	19.2855	15.4455	7.72506	40.1376	31.5539	51.9904	31.245	46.1169	37.0376	30.0894	22.345	26.1198	13.583	38.5021	51.0472	28.6819	19.0575	19.9042	25.2657	29.3576	47.0849	22.7845	48.2644	298.235	92.5987	189.503	181.814	191.585	193.187	177.014
32	16.002	0.66675	39.0872	50.7367	60.1016	22.4829	18.3175	11.053	46.9709	11.4272	25.0295	11.5651	21.2952	23.7847	23.0042	14.0463	28.1046	16.9753	11.6221	17.0727	15.1771	6.60257	40.5357	35.8903	61.1193	35.9556	51.5593	41.797	44.5145	26.2825	31.2533	17.7641	48.1504	55.1878	33.9138	20.522	22.0435	28.8446	33.0027	58.0193	25.4689	53.8943	290.578	97.1392	176.322	172.247	174.679	187.029	166.926
33	16.5021	0.687586	37.7687	47.6778	59.0361	24.021	20.5064	10.654	45.8733	10.9464	29	11.9797	18.9445	27.1687	24.3703	11.7278	23.508	17.4386	11.76	17.4147	14.2173	7.45662	42.9526	39.3893	70.2224	43.8471	67.1317	53.7077	54.4229	31.7736	40.7554	21.7833	60.7203	59.9959	38.5591	23.9152	23.5484	34.4746	39.6329	72.5336	28.9099	55.8635	289.7	92.2172	171.343	161.939	161.264	176.941	161.019
34	17.0021	0.708422	36.2397	47.2222	56.8803	25.7373	20.9376	10.7597	45.9459	10.3856	28.5689	11.4998	17.6749	30.8626	26.0711	12.0615	23.1825	18.2853	11.5246	16.8291	15.5678	7.87951	46.6299	48.9484	88.6337	56.8316	84.9803	69.2056	70.5074	39.7708	56.7093	25.7861	71.9967	68.6366	47.2881	30.4397	24.305	41.6591	50.9249	89.0327	33.7667	63.9416	291.645	93.8361	165.722	162.85	154.478	168.602	157.644
35	17.5022	0.729258	37.9154	50.395	58.0598	28.1699	21.6041	10.8903	52.0318	13.3302	29.057	9.79997	19.7011	33.0101	27.6082	14.4205	24.533	19.9447	12.8264	20.4494	17.2115	9.16472	52.9024	62.2657	110.014	68.6853	105.596	91.1885	90.0816	49.9973	75.8606	32.1156	87.6169	89.1954	59.4185	40.6901	29.5203	52.5926	62.9166	102.163	39.9262	73.3389	285.966	101.174	161.142	163.232	145.521	161.492	160.027
36	18.0022	0.750094	41.4052	54.3331	64.211	34.3532	21.4744	11.0686	58.8817	17.6501	33.1976	10.711	21.149	37.0864	30.6833	16.6986	25.9001	23.2726	15.6248	23.3784	20.5468	8.60393	58.9065	78.5781	129.963	84.1428	123.682	116.222	111.243	60.6394	91.1719	40.8455	109.03	106.857	77.4391	49.9486	40.1376	67.1638	77.3251	123.771	49.8677	89.0814	291.506	106.861	158.156	158.66	139.777	157.139	163.143
37	18.5023	0.77093	45.8883	58.6367	74.4862	40.8611	23.6873	13.0783	64.3406	23.8665	38.9333	13.0865	25.2244	44.8399	36.7039	22.7597	31.5465	27.7304	20.5147	26.4774	24.989	11.5402	61.1836	105.784	148.747	98.4695	139.693	144.989	134.274	75.9176	105.1	51.3239	135.039	124.048	98.9742	61.453	42.4883	87.9506	93.5723	152.221	64.9749	100.658	294.631	112.938	158.449	155.317	134.709	146.636	165.51
38	19.0024	0.791765	53.544	69.7741	85.2414	45.7914	31.8637	18.1226	71.4433	31.245	47.5979	16.0725	32.4328	56.6937	45.8567	32.5789	39.0556	34.8248	28.2186	33.5231	34.1335	16.3409	60.1264	123.722	168.37	112.56	150.854	171.673	148.585	95.9552	114.96	60.1512	161.748	142.833	120.997	68.62	50.9819	112.007	114.57	174.464	83.126	119.248	292.987	114.15	155.902	154.844	133.545	140.542	164.428
39	19.5024	0.812601	70.4903	86.8106	101.179	52.6413	45.5552	23.8665	84.7532	38.2337	60.143	20.8557	43.4729	77.1054	62.3071	46.5811	49.8677	43.0096	38.583	41.6747	50.3145	19.9281	65.0236	143.956	191.663	124.935	159.739	193.542	161.919	113.122	128.067	67.9526	173.195	164.173	146.534	79.3347	63.0223	136.731	129.718	193.111	94.8327	135.796	280.71	112.987	152.517	154.283	135.572	139.094	164.176
40	20.0025	0.833437	96.809	104.749	123.69	59.0692	62.0221	33.832	107.736	45.7675	72.3626	25.8265	59.7035	99.5764	85.1927	60.4114	66.9358	56.4243	49.8512	52.8941	69.6699	24.1993	69.0999	156.948	204.183	133.973	168.639	204.648	175.864	129.946	139.319	73.6074	180.224	184.487	160.715	88.2191	69.3114	156.574	145.167	206.201	102.155	153.246	275.943	122.774	157.212	160.808	141.909	142.413	174.655
41	20.5026	0.854273	117.002	122.933	137.96	65.4962	84.9968	46.2796	123.112	54.0083	86.2581	33.1976	78.7978	115.302	110.022	80.2375	90.6019	76.0721	62.9331	62.8596	92.7743	27.7139	69.9135	171.316	215.061	142.068	178.694	213.507	182.633	142.646	146.063	83.2235	187.603	204.542	171.007	91.5139	75.3155	171.104	157.127	215.792	108.834	168.435	289.692	146.498	177.673	182.058	166.795	159.165	208.735
42	21.0026	0.875109	136.274	143.76	156.013	71.8496	105.401	56.3112	135.071	60.7286	101.008	44.0346	101.008	134.64	137.683	99.1526	114.334	95.2317	73.7131	81.1734	114.912	31.1963	68.3268	186.359	220.666	146.152	183.552	216.639	190.003	150.887	150.725	90.6019	190.654	219.039	179.175	90.9605	81.7424	178.727	168.412	213.832	115.254	172.731	317.621	190.617	211.037	204.927	211.622	187.558	278.587
43	21.5027	0.895945	160.926	160.787	175.27	77.4225	124.845	67.652	150.692	69.5394	111.869	52.7884	122.226	141.743	168.598	116.14	134.624	113.113	79.7742	95.3539	138.521	34.0195	66.2362	191.028	217.851	146.412	189.132	216.542	194.453	158.054	151.871	95.4753	196.26	225.751	181.046	91.3999	91.0009	179.516	176.206	217.696	120.493	183.852	363.49	264.448	263.869	242.082	280.051	229.96	378.289
44	22.0027	0.916781	179.824	179.336	187.286	80.9454	134.974	81.6698	162.611	72.0372	130.581	58.7594	136.609	149.235	188.482	126.423	156.436	132.615	83.1012	100.821	151.765	33.0027	63.3073	187.172	214.264	148.024	189.67	211.53	194.485	155.647	156.598	102.147	196.683	229.526	182.69	93.9703	89.2597	176.661	174.79	209.382	123.722	186.602	437.938	356.021	349.611	299.716	384.439	292.019	515.589
45	22.5028	0.937617	194.2	194.811	197.822	80.8645	146.193	87.2179	165.174	68.8968	135.69	63.3808	148.918	152.473	197.3	130.011	164.815	148.585	88.3248	104.018	165.751	30.4801	60.6146	183.95	205.388	141.906	179.296	205.184	189.279	149.805	154.149	97.518	182.348	230.583	176.092	93.7267	89.6992	169.819	166.304	199.278	117.702	178.28	502.001	435.994	433.293	343.932	499.253	361.041	644.211
46	23.0029	0.958453	205.126	206.371	201.89	80.4002	155.305	83.5002	163.228	67.7816	135.437	62.8678	151.253	153.36	210.293	130.914	166.613	157.233	91.2289	107.891	169.086	31.7653	58.4588	182.168	190.638	132.037	166.947	202.442	181.16	143.548	151.644	94.646	168.118	230.332	162.635	90.7159	88.357	166.06	160.544	190.768	106.833	172.471	581.78	519.404	524.322	396.919	616.999	421.058	793.583
47	23.5029	0.979289	206.338	202.36	208.211	78.8953	152.539	78.0982	154.817	71.3293	137.007	61.0457	151.481	156.924	217.525	127.001	166.914	161.04	89.724	107.24	168.672	31.9207	57.8079	175.709	182.893	123.633	155.899	189.132	157.29	132.956	144.33	95.4348	158.136	221.935	152.376	85.9327	88.1621	162.098	151.871	179.134	99.0882	158.982	701.954	608.909	636.829	461.082	751	499.087	924.577
48	24.003	1.00012	200.009	201.295	199.766	74.4127	146.462	73.2249	147.056	70.6536	138.717	61.8272	145.965	155.443	215.883	118.792	161.862	155.638	84.9968	103.92	159.373	31.0823	54.5296	165.238	168.981	117.133	142.451	170.039	145.103	121.656	131.468	88.7633	148.129	210.09	134.9	80.278	84.2163	152.254	135.918	166.223	90.1708	145.575	809.138	682.777	751.321	514.421	885.064	596.416	1056.08
49	24.5031	1.02096	194.721	202.726	199.994	67.7255	136.121	65.9678	148.064	74.8521	134.25	58.3043	140.23	145.697	212.774	117.393	158.925	147.633	79.0663	98.6074	147.47	29.6996	51.0794	153.344	148.675	110.193	127.595	154.239	128.083	110.437	119.768	81.8077	132.688	193.16	121.216	67.9774	76.7478	137.341	120.753	147.511	80.4977	131.525	914.317	739.747	872.681	575.29	991.926	699.876	1157.71
50	25.0031	1.0418	185.658	183.852	200.603	64.9262	125.041	59.4921	141.132	77.2194	125.846	56.8886	131.174	132.347	202.613	109.607	154.573	138.383	72.8259	90.8869	138.301	26.4774	49.4522	136.016	130.166	98.2011	113.87	136.78	109.428	101.471	105.368	75.0148	112.853	177.84	109.168	62.6077	64.2027	120.679	108.297	139.123	73.0457	114.675	1012.23	767.915	972.749	617.385	1097.34	795.293	1260.95
51	25.5032	1.06263	169.102	171.803	189.686	57.9789	109.998	50.1196	127.001	72.2081	114.708	53.1138	114.342	122.201	190.19	96.7531	141.954	127.522	63.755	82.6213	121.852	25.4928	44.9778	119.589	116.563	86.2177	98.4208	120.354	94.3528	87.5185	92.6033	66.7566	99.8034	161.837	93.4252	56.1154	58.467	105.898	98.3151	122.445	61.9733	100.723	1099.75	798.17	1057.76	642.897	1182.66	851.353	1325.01
52	26.0032	1.08347	153.124	158.461	174.521	50.5839	97.8591	45.1001	111.917	72.1999	97.6476	50.787	100.821	106.337	169.949	85.1513	131.28	115.831	56.8067	70.5396	103.424	24.8989	41.74	104.099	100.959	78.2766	86.8272	105.092	83.6225	74.5267	81.2874	58.6619	92.0912	150.285	79.8633	50.2823	51.1934	94.3932	84.346	108.338	52.8776	92.994	1175.04	810.894	1131.72	659.288	1249.72	925.395	1358.71
53	26.5033	1.1043	137.023	145.516	159.559	46.9139	85.1596	38.6483	103.717	65.943	85.1844	45.7344	85.8426	94.2792	149.121	73.7535	116.465	98.7628	50.2419	59.915	89.2441	22.3037	38.7218	90.578	84.5491	71.4837	76.1052	88.6089	70.5322	64.211	67.0177	52.804	81.246	132.745	69.9218	44.2948	45.6857	83.4266	72.3709	94.9715	48.3628	86.4126	1237.86	805.313	1197.9	679.008	1300.69	999.833	1380.47
54	27.0034	1.12514	124.527	127.765	141.434	40.8455	70.8246	34.0682	93.3277	63.1776	71.7283	39.9096	71.9967	81.0594	130.247	66.2528	104.506	85.3875	44.1891	54.5296	77.5283	20.465	35.3939	80.3432	73.3389	67.4157	70.9956	77.7397	60.0124	56.0262	59.0039	47.7606	74.2334	118.581	59.9802	41.6995	40.2838	73.0944	65.2682	83.5894	42.5288	77.577	1256.25	784.601	1238.51	686.224	1324.5	1045.39	1391.49
55	27.5034	1.14598	111.852	111.844	123.128	36.1431	60.1264	30.2117	82.2876	59.2963	60.655	34.6217	63.4378	68.9859	110.079	55.961	94.0273	72.8425	41.8779	47.1502	67.9204	16.6903	33.604	71.435	65.0889	63.6327	62.1361	67.0094	51.6898	46.206	51.9095	39.9832	67.4074	106.239	52.0474	37.0128	32.9209	62.9818	56.3756	73.3876	34.5233	68.0013	1268.05	758.428	1259.87	681.067	1342.89	1071	1383.08
56	28.0035	1.16681	99.4852	97.948	105.686	31.7984	51.9904	24.7527	72.5823	53.5533	55.961	29.878	54.0332	60.2487	96.3376	48.0447	80.3515	63.6162	37.4035	41.0974	55.9205	14.6733	31.1963	62.7952	55.2779	55.4075	54.5939	56.701	46.206	38.5509	45.694	34.7108	56.9695	93.336	41.1056	30.4645	27.975	52.4712	50.6399	62.7787	31.3755	56.9051	1267.27	728.55	1246.05	664.206	1359.27	1064.68	1346.79
57	28.5036	1.18765	92.7734	87.8675	95.6306	26.8516	42.4074	22.6052	65.0236	46.7356	53.488	27.4298	48.2975	52.3572	83.5085	42.1711	75.1527	56.9051	32.9209	38.299	48.1752	13.4524	30.9931	51.5188	52.4464	51.6328	48.4602	50.8275	44.9052	34.9793	39.7303	28.4788	50.5995	86.0384	35.6302	28.4466	25.9166	45.6122	43.3755	52.8454	28.0393	52.5034	1255.85	695.473	1214.83	650.886	1337.53	1040.19	1304.52
58	29.0036	1.20848	82.7266	82.2218	80.0426	23.4758	39.6412	19.8141	62.1112	41.2435	48.0943	25.0046	44.7011	47.8746	73.3959	35.2643	68.6449	47.9721	25.7622	32.7582	42.3339	11.4511	28.43	44.4492	46.4258	45.8806	41.1783	43.8305	43.3185	30.8791	35.9069	25.6969	44.7664	76.9427	33.6858	25.0947	22.7918	38.4617	37.3465	43.4159	25.5176	44.4814	1201.43	659.922	1176.54	642.152	1281.71	1006.93	1255.2
59	29.5037	1.22932	74.7692	75.2175	68.7092	23.223	36.2976	17.8128	55.9527	31.8223	41.8705	24.021	39.2505	43.6356	64.3571	30.0572	66.7731	40.3729	25.8513	27.7874	36.4925	9.6777	27.8122	43.0739	42.2364	38.4939	35.8903	37.5663	41.5368	25.4772	30.4075	23.8821	38.9572	76.3736	30.049	22.9306	19.1228	31.5622	31.9124	36.9071	24.1423	39.7303	1145.64	626.156	1126.47	617.56	1246.29	961.745	1209.06
60	30.0037	1.25016	68.9531	68.0984	62.9736	21.3926	31.7332	16.3492	49.9652	27.2588	40.4299	21.2869	34.6621	36.7775	57.8814	24.9807	63.2834	36.2728	24.0366	24.4034	33.9625	9.07555	27.2505	38.0057	39.0795	31.9281	32.6038	35.6706	40.1459	23.9152	28.1947	21.8486	35.5244	70.8007	25.0865	23.3214	16.6094	26.7219	28.2434	32.84	22.6622	37.2978	1084.45	581.026	1061.9	598.429	1188.21	909.371	1142.19
61	30.5038	1.27099	61.6472	61.0203	53.2848	18.4968	26.1281	14.7137	47.4508	23.3453	36.2323	19.6845	31.4399	33.0266	48.6229	22.4425	56.7746	32.3923	19.4326	22.6218	28.9347	7.66807	24.7123	32.498	34.3119	27.8766	30.0407	31.416	35.427	19.9125	23.793	17.4552	30.3339	65.3822	23.9309	20.7335	15.1854	23.5328	25.1435	29.4146	19.9934	31.4482	1012.57	537.487	992.055	572.991	1116.78	856.556	1060.79
62	31.0039	1.29183	56.7815	56.7815	42.7816	16.2435	22.6052	14.8599	44.7011	21.0589	33.1655	17.3007	26.8929	31.3673	42.5784	20.75	53.8217	27.5925	15.4943	20.3437	25.2979	7.78206	22.4747	32.0669	29.7971	24.1423	27.5273	28.6498	31.7902	17.6997	21.4257	14.4858	31.017	61.1515	23.3048	18.22	14.6972	21.7098	20.6608	26.0058	20.1892	27.006	956.606	499.225	909.482	546.018	1045.05	796.81	997.801
63	31.5039	1.31266	53.6169	51.4447	38.8763	14.9491	19.7415	13.9323	43.0666	16.3979	32.9779	16.3244	24.6148	26.5427	37.3796	16.91	49.9973	23.3131	14.0463	18.5777	24.4521	8.41639	23.8251	31.1797	27.7792	20.408	24.932	25.7208	27.4703	16.4467	20.2867	14.7707	28.0476	58.0442	21.206	16.3897	12.2077	18.334	19.9934	23.622	18.2688	23.4675	877.71	455.098	838.271	500.052	967.187	731.556	917.884
64	32.004	1.3335	49.5977	48.3293	36.737	13.981	17.9681	13.0948	41.7722	14.9656	34.1491	17.4147	20.8557	23.5411	33.604	14.9169	47.6549	22.5399	13.4607	17.7972	21.4413	8.55521	23.793	30.7817	26.1602	19.7084	24.4273	22.3607	23.4841	17.1702	18.6264	12.7124	24.4926	55.1805	20.124	17.1132	12.2969	18.6917	20.3676	20.5634	17.8293	20.9127	813.146	405.909	778.34	454.941	880.771	669.07	847.427
65	32.5041	1.35434	47.4746	42.5442	31.3342	15.5356	15.9907	12.3787	41.398	14.7137	34.5647	16.9505	17.3899	22.1492	30.5941	15.5843	43.0905	19.1559	12.7207	18.0739	21.4983	7.47317	22.9711	29.5608	23.451	19.8224	22.8902	20.3593	21.2382	18.3258	18.562	9.97097	21.6454	52.6091	18.2449	17.3743	13.4607	19.497	20.352	18.8875	19.668	18.8057	748.747	365.467	709.106	421.529	796.12	597.271	771.519
66	33.0041	1.37517	42.6909	38.9077	28.9016	15.4621	14.0868	10.1824	40.8611	13.0461	31.3103	13.127	14.7137	23.1173	30.5049	12.9726	39.4297	15.0309	11.6386	17.024	21.5471	6.11441	19.6762	29.1545	21.7098	17.0075	18.6347	22.7597	20.7417	16.4062	18.1465	10.1659	19.9769	50.2014	17.5443	16.0477	13.4524	17.8054	21.6041	18.1952	17.3255	15.9907	680.239	321.283	628.491	383.837	704.62	530.491	689.754
67	33.5042	1.39601	39.4207	36.8411	30.0738	16.3409	12.5579	8.88892	38.9416	12.0781	29.7079	12.0284	13.6152	20.2701	29.5773	9.77515	35.9878	13.7457	9.70161	13.7779	20.4898	6.08959	18.6429	28.7472	19.44	16.1369	17.0001	21.7098	20.7178	13.5913	16.4623	9.77515	19.1881	48.4198	17.4552	15.5273	13.5343	15.9254	19.2285	18.1465	17.2272	15.5761	615.574	281.336	547.673	343.192	616.255	468.814	609.838
68	34.0042	1.41684	37.6384	33.8232	29.1057	15.5513	11.4106	9.19782	39.3727	12.5331	27.4537	10.5566	14.3552	16.17	28.9099	10.027	35.8012	13.5094	9.29527	13.4607	16.3731	5.39826	20.8318	29.4634	21.4009	15.1615	19.1881	20.3676	26.1115	13.9241	15.8197	9.116	18.4719	47.8498	16.3079	15.5025	13.6804	14.7055	17.8698	17.5287	18.8626	15.2258	546.846	240.349	472.123	303.873	542.672	406.137	549.043
69	34.5043	1.43768	33.7822	31.7977	26.9656	15.4869	9.27044	8.56348	39.8039	13.811	23.679	11.2645	13.2814	16.1369	23.9961	11.3049	34.5968	13.8836	8.53039	13.9893	14.8682	6.27713	20.6443	30.5288	18.2366	14.779	17.7071	18.4563	27.8692	15.2589	16.3492	9.01855	16.1617	45.2794	17.1545	15.0309	16.7234	15.9254	17.7806	19.3021	21.2299	15.4455	485.113	215.462	420.765	271.371	475.166	358.536	497.745
70	35.0044	1.45852	31.1954	30.0236	25.9405	15.4869	9.72643	7.74988	38.583	15.7057	22.231	10.3939	12.4191	14.7459	22.2715	11.4428	32.8887	12.842	8.36767	13.5986	15.4704	5.84597	19.1642	29.6178	16.5119	14.6402	16.7151	17.7641	28.6332	14.6319	14.5428	8.27849	14.5749	46.9626	17.1785	14.8599	18.3662	15.9337	17.0001	21.32	20.0017	14.8112	437.329	187.713	372.862	245.971	421.09	313.652	438.215
71	35.5044	1.47935	31.0323	29.5197	23.8251	15.9181	11.0686	8.28677	38.8276	18.6347	21.7429	8.09923	11.5972	14.8434	23.3214	11.1587	29.9028	10.9142	8.59566	13.9654	14.5023	6.84619	19.3756	30.3018	19.9612	15.1532	18.1952	17.4634	33.1002	15.1449	14.7377	7.83906	17.0075	47.4352	18.562	14.9739	19.1715	16.0725	18.3423	22.4508	17.7641	15.7875	398.945	165.884	323.886	214.169	362.074	279.482	399.775
72	36.0045	1.50019	29.2673	30.0072	22.0196	15.999	11.1826	8.0505	38.982	19.6358	20.01	7.59452	10.483	16.1782	22.4342	10.7349	29.8945	11.0447	8.99465	14.1603	13.412	5.60143	18.8626	30.3091	23.0934	16.4706	22.1492	19.4648	37.786	17.309	14.836	9.6777	19.6441	48.5494	19.2938	13.5664	19.3674	17.9838	17.9029	25.103	18.505	19.1715	360.935	141.12	287.178	190.243	324.105	248.794	360.577
73	36.5046	1.52102	30.6177	31.7813	21.1325	15.9907	10.5318	8.76665	37.7777	20.0017	18.3009	8.46512	10.2229	16.3327	21.8725	11.9071	28.3813	11.2314	9.01028	14.1603	13.5343	6.79747	18.3745	32.0503	27.6247	18.1309	23.5898	21.7512	41.3658	15.1854	16.1047	11.9475	21.9948	49.2003	20.807	12.4035	18.0739	18.1226	18.4076	32.612	22.3119	21.7999	325.375	130.942	252.195	174.964	283.444	211.476	326.7
74	37.0046	1.54186	33.3512	32.6925	20.0265	15.0475	10.6862	10.7432	37.4605	19.0502	19.44	8.96983	8.07532	16.5689	20.9127	12.1102	26.2825	12.0284	9.02682	12.6306	13.5986	6.52903	19.8711	35.256	31.4564	20.5634	26.0058	25.1839	45.8972	14.3635	16.2435	11.8657	23.4758	51.3809	23.2726	14.1281	20.4981	18.619	19.4483	39.1852	24.8097	22.8654	293.93	114.069	227.618	157.944	243.164	184.214	297.746
75	37.5047	1.5627	35.7595	33.856	21.3843	15.7388	10.5152	10.7919	37.9321	19.0171	20.3023	9.43316	8.82365	17.9755	23.0115	14.0546	27.4454	13.2493	10.3038	12.216	13.8183	7.27735	19.5871	40.4548	39.8122	23.7525	32.213	29.2197	49.4935	16.4062	17.7319	13.754	26.6888	55.8387	26.2908	18.0003	23.1338	20.579	21.7181	45.1406	25.4036	27.234	269.264	102.761	196.532	145.342	212.835	165.917	269.996
76	38.0047	1.58353	36.7117	36.0438	22.7348	17.8128	12.2481	9.60416	36.8749	18.2283	18.6429	9.36881	10.711	18.8544	25.6233	17.4313	24.0292	14.1033	10.882	11.5899	13.3145	8.77493	19.0419	48.9318	50.274	26.9251	36.2562	33.661	51.3405	18.7248	18.676	15.4134	30.7403	63.0793	29.3494	21.8725	26.1115	21.8155	25.3549	52.804	28.4061	30.0333	245.947	96.6014	175.648	136.45	191.715	148.254	245.548
77	38.5048	1.60437	37.7204	37.4188	24.2729	17.7153	13.8432	8.57084	34.8	16.6747	18.1548	8.45684	12.0128	19.554	28.4466	18.5538	20.0265	14.1925	11.1587	10.4665	15.8197	8.20495	19.5788	57.3197	57.4742	30.6024	41.398	39.8204	53.4714	18.6264	19.2203	13.3467	36.4842	67.994	31.2781	22.7192	25.4202	22.4259	27.4942	60.8095	29.821	34.117	224.363	93.7874	155.332	127.81	171.888	139.688	226.65
78	39.0049	1.6252	39.8106	40.2507	29.8136	17.252	13.2162	11.3775	36.6065	18.6429	19.3913	7.85561	12.0781	18.3828	29.8945	22.3607	23.1255	17.2759	12.0698	10.597	19.5871	10.0436	20.6608	69.3518	63.6327	32.8722	43.164	48.5577	62.2013	18.4968	21.4579	13.2732	40.7471	73.9484	35.427	25.7943	27.5107	26.3229	32.9945	72.6393	34.4829	40.6828	211.964	97.1797	144.448	130.779	156.724	132.846	215.699
79	39.5049	1.64604	42.1542	45.953	33.5718	20.2049	14.1355	16.3814	39.9749	22.2228	22.9306	10.9546	14.5998	21.092	33.3769	29.3576	26.8277	19.8307	14.6402	12.7289	25.9571	10.2229	22.7027	85.1274	76.9997	37.2491	50.4285	59.6631	66.1057	23.2965	24.362	16.6177	48.9971	82.328	39.0068	28.4218	30.3257	31.4969	40.7149	80.596	44.0751	48.0778	197.752	103.907	137.214	131.78	152.811	126.638	209.069
80	40.005	1.66687	48.2719	52.9172	46.4019	21.3034	17.9351	21.9948	45.4007	29.3898	29.1701	13.7457	18.1309	27.0713	38.4286	39.3727	30.4884	27.7874	16.7151	15.0962	38.5757	12.0367	22.7348	98.6074	93.45	41.8218	60.1917	78.488	74.6407	29.4882	31.9851	21.0185	62.0708	94.4668	46.7356	33.7428	34.857	39.5272	50.4285	95.4265	50.9985	57.3115	194.806	115.265	139.33	136.132	153.242	126.883	207.132
81	40.5051	1.68771	62.7698	65.3239	57.6047	24.3133	28.4383	29.6013	54.5213	37.3953	40.5688	17.2272	25.2814	36.8262	51.3405	50.5425	38.1362	34.2227	21.4257	18.5777	56.1402	16.5763	28.1864	109.282	110.998	50.7705	72.7119	95.7768	89.8867	37.7133	51.2265	28.4631	78.6434	105.181	54.9442	39.8931	40.7398	51.6328	60.7608	108.85	55.8874	64.5281	203.097	134.124	146.921	145.407	159.709	138.338	213.234
82	41.0051	1.70855	77.7716	77.5602	69.3279	31.2367	40.1293	39.5593	66.2528	43.5216	50.7539	25.3145	39.2992	51.6576	63.0471	59.2393	50.6399	44.5798	29.3411	24.7362	74.079	21.1325	33.9055	127.432	122.502	63.3477	85.9079	116.596	105.751	54.4156	67.5545	37.729	93.7506	117.475	67.7173	47.8011	47.7689	71.2401	73.0291	126.96	61.0862	74.6407	214.413	157.253	161.378	156.252	175.428	150.452	227.918
83	41.5052	1.72938	95.0677	95.4422	86.7463	37.0211	57.7757	47.4674	79.6436	50.5425	65.5284	37.4523	55.2779	73.8841	82.4669	69.2544	65.0485	60.7856	38.5187	34.5481	98.0788	25.16	35.37	148.414	139.814	74.5184	103.791	132.501	120.679	72.5409	85.4041	47.3782	109.135	137.106	82.4503	55.0582	57.3363	93.2468	85.3057	139.611	65.3574	88.3321	239.381	184.507	183.816	171.157	195.75	168.431	248.266
84	42.0052	1.75022	114.61	109.508	113.284	42.7411	70.8089	55.2935	92.9784	59.573	85.542	45.7832	74.6324	91.6518	106.036	83.5324	83.2235	80.8562	50.7383	45.7023	119.54	27.7222	40.3325	163.668	154.898	87.6252	127.742	148.845	135.283	94.2958	100.048	57.8888	124.479	152.352	98.4861	60.6799	70.4339	114.342	100.454	152.946	70.7758	101.952	272.859	219.222	216.276	189.209	222.167	201.567	276.813
85	42.5053	1.77105	138.341	124.763	126.432	45.2297	84.8019	59.2071	107.891	68.6118	99.9662	56.5714	98.0953	107.369	133.794	92.7826	103.204	104.742	56.7663	59.5004	131.126	29.4064	42.822	173.651	168.574	97.0868	143.85	168.273	151.302	114.992	112.137	69.5228	136.259	170.608	117.955	65.5854	80.7422	124.17	114.073	174.179	79.0985	110.038	324.911	256.132	253.245	211.11	264.195	237.917	320.705
86	43.0054	1.79189	153.563	142.035	138.212	49.4604	102.009	63.8037	126.66	77.5448	112.397	66.9037	115.749	119.752	160.91	103.351	123.316	126.318	64.1457	71.0204	143.329	32.954	43.7496	182.307	176.303	103.383	159.307	177.62	159.991	128.913	123.543	78.1065	144.379	184.023	128.075	73.9898	95.2804	137.789	131.736	190.662	89.895	121.795	375.107	297.657	305.678	232.295	320.876	280.482	369.128
87	43.5054	1.81273	164.489	157.809	144.256	55.7983	109.575	63.242	135.34	84.2733	120.842	70.4265	128.807	130.931	180.069	109.835	146.087	139.245	72.9078	79.2042	158.673	31.9363	45.1084	190.638	177.011	111.421	168.207	185.406	167.98	145.021	133.835	85.941	146.551	196.715	135.494	79.0258	101.033	140.847	139.587	198.382	99.2831	133.632	422.001	346.251	361.431	261.95	372.024	320.803	431.154
88	44.0055	1.83356	170.729	165.473	148.015	57.157	116.677	63.9986	142.785	88.129	123.47	75.2015	133.737	141.824	193.469	115.693	161.163	146.657	76.4545	84.4112	166.971	32.4898	49.1194	190.231	179.776	115.904	174.317	186.724	174.114	149.577	133.583	90.8869	149.48	199.026	141.165	79.8394	104.026	139.708	143.484	204.468	100.008	142.092	479.873	398.384	416.762	292.694	439.314	365.54	488.487
89	44.5056	1.8544	175.008	173.365	148.519	57.3767	119.679	61.5174	148.349	89.8867	126.863	74.5267	134.038	142.394	198.578	117.97	170.096	160.633	77.2846	86.7298	166.939	32.1726	49.2573	185.171	178.361	119.345	177.035	191.028	168.989	156.256	129.515	97.8756	153.035	195.576	143.435	80.4738	108.973	139.993	144.33	197.496	100.479	151.684	528.818	433.147	458.094	314.685	493.553	412.572	547.508
90	45.0056	1.87523	175.577	172.365	147.365	58.8817	122.298	63.2346	150.594	86.4291	126.497	72.2155	133.786	138.318	200.897	118.206	180.94	165.051	75.4782	89.9924	163.66	32.2866	46.2143	181.542	168.476	122.144	171.739	185.463	168.127	160.032	134.917	98.0953	150.188	198.944	138.358	76.7478	112.927	137.212	139.92	188.531	96.265	150.415	584.4	454.086	507.076	338.79	557.023	454.978	598.429
91	45.5057	1.89607	174.488	170.282	145.086	57.2379	123.323	63.9343	152.693	86.3473	120.671	70.41	130.955	135.267	194.347	120.086	198.187	166.337	74.5837	93.4905	159.975	32.4898	44.4327	177.157	166.223	120.834	163.456	179.232	169.916	155.273	129.995	97.4196	146.673	202.759	127.742	75.4616	116.604	134.177	135.226	181.282	90.5863	143.435	618.323	471.039	547.158	360.634	612.044	495.272	626.772
92	46.0057	1.91691	175.187	164.676	143.386	53.9596	119.54	63.185	147.593	85.2166	115.961	67.9287	125.325	132.679	184.983	116.661	196.137	166.337	72.7855	92.5546	149.911	31.8876	43.3672	164.669	158.372	116.937	156.362	174.31	167.093	149.886	125.586	97.0455	144.265	203.101	118.946	74.3391	117.767	129.775	129.914	167.077	86.6562	136.764	649.801	474.835	578.526	374.465	646.289	521.445	661.044
93	46.5058	1.93774	168.662	159.705	140.522	52.5356	123.08	61.0862	141.238	78.6839	113.138	65.4144	118.938	126.675	175.83	112.894	190.776	160.812	68.335	90.9035	144.972	29.7722	41.8779	153.075	145.013	108.745	149.244	163.066	151.921	140.555	119.208	93.0106	138.725	201.434	109.582	69.9218	117.076	123.486	122.169	156.298	81.2386	124.927	677.693	466.607	607.696	390.346	676.581	542.387	678.355
94	47.0059	1.95858	158.656	149.178	133.095	49.8512	119.288	58.9138	137.203	73.2654	106.923	61.7132	114.521	117.849	165.312	106.312	180.378	151.595	67.31	88.2595	141.792	29.0156	39.1852	141.45	132.208	105.019	133.258	156.412	136.048	127.196	109.738	86.909	130.711	189.719	92.7017	65.4962	114.529	112.861	114.033	139.22	79.1316	117.588	693.073	447.726	611.263	396.252	696.006	561.748	684.533
95	47.5059	1.97941	145.493	135.965	122.706	44.2047	116.262	55.3671	130.743	69.1404	101.528	58.7925	107.939	106.768	159.413	95.2151	176.758	140.027	62.4698	80.3681	130.174	28.1781	35.9556	125.919	118.678	99.7713	117.955	137.886	118.133	115.749	98.5835	80.7091	121.558	175.473	82.1331	58.2878	102.318	101.13	99.934	125.398	72.7368	107.858	691.952	436.759	604.175	390.118	705.144	560.709	681.269
96	48.006	2.00025	131.768	122.819	121.363	40.9347	108.273	47.7275	120.151	64.495	91.4652	54.1628	95.5323	93.8076	149.74	84.2402	167.533	129.629	60.9805	69.9871	119.646	25.1186	31.7902	115.375	110.721	92.8396	104.091	123.967	102.432	102.196	88.2264	73.2654	120.679	155.907	72.2651	50.6078	91.0092	87.5268	90.2848	109.957	64.0317	91.2611	677.675	406.064	590.688	383.324	705.622	546.781	659.141
97	48.5061	2.02109	125.015	112.6	110.055	35.2725	94.9467	42.9277	104.237	58.8081	80.3681	47.5565	83.8578	84.0858	133.224	74.3879	148.495	119.907	55.5951	61.3712	110.169	23.28	30.5702	101.325	100.853	82.2876	96.1179	111.478	86.339	86.9495	76.6007	67.1556	112.674	141.84	62.8927	44.7342	80.8645	72.6549	81.8408	94.3206	57.9136	79.4156	665.052	372.618	572.219	370.552	683.062	535.143	632.462
98	49.0061	2.04192	110.347	100.559	94.6129	32.783	82.3694	38.4451	91.9285	50.2014	68.8232	43.3755	76.4379	75.7797	121.647	64.6421	133.583	103.855	49.705	56.7093	97.7938	20.8806	28.4549	89.9189	91.8311	75.7871	83.6059	98.1845	74.3796	73.2488	67.2043	57.157	99.3318	127.262	56.1485	38.1031	69.4088	61.8345	73.6561	81.0024	49.5662	69.4254	660.033	343.655	551.893	360.016	668.592	507.6	586.23
99	49.5062	2.06276	97.1261	86.1919	85.5585	27.6082	70.922	33.3034	80.5225	45.238	60.655	39.153	67.8469	65.3004	103.994	55.0251	123.169	87.5682	43.4407	51.1207	82.9146	20.7261	24.6305	79.0176	79.115	68.0179	73.737	85.9493	66.228	62.0386	60.9152	51.015	88.9996	115.042	47.9803	34.8248	63.6327	53.1708	67.6437	71.5573	45.5552	62.7217	625.852	308.721	521.381	342.484	644	475.819	547.848
100	50.0062	2.08359	86.4771	75.5665	75.5674	25.8026	65.6102	30.049	71.264	42.196	54.6675	34.8331	58.524	57.2379	88.8451	49.591	112.796	75.5352	35.4996	44.8887	66.7648	18.3258	23.8582	68.4978	71.2962	59.1823	66	76.9675	56.8481	52.7718	50.388	46.2557	79.2125	100.666	42.8386	30.1464	57.0513	45.0836	59.3294	62.0138	36.4272	53.0651	598.319	276.228	482.668	315.816	613.727	446.571	509.365
101	50.5063	2.10443	75.9009	66.4957	67.2447	26.1685	54.6997	25.8109	65.0806	34.1491	51.5188	31.3185	49.2573	53.0237	81.8813	42.1711	101.333	67.0498	31.8067	37.9321	60.0455	15.2341	24.0936	60.5898	63.2181	51.8203	55.9931	67.5784	49.078	46.491	42.8386	39.552	71.7522	89.6826	38.8027	26.7789	49.9817	38.6244	50.901	54.5618	31.0336	45.5395	567.816	252.22	445.309	287.089	582.12	408.374	461.68
102	51.0064	2.12527	71.6129	58.7752	60.0455	19.7415	49.7537	23.9391	54.1058	30.8708	45.637	26.7872	42.8873	45.5965	72.8912	34.743	87.9911	59.0766	29.1462	32.3675	54.3255	14.5593	22.9472	54.3016	53.6259	45.751	50.4368	58.3852	41.0404	39.7634	37.9735	33.7915	61.8915	77.2442	33.7667	24.135	44.7011	35.712	45.466	48.8583	27.9336	39.6577	522.18	219.685	401.532	273.12	537.763	367.541	407.211
103	51.5064	2.1461	64.9011	52.6657	54.399	19.1145	42.1141	20.4577	46.7356	25.6803	38.0949	25.1352	38.1684	41.3658	65.0806	31.3424	77.1376	51.1364	24.078	31.0418	46.0764	11.931	20.8318	45.6692	48.6064	39.2909	44.9696	49.0541	33.4413	35.1907	29.6913	30.1391	55.961	68.8232	29.3411	21.2869	37.1351	31.3424	41.3171	44.0751	25.3632	36.167	484.571	195.767	365.157	247.355	492.992	324.341	362.343
104	52.0065	2.16694	57.5551	45.3598	46.9875	18.3506	34.1822	17.9433	41.1139	22.4912	36.1753	22.4508	32.3923	35.2477	58.2225	28.5036	68.1641	44.7581	21.3926	27.0878	41.5773	10.3203	18.676	40.0558	42.537	34.2631	39.6899	40.4217	29.6665	28.4549	25.3714	24.8346	49.6884	60.1181	25.5994	17.3982	31.6927	25.2409	35.313	37.8678	21.4983	33.0836	447.899	176.176	331.371	223.427	444.602	291.181	328.158
105	52.5066	2.18777	50.8916	37.9646	41.0726	18.1143	29.7152	15.7222	36.8179	19.9208	32.5872	18.2118	28.5689	30.9113	52.7718	24.476	61.6074	42.8055	19.5705	24.8015	36.623	9.76688	18.4398	35.6302	35.4996	32.0099	35.3617	34.7513	25.2575	26.0141	22.4829	22.0279	41.8705	57.157	23.8987	14.2008	29.0644	21.8891	29.5939	33.7511	18.6595	27.8362	416.371	160.947	299.178	206.131	405.299	259.501	294.158
106	53.0066	2.20861	46.7748	34.8155	37.4201	16.7068	27.4298	12.899	31.0253	16.91	29.9028	17.6427	25.2657	27.8444	45.6857	20.4981	54.0488	36.9154	17.7402	21.6206	32.6847	7.86296	17.6179	29.7152	31.872	28.5201	30.6346	33.4495	20.3354	24.1423	19.9769	20.5634	35.2882	52.5521	19.7654	15.0548	26.4618	20.6774	26.7458	32.4732	18.5289	22.3037	386.782	148.011	271.078	189.649	371.755	244.279	263.975
107	53.5067	2.22944	43.2194	32.7171	33.3852	16.2021	24.3216	11.4189	26.4369	15.2672	29.0239	16.6094	23.3048	21.9626	39.3966	17.4064	48.9723	29.3089	16.625	18.4315	26.9986	8.42467	18.5289	25.9571	31.359	24.7693	25.8348	26.1768	18.2853	22.3607	17.8128	16.8696	30.1391	47.8581	15.7057	14.209	26.0462	21.1003	23.7608	29.1949	18.0895	21.2465	360.732	136.833	245.499	172.344	341.418	223.256	241.96
108	54.0067	2.25028	37.9154	30.4145	29.0405	15.0309	21.2547	10.7027	23.0042	12.9891	25.2326	15.1201	21.8808	17.5609	34.9471	15.0631	42.139	25.1269	12.5736	15.4943	24.3299	8.1075	17.0727	23.3701	29.878	23.0934	23.3048	23.8739	17.7972	20.921	15.5191	12.8834	28.8943	43.9611	13.6483	12.9073	22.9224	20.1644	21.7751	26.3478	16.3079	20.2536	341.361	129.437	231.148	158.709	312.455	204.024	227.959
109	54.5068	2.27112	34.6123	27.1843	26.8359	14.2339	19.1715	10.8002	21.3274	10.939	23.2883	12.6149	19.9208	17.0001	31.8637	14.4858	38.526	21.7668	10.9225	14.2008	24.7206	8.21322	17.081	22.0196	27.5107	22.1336	21.2869	21.8238	15.8445	19.3591	14.665	12.1755	25.4606	42.0167	13.3228	11.1909	22.0922	18.3423	20.0017	21.9139	17.4717	16.2996	319.167	127.777	214.853	148.296	285.535	195.905	207.295
110	55.0069	2.29195	32.1066	25.167	26.038	14.4453	16.113	9.58853	20.636	10.5888	23.1825	10.8572	18.3092	15.7388	26.2255	13.5499	38.1114	19.3269	10.6136	13.0213	20.3023	7.94478	16.625	22.0196	26.3882	21.4413	21.3274	19.497	14.4609	19.2451	14.2256	10.5152	23.3857	37.3383	12.2077	12.4035	20.9458	15.1688	17.4386	20.9045	16.8208	14.7625	287.74	127.631	196.621	142.901	264.065	186.752	193.326
111	55.5069	2.31279	31.651	24.5647	23.7682	14.5998	13.4203	8.13968	17.6832	11.8501	24.7858	7.35917	16.796	14.9004	24.59	11.9392	35.541	17.7567	9.29527	12.8668	16.9918	7.22036	16.4062	21.3522	23.6873	18.1713	19.6441	17.024	14.9739	19.1798	13.4524	9.13255	19.8711	33.0671	12.5497	11.9392	20.3023	13.3633	14.2421	20.2536	16.1782	13.07	270.622	124.93	189.087	136.466	241.83	173.727	180.521
112	56.007	2.33362	29.7311	24.7196	18.676	15.5025	12.9891	8.66921	17.5526	9.70988	25.0543	7.32608	12.9073	15.1688	22.7275	10.198	33.5966	15.2175	8.48167	11.7112	15.0392	6.51248	16.8861	20.8153	24.8428	18.4398	17.0727	17.3255	13.6556	19.1311	11.7278	10.084	18.3662	30.1464	12.1672	10.2799	17.4386	11.9153	12.9891	19.0419	15.0061	11.2148	254.627	127.72	178.909	133	227.618	169.318	177.535
113	56.5071	2.35446	28.2176	24.2476	16.0881	15.543	12.4035	8.69311	17.1628	10.6209	24.1019	7.26908	11.4842	15.0309	17.6666	9.61243	29.7971	13.0617	7.65152	10.8572	15.8197	6.33413	15.6	20.9376	23.3002	16.1782	15.4216	15.5843	11.8013	18.2522	11.988	8.75838	18.2283	28.43	10.654	10.1089	16.5689	12.8917	12.785	17.0727	14.5179	11.8252	246.98	133.399	177.258	129.006	222.297	172.141	180.536
114	57.0071	2.3753	28.9092	24.1747	15.8684	16.8291	10.0767	8.13232	16.8043	10.3773	24.4521	6.87929	10.6706	15.1045	16.796	9.36881	26.209	14.4858	7.91996	10.6209	14.3396	6.55385	15.1449	18.2118	21.5719	13.9893	15.1615	13.7862	11.8583	17.0727	11.7112	7.75724	16.853	28.7316	10.084	10.0436	16.3161	13.2162	13.4203	15.8445	15.7553	11.7848	248.021	142.796	178.275	132.032	222.753	174.565	189.095
115	57.5072	2.39613	28.5347	24.8089	15.3885	18.3423	9.22172	8.83193	15.7471	10.1006	25.3301	7.50535	10.369	17.2924	17.195	7.83906	23.4593	14.5593	8.1645	10.1254	12.0367	7.22863	14.8765	16.7068	19.782	13.4285	16.5441	14.2578	11.1256	15.9254	12.4274	7.61107	16.8613	29.114	9.83215	10.1741	14.5023	11.7682	14.2256	14.6237	17.3255	11.4915	253.716	152.705	186.777	139.135	234.281	184.141	203.821
116	58.0072	2.41697	27.0057	25.2481	16.3897	18.2688	8.09923	9.19782	15.3885	10.0353	22.9876	8.81538	9.02682	17.3982	16.5193	8.09923	24.2563	13.1923	7.06591	10.0353	12.8098	6.04914	14.5345	16.2435	18.0895	12.8751	15.1201	13.7209	9.96269	15.6652	14.8112	7.213	18.106	28.5689	9.32009	11.0686	15.4373	11.9071	12.6149	11.8583	17.5526	12.3134	260.745	166.999	204.073	143.537	249.608	196.002	221.646
117	58.5073	2.4378	25.7201	26.5419	16.8778	17.9516	8.13232	8.88065	16.17	11.2075	20.2701	8.25367	9.93787	15.6165	16.1212	7.71679	22.1906	12.899	7.37572	9.7586	13.0783	6.81401	14.4453	17.138	19.2129	12.5497	14.5179	12.9891	11.1256	15.6983	13.7696	8.14795	18.9196	27.9823	8.95328	11.5816	15.9907	13.1353	12.4191	13.1674	16.5607	13.1187	280.377	186.394	229.936	149.036	271.908	214.975	242.473
118	59.0074	2.45864	26.5337	25.9233	16.2757	18.049	8.28677	7.88778	17.195	10.2881	22.5969	6.33413	9.70988	16.5928	16.5928	8.2215	21.9378	12.5901	8.80711	10.7836	14.1925	6.83056	13.8671	18.7404	19.7581	11.1909	13.4203	14.2578	13.127	15.8528	14.7542	8.56348	20.0835	27.3884	9.58853	11.6708	16.1047	11.9475	12.0045	13.6152	18.1796	13.6234	306.646	206.099	253.367	158.156	310.015	245.719	281.052
119	59.5074	2.47948	30.7398	25.6791	18.6025	21.0672	10.4509	9.35226	18.6264	10.3451	22.8001	8.13232	9.69425	17.8128	17.1702	10.5318	22.2062	13.64	8.91283	12.1424	15.1532	7.213	15.6496	19.3104	22.0031	13.5343	15.1688	17.252	16.5119	17.9433	17.1628	9.34399	23.9474	28.3896	10.6779	12.9643	17.2603	13.127	12.6793	16.5763	23.5981	14.7303	330.696	232.531	289.228	169.244	347.943	261.576	315.051
120	60.0075	2.50031	33.2948	27.1761	20.1727	19.2938	10.0923	9.33572	21.1573	11.0034	23.1338	10.5079	11.5651	19.9125	17.594	9.31181	22.0113	14.5345	8.85583	12.4191	15.5025	8.09095	15.7627	24.0449	25.3145	16.2757	17.1463	21.9139	22.9224	18.5455	20.295	12.6388	24.9973	30.3992	15.0144	17.6666	18.7891	15.5761	16.0477	22.1253	28.1616	19.0254	364.555	259.143	320.265	181.732	394.356	283.428	359.039
121	60.5076	2.52115	37.4844	25.6472	20.2701	17.6344	8.95328	10.4665	24.3216	12.4035	26.2172	9.02682	11.5899	18.9518	15.9585	9.7917	20.4494	13.9893	9.95442	12.8098	15.8197	9.14909	16.8043	27.2423	29.9267	19.2938	21.9948	28.5358	31.8876	23.2883	24.5983	15.5356	29.0975	31.473	18.6347	20.2049	20.2784	17.8863	20.5873	29.8136	33.0349	25.6316	399.49	275	352.751	195.222	430.714	305.923	390.809
122	61.0076	2.54198	37.9646	29.1534	22.1005	19.5623	8.61956	10.3773	29.1949	12.6471	26.356	9.58025	12.6719	20.8888	15.8767	10.3525	21.4744	16.5193	8.82365	12.8181	17.9194	9.37617	19.0906	30.9361	37.6637	26.2255	29.3006	36.5743	43.6843	31.4325	33.2298	22.6457	35.9473	39.2909	24.989	24.2407	24.1184	25.0865	28.0393	40.5605	41.7722	33.6371	426.842	291.945	379.549	203.211	471.59	328.987	427.119
123	61.5077	2.56282	39.5993	32.7335	25.5093	21.8403	10.3369	11.6625	35.5493	13.7696	26.8929	10.6706	15.3803	23.8417	16.2757	13.3715	24.305	17.1297	7.81424	11.2396	17.9681	8.62784	22.1658	44.1321	50.2989	36.5495	40.202	55.4489	60.427	40.6258	44.1808	28.43	44.8804	48.6799	35.9234	34.857	28.5119	36.7205	36.5982	53.4549	49.9973	46.7926	449.03	302.587	404.843	208.418	510.854	349.171	452.101
124	62.0077	2.58366	40.494	36.5404	30.3257	23.5815	14.095	11.9558	43.5299	13.9406	29.1627	10.8489	16.5193	25.9488	19.0658	19.3674	25.9001	18.9849	10.084	12.4927	22.9389	9.41753	27.1531	57.5477	65.4548	48.11	54.3099	73.908	76.4462	53.2435	54.4882	34.9388	54.6427	60.769	49.0863	46.7512	38.5757	52.1375	47.5896	73.8105	60.3627	61.4686	470.551	308.778	432.252	220.401	542.874	360.309	477.566
125	62.5078	2.60449	46.1407	44.7821	35.8499	26.7946	18.9031	12.4108	56.1724	16.3409	32.8152	14.1769	22.1492	30.6511	22.0196	26.9334	29.0156	26.2908	15.0879	15.0392	30.6998	11.4024	29.1866	70.1011	82.3207	57.8971	71.6216	97.7212	96.5169	65.5771	71.0121	45.8889	69.6699	74.6894	63.926	53.8373	47.0684	70.865	61.4769	95.6306	72.5492	80.1483	484.47	303.14	439.191	224.095	573.074	358.673	489.37
126	63.0079	2.62533	56.5455	55.3254	40.6745	30.5371	25.0616	18.0169	71.6869	22.8654	37.7777	19.0824	31.4813	39.096	30.8791	37.7207	34.7274	37.6481	18.4719	17.4956	43.4407	14.3313	35.0611	88.186	100.585	68.5952	94.3932	119.174	111.129	81.6781	86.7702	54.5296	87.5112	91.3916	77.6257	64.7718	59.0444	87.9341	75.9746	116.978	80.8314	92.311	494.821	299.382	449.048	222.069	596.03	365.305	489.361
127	63.5079	2.64616	67.7977	69.1563	48.5898	33.5801	30.7247	24.2324	83.5167	29.764	47.939	24.1184	42.5214	47.8498	41.2279	47.4021	44.1321	50.6482	23.5733	21.9865	57.1736	17.48	38.6814	98.0788	121.696	79.1555	108.436	138.725	124.154	98.4778	96.1997	64.5686	102.415	103.155	88.926	74.1442	64.6743	105.027	84.9159	139.31	84.3055	105.629	483.725	287.479	446.221	226.633	593.86	364.743	474.927
128	64.008	2.667	79.2359	86.3869	60.427	35.5162	39.0712	34.3119	97.4693	34.7274	61.5017	30.1391	59.6144	60.9722	56.1154	61.5504	55.7578	66.5534	32.4732	29.6913	79.6519	20.4733	42.0406	112.048	135.885	90.1956	119.288	157.509	137.544	112.162	106.663	71.5812	114.708	112.211	104.286	78.83	74.0054	115.042	100.723	153.637	87.5921	119.476	471.057	274.795	440.095	222.671	585.264	358.502	464.594
129	64.5081	2.68784	90.3733	98.1512	70.2711	41.8862	49.0946	43.7818	112.056	38.9498	74.8677	39.6246	74.2334	72.346	75.5756	71.4102	70.9468	89.9189	45.5147	34.2962	102.082	23.8739	46.3688	126.822	146.348	95.4918	135.023	174.643	147.958	126.618	115.953	76.699	127.262	126.106	121.428	87.7879	86.5183	131.923	114.334	161.757	90.6019	131.809	466.203	259.103	443.78	220.971	570.151	350.839	459.639
130	65.0081	2.70867	104.847	110.298	79.9369	45.6692	63.2751	51.7633	127.562	46.2309	86.7215	46.5241	93.3195	91.1067	97.6476	81.2874	87.5838	108.826	54.7484	44.2948	119.174	27.6008	49.762	135.47	152.807	103.44	144.867	186.644	155.695	139.985	119.687	82.556	135.925	141.417	126.717	93.8324	92.4167	141.352	123.039	175.929	98.7867	141.597	450.437	244.735	419.333	219.669	551.148	333.681	435.921
131	65.5082	2.72951	121.753	121.858	91.7575	49.8999	79.5379	59.4673	135.479	55.8065	100.43	52.349	108.582	110.389	122.201	90.4806	104.01	127.757	60.4601	52.3894	136.495	27.1531	49.4604	141.572	159.445	108.191	146.828	188.832	160.861	146.828	122.763	85.5098	143.045	147.633	129.726	93.279	99.2583	149.895	127.856	182.762	106.638	146.673	423.214	228.106	387.238	215.259	511.93	318.386	411.979
132	66.0082	2.75034	134.843	129.059	98.339	50.8845	93.1733	64.837	140.254	58.2712	107.297	57.1248	122.169	120.371	142.728	95.7364	117.596	141.564	69.7508	59.4351	148.682	30.1961	50.2584	144.11	156.964	106.735	151.49	193.64	160.267	155.174	126.171	85.4767	147.511	153.45	130.768	94.5808	102.822	152.555	131.5	183.527	106.093	147.47	396.342	208.442	362.709	206.425	482.282	299.276	379.655
133	66.5083	2.77118	139.708	135.575	105.531	51.2182	100.008	67.0498	143.126	59.3376	118.19	59.2558	131.297	127.115	153.328	100.853	130.434	147.381	74.307	73.2902	157.176	31.3103	49.7133	146.469	153.255	107.483	153.116	190.898	159.007	161.268	122.298	88.3	146.022	156.403	132.379	95.1094	102.871	146.274	134.779	175.546	104.059	146.258	364.393	184.425	328.906	192.919	445.489	268.677	348.569
134	67.0084	2.79202	145.59	137.104	109.615	47.8985	106.955	66.7979	151.676	61.8593	126.228	60.5576	135.519	131.622	160.324	104.165	137.618	150.96	75.4129	75.9994	158.242	31.9281	47.175	148.544	153.645	107.98	145.33	185.903	155.679	162.733	119.426	87.6895	144.598	158.746	127.807	91.9533	102.561	142.654	130.206	170.274	102.692	142.58	342.753	170.408	302.246	179.471	401.296	241.294	316.743
135	67.5084	2.81285	151.586	141.741	111.934	47.3377	112.528	65.0972	155.068	59.3294	127.814	64.9915	141.287	135.006	170.648	101.789	144.355	155.435	77.2929	76.528	158.681	29.8053	46.093	151.001	152.303	104.653	140.075	175.261	148.707	161.992	114.277	82.4586	138.928	159.576	123.291	88.6989	100.121	138.269	129.686	162.366	98.8602	140.075	314.757	154.047	269.548	166.104	361.431	215.113	283.639
136	68.0085	2.83369	151.106	145.988	115.554	49.4853	112.553	67.3348	152.937	59.9802	129.409	66.4964	137.374	132.29	173.138	101.179	151.27	154.508	78.9927	77.6993	152.71	29.4882	43.0822	144.574	143.248	101.325	132.916	167.256	138.895	155.605	109.087	81.474	135.234	162.082	114.618	86.7546	96.1997	132.883	128.287	149.488	98.0871	130.963	289.31	134.986	246.402	148.938	322.682	192.309	259.598
137	68.5086	2.85452	149.918	144.98	112.65	47.2725	117.173	66.1388	154.565	63.1694	125.382	65.6424	134.689	128.336	175.058	97.0942	154.874	152.156	76.699	81.246	145.835	29.6996	41.9192	141.084	132.867	97.8269	126.187	153.881	125.862	150.635	100.397	78.3014	130.946	162.399	108.59	82.0762	93.7672	131.354	116.661	139.685	96.2162	122.331	261.47	117.315	224.55	136.328	294.386	173.393	243.099
138	69.0086	2.87536	146.249	142.482	110.787	46.149	117.304	62.4045	148.495	61.1515	111.82	64.5355	127.448	123.853	169.973	95.3539	152.099	145.444	72.9565	79.3586	142.158	28.8207	37.9487	134.397	122.364	90.1634	115.205	142.686	114.643	136.121	90.4153	71.9471	123.299	158.6	101.325	78.488	92.197	122.909	109.192	128.482	90.1956	111.934	239.52	107.935	200.803	126.883	267.97	158.229	220.149
139	69.5087	2.89619	140.163	136.454	106.898	43.0987	110.34	57.1166	139.839	58.7355	109.192	63.0719	122.982	118.898	164.791	90.3418	149.268	138.83	68.5382	77.0971	133.07	25.9975	34.345	125.041	113.667	86.6406	102.708	131.24	107.866	125.911	88.5445	66.3181	113.122	150.188	88.983	73.7048	89.0648	118.67	102.001	118.923	82.7105	102.7	222.468	96.6998	180.39	117.697	230.473	144.122	202.323
140	70.0087	2.91703	130.612	132.093	101.716	38.9986	106.89	50.8027	132.224	58.4909	101.61	61.4686	119.085	110.941	158.64	84.4112	146.966	131.671	63.3238	72.631	121.909	24.9642	35.8333	116.189	106.101	81.9465	91.3264	118.32	96.9646	114.814	77.0318	60.6799	99.1204	142.149	75.7144	67.4074	83.5811	110.079	95.1498	110.714	75.6004	94.1735	211.672	90.8502	161.801	109.83	201.754	126.191	188.681
141	70.5088	2.93787	121.598	122.933	95.2721	36.8014	104.311	46.5968	121.176	55.3919	91.798	58.3448	108.924	103.115	147.161	81.4087	142.125	125.35	58.5158	65.8372	108.736	24.3216	33.4339	107.199	94.8814	76.3083	82.6618	110.275	82.328	102.155	70.7437	56.0428	86.8686	126.041	66.6352	59.9959	76.7229	96.1914	84.8828	100.162	68.0179	83.0607	200.713	85.7737	147.88	100.027	184.092	115.875	172.116
142	71.0089	2.9587	112.869	112.454	82.7105	34.2227	95.9634	42.3991	112.007	50.3228	85.8674	52.0474	96.4599	93.7423	134.298	74.4697	137.049	116.701	55.4489	63.9499	98.6975	22.7514	30.3505	97.0455	83.8413	68.7993	74.6407	98.8032	69.4088	91.3181	59.9637	49.5662	75.7383	115.123	59.0931	51.2099	71.1831	83.9718	73.0135	88.0481	61.1276	68.7745	187.346	78.4834	133.79	88.8405	162.11	104.298	157.302
143	71.5089	2.97954	102.113	100.487	76.3166	32.1404	88.5445	36.2406	103.245	45.979	74.3796	47.6549	82.6296	80.9941	121.209	67.253	131.492	102.66	49.7942	58.8081	85.1927	20.9946	27.6164	88.3082	72.6715	65.236	66.1553	87.7953	60.4353	82.1331	51.0794	42.1224	69.4419	107.752	50.9902	43.3589	64.5199	72.3543	66.5938	76.4867	51.5924	62.4045	176.738	74.6113	122.725	86.0173	146.904	93.6247	147.694
144	72.009	3.00037	89.2188	91.6189	69.1321	27.7553	79.1637	33.2142	93.1246	41.2435	65.5449	43.6108	74.8677	69.1891	111.746	59.516	122.689	90.9439	44.4492	49.9973	73.737	17.1297	25.1922	73.965	64.552	59.972	59.9959	76.3405	53.3823	72.3139	46.6786	37.1029	61.9651	98.2985	42.2199	40.2433	59.1584	59.9067	62.5755	68.9859	46.2557	53.6424	170.197	71.8211	113.922	84.3331	133.692	86.3997	141.762
145	72.5091	3.02121	81.3516	81.7416	61.168	23.4271	71.6713	28.715	81.2056	36.5578	56.6523	40.5118	69.4171	61.3464	99.7952	55.0986	108.232	78.2766	38.0792	43.8305	63.0388	15.9098	23.3214	66.6508	55.5703	54.1711	51.8525	67.2126	49.3547	58.8329	41.7565	33.3034	54.6353	88.9674	34.5159	34.0278	54.5535	51.7063	55.0095	59.7927	41.0808	46.0111	169.342	69.9981	110.391	80.7781	125.784	85.4317	136.971
146	73.0091	3.04205	74.3792	73.8179	55.7247	21.7346	62.0386	24.5091	72.1346	30.0407	49.5662	34.6217	59.2724	53.5689	88.2512	48.3297	99.0468	69.6046	32.7012	40.8694	55.8801	13.2088	19.8307	60.2404	51.3156	48.395	45.4577	59.1823	43.9289	49.4365	34.7357	29.8292	50.2823	80.9537	30.9196	29.4551	50.3715	44.8234	45.7023	52.3159	36.0291	42.0167	168.48	74.1396	106.771	79.7126	125.744	87.1324	134.693
147	73.5092	3.06288	67.3503	66.195	48.6551	21.3034	55.0738	20.8401	64.6495	25.7778	47.7358	31.3838	50.1849	48.0943	78.4476	41.6995	91.2859	59.744	30.3505	37.2813	49.4604	12.8586	17.3412	50.0222	44.5715	43.3102	41.6591	53.7399	37.2978	43.0666	30.3661	26.1768	43.8958	73.8188	26.6888	24.9072	47.8176	39.0068	38.4286	45.4421	31.131	35.37	169.424	84.049	113.988	81.2175	132.537	87.7585	138.289
148	74.0092	3.08372	60.3123	59.6618	43.6678	19.5301	50.1683	19.1798	58.2142	23.3784	45.2794	28.9513	46.4993	40.3086	68.9133	37.4605	79.5379	51.5841	27.0961	32.7178	42.4561	11.9475	17.2603	44.2865	38.8763	40.8694	35.7276	47.5896	29.9193	34.5481	27.9906	22.9876	39.0712	63.8773	23.85	21.263	41.5773	33.7667	34.686	42.3256	26.6401	29.9598	184.141	101.304	126.175	91.8752	141.421	94.7223	149.939
149	74.5093	3.10455	56.0006	53.7308	39.0712	17.6344	41.9762	18.5694	51.4618	18.9196	37.0698	24.4926	42.651	35.7359	55.5951	30.3257	69.8482	43.4564	26.8194	27.1044	34.914	10.1493	14.8765	39.7552	34.3532	34.857	32.2296	41.0569	26.5675	31.131	23.8095	20.181	35.9152	57.7426	20.3189	17.8128	35.712	28.6176	32.954	37.1682	23.7682	27.6008	201.56	124.654	146.669	100.922	154.837	107.528	169.448
150	75.0094	3.12539	49.8993	48.2555	33.7023	16.5193	36.1753	15.7222	44.4658	15.4373	32.4006	21.4413	37.4854	31.6679	50.9736	26.6484	63.2016	37.1185	22.3607	23.5163	31.6844	9.51498	14.8847	33.1976	31.3912	29.3328	29.3328	35.8821	22.8654	24.989	20.7831	16.0477	31.9042	51.3561	18.3579	12.9726	33.1489	27.8849	27.6734	33.1324	20.5147	22.5482	227.821	153.51	175.354	114.988	179.446	129.868	195.393
151	75.5094	3.14623	48.3375	44.4805	28.8777	14.8599	32.7343	13.6887	38.6814	14.3552	29.935	19.5218	31.7902	28.0237	46.4993	23.6303	55.6438	29.7722	20.1157	20.4246	28.6663	7.89606	12.9726	29.7235	26.8516	25.8265	25.7861	33.3604	19.4731	22.8084	19.2368	13.6722	28.7555	46.4184	17.0157	11.5402	30.7817	23.9879	23.4271	28.6258	20.4329	19.8794	258.581	185.695	203.268	130.56	214.023	153.852	225.201
152	76.0095	3.16706	42.7802	39.827	28.145	14.3313	26.0306	11.9392	32.6525	11.5329	27.8692	16.7721	27.3075	25.1839	41.6913	20.181	49.8024	27.6082	18.9114	18.5538	25.8918	8.7262	11.8501	27.69	23.2726	23.3214	22.3855	28.943	17.6262	22.4664	15.8767	13.0617	24.9403	43.5786	13.3633	11.8501	28.487	20.4816	22.1253	25.9166	18.049	15.2019	293.109	220.092	237.608	150.467	247.631	187.875	261.925
153	76.5096	3.1879	40.5268	36.6543	26.6567	14.1686	22.5804	11.0852	29.1057	8.91283	26.1437	14.2495	24.6718	19.953	38.2254	16.3409	45.7749	24.192	17.7806	18.7817	23.4997	7.53017	11.3215	25.6803	20.1644	21.0837	22.0601	26.7219	16.4218	18.2605	15.0796	11.8501	23.6955	37.2978	13.9323	10.4996	26.242	20.0504	18.6917	24.7932	17.7402	13.1187	329.077	257.605	286.055	171.059	290.075	220.661	298.617
154	77.0096	3.20873	39.9984	33.3512	22.2715	12.0211	23.1825	9.90569	26.2577	9.8156	25.1269	12.2895	21.0185	18.4885	35.8747	14.4536	42.6915	20.3676	15.9585	16.6747	22.8737	7.81424	12.5248	23.8904	18.7321	21.3843	20.067	21.9543	17.8863	14.6568	14.0463	9.93787	21.8725	36.566	12.9238	10.2311	24.2324	18.0251	14.8599	21.3439	15.4373	13.3467	368.876	291.262	326.945	187.777	336.838	254.375	330.175
155	77.5097	3.22957	35.3531	28.6814	21.4413	11.5163	18.391	9.54716	21.8973	9.10772	23.4188	10.9877	15.9181	16.7877	33.4744	11.8335	37.4035	18.9849	13.9323	15.1118	20.8723	8.75838	10.825	20.4246	16.9753	17.7641	17.7889	19.0336	15.771	13.8349	14.3313	8.62784	20.8557	34.4259	11.7443	9.38444	22.7275	15.6901	13.4929	19.383	14.665	13.3228	415.24	323.398	371.577	211.094	382.829	290.734	368.363
156	78.0097	3.25041	32.513	25.5898	20.181	9.01855	16.0311	8.56348	21.5397	7.57889	24.4678	9.38444	14.1116	14.7303	29.821	11.6956	38.5343	14.7542	11.5246	12.6067	17.6501	5.9186	10.8572	17.5692	14.1116	17.6096	16.2435	17.8781	13.2244	11.5402	13.1518	8.05878	18.0739	29.5939	11.3371	9.15737	21.0516	15.885	11.3371	18.1952	13.3715	12.5662	458.876	347.016	407.203	232.385	428.949	326.302	409.016
157	78.5098	3.27124	32.0091	24.1255	18.2449	7.61107	14.1769	8.82365	21.206	6.77356	22.2062	7.87951	12.6719	13.7126	25.3797	10.882	35.7607	12.8751	9.10037	11.2148	17.1297	4.60121	11.4998	16.9348	11.3049	15.0548	15.8611	15.0962	12.1424	10.5318	12.2077	8.13968	15.2102	27.1687	11.0199	8.43294	20.921	12.0854	10.2394	16.3566	12.6471	10.882	495.538	356.429	449.398	247.875	477.86	364.515	443.862
158	79.0099	3.29208	32.8711	22.7833	17.0075	9.28699	12.4844	7.58716	19.1881	6.26886	19.2203	7.44835	12.2408	13.469	22.7762	9.29527	32.6929	13.1105	8.9211	9.74297	15.828	6.52075	10.3856	15.3481	10.6053	12.9891	13.4359	14.7625	12.7446	11.2075	11.2884	7.30217	16.5193	24.4108	9.86433	7.88778	22.0031	10.8903	9.37617	13.7374	13.9406	11.0199	527.09	364.808	486.667	266.042	517.575	384.626	475.304
159	79.5099	3.31291	31.8141	24.1583	16.0072	9.32744	11.4024	8.82365	18.4315	6.65957	18.1952	8.82365	9.47453	11.2718	21.7024	8.56348	31.9933	12.1102	8.44949	8.7262	15.7388	5.06455	8.77493	13.7696	11.0935	13.6317	13.5747	14.3552	11.3132	10.8903	10.3773	6.75702	14.5749	22.0601	10.2633	6.22013	17.2924	12.216	9.18127	12.7446	13.6069	11.7195	556.039	365.223	516.628	288.414	554.559	409.977	508.924
160	80.01	3.33375	31.8624	24.7843	13.981	8.61221	11.2396	8.38422	18.6999	7.08246	18.448	5.68325	8.945	10.2955	21.1812	9.002	27.804	12.3299	7.213	8.31067	16.6747	5.16199	9.30354	14.2256	11.8013	12.2408	12.0532	13.2658	11.0604	11.3371	9.6777	5.12982	13.2814	20.2619	10.2146	6.29368	16.7804	12.9891	9.84042	13.0617	14.1033	11.3775	585.991	359.43	546.818	305.329	582.865	440.795	529.415
161	80.51	3.35459	28.8117	23.9305	12.7777	10.426	11.2314	7.2939	17.9351	7.9696	16.2674	4.59293	8.79883	11.0199	18.5207	8.25367	24.0697	11.7195	6.4803	7.99351	15.5356	5.56925	8.32722	11.9797	11.6055	11.703	11.6791	14.0298	12.4596	10.4665	9.62071	6.10614	13.3954	19.1072	7.2939	6.7322	16.1534	11.7278	9.002	12.3051	12.9404	10.8976	600.075	349.797	563.522	313.603	602.207	454.445	535.088
162	81.0101	3.37542	28.9985	23.2061	13.0296	10.6457	11.6542	7.99351	16.8447	8.26195	16.3079	6.91146	9.93787	10.3608	17.8698	8.1884	24.4604	11.4428	6.37458	7.31045	13.9323	6.47203	8.68484	11.4676	10.2881	10.4021	11.2718	12.8917	13.4037	10.3038	10.825	7.37572	13.0783	17.3329	7.88778	7.18818	14.9739	11.3775	8.27849	10.1493	12.6149	11.5163	606.694	327.873	571.318	317.507	604.736	463.528	544.456
163	81.5102	3.39626	26.3952	23.5396	10.8489	10.198	9.9296	10.1254	15.3968	10.825	14.3718	6.90319	9.116	10.4178	15.5273	9.53889	23.4758	11.6956	6.57775	7.27735	15.5926	7.34263	10.2468	13.412	10.768	8.51384	9.07555	12.7777	13.1757	10.9795	12.1911	6.85447	12.956	17.6344	9.43316	8.2215	15.657	11.703	8.12405	9.49016	13.9654	10.3525	598.971	312.935	567.319	315.417	606.078	465.017	534.637
164	82.0102	3.41709	26.7533	25.0367	11.7443	10.5722	10.2146	10.2955	15.0548	14.1851	14.8847	8.45684	9.20609	10.2881	15.7553	10.4665	21.2299	9.75125	7.30217	7.61107	15.3159	7.72506	10.7919	17.0562	11.7526	8.67656	10.711	12.2969	14.038	10.9629	12.8264	6.26058	14.494	17.1132	9.27044	7.96133	18.1879	11.1587	7.22863	10.5722	14.4609	11.2075	586.303	296.559	552.435	314.611	590.707	447.507	517.492
165	82.5103	3.43793	27.3064	25.362	12.4439	10.4426	10.4021	10.3608	18.0739	15.9337	15.0548	8.945	8.80711	10.9307	17.0323	9.06727	20.8962	9.35226	7.70852	8.27849	17.7236	8.39249	10.0684	18.2283	11.9558	9.20609	9.88915	11.1826	13.754	10.882	13.412	6.25231	14.7137	15.7305	7.17163	8.41639	20.3354	12.4761	7.24518	10.4426	14.9004	13.5012	562.548	273.478	537.046	312.252	570.362	437.386	495.419
166	83.0104	3.45877	25.6472	24.6139	11.703	10.9307	9.45799	9.66116	17.138	16.6416	13.2005	8.40076	7.57062	11.0365	16.7721	9.059	20.4329	9.97832	7.85561	8.28677	18.334	8.04223	8.79056	18.8139	9.88087	10.6053	9.29527	12.5331	15.7553	11.2966	13.981	6.07396	14.9739	13.4037	7.64416	8.33549	20.4163	13.298	7.00064	11.2231	15.9337	10.9142	536.485	255.694	506.341	300.911	544.998	423.774	463.61
167	83.5104	3.4796	24.9474	23.8977	12.6554	13.4442	9.002	9.40099	14.9574	15.7958	11.7278	7.32608	8.9211	10.996	17.5774	8.64439	18.8626	10.54	9.31181	8.12405	19.3104	7.10636	10.6209	20.3189	10.1171	10.768	9.26309	14.2826	15.7471	12.2564	15.1449	6.57775	15.2175	13.1031	9.65288	8.80711	18.1796	14.0298	6.30103	12.1341	17.3007	11.7931	496.752	235.265	482.043	285.315	513.778	397.164	422.05
168	84.0105	3.50044	25.1916	23.3446	14.8682	12.2481	11.1661	7.96133	15.5025	17.8054	13.2088	7.00891	8.96155	12.5736	15.8197	9.69425	18.562	9.89742	8.57911	7.24518	21.5884	7.77379	12.1424	19.8638	11.2966	10.2146	10.4748	13.583	16.4467	11.5485	15.5678	7.2369	15.0962	13.7126	11.3858	9.92132	17.5287	14.6889	7.83079	10.8737	16.2996	11.6055	461.009	211.615	438.305	261.063	470.276	357.576	385.944
169	84.5105	3.52127	26.1757	21.514	15.1854	12.7933	10.8572	6.64302	17.7071	20.6443	13.8266	8.01005	9.32744	13.7862	15.4299	9.25481	17.4313	9.173	7.13118	7.35917	21.4827	6.91146	11.0686	21.8238	12.4596	9.66943	11.1256	13.8027	16.7638	12.8834	16.4136	8.8641	14.4205	15.2019	10.7763	8.96155	20.5386	17.0562	9.15737	10.6706	17.0406	12.0532	431.333	191.992	389.491	236.184	432.585	327.287	347.682
170	85.0106	3.54211	25.3219	20.7413	16.625	14.1851	10.1254	6.78919	20.6038	20.7987	12.9808	7.30217	9.69425	13.8671	14.7055	9.51498	16.7556	9.76688	8.09923	6.86274	22.6705	6.34976	10.2063	20.0421	13.5012	9.8726	12.3787	14.7625	15.9015	15.9585	18.4149	7.25345	14.722	13.7779	10.312	9.35226	21.6528	17.2759	7.87124	12.1755	19.4731	13.3384	393.087	170.554	352.092	215.845	388.295	290.929	312.204
171	85.5107	3.56294	25.2235	20.9527	16.6747	14.0298	10.0031	8.79883	20.6608	20.1479	12.6388	8.35112	9.15737	13.9084	16.1865	10.6136	15.8041	11.2396	7.82251	7.39962	22.8415	6.01696	11.1505	19.2773	14.779	8.89628	11.5651	15.5843	18.2936	16.3649	17.2354	7.05028	14.2909	12.7041	11.5972	8.58739	21.4413	17.195	8.83928	11.9723	20.5064	14.7946	360.553	151.802	326.928	198.736	348.61	259.281	281.768
172	86.0107	3.58378	25.7037	20.4242	16.7068	13.5499	9.8726	9.10037	19.7737	19.0336	11.9723	8.21322	9.01855	13.5343	16.3731	9.51498	14.5428	11.1826	7.99351	8.44121	24.4926	5.79724	11.4106	20.1892	14.2008	9.97832	10.6209	17.0075	19.8877	16.3897	18.2688	8.17277	14.6733	13.5582	12.5662	8.70138	21.0837	18.0169	7.74161	11.4915	22.6622	14.2743	332.86	136.32	286.828	180.479	316.076	235.33	249.95
173	86.5108	3.60462	24.069	21.5787	17.5122	12.5736	8.65266	8.50649	16.625	19.0658	13.2658	8.65266	8.26195	13.9654	18.2035	9.26309	15.8445	10.1741	8.14795	7.3509	25.2896	6.4803	11.9392	19.0658	13.8349	10.1898	9.70988	15.5678	20.6121	17.0976	16.5607	7.75724	15.6	13.1187	10.9629	9.002	22.1336	16.7234	6.97673	11.8988	24.3951	15.3481	299.764	121.627	261.136	162.931	283.094	203.805	225.974
174	87.0109	3.62545	24.7114	21.5787	17.7889	12.6637	9.75125	6.72484	15.0226	19.2203	11.4593	7.84733	8.65266	13.0865	18.676	10.9307	16.8374	9.09209	7.35917	8.06705	22.3285	5.5288	12.9156	19.611	14.1355	10.5805	10.0519	15.7958	21.1977	18.676	15.0061	7.41617	14.8682	14.1769	10.3451	9.66116	21.8082	17.2115	9.7347	12.2481	22.5648	16.6498	273.25	112.816	233.272	150.215	258.41	177.926	201.446
175	87.5109	3.64629	26.6476	22.7177	18.8544	11.8583	10.996	8.33549	17.2603	20.0421	12.4678	7.62761	8.68484	13.4524	17.1628	10.711	17.3494	9.44971	7.71679	7.63589	21.7833	5.97559	11.4106	20.1157	15.5843	9.68598	9.58853	15.3242	23.8821	19.0906	14.3966	7.28563	15.3159	13.0865	10.3286	7.51362	19.7167	15.1045	9.66943	11.0447	23.1421	16.2591	250.031	102.061	214.389	135.449	232.483	161.825	177.453
176	88.011	3.66712	25.9069	23.084	19.3269	11.3941	11.1339	8.07532	18.2283	22.2715	12.0937	8.89628	8.44949	13.4203	16.9183	11.3858	16.2757	9.75125	6.81401	6.99328	20.1074	5.84597	10.7432	18.9279	16.5846	11.1661	9.65288	17.3982	23.3214	19.0658	16.4301	7.2939	16.796	12.0045	11.5899	8.00178	19.3425	17.1628	8.35112	8.07532	25.2575	16.056	230.879	87.4248	194.66	121.334	205.505	148.246	164.087
177	88.511	3.68796	24.0772	22.8316	23.0603	11.3941	10.6375	6.57775	19.7332	23.223	10.1824	10.6136	9.40926	15.1936	18.3745	13.184	15.6901	10.825	7.09073	7.46489	20.6277	5.77242	13.9489	20.636	16.0964	11.3941	10.0684	18.5859	22.4912	17.2842	17.0727	7.41617	17.8211	13.0783	12.8264	9.70161	18.1713	20.921	8.21322	9.42581	25.1186	16.0725	211.362	84.2439	173.972	113.743	181.887	130.17	147.295
178	89.0111	3.7088	23.8895	24.0608	22.8001	10.9546	11.0282	7.3509	23.3214	24.8346	10.426	10.2881	10.1659	19.8638	20.8888	17.7153	15.4786	12.2812	8.48994	7.24518	23.8987	6.04914	14.2256	24.0936	18.7248	11.0935	11.6708	18.9362	24.8667	17.3329	19.4565	8.04223	18.9031	14.7055	12.6637	9.58025	19.0824	23.85	9.20609	12.9477	23.8095	15.942	189.022	76.6779	160.336	99.1562	165.339	120.032	133.171
179	89.5112	3.72963	27.0057	28.1848	25.6969	12.7289	12.4522	10.597	26.3478	27.4215	13.6483	11.5081	13.241	23.8739	25.4202	23.0603	18.6347	13.8836	11.0852	8.01833	28.0641	7.25345	14.266	27.8692	23.7277	12.4522	14.6889	18.7569	27.4537	21.2869	22.4829	10.4913	19.896	17.7319	14.1686	11.6956	21.4496	27.3075	11.2966	16.3327	27.1044	16.0072	171.474	68.9004	144.505	89.0685	148.686	110.53	120.716
180	90.0112	3.75047	30.512	32.082	33.2059	16.6011	17.0645	13.8266	37.1682	31.7414	18.4885	14.5345	18.2283	28.6415	34.1979	28.3491	22.0196	19.668	12.9891	10.6292	37.6233	8.80711	17.309	31.4895	27.234	14.4453	17.0406	27.519	32.7913	27.3314	29.1949	12.6793	25.5581	21.2952	15.9585	16.6903	25.2575	33.9947	12.7289	22.7918	28.5119	21.1242	157.895	66.7602	132.406	83.0561	133.407	100.133	110.733
181	90.5113	3.7713	39.3961	43.0572	39.0225	17.4634	23.3131	17.3255	46.4828	36.3702	25.3384	18.6108	23.1099	36.8749	41.9192	37.7538	32.27	26.5261	17.9194	13.2244	50.2088	9.41753	15.5761	39.1769	33.4339	20.0182	20.5468	37.6398	38.6814	34.2144	37.7621	16.9753	35.4187	29.3825	23.2395	23.1016	30.3339	43.8305	17.5443	30.5537	31.5704	29.8541	145.61	65.646	118.893	76.9381	121.488	92.3955	103.298
182	91.0114	3.79214	49.6059	54.1536	49.6884	20.9863	32.9457	23.0603	62.4045	40.2516	32.1809	24.1184	33.2951	47.5565	52.4464	50.9497	43.0987	33.2712	23.1825	18.0325	65.293	11.8905	18.8139	48.3058	44.6855	30.2282	29.821	50.5912	51.2182	44.0098	50.1031	24.9807	46.3688	38.2502	33.2142	30.6998	37.8264	58.0359	22.1336	40.7802	39.1282	40.0962	134.359	60.0731	108.886	70.2509	110.75	85.5944	91.6068
183	91.5114	3.81298	65.1125	65.5599	65.2682	28.0559	46.4745	30.5619	79.0497	46.833	41.8457	30.4718	46.5885	61.7453	71.8496	63.9986	55.1474	47.0279	31.131	25.5581	80.7827	14.9086	21.7429	58.0111	54.6592	41.1139	40.9181	73.7131	66.057	56.701	62.0138	30.9931	55.2209	52.5604	47.4674	38.6483	47.4104	73.5908	30.2852	53.374	47.3782	55.0499	123.629	58.3485	99.3925	62.3595	98.0503	80.9325	83.1049
184	92.0115	3.83381	75.6075	83.7189	77.1946	29.6582	58.7272	36.7527	92.7504	53.6342	53.26	38.3146	56.6854	79.2529	93.222	74.1111	70.7676	60.9235	39.1696	31.4243	97.3222	17.3494	23.4997	69.6773	66.3585	52.0318	52.7231	91.5544	86.7059	73.6965	73.4934	36.7858	66.8954	65.3252	57.8814	47.7606	56.2947	96.2401	40.7398	68.5879	57.442	67.538	115.11	53.4016	91.8265	56.9649	90.8336	80.4692	77.4179
185	92.5115	3.85465	87.7463	100.023	90.8217	32.8639	72.8747	44.1155	105.523	56.1724	65.179	44.4897	72.3543	91.0258	115.334	79.7172	89.2597	74.5184	46.6869	39.1613	109.738	20.8962	24.59	80.5629	77.3251	63.3477	67.2374	107.492	110.624	91.1719	80.3111	40.8124	79.5296	79.3016	74.136	55.5133	71.8009	107.199	52.8123	82.4503	64.6173	83.183	108.22	49.83	87.4082	57.4209	82.1856	78.8503	72.8213
186	93.0116	3.87548	99.8433	108.012	100.894	36.1992	85.4445	48.6717	115.197	60.3057	78.5046	49.8594	87.6491	100.642	129.222	86.0219	103.278	89.3085	51.3074	45.7262	126.814	22.1253	28.9835	93.8159	86.624	74.5506	80.9132	124.341	125.48	107.248	91.9451	46.3936	94.2958	93.2137	86.9008	61.6231	81.3683	115.294	64.4463	94.8979	72.3543	98.4612	102.24	48.5448	79.1591	56.8674	74.7823	75.3026	66.1912
187	93.5117	3.89632	107.654	115.472	112.747	40.1698	96.2484	54.1793	125.333	65.8538	89.6422	54.9847	98.1523	109.005	142.947	87.5682	113.593	107.305	56.4087	51.4535	136.642	23.6955	31.188	106.938	96.0535	84.9481	94.7352	135.755	133.746	127.106	97.5419	52.6909	104.336	110.624	98.7297	67.9443	88.3	128.165	76.2109	104.059	76.642	112.894	97.2689	45.193	74.1148	54.1426	69.8437	73.4483	59.5684
188	94.0117	3.91716	119.703	122.884	127.587	41.3088	102.595	56.7341	129.393	72.9078	97.2652	59.801	104.661	110.258	151.839	91.4155	122.209	115.522	61.7371	58.0846	134.803	25.3301	31.3838	117.613	110.022	90.4806	104.034	138.944	143.166	141.808	103.107	57.328	112.536	125.968	108.834	74.022	92.3597	138.163	80.1805	111.243	80.4738	120.574	93.575	47.0803	70.0468	50.058	64.0023	74.4651	54.8661
189	94.5118	3.93799	126.789	129.278	124.088	46.0194	112.861	60.4114	132.142	72.5005	101.284	59.4185	109.819	115.896	160.202	92.5307	133.323	121.803	63.4544	61.1763	138.252	25.1839	33.2142	121.404	113.683	98.7379	112.105	146.771	148.552	149.187	105.556	58.8495	115.505	137.797	113.008	74.7133	99.1691	141.775	87.5755	114.977	86.5505	127.994	90.5082	46.902	64.3194	47.1778	60.1135	74.0992	54.9562
190	95.0119	3.95883	132.866	133.737	127.375	46.377	114.708	58.9957	137.358	73.1845	105.547	61.2655	110.925	122.714	162.505	91.7658	137.155	125.268	62.9166	64.6173	141.637	24.7362	33.3686	129.646	116.644	104.18	118.012	152.458	152.596	157.095	108.062	62.6729	116.262	144.533	114.293	75.1693	105.482	144.582	93.3195	119.134	87.4294	137.487	84.3331	45.3318	61.5293	47.7643	56.0869	69.7462	52.6533
191	95.5119	3.97966	137.048	131.743	126.797	46.2391	114.586	64.0804	137.797	74.8604	109.379	64.5603	112.788	121.33	165.287	89.9759	140.359	126.854	62.0055	61.4034	139.928	27.0961	33.4256	133.209	117.499	105.181	118.938	152.416	154.231	157.835	113.236	64.0887	118.174	150.025	116.677	72.6549	107.435	146.469	96.1262	118.963	90.4475	139.562	83.5682	49.0412	60.1384	48.7406	52.5963	67.6069	49.033
192	96.012	4.0005	131.751	130.507	126.155	43.7818	109.639	61.7453	138.456	74.5671	103.058	68.2376	113.927	117.401	169.648	88.0481	139.294	127.205	62.4284	59.4673	138.879	26.6245	32.8152	141.238	117.71	103.791	114.684	151.164	153.637	152.644	111.365	66.0735	117.466	149	117.906	71.5324	104.165	149.846	94.3289	116.571	88.4627	137.269	83.6905	52.3609	58.7548	48.976	54.9801	67.1022	49.5377
193	96.512	4.02134	127.293	128.692	121.599	43.4894	108.582	59.9637	136.585	73.7535	97.3709	65.0485	107.582	114.578	165.768	85.7047	139.074	126.74	58.9304	60.8508	135.543	24.4843	34.1335	137.431	114.09	105.547	110.877	145.192	152.994	147.023	109.795	67.1234	113.488	152.701	112.617	71.1096	103.017	143.508	92.6116	111.421	88.8534	134.25	85.2607	59.6824	63.2944	50.6767	57.2903	70.6821	51.0343
194	97.0121	4.04217	125.348	123.624	118.54	43.0252	104.531	59.5243	127.424	71.4028	94.7352	59.9959	101.528	109.444	156.972	80.8801	135.568	120.769	56.4979	60.7856	127.148	25.2814	33.3604	131.597	111.397	105.539	106.515	138.863	147.169	142.5	103.725	63.3238	111.722	152.913	109.363	67.538	104.579	141.116	94.6295	109.582	84.9803	127.188	89.0281	74.6931	74.4973	55.55	63.1078	77.0686	58.7061
195	97.5122	4.06301	120.695	118.409	120.07	38.8441	103.254	56.2699	119.109	68.5309	89.7157	58.1085	99.2914	102.871	148.789	80.1483	128.173	116.628	53.2766	57.0678	122.323	24.1993	32.2379	127.148	109.29	103.237	103.791	132.688	139.831	138.366	97.6394	58.9791	107.549	150.285	100.097	62.6968	103.245	133.656	90.5615	103.937	82.3694	117.735	101.198	95.4302	89.1338	65.1496	76.0923	93.5511	68.5502
196	98.0122	4.08384	112.136	111.404	113.813	37.5424	96.1997	52.5282	113.455	67.823	83.7355	55.8957	92.0342	99.5194	142.263	75.8854	125.187	109.045	52.861	54.4643	117.393	23.6137	29.7152	124.504	105.661	102.334	100.691	124.471	129.361	128.782	91.6601	55.904	102.326	143.711	93.7672	60.8582	99.6573	125.756	87.4459	97.29	73.7618	110.469	116.323	116.672	108.171	80.038	95.9349	113.32	84.1621
197	98.5123	4.10468	105.246	102.943	103.766	36.6387	86.4613	48.2405	111.145	66.7814	76.7882	51.9343	85.5668	90.1552	136.073	67.7816	117.043	99.8853	51.5105	52.7636	105.987	22.6218	28.8042	121.078	97.575	97.6311	96.1022	112.487	118.614	116.555	83.9479	56.2947	95.7924	142.671	85.5742	56.5953	93.1816	118.215	84.8341	88.3165	67.6759	100.349	132.277	147.531	134.57	97.7166	119.96	133.497	108.577
198	99.0124	4.12551	96.7115	96.6951	94.3289	33.661	82.5726	42.5131	102.106	60.6468	68.9455	46.3283	75.2667	81.8243	121.738	60.3213	107.46	92.2374	45.3198	46.9792	96.6879	22.8737	27.1126	109.892	90.8217	87.1039	88.3321	101.455	102.504	102.561	75.9176	49.1598	89.2027	132.094	79.7981	51.3561	84.0288	105.938	80.425	80.7091	63.3477	93.393	158.766	176.901	165.787	114.833	149.915	162.801	132.951
199	99.5124	4.14635	88.0388	85.7035	86.5183	28.4788	77.1219	38.5591	90.6185	55.1152	61.5339	43.5621	64.8205	71.6464	109.387	54.855	97.9565	81.8077	41.4063	43.3837	86.6728	21.6372	24.533	96.2484	85.0051	83.3126	78.4071	91.0827	94.5072	90.7408	68.9372	43.5538	84.1667	120.647	74.5184	46.0847	78.4237	93.8977	70.7354	70.8007	56.9207	85.9566	201.925	209.231	205.554	138.069	185.027	194.326	165.445
200	100.012	4.16719	78.2764	73.7122	80.6117	25.9083	69.7508	36.4438	82.9467	47.4104	54.0902	38.4939	57.4659	64.4546	100.023	49.9403	91.6923	70.1415	36.2075	39.4214	79.2943	19.8794	23.8251	84.0536	78.0495	76.9427	68.9289	84.2651	82.7436	80.2136	58.32	38.8358	69.9301	110.51	66.4964	41.1056	71.5407	83.6951	59.7523	63.2751	52.1375	75.1288	238.291	240.886	250.95	162.801	223.533	221.174	203.235
201	100.513	4.18802	69.7741	64.5758	74.2417	23.8095	60.2487	29.878	73.4529	41.7804	49.7289	34.4102	51.779	55.4811	90.1221	45.3198	84.8589	62.3723	31.0988	34.1905	68.6605	17.3007	22.1575	75.4699	70.0027	69.8482	60.4684	74.1111	74.99	71.9397	50.2906	36.2489	62.3227	103.831	56.3351	36.2728	64.4868	70.1498	52.4381	56.4326	49.0541	63.5674	279.058	264.634	300.097	186.988	272.314	262.649	242.424
202	101.013	4.20886	62.9165	58.1729	64.9749	21.4579	54.1223	26.2659	67.1877	39.1613	43.8875	31.2367	42.7328	50.1444	76.1539	40.6258	73.794	57.1248	28.5119	30.6024	59.6631	16.1451	20.465	67.0986	62.4367	64.6421	56.2947	62.7704	63.8607	65.943	42.6841	30.7817	57.2949	94.4346	46.719	30.5941	57.0678	60.1834	46.1086	49.0624	42.2116	54.5296	320.233	294.703	357.006	206.156	335.642	298.145	294.215
203	101.513	4.22969	58.5638	48.9553	58.3935	19.9612	48.6717	24.2563	57.1405	34.857	39.21	29.2271	37.7455	46.3531	67.025	35.4426	66.399	50.6243	24.6801	26.9821	53.6994	14.5023	18.4315	58.9469	59.1905	61.2167	51.2908	55.2044	56.5797	58.9874	38.5757	29.2924	51.7146	82.0522	43.4159	28.0724	48.9401	53.032	41.4715	43.9206	35.9556	48.2571	367.045	314.115	400.897	224.233	389.955	337.578	337.472
204	102.013	4.25053	53.698	44.2445	51.4131	17.2354	42.7898	20.4577	50.8762	27.975	33.3686	26.5427	33.2712	41.2435	62.3962	29.8706	64.4059	44.7094	21.5471	23.8987	49.9486	12.1341	17.8624	51.4784	53.0651	57.6534	44.303	49.933	48.5981	51.6815	32.9209	26.152	43.2532	76.5115	37.4035	22.9959	41.1709	46.9626	36.794	40.0071	31.0584	41.4964	406.772	333.274	442.21	240.992	444.707	380.469	378.638
205	102.513	4.27137	45.5794	39.2904	48.5328	15.3564	37.3714	16.284	45.0109	23.9796	29.8053	21.8082	29.6343	35.5732	55.1308	27.0878	56.018	38.2502	19.8141	22.174	44.1642	10.5152	18.0251	45.8567	44.7094	52.9024	41.0082	44.3435	42.423	44.8969	28.1781	23.1255	37.2813	66.7161	31.302	20.0421	36.1266	40.5522	33.1728	34.5233	28.4218	32.3188	445.692	349.252	482.806	256.393	489.14	423.173	420.301
206	103.013	4.2922	41.6904	33.5872	42.7246	14.8921	31.9851	15.0714	37.8678	20.7987	25.9405	19.1798	26.9821	30.3744	45.4338	23.451	50.6969	33.4909	16.4954	21.4662	38.6731	9.7586	17.8054	39.5023	38.8193	46.4019	36.8262	36.1431	35.9308	38.1684	24.5248	18.2449	32.4006	57.5716	28.2756	17.2603	30.7486	35.0041	30.903	30.7403	23.9722	28.6985	473.024	357.323	518.512	268.783	526.446	451.852	448.322
207	103.513	4.31304	40.4858	29.0887	38.2089	12.3134	25.9975	12.9808	34.3532	19.896	26.1363	16.0394	24.135	26.6162	38.2337	18.9601	46.5729	28.0154	14.152	18.3423	36.4686	8.41639	15.2672	32.3031	36.0126	43.6191	32.0751	29.9028	31.4969	32.9862	22.5234	17.0562	30.0977	51.6898	23.7764	14.9739	27.1044	30.2034	25.5746	27.5107	18.9518	27.4785	496.311	358.633	530.509	280.125	553.823	475.277	463.895
208	104.013	4.33387	35.5481	26.2003	32.6847	12.0781	23.0529	11.9641	32.5063	16.6333	23.1338	14.0711	20.636	25.0046	32.9126	16.5524	41.6021	25.9001	11.6138	17.3329	32.6847	8.00178	13.1757	28.316	32.9375	41.6094	26.185	27.4215	27.462	29.3411	21.1977	16.1212	25.8679	46.5563	18.7817	13.5582	26.2494	26.2908	23.4593	23.451	18.0003	24.7527	517.906	361.953	546.873	286.144	587.094	495.98	476.564
209	104.513	4.35471	31.8296	22.4498	30.3422	12.8917	20.2619	9.78343	27.1531	13.4442	20.7987	12.6958	18.3258	23.9235	29.2115	14.3718	39.4454	23.6624	10.6209	14.0868	29.7971	8.09923	11.3215	27.0878	31.5539	39.7552	23.7682	24.818	24.9072	25.8265	18.8139	13.9976	21.9782	41.854	16.796	11.6625	26.0462	22.6788	21.8321	19.1642	17.1297	18.7974	533.819	353.743	568.174	288.211	592.021	511.627	491.558
210	105.013	4.37555	29.9507	19.1304	27.9253	11.703	18.0408	7.3509	22.0601	12.0284	19.5457	12.7528	16.5689	20.9293	24.5661	14.0059	34.1252	20.4577	10.084	13.1105	26.4857	7.83906	12.0532	21.7594	27.2505	31.872	21.1573	20.465	20.0421	22.9711	15.2506	13.3633	21.2952	36.2562	16.1865	10.8903	22.8737	19.839	18.3009	16.2435	16.9431	16.4062	533.957	340.971	557.39	295.354	582.065	520.038	500.034
211	105.513	4.39638	28.5192	17.503	23.5733	10.312	16.0642	8.08268	19.7902	10.825	18.2688	11.2966	13.9406	17.9599	23.0115	10.8903	30.049	16.4788	9.41753	13.7126	21.2786	7.4888	12.9974	19.6928	24.7445	28.6258	19.0989	17.9599	17.2924	20.9045	13.3063	12.3051	18.7165	33.5231	14.2909	9.83215	19.5953	17.7567	13.6639	14.1438	15.2019	15.9098	539.39	327.962	548.243	297.03	586.873	515.24	497.883
212	106.013	4.41722	25.1998	15.8519	20.7096	8.59566	16.0964	7.76551	17.8946	9.8487	16.5524	9.97097	12.4035	15.1771	21.3117	9.10037	27.3241	15.9502	9.9296	11.9797	19.2203	5.75588	12.8181	17.8459	20.9458	27.6082	17.7641	16.2674	14.7864	18.3258	12.0937	12.3538	16.5524	31.758	12.4522	9.93787	16.5607	17.0406	11.3775	13.2658	13.7043	13.9084	533.461	307.354	540.962	297.844	578.103	512.178	493.498
213	106.513	4.43805	22.694	13.378	16.4384	9.36054	13.3384	6.4803	16.3161	10.2394	16.8861	10.3369	11.7931	13.5747	19.7011	8.945	26.6888	14.4692	9.8156	10.3608	19.6928	6.51248	11.6956	14.551	18.9684	24.021	17.366	17.7319	13.754	15.0879	13.0783	10.5152	16.6664	27.9097	12.7207	10.5722	15.1615	14.9417	12.785	13.2493	14.4536	13.8597	520.296	287.137	516.223	296.241	562.373	490.813	473.484
214	107.013	4.45889	22.0024	13.1666	15.1688	8.42467	11.3288	6.03259	14.8765	9.29527	16.2674	8.83928	10.5566	10.7763	17.4469	8.54694	24.1993	12.4927	7.81424	8.81538	18.4076	4.00732	11.4272	12.9643	18.0821	23.1338	14.3065	16.7473	12.7528	12.8834	10.9795	7.68461	14.3966	24.5091	9.82388	10.1741	14.3313	15.0631	11.3371	12.045	14.551	12.5331	497.947	261.804	493.167	287.545	533.249	477.023	453.047
215	107.513	4.47973	21.791	13.9967	16.8613	8.22977	10.4665	6.04914	13.6317	10.2955	14.1769	8.47339	10.2311	9.94615	16.4218	9.34399	24.6957	12.4357	7.98523	6.70829	18.3423	5.03237	12.159	11.5733	15.4373	23.793	13.8266	12.8668	11.6625	13.1757	11.5972	8.93765	12.9643	23.6303	9.37617	10.1576	13.0378	15.8197	10.9877	11.0686	13.2658	11.9723	472.372	238.722	457.561	273.161	503.27	447.579	430.226
216	108.013	4.50056	21.042	14.794	17.366	9.72643	9.58025	7.2369	13.64	9.64553	12.9726	8.06705	9.08382	9.65288	17.3412	8.56348	20.75	10.7027	6.44812	7.71679	17.5857	6.30931	11.7361	11.2801	14.038	23.2965	14.4609	10.7349	10.1659	12.7777	10.1659	8.33549	11.8822	20.5303	10.141	9.7586	13.07	16.8291	10.711	9.90569	13.7944	10.198	438.752	220.247	427.916	260.965	470.138	417.372	398.669
217	108.514	4.5214	18.6174	15.5184	16.7473	9.47453	8.28677	6.5943	13.184	9.10037	13.1105	7.33435	8.2215	10.3038	13.3384	6.80574	18.7652	10.3856	6.64302	8.11577	15.6413	7.64416	9.99487	12.159	15.0714	21.7668	13.7126	10.4913	10.6053	12.2325	8.1884	7.31045	13.7613	19.554	8.21322	8.91283	13.8836	17.4956	10.1089	9.50671	12.6793	10.5318	401.711	202.275	393.861	239.642	434.831	373.513	369.405
218	109.014	4.54223	17.349	14.7293	14.0868	8.34377	9.14082	5.96824	10.6945	8.95328	12.6958	7.63589	8.49821	11.2231	12.216	6.38285	18.4076	10.5888	5.93514	7.4888	16.5276	6.82229	10.0684	12.2077	15.4299	19.3674	12.5579	9.86433	11.0604	10.198	8.43294	7.28563	13.5913	18.3009	8.27849	7.72506	13.0461	17.4469	9.01855	10.8572	13.754	9.48281	365.011	175.354	357.828	219.173	384.024	336.415	335.341
219	109.514	4.56307	15.8601	14.5908	12.2325	8.7262	7.46489	5.08937	11.4511	7.70852	10.3038	6.41503	7.44835	9.40926	12.4522	6.23668	18.3423	9.53889	5.74025	7.94478	15.5356	5.15464	10.54	13.2493	15.8362	22.6861	12.6471	8.17277	10.1898	9.38444	8.2215	7.63589	12.4596	16.7804	7.87124	7.73334	12.3952	18.8305	7.74161	9.27044	15.3315	10.882	329.508	154.121	329.491	201.51	340.808	303.954	304.328
220	110.014	4.58391	15.1439	14.3794	12.5248	9.93787	5.19509	4.51111	12.1424	8.51384	10.2063	6.41503	7.57889	9.60416	11.9962	5.74025	18.5538	8.54694	5.75588	6.14659	13.6234	5.05627	11.4345	16.0394	15.3398	23.3214	12.3217	9.91397	9.44144	9.7586	6.63475	6.62647	12.3217	15.5678	7.26908	7.80688	12.0937	17.4634	5.95169	7.72506	15.2672	10.3608	302.115	133.245	294.76	182.408	309.909	273.901	277.131
221	110.514	4.60474	14.6154	14.7211	10.5152	10.4343	7.36745	4.21049	11.053	9.22999	9.91397	5.69152	7.35917	7.94478	12.1507	5.48743	16.7068	8.62784	5.105	5.60143	12.8098	6.77356	11.0852	16.8861	14.2339	21.8891	12.9726	9.7586	10.4509	9.6777	7.33435	7.33435	11.0199	14.4609	7.38308	7.88778	12.8181	16.3649	5.44698	8.48994	16.4384	9.70161	265.871	118.836	260.192	166.535	281.256	241.668	247.583
222	111.014	4.62558	13.6222	14.6473	11.988	10.0923	5.03237	5.09764	12.1911	8.08268	10.4913	5.56925	6.72484	8.22977	11.8418	6.30103	16.0155	9.8156	6.47203	5.8616	12.0781	6.80574	9.47453	18.0169	14.9417	23.7847	11.4998	10.3939	11.7765	11.1744	9.06727	8.2215	10.3286	14.1116	7.78206	7.20473	13.3145	17.8946	7.3509	9.059	17.4634	8.48994	245.483	109.383	236.485	146.213	247.078	212.542	228.928
223	111.514	4.64641	12.353	14.5498	11.7443	9.34399	4.66648	5.95996	12.2408	8.68484	11.4676	5.65015	7.61107	10.6779	10.4178	7.69289	16.4623	8.9211	7.76551	6.10614	12.3538	5.22727	11.1422	18.3745	15.2828	22.2062	12.5984	8.945	13.8671	10.7836	7.94478	8.31895	12.4522	13.7292	9.0351	5.92687	12.8834	19.8638	8.71793	9.50671	16.8208	8.91283	226.251	96.2521	213.03	133.871	218.497	189.624	205.92
224	112.014	4.66725	13.3133	13.2723	10.768	9.12427	5.68325	4.72348	12.1102	9.70988	9.89742	5.81287	7.88778	10.5079	10.8572	7.5458	16.2509	8.40076	5.52053	6.13831	11.9071	4.30794	11.6055	17.9921	14.6319	18.8626	13.0865	10.255	14.152	9.84042	9.49016	9.14082	13.7043	13.981	8.18105	5.97559	13.6887	22.174	9.44144	8.37594	17.7889	10.1824	206.628	87.3926	187.916	121.513	198.321	172.434	185.45
225	112.514	4.68809	12.9963	13.3461	12.6223	10.4426	6.13831	4.35667	12.1838	8.13232	8.73356	6.05741	6.22013	11.053	12.0698	6.99328	16.0881	7.56234	5.57753	5.32471	11.3049	4.21049	10.9712	19.1881	14.6319	18.3258	12.5662	12.4439	12.4596	12.1185	10.0601	7.34263	13.9728	15.1201	8.12405	7.92823	13.1923	24.7288	9.53889	10.2311	19.44	9.32744	182.172	79.9157	172.108	109.114	177.892	152.371	167.097
226	113.014	4.70892	12.4596	12.7685	11.6303	9.66943	6.14659	5.105	9.75125	7.06591	8.01833	5.08109	5.56925	11.4593	10.7193	5.44698	16.5928	8.08268	6.74047	5.16199	12.6149	4.40539	11.7526	20.6691	16.3244	20.4163	14.4049	13.5177	12.7363	13.697	11.7765	8.07532	15.3885	16.0072	10.369	9.36881	12.7041	27.8362	9.70161	13.7696	18.9279	8.3594	162.524	71.8367	152.168	99.5065	155.121	135.181	149.613
227	113.514	4.72976	12.9306	11.9794	10.3203	8.88065	5.20336	4.92665	10.5483	7.28563	8.35112	6.09786	6.00041	11.1174	10.6053	7.83906	17.1785	8.61956	8.83928	4.94228	12.1672	4.7152	12.4596	22.6539	17.1867	22.8737	18.1226	14.0224	18.5133	13.1923	12.8751	10.8085	17.3743	16.1295	10.5235	9.97832	13.7374	32.156	11.7848	16.1451	19.8794	10.2229	148.076	64.6375	137.32	90.5817	136.491	119.715	135.303
228	114.014	4.75059	12.1662	15.7863	11.3215	10.4178	5.94342	5.08937	13.7613	9.35226	8.95328	7.37572	7.26172	12.3787	13.2732	7.03373	17.8624	11.0199	8.21322	4.47066	11.7848	6.10614	13.3384	25.7052	20.1727	25.6151	20.295	17.4147	23.2478	14.152	15.4299	10.54	21.9295	18.5694	10.5722	11.7443	16.3161	34.8653	14.437	17.024	19.7737	11.9475	138.093	64.4252	128.054	82.4301	122.196	108.227	121.602
229	114.514	4.77143	12.8824	17.9021	12.2564	11.4024	7.17991	5.63452	17.081	10.7836	9.16472	7.17991	7.30217	13.298	14.3396	6.26058	18.3579	10.8406	7.04201	5.95169	12.5166	6.95191	15.4786	28.4953	22.4425	27.2257	24.476	20.4816	30.5776	14.8434	18.6917	10.141	27.2754	19.6275	12.3051	12.5984	17.081	37.2656	16.3161	20.7335	22.1979	12.3538	130.829	71.0967	123.921	81.1035	116.445	103.826	119.357
230	115.014	4.79226	13.0527	18.8616	14.3552	10.9307	9.59588	6.91146	21.4174	12.1424	10.5566	7.91996	8.31895	12.5248	16.056	8.945	19.9695	13.4855	6.6752	7.39962	13.5012	7.53752	16.5358	30.9444	26.2659	30.6189	28.1046	25.6721	41.3336	17.1132	19.6275	13.7862	32.1478	23.1173	14.6485	14.5179	18.8792	40.5927	24.4439	26.1437	23.7847	12.2564	126.313	81.2828	122.644	83.1297	117.405	105.185	126.508
231	115.514	4.8131	14.2491	19.35	16.9348	11.7361	10.8002	6.83792	25.8513	16.227	11.3775	7.30217	10.7276	12.9726	16.796	9.53889	20.408	16.5358	6.52075	9.24654	15.7305	7.19645	16.739	32.9375	27.69	32.7417	33.6453	33.1811	47.061	20.0835	25.8265	16.4954	38.3072	28.5119	18.6999	16.625	22.5565	43.6439	28.373	29.7152	24.1184	17.3816	127.078	102.639	127.167	87.6206	124.287	106.902	143.918
232	116.014	4.83394	17.3244	21.4165	19.3508	16.2509	12.8668	8.25367	28.9669	19.6928	11.8252	9.02682	11.3702	15.8684	20.2049	11.7443	22.3689	21.1325	8.40812	8.82365	17.6013	7.56234	18.9196	36.6313	30.2521	35.598	39.5023	38.925	54.7162	22.8571	32.2949	19.5218	43.6108	34.5647	23.0115	19.1476	26.2825	46.3283	33.7915	33.7106	26.3965	21.3522	136.726	119.398	135.694	94.2673	137.402	114.557	165.364
233	116.515	4.85477	20.7896	26.9319	23.2561	18.9445	17.0562	11.2884	35.8177	19.6514	14.5998	10.0031	14.9004	20.9376	24.2977	15.5025	24.9072	26.7789	10.597	10.0353	21.2465	9.62071	19.6441	38.6566	36.9485	40.202	44.2461	47.118	65.3252	26.5261	39.2339	22.6622	50.0626	45.2545	28.601	25.5424	27.462	51.2669	38.5021	38.7384	30.4645	25.9166	156.293	141.258	153.445	105.079	151.33	126.809	188.859
234	117.015	4.87561	22.0671	31.9362	25.6555	21.8569	19.7902	15.9824	40.7232	22.8737	19.3104	11.4428	20.7905	26.9656	29.1627	17.4883	27.8931	31.2128	13.184	12.5818	28.5036	11.9153	19.0824	44.3518	44.5062	44.5062	54.228	54.6188	70.9386	31.9694	47.2559	25.4772	52.7231	56.246	34.8487	28.6985	30.4314	53.5854	45.1166	45.979	34.117	32.3105	175.932	167.52	171.97	121.545	174.175	141.413	220.483
235	117.515	4.89644	27.8759	36.6379	32.2618	23.5163	21.4174	18.7817	44.3104	28.0559	25.4441	13.4929	24.3216	28.6985	34.8818	21.7181	30.5132	35.1016	16.3327	14.779	35.2965	11.2645	20.408	50.7539	49.1598	46.8247	59.1336	60.2726	80.1971	36.2406	50.4368	28.6093	56.075	67.5297	39.3479	29.764	34.174	57.4659	50.5508	52.2101	36.1349	40.9999	201.503	192.642	202.917	132.391	202.649	167.333	248.868
236	118.015	4.91728	36.8739	42.1706	40.3086	26.1115	26.1602	22.6705	50.844	29.6095	34.0517	18.7082	31.8472	35.2477	45.409	26.3965	34.9057	49.3878	19.9695	19.2451	43.0252	11.0365	24.6148	55.1722	53.5036	51.0472	63.8929	64.8692	88.9913	40.202	55.5785	31.8306	59.858	76.5032	47.5005	32.9945	39.8122	61.8759	53.6994	55.4075	36.1349	47.5326	233.899	224.176	231.913	148.459	241.684	187.126	274.25
237	118.515	4.93812	42.7483	53.739	47.004	28.3409	34.5647	30.9196	59.6631	33.7428	42.1629	21.5066	39.4049	43.4977	54.513	33.2712	42.879	60.4031	25.9405	22.5234	52.0557	13.2327	24.6957	57.2627	59.516	55.5298	67.6842	73.8758	96.1997	46.4671	62.6242	36.1992	66.114	82.1414	53.6994	35.7681	44.2543	70.3769	56.7424	58.0359	38.9737	55.5703	257.841	248.452	260.388	157.196	273.087	203.788	308.591
238	119.015	4.95895	50.0296	62.7452	54.342	30.1308	40.6414	37.4201	67.709	37.672	47.1667	25.1435	52.975	50.8762	67.6033	39.6007	53.8539	74.6729	30.5858	25.6399	64.4794	16.2021	23.0446	62.7538	63.0876	59.6631	70.2068	79.9856	107.858	54.5618	69.2792	38.6814	70.8163	88.2512	59.2236	38.185	48.0612	78.2361	57.9384	58.9304	43.8305	62.9662	290.937	269.816	293.141	173.467	311.739	236.388	343.712
239	119.515	4.97979	60.0034	70.8648	60.7608	33.7262	44.8638	42.7972	76.3001	41.4633	55.4324	31.0823	60.1016	61.054	79.2373	43.4407	59.3946	81.36	34.6299	31.2128	75.8367	17.3899	22.6861	67.823	65.1542	61.7132	73.8271	82.1497	111.779	59.5004	72.5906	41.5203	73.3959	90.3013	61.8189	39.1447	51.2016	81.702	63.5757	61.0945	45.8163	70.7354	315.913	284.485	326.636	180.456	347.381	253.92	370.616
240	120.015	5.00062	66.9512	77.4053	67.8469	33.8485	54.8054	48.11	84.4195	45.0597	66.057	36.623	67.3183	73.2488	92.5224	50.5839	65.1459	88.4875	40.0962	37.5506	87.7226	18.0821	24.59	69.8813	68.3681	64.8288	79.4809	89.496	110.877	66.6996	76.3975	44.9052	79.1472	95.8173	65.9273	38.6566	53.4475	87.5112	62.9662	63.5757	48.0612	76.7312	340.857	298.243	356.241	192.276	388.914	274.633	396.562
241	120.515	5.02146	73.7933	85.3946	72.0693	32.5872	61.7619	51.1364	92.4001	50.0222	76.4545	42.4561	72.7368	75.8606	106.198	56.2377	72.4683	96.037	45.3437	43.3755	96.6226	20.807	25.5093	69.3601	71.0204	63.3974	80.3193	93.4583	108.924	72.6062	76.1373	44.0098	79.8551	100.186	66.6591	40.9347	53.8134	89.9437	66.7409	62.8761	50.6078	81.0346	368.534	307.232	380.184	207.173	417.453	297.559	412.092
242	121.015	5.0423	76.3966	88.4534	71.2557	32.8722	65.2029	53.4714	94.6129	52.3159	84.3542	46.7356	81.4418	82.3446	114.172	57.9623	80.3598	102.741	46.0847	46.6216	100.292	21.1086	24.3951	73.3058	69.5145	63.0793	82.8245	90.4319	111.86	75.5922	77.4225	43.2936	81.645	104.604	67.9857	43.9932	55.2126	95.0689	69.3196	65.9595	47.1254	85.4767	393.819	301.546	394.015	220.344	442.161	309.763	433.155
243	121.515	5.06313	82.3439	92.1392	77.4878	35.5162	67.7173	51.1364	101.968	53.4632	86.2416	47.8746	82.5726	82.3363	121.973	61.5661	86.6893	107.988	48.4685	49.8107	103.245	21.6123	25.0295	71.549	72.8912	64.1374	85.143	92.311	108.631	75.4782	84.8102	44.042	82.499	104.759	66.8871	44.2948	55.4811	97.9004	67.9857	64.9997	47.3699	84.5739	399.108	295.574	406.218	226.462	459.768	313.424	439.297
244	122.015	5.08397	86.0534	94.0672	81.759	34.8818	68.0096	54.6997	104.319	54.285	88.129	48.2405	85.2083	82.784	125.268	63.4213	90.3179	112.999	49.5423	51.2504	103.563	22.8332	23.0685	75.5434	70.125	69.2461	81.3278	93.4987	105.23	75.0305	80.1971	45.1654	78.7896	104.571	68.3838	44.6285	55.5546	97.7616	65.2599	63.8855	52.7231	83.1095	405.429	286.235	407.317	232.979	455.667	321.25	437.069
245	122.515	5.1048	85.5331	91.3829	83.3375	32.9457	71.4102	56.2129	97.347	54.4643	87.2832	50.6969	87.2262	83.5241	125.692	67.1556	92.0508	112.023	49.2977	54.1389	104.661	21.0267	21.377	72.7689	68.0832	65.9356	75.1858	91.9203	101.642	71.9884	78.0247	46.8247	76.6577	103.074	66.7078	39.324	57.7426	95.3613	63.7145	62.9662	53.9431	78.773	409.236	271.623	401.174	235.102	444.626	323.878	421.407
246	123.015	5.12564	86.3796	89.6006	82.0026	32.5468	68.4408	56.2616	92.6199	55.4976	82.1984	49.6719	82.6535	80.7422	120.468	67.9039	95.7115	113.358	49.078	54.6997	103.717	22.0683	20.1966	67.8064	66.3337	61.8106	71.5085	88.5519	93.2625	69.6129	74.4044	42.879	74.0137	101.862	60.541	36.9806	57.8566	87.0552	60.086	58.5479	52.5769	73.9981	401.361	253.635	397.961	235.867	434.774	318.248	405.062
247	123.515	5.14648	86.591	88.8361	80.3111	31.3342	64.3084	55.2779	91.4404	55.1391	80.7661	44.4979	79.1803	78.0412	118.418	65.6589	94.9301	115.302	46.1334	53.0568	99.2344	21.2869	19.1964	64.894	62.217	55.904	69.954	81.0024	86.4374	66.5047	67.481	39.5924	73.7287	96.6713	56.587	38.0627	56.1559	79.5949	55.2292	53.2435	50.8762	72.9078	391.012	237.901	379.273	229.879	415.485	308.314	386.188
248	124.015	5.16731	85.3545	85.5978	77.805	29.6913	61.9972	53.6103	87.9662	55.9122	74.2417	44.0346	75.0387	75.4616	118.198	62.3475	88.983	109.168	45.2711	52.9428	90.806	19.2451	18.9684	60.3296	58.2795	51.1125	62.4367	71.7843	76.8857	59.9959	63.5757	34.8818	69.4171	92.311	53.7647	37.1112	53.0237	72.2569	52.1292	51.1207	49.6397	66.7409	364.434	215.007	349.977	222.159	394.747	288.211	364.507
249	124.516	5.18815	81.7416	83.2715	74.9817	26.7872	56.4979	45.7105	84.0941	58.1655	69.8813	40.6414	71.2318	71.8496	112.048	60.9078	83.3044	103.465	41.3906	49.8833	84.7771	20.636	18.0003	55.619	51.4214	48.3058	55.3266	64.9832	69.7425	56.7911	61.3712	32.9044	64.2597	85.9327	47.0279	31.8223	47.7762	65.3739	48.7774	47.7358	44.4327	58.7925	331.679	194.245	322.633	205.611	360.235	268.613	329.784
250	125.016	5.20898	78.1215	78.5525	72.8342	24.3951	54.5369	43.1557	79.4644	55.9775	66.456	38.0305	62.6077	67.2126	106.98	55.2614	80.7909	99.5764	36.7527	46.8496	78.6508	17.6832	17.6832	50.9819	48.1265	43.5538	50.3641	59.2475	62.5755	52.4547	57.4576	31.3755	58.8495	79.5545	40.8859	28.3979	45.7023	58.2225	43.1153	41.3658	39.2339	53.1947	310.097	178.714	296.404	190.633	343.989	247.021	298.788
251	125.516	5.22982	72.443	71.5564	68.62	24.2563	50.6482	43.3911	70.922	52.178	62.7704	35.5327	58.32	61.2406	99.7391	49.9403	77.1946	90.578	34.2962	42.537	75.1693	18.9932	17.081	46.7025	43.9932	39.2505	45.7832	55.2126	56.9621	48.2727	50.8275	30.9683	52.8288	73.4768	37.0864	25.924	42.9526	50.4772	39.096	36.9237	36.3132	48.0373	282.101	157.481	271.452	171.36	302.53	224.932	275.756
252	126.016	5.25066	67.0733	66.0975	65.6019	22.7679	44.0916	40.4465	61.396	47.5565	57.7343	32.4089	54.7328	53.1543	91.6923	46.4828	69.7995	80.1152	30.8304	41.4881	65.2516	19.2699	14.0629	40.8777	39.0307	38.3311	41.854	51.2182	50.7705	44.5301	45.7914	27.7065	49.2655	68.335	34.1252	21.1729	38.9986	48.11	37.4688	34.8818	31.2533	41.7078	257.784	143.195	246.492	157.595	267.043	205.22	250.242
253	126.516	5.27149	59.3201	57.6608	59.0444	19.8711	39.552	34.6943	53.9844	43.05	53.146	29.9432	47.7441	50.2336	87.023	41.2766	63.3725	69.4658	26.8681	37.2656	56.8637	15.0475	13.0296	33.2142	36.224	36.0613	37.6563	44.2461	45.4577	39.1613	41.4715	23.4105	43.3019	64.6909	27.177	19.5705	35.1255	42.8707	31.1797	30.4314	28.487	37.672	235.582	127.623	221.776	146.855	239.846	188.364	228.748
254	127.016	5.29233	55.4065	50.8916	51.6411	19.4814	38.0792	29.5203	50.1518	36.9402	48.3545	26.8929	42.1877	46.4184	79.4	37.2408	58.4018	63.4295	22.3607	32.156	53.5533	15.1366	13.5499	28.2186	34.6787	35.8177	32.2296	38.7457	40.5035	33.4413	38.6244	21.7346	37.5175	58.4018	23.9961	17.6344	31.2367	36.794	26.0058	27.9253	23.8169	33.8081	209.971	111.498	197.101	134.456	224.233	168.789	204.073
255	127.516	5.31316	46.0833	47.7598	47.8663	17.7641	35.6219	27.6164	45.5395	34.9876	42.7898	24.2324	37.6803	38.8846	71.3376	35.3939	56.1071	57.0265	21.7916	29.9681	47.5814	13.9241	12.7933	28.6093	31.4325	36.6313	31.245	36.6635	37.3879	29.7566	33.7915	19.1311	35.5162	54.9194	22.288	16.2187	28.8529	31.3755	26.3717	26.4048	22.1658	31.3755	188.689	100.612	177.575	115.761	204.496	155.064	177.714
256	128.016	5.334	41.9829	41.5765	45.8319	16.056	32.4732	25.5424	41.6343	31.3424	37.1112	21.5967	32.0908	32.7012	63.5435	31.8223	47.9721	50.3476	19.497	29.0074	39.0795	12.2564	10.312	25.7861	28.4631	35.2882	26.1363	32.6203	30.6024	26.1198	30.3018	17.8376	30.846	50.4129	20.3106	13.3715	28.5689	29.7805	24.1993	22.8415	20.4733	27.6734	173.255	89.7111	155.862	102.711	179.089	138.459	159.059
257	128.516	5.35484	38.1432	37.232	40.3325	14.2339	29.9837	21.4009	36.6469	25.6482	35.7524	20.693	28.4061	29.2197	57.8814	27.2018	44.7094	46.5811	16.2435	24.6957	33.8807	12.045	10.9877	21.6611	26.1281	32.4089	23.0529	28.8125	27.291	24.3869	24.2894	17.2685	28.2186	45.8319	18.049	12.2325	25.5663	27.6413	19.554	20.5147	19.3995	23.6054	159.034	81.3232	138.533	96.4718	158.123	122.676	141.299
258	129.016	5.37567	35.4178	33.1563	33.2546	12.956	24.3464	19.1798	32.2048	22.5721	32.3436	18.1548	26.0462	28.4218	51.7716	23.0603	40.463	41.2353	14.8277	21.7999	28.5689	9.26309	10.0767	19.0741	23.4914	30.0655	20.5634	26.9738	23.622	22.9959	21.3604	15.543	25.7373	41.1626	18.3745	11.8335	23.3618	24.4273	16.9505	19.2368	17.2924	18.8709	147.628	70.1774	123.523	86.6599	145.334	110.4	128.754
259	129.516	5.39651	30.6906	30.0974	27.4298	11.0604	21.3356	17.7236	26.9904	18.2118	27.5355	15.7057	23.1908	27.2423	46.9792	20.408	34.2714	34.1004	13.3789	20.2536	25.6555	8.1884	9.55543	18.0169	20.9532	26.0545	17.7319	23.2644	21.6041	19.1311	19.5135	13.4359	22.0279	37.0625	14.3065	11.3049	21.3604	21.8238	15.7553	16.6011	15.0475	16.1212	133.139	61.7325	114.028	81.5999	127.574	101.573	115.159
260	130.016	5.41734	26.5009	27.4121	25.2575	10.654	18.448	16.1451	24.0697	15.2911	24.362	15.7553	18.6917	24.5091	40.7149	20.0182	31.9446	27.804	12.7694	17.594	23.5484	8.2454	10.0114	16.853	17.4956	23.8334	16.0642	19.7084	20.2619	18.1713	17.0488	10.6623	19.6358	32.783	13.6722	9.63725	18.6108	18.5942	15.0796	14.0463	14.5832	13.6804	122.904	55.9481	103.493	73.0659	117.876	90.2076	102.459
261	130.516	5.43818	24.1583	23.1979	22.8249	9.116	18.2688	13.0865	22.8332	13.8671	22.5078	13.1031	16.7068	22.4259	35.3534	16.8861	26.6815	25.4119	11.2718	13.8349	19.9695	6.60257	9.23827	14.2173	14.9739	21.2869	14.0224	17.8542	18.4719	16.796	15.2102	9.27872	17.7567	28.9347	12.8181	7.20473	15.1688	17.1058	13.5986	14.4122	15.0392	14.0059	112.491	52.6367	92.6484	68.4279	106.405	83.6418	92.3468
262	131.016	5.45901	18.878	21.4976	18.7652	8.26195	16.2021	12.0854	20.2784	13.7292	18.0086	11.0852	14.3313	19.7902	30.3257	13.0948	23.2561	22.459	9.173	13.0783	18.448	5.26772	9.66943	13.1518	13.5986	19.5135	11.8013	15.714	15.5843	14.7055	11.9641	8.55521	16.6011	24.9642	11.3454	7.53017	15.1615	14.38	11.8822	12.5414	14.2743	11.3702	102.167	49.3345	84.1465	62.0827	94.4705	76.2385	80.9169
263	131.516	5.47985	18.0406	19.8866	17.1867	6.87101	13.4359	10.3773	19.8224	11.2396	16.0881	8.95328	12.9477	19.4244	26.8598	11.8657	19.3591	19.6193	7.31872	12.5331	15.3315	5.22727	8.7262	11.6221	11.4189	17.3577	9.54716	14.6485	12.5009	12.6471	11.7848	7.53752	14.5832	25.3145	11.6791	7.02546	14.7707	14.4858	10.6457	10.7432	14.8847	10.6706	95.6987	45.2987	79.0939	55.2246	83.5526	63.3845	68.4775
264	132.016	5.50069	17.3572	18.5445	16.0477	6.22841	12.4439	8.7262	16.113	9.04337	15.5191	6.78919	11.8096	17.4386	25.6399	11.9962	17.2603	15.771	6.64302	11.3775	14.1603	4.62511	7.09073	11.76	11.7443	16.7473	9.44971	13.9084	10.7349	12.2242	12.5497	8.18105	13.7457	23.8012	9.22172	6.22013	13.0535	14.5915	9.77515	9.91397	13.5986	11.0686	88.9867	40.9135	70.9174	51.1483	76.1245	59.6502	63.1565
265	132.517	5.52152	13.85	17.4301	14.0546	5.94342	11.1174	6.74047	15.4704	6.70002	16.2509	5.74852	10.0923	15.7627	23.0042	10.0923	14.9905	14.1851	7.22863	8.98637	12.6958	5.86987	8.19668	10.4343	12.1911	16.113	8.67656	13.8432	9.80825	12.0045	12.2647	7.09073	13.3633	20.3437	6.96846	6.57775	11.4024	12.2647	7.5458	9.79997	12.4357	10.3939	81.0787	41.3934	64.8407	52.0676	73.0411	57.8842	59.9104
266	133.017	5.54236	12.7849	15.9904	13.3228	6.43158	10.6457	4.77956	14.7459	5.24381	14.8434	6.08132	9.08382	15.8767	19.3021	9.09209	13.6152	13.0948	7.84733	8.87238	11.1992	4.92665	7.49707	10.4996	11.6625	14.9739	7.86296	12.5248	8.65266	9.94615	12.6223	5.57753	13.9406	19.5623	7.4079	5.98387	9.43316	10.939	8.31067	9.59588	12.7289	8.88065	75.7825	41.386	60.154	46.902	64.3525	52.8408	55.3625
267	133.517	5.56319	11.1985	15.2414	14.1851	5.84597	9.46626	6.3994	12.5818	6.71657	14.095	7.33435	7.83079	14.3148	18.6595	8.78228	13.2327	11.703	6.54557	6.57775	11.2645	4.0726	6.72484	10.198	9.95442	14.5749	7.17163	11.7195	8.09095	10.198	14.6319	5.81287	12.5497	18.0169	7.9696	7.02546	8.34377	11.4593	8.19668	10.0114	13.127	9.86433	70.1856	45.2665	56.884	42.7282	58.7796	52.9465	52.0759
268	134.017	5.58403	11.2067	13.3461	13.0783	6.56212	7.93651	7.16336	11.2884	6.57775	14.7459	7.44007	8.73356	11.931	18.3423	9.01028	13.6639	11.6625	5.32471	6.79747	10.9142	3.23417	7.9696	10.1006	10.4021	15.1045	8.36767	10.6375	9.36881	11.4842	15.2911	6.84619	12.6719	17.9921	7.72506	9.45799	9.58025	11.7848	8.07532	12.159	13.3063	10.0353	68.9004	52.7351	59.7881	44.5825	61.1386	56.0786	56.2735
269	134.517	5.60487	12.2154	14.2491	10.4509	9.8726	9.44971	7.37572	10.1171	8.03396	15.2019	7.213	9.55543	11.7765	15.6082	7.05764	13.3954	11.4511	5.53708	7.41617	9.7347	3.99905	10.654	11.9962	11.931	14.1769	8.31895	11.3702	9.19782	13.0378	14.5106	6.78092	13.8027	18.0086	8.00178	8.47339	9.36881	11.9153	8.66093	11.5163	13.8266	10.7763	72.2357	63.5307	68.4849	48.6836	68.5336	63.3275	68.5584
270	135.017	5.6257	10.311	12.1179	11.4511	7.88778	9.97097	6.49685	8.55521	7.099	14.4049	6.52075	8.84756	10.597	14.1925	5.5858	13.8349	10.54	4.74738	7.2939	7.72506	5.01582	8.57911	11.6956	12.3704	13.3789	9.50671	11.4593	8.13232	12.3217	14.2421	6.82229	12.5662	16.2021	8.52212	7.10636	10.1741	11.3536	7.02546	10.4021	14.7459	11.3215	82.9826	83.9506	78.5974	55.8911	80.1925	71.6584	85.9281
271	135.517	5.64654	9.7989	11.6696	11.3536	6.11441	9.75125	6.23668	9.68598	6.94364	13.8349	6.96846	8.14795	9.51498	11.2966	6.52075	13.2244	11.0935	5.62625	7.73334	6.89492	3.43735	9.02682	9.65288	9.8726	12.9726	8.35112	8.83193	8.82365	12.7694	14.0546	7.72506	11.7361	14.0224	8.40812	6.5943	10.6375	11.4345	7.42444	9.97832	13.7944	11.6542	95.3162	110.604	87.9212	67.8993	100.092	86.7334	109.676
272	136.017	5.66737	10.9379	11.9794	10.8737	6.14659	9.74297	6.06569	10.084	7.28563	12.0781	6.35803	6.54557	10.6209	10.1171	6.70002	13.2088	10.7276	6.70002	6.93628	8.61221	3.9586	7.61107	12.3299	10.7515	12.6388	8.31067	7.01719	7.75724	13.0047	12.0128	7.83079	12.9891	14.2008	8.20495	7.28563	9.40099	11.0686	8.60393	11.6708	13.2897	11.817	114.728	136.076	112.775	84.6429	123.392	101.931	144.463
273	136.517	5.68821	10.0595	11.4099	11.2479	6.5943	8.65266	7.22863	9.45799	7.03373	11.9392	6.18704	7.09073	8.25367	9.7586	5.88642	12.9477	8.92937	4.52766	7.22036	8.66921	5.34126	8.46512	13.6152	10.8655	12.8264	8.18105	7.31872	8.38422	12.6223	12.2564	7.92823	14.9987	15.1688	7.85561	6.80574	10.2955	11.7278	8.99465	11.9723	13.5582	12.7124	139.859	160.076	136.996	99.148	162.484	121.285	169.334
274	137.017	5.70905	9.5793	11.2714	11.7848	6.34976	8.84756	5.45526	7.98523	6.18704	12.3217	5.32471	9.28699	8.31067	8.83928	5.52053	13.184	8.57084	3.50262	5.6667	8.69311	5.45526	9.37617	13.9654	11.9071	12.7694	8.69311	8.70966	7.4318	12.3051	14.6807	7.34263	16.6903	14.323	7.14773	6.79747	12.7777	12.9156	9.62071	11.1661	15.4538	11.9962	167.593	185.166	171.108	118.812	199.59	143.666	203.088
275	137.517	5.72988	9.6768	10.8322	11.8822	5.38171	8.23804	5.09764	7.22863	5.6667	11.2801	3.94205	8.27022	7.50535	8.66093	5.34953	12.4678	7.9696	3.51089	5.05627	9.88087	3.89333	10.3038	14.2495	13.526	13.0783	9.13255	9.95442	7.80688	12.8098	14.4049	7.44835	16.7804	15.0392	8.51384	7.77379	10.6862	15.5843	10.2955	11.6469	17.1545	11.3619	196.108	220.751	200.33	136.499	238.251	169.969	237.445
276	138.017	5.75072	8.46492	9.6522	12.956	4.75565	6.4233	5.45526	8.15623	6.14659	12.8834	4.25922	7.74161	8.93765	7.66807	5.9186	12.3051	6.90319	3.51916	5.30081	8.93765	3.85288	9.69425	15.9181	12.7933	14.1199	10.0031	10.2955	9.30354	12.6149	15.9668	7.56234	17.6344	15.8362	10.8002	7.89606	10.084	17.7319	12.3465	12.7363	18.4968	12.5414	230.074	247.688	235.281	157.098	286.763	199.818	273.445
277	138.517	5.77155	8.64351	10.6044	12.5009	5.98387	6.86274	3.8446	8.9211	5.6097	12.0615	5.96824	7.63589	10.1337	8.75011	5.08109	9.70988	9.58025	3.31599	5.92687	7.9696	4.73083	9.18954	16.5524	13.0461	16.2104	10.9225	14.1199	11.3454	13.2088	16.7068	6.32585	20.7831	18.8626	11.8905	10.8167	12.956	20.6847	14.6972	13.2814	21.2465	13.013	267.115	269.516	274.129	172.043	337.09	232.157	316.084
278	139.017	5.79239	9.27041	10.8322	13.2658	7.2369	6.79747	3.86851	9.44971	7.156	10.7919	5.22727	6.91974	9.19782	9.70988	4.16177	10.2229	11.1992	4.38976	5.49571	9.06727	4.69038	11.4759	19.1642	14.3635	19.8555	12.7041	15.3242	13.4855	13.3954	18.22	7.61107	21.4174	21.4579	14.9491	14.722	14.6972	22.6861	17.2842	14.4609	20.4007	15.4869	302.66	289.253	313.009	189.315	371.536	258.215	344.924
279	139.517	5.81323	10.8723	11.1657	13.355	6.78919	5.6097	3.89333	10.2716	7.4079	11.6386	4.8531	6.15486	9.059	9.54716	6.4564	12.6719	11.7195	4.60948	6.25231	12.0367	3.96687	12.9404	22.0352	17.3743	23.0446	14.3148	15.6652	16.7068	14.6485	19.6597	9.46626	24.1671	23.5981	16.7804	18.4719	16.0311	27.9014	18.1309	16.5607	21.377	17.2354	332.323	304.279	352.906	209.443	409.619	292.531	368.029
280	140.017	5.83406	11.2632	11.7352	14.9169	7.20473	6.00869	3.9016	9.68598	6.54557	11.0365	3.92551	6.65129	9.01855	11.7848	8.18105	13.6639	13.0378	5.27599	5.48743	10.8085	4.02295	10.7515	24.9155	18.9031	26.4287	16.9836	20.4494	22.6291	18.6025	21.8891	11.0935	27.234	28.145	19.0989	22.2062	17.7567	31.7653	21.9948	17.6096	23.4354	19.44	367.469	310.56	388.979	222.427	437.507	319.29	389.076
281	140.518	5.8549	11.8163	12.4514	14.038	8.36767	7.44007	4.17832	11.0852	5.74025	11.2562	4.90183	7.74988	8.81538	14.2743	7.48144	15.6983	13.7043	5.70715	5.56098	11.4998	2.87656	9.63725	28.9099	21.7668	31.8067	19.0658	26.4287	28.6415	24.5735	25.4119	14.0463	30.3909	33.9138	24.932	24.0292	19.8877	37.1029	24.5248	19.554	24.7288	26.9168	398.847	311.088	412.742	232.767	470.441	342.077	407.129
282	141.018	5.87573	13.1994	13.8582	14.7625	9.43316	7.36745	5.13809	13.811	8.22977	12.5662	5.65843	9.10037	9.90569	15.5191	6.78092	14.9086	15.1771	6.5373	5.79724	14.7459	3.259	11.988	34.6621	25.9892	33.3686	25.4772	29.6095	32.9375	27.975	30.3992	15.5843	34.2392	37.843	29.6996	26.185	22.5317	42.5288	28.0476	23.565	28.7959	32.7417	426.451	320.095	433.952	246.695	489.351	363.824	420.545
283	141.518	5.89657	13.1584	16.0059	17.0488	10.483	8.23804	5.48008	14.437	11.7526	13.0296	7.11463	11.6386	10.9795	17.6997	8.79883	17.5122	19.2203	9.8156	6.77356	16.0477	4.43849	12.7777	39.2017	32.0834	40.9347	30.3992	33.2225	40.1615	37.1185	35.541	17.6179	36.623	45.4908	34.9958	29.057	24.362	47.5896	30.8874	28.829	31.6109	38.4451	439.29	308.136	452.845	251.113	510.551	380.623	430.454
284	142.018	5.91741	14.5744	18.5035	18.7082	11.6791	9.116	6.24404	16.853	15.1366	14.8599	9.22172	11.9723	12.9643	21.2299	12.1341	19.0824	21.9865	10.4426	9.47453	16.9753	5.07282	14.1199	40.5439	36.1505	43.8149	37.2574	37.1516	45.9054	42.5453	38.754	22.1575	39.7552	50.7052	37.5506	31.4325	27.7387	52.0722	33.3199	33.9377	32.8722	42.537	449.811	296.265	457.69	253.253	518.825	383.854	431.959
285	142.518	5.93824	21.237	22.5883	22.6861	13.9323	10.3856	8.15623	21.149	17.5526	19.4078	11.7278	14.2982	17.0893	26.0628	14.8029	21.3356	24.9072	12.4844	11.4842	21.1325	6.55385	14.836	45.6122	40.349	47.3865	39.4454	43.5464	49.3225	48.5255	43.0987	26.1032	44.7342	55.2365	40.9586	34.5159	29.6996	56.2055	35.6623	40.1863	35.8747	51.2099	449.867	282.842	454.491	255.588	523.302	387.595	421.179
286	143.018	5.95908	25.8586	26.5666	25.7052	15.8767	13.3715	13.0047	23.337	19.4887	22.1492	12.4522	18.4315	20.3676	31.7414	16.682	27.0961	30.2282	14.665	13.0047	28.7637	7.33435	14.551	48.6386	45.7427	51.6494	39.5272	48.3545	49.876	52.0971	45.6204	29.4882	49.7289	61.4365	48.4437	35.2238	33.832	58.4753	37.3714	43.0252	38.3716	54.9764	447.71	268.003	453.378	248.883	509.862	392.99	408.83
287	143.518	5.97991	28.0472	31.3822	28.3004	17.9433	15.6901	16.0808	27.7387	22.8654	26.9573	15.0309	22.9224	27.5925	40.4548	20.3593	34.2962	36.5173	17.8054	15.828	34.1004	8.96983	13.3872	51.7385	48.0861	55.1069	42.2447	51.0389	50.4533	55.3754	51.665	31.3424	53.3087	64.7148	49.0458	39.0225	37.4854	63.2016	41.8457	44.5549	39.039	57.1487	435.246	245.922	438.052	241.448	491.282	383.935	394.909
288	144.018	6.00075	34.2214	38.6963	32.555	18.9684	18.4719	19.1072	34.1418	27.6652	34.6621	20.1892	26.5105	34.0921	42.537	25.981	40.8455	42.651	22.6788	20.6277	42.082	10.0923	14.7946	54.1628	50.8762	54.8302	50.0461	52.9667	52.9024	58.0598	54.3669	31.0336	54.6353	70.4339	48.395	39.324	41.7317	67.7816	44.7342	48.9806	40.5439	60.0529	414.029	223.688	417.445	234.525	469.549	364.149	371.373
289	144.518	6.02158	44.1798	41.9018	39.9418	21.3522	22.2145	23.9796	44.5715	34.288	42.7328	24.248	33.7915	41.7722	50.2419	31.9611	48.3131	49.2168	27.5273	25.16	50.8109	13.2162	16.1369	56.3756	52.0318	55.5951	51.0472	51.5593	49.762	60.029	55.9288	32.3592	57.157	73.3306	47.7119	40.7637	43.8553	68.3111	45.8733	50.4129	40.7958	64.2514	392.583	204.366	393.844	222.639	436.361	342.525	342.956
290	145.018	6.04242	52.9254	47.8081	44.6607	22.1492	27.0961	27.9584	50.217	38.0461	48.9236	28.715	40.1376	47.6062	58.7759	37.2086	55.1391	55.7661	31.5622	28.4549	59.7844	14.8682	15.3564	58.7438	52.292	55.7413	50.4211	52.007	51.7716	63.2668	63.1207	34.2797	59.0278	75.7144	47.2311	38.7384	45.7832	73.3711	45.2058	51.2504	41.2114	62.8678	364.109	187.339	358.495	207.393	398.441	323.056	319.761
291	145.518	6.06326	60.8818	53.9914	47.4508	22.7348	31.8472	30.6759	53.8787	41.1783	54.0488	31.7736	45.637	56.8886	67.367	41.6094	60.1669	65.2516	34.9471	31.587	69.4824	15.1284	15.0144	55.7578	52.9097	56.3269	51.1851	53.488	53.1377	63.9747	60.2239	34.3854	58.9138	79.0663	47.1336	39.096	47.2725	75.0875	46.0277	50.9736	40.5035	61.4935	331.224	170.937	325.895	194.871	363.164	296.859	290.798
292	146.018	6.08409	66.667	55.9924	50.0461	22.1336	35.8251	31.3838	59.2071	46.3366	57.4907	33.1406	47.3865	61.3464	72.46	46.7678	63.9582	64.2027	37.1029	34.8901	77.0318	15.4786	15.8767	52.2837	52.1531	54.2611	48.5742	51.9343	49.3464	62.4615	56.1154	31.7653	58.9874	81.1081	47.1824	37.615	48.9153	74.1277	44.5467	47.9877	40.5357	56.2211	300.504	156.528	295.557	177.339	335.17	267.449	260.722
293	146.518	6.10493	69.6365	59.1816	49.6149	21.9378	38.8027	33.3925	63.9416	48.4032	60.7451	34.6373	50.7622	62.421	79.2777	50.2501	68.0179	69.4824	40.0071	35.0528	77.1302	16.0725	16.056	51.4462	50.3071	53.2683	45.808	49.5827	46.4589	63.2503	53.9679	31.0253	54.1389	79.172	45.0431	34.0517	47.0766	72.859	43.3424	44.7986	39.9096	53.8943	268.174	135.303	262.625	159.905	299.748	240.309	229.18
294	147.018	6.12576	71.735	65.2018	52.0971	21.0267	41.1139	34.4829	69.7269	48.8178	62.6812	37.2895	56.0501	66.1627	81.3361	51.0876	70.7593	72.7202	41.3741	36.9237	79.2943	16.5119	14.5998	49.6314	48.6799	49.3713	43.2127	49.1028	46.0599	64.9179	52.064	32.0421	51.836	77.805	43.2045	32.2866	47.2642	69.0025	40.202	42.708	39.5106	51.3965	245.979	118.878	239.65	147.433	272.404	219.002	211.33
295	147.518	6.1466	75.5428	67.415	52.5439	20.6038	42.8468	35.8333	67.8469	49.2251	63.3974	39.2266	53.4714	68.449	81.8077	50.7052	71.8744	73.5173	41.8135	38.3881	80.2292	15.8767	14.0298	47.6135	49.3308	47.2476	40.8124	48.7526	44.099	60.9805	48.2644	30.1142	51.9748	73.2819	39.552	29.9193	45.2297	67.709	35.4509	42.7411	37.3465	50.3798	219.376	107.927	219.359	133.44	239.829	196.035	184.906
296	148.018	6.16744	77.2677	62.5666	50.9654	20.6691	43.4646	34.3532	66.5782	48.6882	59.8414	37.672	50.8275	68.221	80.4407	50.2014	69.5881	70.9147	42.8303	36.4842	80.2623	15.2828	13.0047	43.6439	44.6202	44.3104	38.1031	43.1309	39.3966	58.0359	44.2782	28.8695	47.8985	67.9287	36.2323	26.4121	43.3589	62.6077	33.9294	38.6648	35.0767	48.1348	194.75	93.9087	191.829	118.991	211.208	175.81	165.225
297	148.519	6.18827	74.4038	61.1424	50.9249	20.3023	42.2934	34.1905	70.2141	48.4354	60.0694	34.9388	49.0946	67.595	76.6659	48.338	66.5451	69.8161	43.8471	35.7607	77.976	17.252	12.4522	40.202	38.0544	41.3658	34.1905	38.9167	37.3465	55.1805	41.1378	25.0295	43.6108	65.4309	36.7527	26.2255	40.3242	57.6369	30.6189	34.5564	33.5635	42.4157	175.029	81.6165	174.264	108.7	191.935	161.581	151.069
298	149.019	6.20911	68.8228	62.5748	47.4839	17.4386	41.9431	31.1641	66.2197	46.1169	52.0557	34.3606	49.7289	64.6578	74.5101	45.4007	61.1836	68.392	38.242	34.06	72.7285	17.48	10.1006	35.3939	36.7205	38.9011	31.6357	37.0211	34.9057	53.203	37.4688	21.9543	38.3394	61.1276	32.5716	26.3147	37.0211	52.2598	29.3576	32.2379	32.4493	37.729	154.267	71.3651	154.723	97.529	173.703	138.476	131.162
299	149.519	6.22994	64.2505	61.4595	44.7664	16.853	39.5593	28.032	60.598	43.6273	45.751	30.7329	44.9374	59.3533	73.7131	43.7818	61.0053	66.5699	33.9625	34.0278	69.9301	16.5193	10.3525	31.3424	38.1767	37.1029	28.3574	33.4413	30.2365	49.0863	33.3521	18.7891	35.4923	56.36	30.4645	21.5553	35.6219	48.2571	27.8362	28.7959	31.2854	33.775	140.071	65.418	141.193	85.7249	154.991	125.02	117.551
300	150.019	6.25078	63.6892	55.627	43.8471	15.4621	37.1112	27.8362	55.2044	42.6023	40.349	28.4135	42.1877	55.0334	66.8218	38.242	58.7511	61.6231	32.2461	31.7166	66.2528	14.7707	9.002	28.5358	35.7524	33.7667	26.8764	31.4813	29.0809	45.8889	29.7971	19.7737	34.1087	53.8622	26.8681	20.2867	31.0336	43.8719	24.8097	26.2007	29.0975	30.0002	129.088	58.7143	126.256	78.4025	133.065	113.963	104.843
301	150.519	6.27162	56.1965	50.4114	39.6816	14.9169	34.8487	24.8667	51.6411	40.8455	37.8191	25.1186	37.9487	48.5825	61.6313	35.484	56.929	56.2055	30.4231	27.5107	59.1666	14.9574	8.79056	26.5675	32.0908	31.5134	24.0044	29.3089	26.2825	42.0902	27.234	18.5207	31.0253	50.5425	23.793	19.9042	29.6178	40.3003	22.5969	23.1504	25.4441	26.5592	112.483	52.6045	108.121	70.763	117.974	101.125	89.3204
302	151.019	6.29245	49.338	46.5881	37.2739	13.07	30.7817	22.7845	46.9139	37.0946	33.0184	22.3285	35.1907	44.7425	57.5229	32.3675	53.2683	50.0387	27.1614	23.4593	52.0401	15.0392	8.53039	24.8667	31.7249	30.2282	21.4744	24.8916	25.2979	34.7678	24.0697	15.6901	27.7065	46.89	21.0516	17.1785	28.9016	35.6954	18.7569	21.2143	22.6788	24.9973	104.452	49.1552	100.255	68.6642	109.586	90.1423	82.853
303	151.519	6.31329	44.5133	43.5456	35.0363	10.1659	29.0975	21.5471	43.6191	30.5454	31.8876	21.0102	32.1156	43.0987	51.9417	30.6677	49.7859	43.3019	23.793	22.459	46.9305	12.5092	8.76665	21.7751	28.9586	27.0474	19.0824	22.8654	23.2156	30.6511	21.7594	13.6152	24.9403	43.4977	20.067	15.2341	26.2659	34.174	18.7487	18.163	23.5733	23.0198	96.4065	51.1888	93.2091	65.3941	100.654	84.0242	81.3067
304	152.019	6.33412	42.2845	39.4371	30.1308	11.1339	26.8111	20.579	42.5453	27.12	28.7389	19.3756	27.7222	38.7053	46.3366	26.9573	47.1502	40.6414	19.2616	19.725	41.5773	10.5888	10.8737	19.2855	26.3965	24.2076	16.6416	21.1895	20.2701	29.0809	19.4814	12.6793	22.6861	41.4633	18.6264	14.209	22.8001	31.6109	18.6595	17.6344	20.9532	20.1157	96.9839	54.5489	88.8727	65.0926	95.7639	81.2745	79.411
305	152.519	6.35496	37.8662	35.4588	27.12	12.4439	24.021	16.6986	37.501	24.6957	25.2814	15.7792	24.4034	35.0363	44.36	24.4604	44.0833	39.324	17.1628	18.0821	37.3796	9.29527	9.88915	17.4717	24.3381	24.3786	15.9254	19.1476	18.9601	26.2007	16.4301	12.2895	20.7261	36.7205	16.8374	12.9477	20.181	27.9823	16.0238	15.4704	18.0169	17.0075	95.0882	63.5555	85.6753	66.5323	97.2284	79.1913	84.5942
306	153.019	6.3758	32.9685	30.2195	24.989	10.1576	22.6457	13.9893	32.0586	24.0936	21.8569	14.6402	23.7277	31.5787	38.5913	21.1325	41.0321	35.6219	18.3506	16.91	30.6998	10.1576	9.92132	15.1449	22.3037	22.7431	14.608	15.6	16.6903	23.0446	14.4288	10.3939	20.181	33.2629	15.9015	12.2969	19.0575	25.5663	14.7137	14.6402	16.4871	13.8027	98.4484	75.9535	86.9201	67.8184	95.1379	82.3648	94.4135
307	153.519	6.39663	30.553	28.1611	23.2074	9.01028	19.1394	11.988	30.0407	20.8153	19.7985	14.0463	21.9543	28.5036	34.7513	19.2203	38.5104	32.27	16.8374	16.0311	26.6815	9.23827	9.27872	14.6163	21.7024	22.5317	13.298	14.1355	16.1782	21.0433	12.8834	12.2647	18.7487	31.017	13.2005	10.1006	17.5039	22.7762	14.5593	13.6556	15.1366	12.3704	104.575	88.4176	95.6012	67.9397	103.355	87.7015	107.316
308	154.019	6.41747	28.9748	25.1998	21.9709	8.95328	17.5122	10.255	24.6875	18.4968	19.3343	11.6708	15.9907	27.3158	30.6833	17.2437	37.3548	27.0226	14.1116	13.7043	24.4678	9.92132	9.173	14.1116	20.636	21.2465	12.7363	14.5179	14.1851	17.9599	10.8406	11.1017	14.2826	27.9989	10.8737	9.68598	15.4704	19.2534	13.5747	12.8016	14.1438	13.8349	113.988	106.674	103.273	75.3596	113.093	92.5748	124.189
309	154.519	6.4383	24.9638	23.987	18.4563	8.07532	16.4788	8.73356	21.5719	15.4134	16.3897	10.6209	15.5025	24.1101	28.6258	14.722	34.9958	21.9056	11.988	11.1909	20.4246	9.60416	8.53866	13.8836	17.3577	18.7735	10.654	12.7289	12.5331	15.8684	10.4913	8.95328	12.7124	25.4119	10.7836	7.93651	13.7613	16.4623	10.7597	10.6706	11.3775	11.3702	128.266	127.387	121.48	85.383	127.061	104.501	142.235
310	155.019	6.45914	21.1559	22.0106	16.4954	7.49707	13.7457	8.36767	21.3439	14.095	15.6983	10.711	13.583	21.3843	27.3884	14.3479	32.3031	21.2713	10.084	12.0211	17.7071	9.059	7.07418	11.3619	15.5108	16.9017	9.05164	12.7694	11.9723	14.2173	9.41753	8.12405	13.0296	26.0223	10.198	6.27713	12.216	16.284	8.95328	10.7193	11.0116	10.3525	138.704	149.28	140.688	93.4206	151.859	116.713	166.795
311	155.519	6.47998	19.6834	20.1062	14.8112	7.11463	14.8195	9.26309	18.391	12.0781	14.0546	9.14082	11.8822	21.0837	24.4678	13.697	29.992	19.0254	10.1576	11.5972	16.0964	7.85561	8.90455	10.141	14.5749	16.6664	10.3525	11.5329	10.1824	12.2325	9.34399	8.42467	13.127	24.1184	7.83906	8.13968	12.216	15.5595	9.002	9.34399	11.6956	10.3451	154.829	169.716	159.954	102.996	177.6	133.488	189.73
312	156.019	6.50081	17.7226	17.544	14.2578	7.30217	13.9406	6.77356	14.1355	11.2479	13.4442	7.099	12.102	18.8461	22.4664	12.5009	28.5036	18.448	9.41753	11.0769	15.6165	7.03373	7.26172	11.4024	15.1045	15.714	10.768	9.7586	9.50671	10.9059	9.9866	8.27022	12.2729	23.9796	7.86296	7.72506	11.0852	14.5179	10.426	10.2955	11.1909	10.5805	180.813	188.176	181.717	114.89	204.252	147.018	209.963
313	156.52	6.52165	15.5995	14.4687	13.6804	6.43985	10.9629	7.22036	13.5747	8.71793	11.6791	7.12291	10.312	16.8291	18.4637	10.3773	24.818	15.6496	9.39271	8.88065	12.5984	5.99214	4.95882	11.1909	13.7292	13.4203	9.58025	9.75125	9.53889	9.70161	8.96155	5.87815	10.1576	20.9293	7.13945	6.91974	8.87238	13.4359	9.71815	8.7262	12.7289	9.08382	200.249	204.749	209.069	130.82	232.214	161.028	236.257
314	157.02	6.54248	13.7607	13.8099	12.8917	6.86274	9.71815	6.57775	11.1256	7.57062	10.7027	6.64302	9.12427	14.4122	17.423	8.70966	22.2228	13.8349	6.91974	6.82229	12.0211	5.65843	6.39113	10.9225	12.9643	13.3145	9.58853	10.0684	10.7027	8.90455	9.002	5.86987	9.02682	17.309	7.099	7.156	8.40076	13.9241	8.76665	7.46489	11.7526	7.87124	230.839	218.546	240.374	143.349	271.371	182.058	254.058
315	157.52	6.56332	12.8249	13.5985	10.312	7.05764	8.80711	4.20222	11.8418	7.44007	8.31067	6.65129	8.54694	14.0629	15.8114	8.28677	21.5802	11.3049	6.21186	6.52075	12.7041	5.57753	6.55385	9.69425	12.4596	12.3465	8.88892	9.27872	7.67634	9.57198	9.36881	6.79747	10.1824	16.3731	8.56348	7.00064	10.3939	14.5262	6.11441	7.99351	10.4913	7.66807	253.033	231.213	270.679	155.048	296.958	198.451	273.039
316	158.02	6.58416	10.9215	12.1416	9.29527	5.42308	7.93651	3.9825	10.1171	8.48167	6.74874	6.08959	7.31045	11.0769	16.8447	9.05164	17.0001	11.2801	7.16336	6.52903	8.63611	5.63452	7.61107	9.66943	13.127	12.4927	9.02682	8.48994	7.37572	7.51362	8.62784	5.35781	10.9877	16.2187	7.99351	5.87815	10.597	13.8266	5.8616	6.66784	11.5402	8.3024	273.624	240.781	290.774	167.479	325.334	214.071	288.219
317	158.52	6.60499	9.449	12.1252	8.07532	6.13831	8.53039	4.47894	10.5483	8.46512	8.44949	5.12154	6.35803	10.2633	13.6639	7.96133	16.0155	11.3371	6.79747	6.83056	7.77379	4.11305	7.19645	8.78228	11.8822	12.045	9.99487	8.21322	7.57889	7.77379	7.14773	5.33299	12.6223	14.0711	8.2454	5.37436	8.89628	15.1854	7.65979	7.19645	9.97832	9.80825	300.147	247.192	311.984	178.495	351.522	230.107	305.573
318	159.02	6.62583	9.08271	11.6623	8.57084	5.65843	9.60416	4.62511	7.50535	7.13945	9.7586	5.08109	5.29254	9.22172	10.7276	7.42444	15.4621	9.49844	6.15486	5.34953	9.88087	4.99192	7.53752	8.62784	10.7836	12.2242	9.059	9.55543	6.54557	7.27735	6.84619	5.48008	13.811	12.7611	9.10037	4.75565	8.92937	14.4122	7.57062	7.58716	9.99487	8.80711	315.888	243.425	331.127	187.013	373.114	249.088	322.454
319	159.52	6.64666	9.35971	11.2796	7.97696	6.66784	7.71679	4.14522	6.52075	7.10636	7.88778	4.00732	6.20359	9.04337	10.5566	7.2369	13.355	9.20609	5.28426	3.38862	8.85583	4.20222	6.36631	9.15737	10.1089	12.1507	6.60257	7.74988	6.90319	7.80688	7.26908	4.44676	13.1105	11.7195	8.18105	5.93514	9.58853	13.1923	6.62647	7.70024	8.96983	8.3594	329.874	243.352	344.396	191.739	394.958	260.884	327.417
320	160.02	6.6675	9.5055	10.6691	7.85561	6.08132	6.4564	1.95724	6.60257	5.59316	7.75724	2.64857	6.78092	8.35112	11.2966	6.75702	11.5329	7.48144	5.69888	3.202	7.93651	3.44562	6.13096	8.0505	8.22977	9.82388	5.9186	7.65152	6.78092	7.08246	7.05764	4.03123	13.7209	11.3132	7.08246	4.68211	10.5318	13.0783	5.60143	6.3424	8.02568	8.47339	341.817	239.447	363.555	195.042	402.874	264.236	331.656
321	160.52	6.68833	9.6686	9.7661	8.54694	6.95191	5.68325	2.99791	7.2369	6.33413	6.61084	3.44562	6.26886	7.04201	10.2063	7.22863	10.8903	8.0505	4.59293	4.9671	6.94364	3.74716	6.41503	7.22863	8.33549	10.027	8.59566	8.20495	8.04223	6.49685	7.76551	4.45503	14.8765	10.7432	7.76551	6.18704	10.8167	12.6223	4.66648	6.77356	9.60416	6.3424	352.686	229.586	377.231	199.273	404.916	271.745	336.081
322	161.02	6.70917	8.66812	9.2859	6.88756	6.2854	5.31736	4.54421	6.65129	6.02432	5.95169	5.02409	4.47066	7.9696	9.92132	5.32471	8.83928	6.3994	4.75565	3.86851	6.78919	4.29231	7.01719	8.83928	8.26195	10.3939	9.66116	7.78206	6.58602	8.07532	6.70002	5.73197	15.771	11.1174	8.14795	6.90319	9.66116	12.4761	6.20359	6.62647	8.26195	6.02432	350.936	215.984	381.591	196.181	406.47	274.909	332.07
323	161.52	6.73001	6.41475	9.7989	6.75702	4.91837	4.97537	2.79474	5.88642	5.4718	6.43985	4.0965	4.73083	6.33413	10.8085	5.12154	8.57084	5.73197	5.15464	4.23532	6.22013	4.24267	7.4318	9.23827	8.05878	8.51384	7.84733	7.17991	5.76415	7.213	5.92687	4.95055	15.5108	8.59566	8.09923	6.11441	8.91283	11.9071	5.69152	6.90319	8.45684	5.75588	338.847	208.312	368.599	189.413	402.476	269.702	321.372
324	162.02	6.75084	8.04942	9.9128	7.213	6.01696	5.33299	2.68074	5.77242	6.32585	6.06569	2.94919	4.7722	6.68347	8.67656	5.82115	8.945	6.74874	4.92665	4.98364	6.74047	4.99927	6.48857	7.79861	7.73334	9.8726	7.32608	7.90433	5.18681	6.63475	6.92801	4.80438	14.9822	8.93765	6.94364	5.84597	9.40926	11.7112	6.44812	7.37572	10.4095	6.62647	323.073	193.798	357.86	183.465	386.481	262.552	309.299
325	162.52	6.77168	8.88771	10.0677	8.40812	7.14773	4.78783	3.32335	7.49707	6.18704	5.70715	2.73774	4.49548	7.22863	8.89628	6.78092	10.1337	7.9696	4.43021	6.29368	6.39113	4.51939	6.29368	9.08382	8.88892	11.7848	7.80688	7.83906	7.16336	7.98523	8.7262	4.86965	16.0155	10.1741	7.59452	6.24404	10.255	11.4511	7.38308	8.68484	9.7586	7.08246	306.646	175.46	341.629	172.092	360.878	246.402	294.679
326	163.02	6.79251	7.62663	10.6445	8.68484	6.83792	3.79588	2.82783	8.64439	4.8292	5.19509	3.99078	4.98364	7.09073	10.198	6.87101	10.0353	7.50535	3.81978	5.83769	7.58716	4.08823	7.53752	10.0923	10.0031	10.4343	8.07532	6.78092	6.83056	9.94615	9.30354	6.17968	15.4786	10.3203	9.116	6.60257	10.6779	12.5579	8.2454	9.22172	9.42581	7.9126
327	163.52	6.81335	6.74005	10.9862	6.51248	5.37436	2.72211	3.97423	7.53752	5.52053	4.34839	5.38999	5.38999	6.84619	10.5318	5.61798	8.82365	5.80552	2.12823	5.42308	8.13232	3.70579	7.70024	11.0769	9.23827	9.59588	8.77493	8.41639	7.57889	10.3038	8.40076	5.89469	14.0298	9.0351	7.85561	7.66807	10.7027	14.266	8.98637	8.60393	10.8333	7.88778
328	164.02	6.83419	6.60975	8.66812	6.64302	6.01696	3.1689	3.99078	6.36631	6.70002	4.7961	5.27599	4.94228	6.85447	9.66943	5.97559	8.96155	4.84483	2.3884	4.68211	6.52903	3.68188	5.70715	9.57198	9.15737	10.312	7.97696	8.76665	11.2966	10.0436	8.13232	5.00755	13.2162	10.0601	7.53752	7.68461	11.4593	13.07	8.9211	7.9696	9.74297	8.06705
329	164.521	6.85502	7.87903	9.4408	7.06591	6.19531	3.65706	3.88505	6.6182	6.02432	5.63452	4.98364	4.34839	5.98387	11.053	7.88778	9.44971	5.77242	2.75429	4.7152	6.27713	3.58444	5.24381	11.6055	11.8252	11.5329	7.83079	10.8333	11.2075	11.4024	8.58739	5.38999	14.8434	10.0767	7.92823	8.31895	13.811	15.2589	9.21436	8.79056	10.2468	9.10037
330	165.021	6.87586	8.11503	8.43212	7.45662	5.84597	4.19395	3.97423	7.3509	7.14773	5.6428	4.54421	3.94205	6.88756	11.5163	7.13945	10.6945	5.39826	2.70556	4.33276	7.00064	4.89355	6.08959	15.7875	11.6221	12.8503	10.768	11.3702	12.4357	12.4678	10.8333	6.64302	15.3076	9.97832	7.94478	9.79997	14.2256	17.4064	10.6706	9.08382	12.7289	9.55543
331	165.521	6.89669	8.30182	9.0499	7.4888	7.74988	5.74025	5.00755	9.05164	8.69311	5.27599	3.51916	5.43044	10.1493	11.3858	7.93651	10.369	6.38285	3.60834	4.38976	6.57775	4.60121	6.50512	17.423	15.1201	13.697	13.4037	11.5899	16.9431	12.899	14.7459	7.37572	16.8696	10.5079	8.82365	9.70161	13.5582	21.7098	11.9962	9.90569	14.3313	10.825
332	166.021	6.91753	7.17924	9.8317	7.64416	6.32585	4.17004	4.51939	10.6457	8.74183	5.21164	2.57502	6.98501	9.14082	10.6862	7.31045	11.8252	9.56371	3.9825	4.7722	6.5373	3.97423	6.76529	19.4648	16.9348	17.8054	17.0893	13.526	22.6374	16.5689	17.6914	7.97696	20.0504	11.4998	12.216	10.7027	14.2008	26.7137	13.4607	12.1102	14.8599	15.0309
333	166.521	6.93837	8.48861	11.4345	8.78228	6.34976	4.59293	3.99078	9.66943	8.03396	5.40653	3.23417	6.13831	8.83928	12.0128	7.65979	12.6719	8.54694	2.79474	5.49571	7.99351	2.2174	7.55407	22.8249	20.9293	20.465	19.383	16.2996	27.5925	18.163	22.8332	9.36054	23.5411	15.4943	15.5678	12.7041	16.796	33.9947	17.081	15.2175	16.9836	16.6333
334	167.021	6.9592	11.8655	11.5402	9.51498	8.43294	6.14659	4.0965	11.9071	7.13945	6.7322	3.92551	8.76665	9.32744	12.6067	10.312	14.1199	9.05164	2.70556	4.99927	10.1254	2.01423	7.83079	27.405	24.1506	25.1756	22.7762	19.6762	33.1811	21.1159	27.3563	12.7041	29.7235	21.5553	21.0102	14.8682	19.4244	40.6009	21.8403	20.465	21.4579	20.3106
335	167.521	6.98004	12.6874	12.1826	8.45684	9.58853	8.33549	4.83655	14.9656	11.4189	8.56348	4.95882	10.3451	11.0365	13.754	11.4915	15.9824	11.7526	5.04064	4.59293	12.2481	4.87792	9.19782	33.7106	27.9336	33.1241	27.6082	24.875	41.2279	25.3301	31.6109	17.4064	35.2238	27.9667	28.2508	19.2534	22.1979	49.4935	28.2351	26.6401	24.2811	25.8026
336	168.021	7.00087	11.8163	14.2327	11.3702	10.3856	9.24654	7.52189	16.6177	13.5094	10.4665	7.42444	11.9558	12.7694	16.5358	13.754	18.4885	17.3007	5.95169	6.69175	14.3966	6.39113	9.49016	39.7791	35.8177	35.7037	34.0517	33.1324	51.0389	30.0333	40.8041	20.6443	41.6425	35.0446	32.3353	25.3384	25.3466	55.0738	33.4578	32.5633	27.519	32.2048
	Rhythmic (y/n)		y	y	y	y	y	y	y	y	y	y	y	y	y	y	y	y	y	y	y	y	y	y	y	y	y	y	y	y	y	y	y	y	y	y	y	y	y	y	y	y	y	y	y	y	y	y	y
	Period		24.3	24.3	24.1	24.3	24.2	24.5	24.4	24.5	24.4	24.4	24.3	24.4	24.2	24.4	24.2	24.3	24.4	24.5	24.4	24.6	24.5	24.2	24.5	24.6	24.5	24.5	24.5	24.4	24.5	24.3	24.5	24.5	24.4	24.3	24.5	24.3	24.3	24.5	24.3	24.4	19.3	19.3	19.4	19.3	19.3	19.4	19.3
	Amplitude		0.677	0.688	0.666	0.239	0.59	0.324	0.676	0.359	0.543	0.324	0.622	0.649	0.9	0.528	0.736	0.755	0.363	0.386	0.733	0.133	0.16	0.732	0.729	0.564	0.694	0.861	0.815	0.699	0.619	0.405	0.721	0.819	0.653	0.381	0.463	0.738	0.623	0.769	0.443	0.688	4.092	2.937	4.476	2.358	5.077	3.839	4.502
	Goodness of Fit		34.914	38.927	42.842	42.131	43.191	30.537	44.83	44.549	40.645	47.865	40.964	47.377	44.493	43.631	49.21	46.89	44.579	38.139	38.584	44.618	38.27	47.569	45.054	55.633	41.1	46.919	46.384	37.675	43.433	49.07	50.016	40.927	46.15	43.638	37.764	47.28	48.539	42.54	45.148	36.89	60.5	64.025	63.502	67.696	65.405	60.858	64.383
[truncated: 33 more columns]
