# Supplementary material for: NPAS2 Compensates for Loss of CLOCK in Peripheral Circadian Oscillators
Source: PLoS Genet. 2016 Feb 19;12(2):e1005882. doi: 10.1371/journal.pgen.1005882 (PMC4760943; doi:10.1371/journal.pgen.1005882)
Supplement: S2 Dataset — (XLSX) [file pgen.1005882.s009.xlsx]

## Sheet: WT
Raw data - Wild-type
Single Cultured Dispersed SCN Cells
Photons/min
			Experiment 1
Plane	hrs	days	Cell 1	Cell 2	Cell 3	Cell 4	Cell 5	Cell 6	Cell 7	Cell 8	Cell 9	Cell 10	Cell 11	Cell 12	Cell 13	Cell 14	Cell 15	Cell 16	Cell 17	Cell 18	Cell 19	Cell 20	Cell 21	Cell 22	Cell 23	Cell 24	Cell 25	Cell 26	Cell 27	Cell 28	Cell 29	Cell 30	Cell 31	Cell 32	Cell 33	Cell 34	Cell 35	Cell 36	Cell 37	Cell 38	Cell 39	Cell 40	Cell 41	Cell 42	Cell 43	Cell 44	Cell 45	Cell 46	Cell 47
1	0.500062	0.0208359	29.3601	28.4028	13.2009	19.6059	14.4593	66.7407	61.7333	43.5619	7.54071	28.053	20.3158	28.7545	65.0099	72.1736	65.1696	35.4879	115.343	52.0916	7.52825	25.4914	8.88355	5.64599	32.2247	12.4762	51.457	63.6049	16.2987	44.2934	19.0681	28.9673	52.3498	12.5837	51.8442	19.2635	11.9309	21.8681	13.7975	11.0365	75.2069	8.75447	8.11815	31.4559	184.253	22.9733	20.3911	63.7497	32.3555
2	1.00012	0.0416719	15.0543	15.947	9.54372	13.0123	7.46775	57.856	30.8627	46.4338	6.28223	25.7296	16.5081	36.0688	49.4778	40.7867	55.22	18.9125	100.769	38.0654	4.67783	21.8127	5.07582	5.5707	26.5669	10.3034	42.5723	59.1303	9.14574	20.7263	10.7534	29.6879	24.8567	6.29128	47.617	16.9724	11.1242	18.2217	17.4869	5.66912	69.463	8.58237	6.39714	26.2821	170.668	12.0342	21.3807	55.8546	22.4059
3	1.50019	0.0625078	10.8916	8.17023	8.36053	11.9366	4.58506	57.1353	17.6325	47.1114	7.33634	23.9979	16.0886	40.1024	45.9175	27.223	51.5844	15.8792	98.3162	31.375	4.11851	22.6194	3.32254	8.44263	29.7615	10.9165	43.9921	60.8083	8.93061	11.0564	5.97765	31.8822	14.1972	3.05363	44.9172	17.1875	14.1144	18.8563	23.8439	3.74374	65.4725	11.4651	6.89193	23.8082	165.193	7.88223	23.2738	53.94	17.2859
4	2.00025	0.0833437	9.98804	5.72855	9.37162	11.1407	3.07918	53.2308	10.6731	40.5393	8.70239	21.341	17.304	49.5141	44.0674	21.4362	51.4553	11.9639	96.5091	23.5336	5.67817	25.3408	4.21531	11.5835	46.1756	10.3894	42.2496	58.1299	10.2214	6.47422	3.64353	32.6782	9.39985	2.51582	41.2815	18.2739	16.3733	20.0933	28.5766	3.49634	66.0425	14.1434	9.29059	22.2163	164.085	4.4187	24.1343	53.2946	14.0698
5	2.50031	0.10418	10.9346	4.78199	9.31784	9.57025	2.79952	49.1327	7.65061	32.0311	9.91786	19.8029	20.5524	63.777	42.3356	19.7904	48.0993	9.88792	93.7878	17.5746	11.9383	32.171	9.27078	12.885	53.7588	9.34607	36.893	60.6146	10.6086	5.4954	3.29933	32.6244	6.37733	2.7417	33.2788	16.2947	16.9756	21.4486	30.4052	2.65735	63.2567	14.7888	9.45193	22.4744	170.571	4.74139	25.1669	47.8842	11.8325
6	3.00037	0.125016	11.8812	4.50233	8.64019	10.9363	2.06809	41.0224	6.4459	28.2019	11.1441	19.4802	24.5753	67.9397	41.3246	20.823	42.7965	8.30674	91.6581	14.2509	18.9407	38.6678	20.3498	14.8857	57.1793	9.72254	33.0099	63.4651	11.1787	5.78582	3.06269	32.5706	4.68859	2.62338	26.8466	10.5831	17.8361	24.74	27.7592	2.19483	55.8133	14.6167	13.0123	21.4095	176.218	3.5582	24.4785	42.3232	11.3484
7	3.50044	0.145852	11.182	4.00754	9.0812	13.776	1.96053	33.8372	5.96187	25.9968	12.3165	19.3404	30.5343	64.9602	40.6899	20.8015	36.8482	6.40288	82.8056	10.3249	23.7488	40.3243	29.1269	16.1549	58.4809	12.1427	25.6526	58.2805	12.7706	5.50616	1.94403	31.6348	4.41968	3.55918	18.177	8.49641	16.7175	26.8375	24.7259	1.23752	49.3488	11.6156	15.0882	22.3884	171.841	3.27853	21.0042	33.7934	10.6385
8	4.0005	0.166687	13.3117	3.66334	8.40355	14.9269	1.48725	28.2116	4.24086	22.3827	12.3918	18.3831	39.376	65.1538	34.0318	21.1995	27.5763	4.54204	67.6392	8.09834	25.3837	43.3146	37.9363	14.7028	56.7491	16.4883	14.5629	53.1498	14.6099	4.93607	1.41697	23.8258	4.30136	3.19346	13.6378	6.40969	16.0291	25.891	22.5746	1.06542	37.9578	9.51817	17.4224	30.7352	152.027	5.26845	17.6913	25.3175	9.29399
9	4.50056	0.187523	15.2049	3.51275	8.87683	17.7988	2.07885	24.4254	5.33801	21.4684	13.6718	16.6513	47.6906	67.3696	28.5568	19.9733	23.0156	4.11179	57.3132	5.33397	27.4382	44.3579	40.9266	14.0682	53.0059	19.9195	8.34573	40.2422	17.3205	5.4954	1.25563	19.2221	3.98943	2.49431	11.2822	5.60296	12.0815	25.7726	18.3689	2.19483	30.2348	7.62506	23.0156	40.5773	138.776	6.70979	17.7773	21.1118	7.39012
10	5.00062	0.208359	17.6896	3.31914	8.00557	23.7578	3.28355	19.6604	3.41263	21.0597	11.413	16.6083	54.381	69.3488	28.3632	17.295	17.218	4.81095	45.6211	4.09699	28.2664	45.1216	46.2402	17.3704	53.8234	27.976	8.56086	32.8957	22.021	4.6349	0.750082	17.6839	2.93531	2.60187	8.44254	4.52733	10.7907	25.138	16.7555	1.75382	19.6506	6.36657	29.179	49.6018	118.866	6.48391	22.338	19.6919	5.16357
11	5.50069	0.229195	21.3897	2.89964	9.21027	26.8341	2.87481	16.6916	2.2617	19.7367	9.29399	16.6513	63.255	72.2315	31.2997	17.9296	12.2808	5.51011	33.8644	3.63447	29.9982	46.1757	62.0412	15.7892	54.9851	35.2472	7.31313	29.0772	33.6593	4.36599	2.04084	14.7044	2.33296	2.0533	7.53901	2.98918	10.1561	24.5895	17.0781	1.08693	14.9931	6.94741	33.9978	59.2179	105.334	3.54744	26.576	17.0566	4.90542
12	6.00075	0.250031	26.2408	3.21157	10.4365	27.1245	2.17565	14.7448	2.17565	17.8543	9.76727	17.2752	81.6697	77.7279	33.978	19.5108	9.33361	6.1017	26.5179	3.19346	36.6025	44.132	72.2812	15.7999	56.4372	40.5501	6.65699	23.8388	42.7699	3.61305	1.33092	14.371	2.58036	2.90304	6.78607	2.51591	9.72586	24.4819	16.8308	1.68928	12.3793	6.22674	38.3971	61.3907	83.1441	2.18139	32.5565	14.9592	4.49668
13	6.50081	0.270867	30.866	2.92115	12.5985	25.9521	3.57397	15.9387	1.21834	17.3272	13.1125	16.1027	95.782	81.4496	34.6449	21.5437	7.73092	5.60691	18.8594	4.25834	40.8835	43.6695	75.8093	15.4665	59.4167	46.1004	5.92557	21.2358	46.8681	3.21506	1.76117	14.8335	2.9138	3.73128	5.67817	3.05372	9.82266	24.5357	17.1965	2.43147	12.0459	6.86136	46.1524	58.3252	72.4953	2.6224	40.301	12.8402	3.65769
14	7.00087	0.291703	36.1796	2.21124	16.2019	24.457	7.75817	19.6711	2.30473	18.5965	17.9098	15.9952	103.968	79.3414	36.0755	25.373	5.89159	4.897	14.6322	4.4412	43.1962	45.326	79.1867	16.4346	59.3736	46.4876	4.39817	20.1925	51.9881	3.37641	4.39647	14.6291	1.73061	3.82809	5.74271	3.93574	9.76888	23.1911	18.1968	6.46508	9.51817	7.05498	57.1454	60.5732	58.5229	1.84794	46.1202	7.04252	2.87248
15	7.50094	0.312539	41.7191	3.38367	20.7841	24.543	15.6318	21.1985	1.54103	17.0046	24.697	15.339	101.838	79.1908	39.496	27.5135	5.88084	6.25229	14.0406	4.68859	46.7457	46.1435	81.4563	13.1862	61.6862	47.3266	4.67783	19.1491	66.9609	3.15053	5.43983	12.9189	1.47246	5.34473	5.90405	4.25843	7.89729	20.1579	16.5834	11.854	8.42103	8.29195	67.622	63.5097	48.8637	1.47147	54.0476	5.51512	2.7434
16	8.001	0.333375	39.2452	2.29729	23.4516	34.4066	22.2899	21.7901	0.164224	17.0046	33.5064	14.855	97.417	71.1881	31.3535	29.4496	3.69731	9.81263	16.5575	4.86069	50.2308	46.5737	85.7373	11.605	60.2987	48.3807	3.12893	15.9652	77.3192	2.9354	8.40857	10.5955	1.4617	9.62573	6.15145	4.2154	6.32687	17.6194	13.8082	18.3508	6.71078	9.89464	67.8264	64.2089	40.9041	3.59047	56.2418	5.37529	3.66844
17	8.50106	0.354211	37.0401	2.07141	29.0772	46.8839	25.3125	19.5851	1.68086	15.9289	34.6574	14.059	94.459	63.6372	23.3938	29.8261	2.36353	15.3951	20.1286	3.1612	50.3491	48.7895	82.8116	11.6803	53.9525	46.735	3.53767	13.9646	84.4936	3.06448	10.2049	8.26139	1.44019	15.7246	5.37699	4.06481	6.41292	13.5535	13.0338	26.3965	4.97901	12.1535	67.5575	67.4142	30.1908	3.02038	49.4224	4.40723	3.38878
18	9.00112	0.375047	35.0287	4.06132	31.7017	53.6818	24.2906	18.7031	3.75683	18.0802	34.3131	12.7037	85.5097	56.3982	17.0799	31.2889	3.11647	22.2254	26.8191	3.40859	54.5333	48.768	75.7555	7.96935	45.2399	47.8751	4.12926	12.7276	86.1716	4.75322	15.6476	8.86374	2.35447	18.0372	4.45195	3.73137	6.87544	11.5098	11.8721	31.8284	3.3333	11.3898	64.8254	71.706	25.7807	2.21366	44.1733	2.65395	2.60357
19	9.50119	0.395883	30.3175	7.18065	29.1847	58.4039	27.1195	19.5743	4.60658	20.3175	35.6684	12.252	76.2486	46.6422	12.218	28.5353	3.98773	31.379	34.7787	2.80624	55.1034	45.1862	68.3874	4.98985	36.3121	50.1985	3.83884	10.6946	83.6009	4.66717	23.704	10.1545	4.34439	19.4032	3.63447	4.20464	6.40216	9.6597	11.4311	30.5915	3.18271	9.99145	53.4775	71.6522	23.5649	1.38542	39.5803	2.33126	3.0876
20	10.0012	0.416719	23.9282	8.55746	26.657	62.6849	30.5615	21.7901	6.19851	19.0052	32.6029	10.2298	68.9343	39.6291	10.3141	24.932	2.93361	39.414	39.9955	2.1501	54.0923	42.5939	65.494	3.72061	34.2577	44.9064	4.48422	9.55448	79.2768	5.29103	31.3518	10.4234	7.74338	22.9958	3.32254	4.08633	6.82166	6.84155	10.065	29.6557	3.66674	9.50741	44.2163	75.1373	22.6506	2.21366	38.4187	2.55714	3.65769
21	10.5013	0.437555	19.6042	11.6122	26.6247	67.0089	33.9498	20.9189	8.24221	14.9609	28.1713	7.05668	60.297	31.8953	6.67851	22.1353	2.96588	42.8237	34.327	1.8059	53.8126	39.3025	60.858	2.68801	36.1723	43.4328	4.09699	6.177	77.4483	6.78616	38.4187	10.0469	13.5841	28.7397	2.7417	3.67759	6.28384	6.60491	10.0113	29.5051	3.30103	8.77599	34.3097	78.988	22.7905	3.19248	35.579	2.48185	3.65769
22	11.0014	0.458391	21.8738	11.3756	28.2274	67.4176	38.3814	15.616	9.05969	12.0674	24.3205	6.68021	51.423	23.4193	5.42002	21.8556	1.83647	48.4923	28.809	1.30036	51.3925	34.4729	55.0711	1.66616	35.2688	42.6153	2.33296	4.35918	67.2943	7.77574	36.8482	8.40122	21.1672	36.0002	2.89229	2.69876	5.92888	6.80928	9.49496	27.4614	2.19313	8.22741	29.0499	79.1386	21.3814	5.93534	30.3945	2.35277	3.60391
23	11.5014	0.479226	27.8112	12.6449	29.658	62.7494	42.4365	12.529	8.94137	8.65767	15.5757	5.895	47.497	19.3965	4.04321	25.0933	1.50302	54.9568	22.4628	0.76254	51.0913	33.451	47.7568	0.730359	35.1612	39.7864	2.38674	3.82137	54.5158	10.9919	37.1709	7.15349	28.2879	41.0341	3.48388	4.69943	5.27275	7.20727	8.82807	25.8372	2.33296	8.94809	25.4896	73.5453	17.2079	8.72122	23.22	2.81529	3.49634
24	12.0015	0.500062	30.1023	15.1511	31.7555	59.7914	45.9	11.9696	8.60792	5.91481	11.8217	4.51819	42.3017	15.6533	3.13968	28.0835	2.33126	61.2708	14.9441	2.1501	50.263	28.5999	42.013	0.375401	33.4725	35.4086	1.54775	3.14372	45.1578	12.928	41.7208	5.94878	32.8163	44.6267	4.39817	5.55994	4.20787	5.90575	8.45159	24.7185	2.11783	8.2059	23.0479	66.6828	14.2177	10.3669	18.7131	3.96622	3.81903
25	12.5016	0.520898	31.5329	16.0116	34.6812	59.942	43.1464	10.7649	8.12389	5.17262	10.9935	3.88357	35.6973	10.899	2.10708	27.9975	2.20218	65.5948	11.6096	1.4617	46.1972	27.008	35.2042	1.02078	28.5783	32.9239	1.16052	2.61666	40.1131	17.9512	48.2929	3.87281	35.9356	44.5945	4.32288	4.88229	3.57325	3.42105	7.67714	23.858	1.53699	7.19481	22.822	62.789	11.2597	12.0987	16.7555	3.11647	3.05533
26	13.0016	0.541734	34.308	19.3568	37.8328	54.1444	35.4987	9.22677	8.59716	4.54876	11.0688	4.17399	30.5128	7.87649	1.33262	25.6634	1.53529	73.8879	8.69469	1.68758	42.0022	24.7815	29.8153	1.41876	26.341	32.0419	2.0533	2.65969	37.5101	22.5979	53.3376	2.86172	43.2177	44.7558	3.83884	5.10817	3.11073	3.39954	4.81596	26.02	1.67683	5.3017	23.8869	65.8761	8.37702	15.0137	16.1424	1.75042	2.98004
27	13.5017	0.56257	35.6096	27.6606	40.5864	51.6274	28.3672	8.2587	8.64019	2.7417	8.32592	3.43181	29.0176	4.85397	0.741028	23.5121	1.9763	76.8889	7.19957	1.42943	41.0556	24.448	28.9978	0.794897	22.7484	31.9773	2.66641	3.64927	33.4335	28.0514	57.737	2.92626	48.1441	43.0886	3.97867	4.12935	3.91745	2.96928	4.06302	28.7199	1.83817	3.34405	25.6402	67.5541	5.90307	19.1011	13.9266	2.72924	4.15248
28	14.0017	0.583406	32.1783	30.4573	43.0281	46.5397	23.172	7.63484	7.79044	1.84893	7.04592	3.06609	27.8237	4.28389	0.741028	22.3612	3.23479	78.2872	7.25335	0.170944	40.6254	25.6957	25.018	0.579771	21.1672	27.6318	3.54842	2.79952	31.7232	41.7334	59.6408	1.73231	51.7474	40.7545	5.16187	3.50549	3.26132	2.27012	5.55815	31.5595	1.8059	2.66641	25.4896	68.5221	4.33265	24.4684	11.7323	3.61126	3.05533
29	14.5018	0.604242	29.8227	35.7709	41.0382	41.8176	20.0419	6.88189	7.94103	2.18237	6.22844	3.44256	23.3491	3.24053	0.956154	22.1999	1.69664	82.9985	9.44763	1.32187	38.1407	26.0722	22.9205	1.19288	22.4688	23.1572	5.18338	1.97128	32.6375	52.0594	61.1037	1.94744	54.2644	37.8718	5.60288	3.0107	3.44418	1.67853	5.10638	32.1726	1.95649	2.17162	23.8439	66.6936	4.75215	31.1911	9.26907	3.40689	3.70071
30	15.0019	0.625078	26.2516	42.0096	38.7901	41.4412	14.8251	7.72089	12.6738	2.76321	5.49702	3.32424	21.1548	2.32624	1.16052	23.7595	2.62168	91.8832	10.9428	2.42977	36.097	30.4715	20.4573	0.644309	24.9427	20.8983	6.2375	2.00355	31.7232	60.9011	56.941	1.93668	52.5864	29.74	6.2375	2.88162	3.51947	1.72155	5.95613	31.2584	2.42977	1.6338	21.3807	69.587	5.05332	37.4728	7.23613	2.63244	3.38878
31	15.5019	0.645914	19.9914	46.3981	38.4889	43.5924	11.0173	6.83887	20.214	2.23615	5.04525	3.63618	19.9286	1.94977	1.64456	29.7723	2.26672	92.1091	12.61	2.73094	31.8913	30.8695	18.3921	0.300107	27.9222	19.0698	7.15178	2.65969	29.4967	56.8675	47.142	0.549116	50.6288	21.7373	5.92557	3.33338	3.50871	1.52794	6.80588	25.1165	1.92422	1.53699	16.6909	71.2435	5.61265	42.5175	5.08487	2.25596	2.80794
32	16.002	0.66675	16.0976	47.9148	40.0271	42.6889	7.77969	6.22576	27.8402	1.18204	5.51853	4.77634	15.4217	2.99313	3.70977	36.0109	1.90101	86.8278	13.7717	5.07582	29.5572	27.8255	17.4241	1.37574	27.8899	16.2624	8.57162	2.6812	28.4641	53.6729	36.106	0.774999	48.4345	18.2738	5.23716	3.30112	2.29325	1.61399	6.71983	20.6849	1.18204	1.08523	12.4745	64.6499	8.14038	44.0127	4.43949	2.68622	2.95853
33	16.5021	0.687586	12.4405	48.1084	39.5753	42.5598	6.79011	5.89231	34.0466	0.332288	4.47517	5.04525	14.2708	3.85364	5.6459	47.3266	2.80454	79.7609	14.8043	8.57162	27.0079	24.2544	17.6177	0.859435	27.2768	15.5094	11.0348	2.93935	28.378	52.8662	23.7363	1.67853	46.7565	15.1437	4.10775	4.35523	1.76619	1.83987	5.97765	18.4691	1.53699	0.88086	10.4092	55.1951	8.39853	40.7965	3.21328	3.29933	3.71147
34	17.0021	0.708422	11.9564	49.0764	39.5753	40.9141	5.46708	6.3871	41.5975	1.0422	3.8513	4.18475	12.8939	3.81061	9.19548	52.8983	6.32185	76.5125	21.1182	10.7229	23.9746	24.3512	16.2839	0.913216	30.977	13.3689	11.3467	3.32658	30.7444	51.5109	18.2506	0.731973	46.8533	12.4654	4.14002	4.96834	3.18602	0.936343	4.47176	12.4779	1.41867	1.17128	7.91378	39.8889	9.93668	40.689	2.19143	2.19143	3.48559
35	17.5022	0.729258	11.978	48.345	38.9837	37.4613	4.75716	7.9145	45.9	0.654977	5.02374	4.96996	9.46269	2.46607	13.7239	58.0291	7.96756	73.2318	30.8849	13.982	18.5212	25.0181	13.6378	0.934729	36.6993	11.8308	12.7235	5.77901	30.852	51.3603	12.1087	0.656679	49.9726	8.9696	5.00052	7.54985	3.3151	1.42038	4.45025	9.34777	1.54775	1.75212	3.80487	33.0694	13.3034	41.1084	2.01933	1.0405	3.37802
36	18.0022	0.750094	11.1712	48.7753	37.8866	34.6647	5.13364	9.42038	45.6957	1.07447	5.3034	6.97063	7.89227	2.40153	17.5746	61.4281	9.30134	66.0788	39.4685	18.1555	17.0368	22.0924	11.7125	0.482964	33.6876	12.9064	14.0358	10.4257	30.7121	50.9515	7.58033	1.04391	52.4035	6.52792	5.44153	7.90481	2.90636	1.44189	4.64386	5.92727	2.10708	1.92422	2.51412	26.8952	12.7118	39.6886	2.24521	1.20185	4.10945
37	18.5023	0.77093	11.2358	49.5605	36.2731	29.8889	4.50977	12.7333	43.6735	1.91346	5.67987	7.52996	8.5484	2.8533	17.4133	65.3972	13.4855	57.5383	45.3737	22.0923	13.0462	20.4144	10.6583	1.20364	30.3424	11.734	15.1867	16.2341	27.9155	43.7341	5.08487	3.56088	47.3911	5.34473	6.00086	9.01271	4.423	1.44189	2.99815	3.68996	3.12893	1.99952	2.87983	22.8831	11.4963	34.6977	2.52487	1.08353	5.48626
38	19.0024	0.791765	13.3117	49.582	35.8751	24.2096	3.2728	11.5179	42.8345	2.18237	5.12054	6.78777	8.18269	1.19683	16.9723	62.8264	19.1434	43.5444	47.3421	27.1155	11.2069	19.3172	12.4762	1.11759	22.9635	9.81935	15.4987	29.8086	25.8288	35.3979	5.42907	3.93735	40.7222	5.49531	5.46304	8.87288	7.17661	1.31281	2.85832	3.1629	5.45229	1.66607	1.30941	19.3551	11.9266	29.9972	1.89025	2.90134	6.88458
39	19.5024	0.812601	15.6674	48.9474	33.5303	20.3588	1.53027	12.1525	44.534	0.999179	5.70139	8.80996	7.48353	1.23985	15.6708	60.6644	24.8442	31.0671	50.2786	34.0856	8.74372	15.3589	12.4869	0.482964	16.4022	8.378	22.1246	46.0614	23.9679	31.0739	5.1279	5.94878	33.3649	4.51649	6.64624	8.7438	11.3823	0.979368	2.21294	2.58206	9.70103	2.21464	0.717813	15.6764	12.4752	25.5226	1.69664	7.97832	8.2829
40	20.0025	0.833437	14.4734	50.2059	32.9064	18.0462	2.44456	12.4859	48.9118	1.26809	3.0876	11.1656	7.37596	0.66977	15.0254	62.8049	33.503	19.1061	50.1602	43.7878	6.63548	11.9062	10.2496	0.61204	14.0681	7.47447	28.5783	64.2395	19.8267	26.3519	3.82638	7.11046	26.1797	2.88153	8.11985	9.57204	14.4479	1.47416	1.95479	1.50643	11.2284	2.67716	1.5568	11.9655	16.6056	21.1232	1.3847	14.4859	9.77802
41	20.5026	0.854273	11.8812	47.6459	33.1538	14.1847	1.64859	13.4432	46.4809	1.59078	1.19449	11.8863	6.93496	0.745064	18.3814	63.3642	37.784	14.1474	50.2463	48.1871	4.80691	8.48565	10.6799	1.18212	13.412	9.37834	29.9551	74.3504	16.4815	25.0826	1.69664	4.81937	19.5108	2.03178	11.863	11.0994	13.781	2.3992	3.04117	1.3666	13.5088	2.92456	1.66437	10.1047	22.855	17.0896	1.12655	19.5844	11.2516
42	21.0026	0.875109	8.43914	47.0973	32.8634	12.6466	1.34742	16.7884	37.779	0.730272	1.93668	13.1125	5.20319	0.906409	22.1353	60.9763	41.5057	11.6304	53.3871	49.381	4.73162	6.33439	9.45363	1.24666	13.3582	9.05565	31.2244	76.4479	11.9746	28.5462	2.15916	4.48592	14.2294	2.03178	14.5844	14.9072	14.4586	4.5397	3.76185	2.2271	13.6056	2.79548	0.352099	9.38399	24.49	13.1958	1.29865	24.9195	13.1232
43	21.5027	0.895945	6.24485	44.9245	32.0997	12.6788	1.79918	19.5851	31.2069	0.515145	2.27012	12.338	3.38538	1.78843	21.7696	58.9004	46.1847	9.45767	58.1091	48.4667	5.17262	4.4628	7.13027	2.21473	13.7669	7.4422	35.0751	76.975	9.83414	30.5253	2.48185	3.90508	9.63649	2.41901	17.0583	17.2628	16.7927	6.4113	4.91277	2.62508	12.0136	1.52624	1.07277	8.08248	27.4372	11.4533	2.23445	30.9645	15.0379
44	22.0027	0.916781	5.65325	41.1491	27.3239	9.45193	0.476156	24.2748	24.3659	2.09632	2.35618	12.693	3.44991	2.32624	21.9202	58.8788	47.6691	7.2849	61.3253	49.8113	4.47346	3.40868	6.31279	4.59187	11.6694	7.52825	36.8069	78.4809	9.26406	27.8147	1.09428	5.35718	7.03346	2.28994	23.7165	21.1566	18.0512	9.26172	6.90269	2.96928	11.8093	1.93498	2.01933	6.82399	34.332	9.25904	4.32117	39.064	15.3821
45	22.5028	0.937617	4.49157	40.4606	24.2906	7.04252	0.368593	32.7616	18.8157	1.81666	1.2913	12.779	2.95512	2.14338	19.4462	55.9962	50.7239	6.51044	66.854	50.2308	4.45195	2.87086	6.59246	5.00061	11.1962	7.67884	34.5804	79.6963	8.22069	20.9415	1.76117	8.80996	4.3659	1.7091	33.3756	20.8769	20.579	9.40155	5.91311	2.52828	14.8641	1.78439	2.37428	6.87777	38.3979	7.3982	7.17159	40.6452	13.4674
46	23.0029	0.958453	4.90031	40.3101	21.4725	5.83781	0	38.8496	16.8365	2.09632	1.44189	13.6395	2.44958	2.92859	19.7259	50.5535	54.2519	5.31649	68.6181	52.9091	3.86036	2.86011	6.12994	6.70011	12.4009	5.65666	33.9242	84.4183	8.32826	15.7892	2.41731	14.4247	3.05363	1.12825	48.897	21.3072	23.0637	6.56189	6.80588	1.89365	23.1464	1.76288	2.40655	8.78164	41.0116	7.29063	8.82807	42.5598	12.3058
47	23.5029	0.979289	5.82536	41.7406	21.58	4.83748	0.486913	47.7128	15.6748	2.53733	2.82945	14.6829	2.05159	5.23044	19.5861	46.4338	61.0069	3.81061	70.9844	55.5551	3.35481	2.42985	3.76355	7.13036	14.0251	5.00052	31.5578	94.7982	7.51078	9.99154	2.80454	19.7061	2.97834	1.26809	55.8456	22.2107	22.0956	4.75483	9.63479	0.818024	25.3514	2.68792	1.78269	10.0831	45.895	8.73198	10.065	42.8503	12.6177
48	24.003	1.00012	5.84687	41.9235	18.8264	3.15949	1.82069	51.9831	13.9108	3.63447	1.82912	18.781	1.62134	9.6728	19.9303	42.3679	65.5891	3.8859	76.4056	60.3094	2.83851	3.68834	3.21498	5.34481	13.2291	6.03313	30.9017	100.252	6.26305	6.83994	1.64286	26.1706	1.12825	0.547414	56.8351	20.7909	22.5796	6.45433	15.3356	0.602898	34.4835	3.95716	1.5568	12.4388	55.78	8.775	8.49462	40.0213	14.4247
49	24.5031	1.02096	8.28855	38.8795	14.5454	2.82605	0.626745	52.7898	12.7061	6.67851	1.65702	20.0073	2.21294	18.6113	22.4042	39.937	65.1803	3.45565	82.0096	60.8472	2.33296	4.12935	3.63447	4.40901	11.9706	5.71044	31.2782	108.932	5.51011	4.12935	1.84723	30.7636	0.654977	1.24657	52.1562	21.7159	27.1833	9.29399	21.9508	0.882562	35.6022	3.87111	1.98706	14.9342	73.5925	7.78542	7.89227	33.7719	14.3064
50	25.0031	1.0418	9.25662	37.0509	10.2321	2.52487	0.615988	53.9407	11.3078	7.65733	2.3992	19.3834	3.65428	32.3901	25.9108	39.5605	64.4274	3.2728	86.893	51.5215	3.64523	4.23691	4.91447	5.35557	13.8637	7.15178	32.4076	112.352	7.06977	3.67759	1.79344	30.7743	1.66607	0.579683	45.8422	23.8241	33.9706	16.6513	27.1891	0.62441	34.9783	5.08657	1.27714	16.5477	95.815	5.34374	6.97798	26.9632	15.8016
51	25.5032	1.06263	7.28821	31.2102	9.26406	2.61092	1.70237	54.371	8.75851	9.18473	2.14105	20.4913	6.95647	39.102	31.5471	38.0869	63.9434	5.26271	89.9908	43.4758	3.54842	4.4628	8.09834	6.34515	15.4234	7.99078	35.6237	116.806	8.1454	2.68801	1.50302	31.8607	1.44019	2.04254	41.5397	23.3724	40.3168	22.0187	30.5666	0.807268	37.0758	8.19515	2.70773	15.0956	119.027	4.99954	6.62302	23.1985	14.7152
52	26.0032	1.08347	5.85762	25.1222	7.59683	2.5679	2.10036	49.1327	8.09162	9.74405	2.45298	20.1363	11.3558	44.3834	38.3128	37.2156	61.5017	6.66103	86.1293	32.5904	4.49498	4.54885	14.4768	7.09809	14.9609	8.85128	33.7199	120.129	9.14574	1.63389	0.534956	35.7653	2.23615	1.25733	35.8173	20.8769	43.7588	22.6318	31.5669	1.01164	39.937	11.1854	4.57933	19.0109	143.584	5.33299	8.88185	21.8217	12.381
53	26.5033	1.1043	5.44888	21.508	6.177	2.70773	1.76691	49.4016	7.17733	9.74405	4.65802	19.6523	15.8197	49.6432	39.7649	35.5592	61.4479	5.56389	79.697	25.1148	5.94708	4.78549	18.575	7.54985	12.4116	13.1861	32.2785	116.311	10.813	1.45103	0.90067	36.7118	2.31145	1.38641	31.4718	17.1122	44.8237	20.8355	29.1575	0	41.3461	13.4872	10.6566	29.2939	157.556	3.94542	16.2929	20.1975	12.4348
54	27.0034	1.12514	6.86872	19.1524	6.31683	2.09462	0.637501	48.5411	5.51011	12.2072	8.82071	19.577	20.1222	50.6543	39.1841	32.2032	60.2862	5.23044	77.1263	18.0156	5.19414	5.42011	17.8866	8.20599	12.1642	20.3175	29.299	108.857	11.2755	1.91355	2.4926	36.0342	1.76288	2.12859	22.1353	15.5848	44.9205	19.9212	26.0489	0	47.3266	14.9071	20.6277	44.0193	169.904	3.12794	23.0156	20.7353	12.8866
55	27.5034	1.14598	7.89057	16.5924	8.47885	2.54638	1.17532	50.2083	2.88557	13.939	11.4345	17.6839	19.6381	53.7199	33.2466	28.901	57.8768	6.40288	76.6315	14.8318	3.98943	7.45305	17.2842	7.09809	11.4005	24.3404	27.5027	98.8856	11.5014	2.03187	1.68588	38.5619	0.773297	1.76288	14.0035	14.8964	42.4358	18.9424	24.6183	0.398528	50.6718	18.6825	30.5128	55.9265	174.497	3.53668	31.3733	21.456	11.8755
56	28.0035	1.16681	9.18132	14.9252	9.39313	4.61159	1.4012	51.9616	2.91784	17.2089	14.3925	15.78	17.5729	60.819	28.4278	27.0617	55.661	7.04826	76.9112	12.9172	3.44086	8.9912	15.8106	6.7754	11.6372	30.7511	27.2338	87.9249	10.5225	1.4833	3.24554	41.9071	1.21431	2.33296	10.3464	11.7878	35.4764	19.8244	24.0913	1.15147	53.6298	24.0069	36.5471	67.8983	173.013	4.27887	38.4079	21.2408	11.4345
57	28.5036	1.18765	9.3104	14.6133	8.88758	4.40723	1.19683	49.2402	3.40187	20.2637	15.6079	14.9303	17.7343	70.9192	24.8889	23.0388	49.8096	7.00523	82.2463	10.6583	5.36624	9.98078	15.4449	7.42078	14.4553	38.9044	25.2009	77.9861	10.2536	0.913216	2.35277	47.8876	1.51548	2.27918	8.36725	10.1421	27.4415	22.3952	24.6721	3.32424	50.6072	28.3202	42.42	75.9547	165.344	3.27853	42.3877	22.2627	9.24021
58	29.0036	1.20848	10.2247	12.0533	9.43616	5.61193	0.75582	46.7985	2.75649	22.5978	18.9316	14.3602	20.1867	77.9538	23.2755	18.618	45.3887	5.32725	88.4096	9.27078	6.97968	11.4221	15.8536	7.35624	15.9612	47.3266	21.5114	64.3471	13.0288	0.816409	1.49227	47.7478	1.33262	1.82741	6.96893	9.44296	21.7406	23.7505	24.2956	6.61567	46.2832	31.7622	45.464	86.27	164.698	2.97736	44.2055	21.8539	9.57365
59	29.5037	1.22932	13.0428	11.3649	10.1783	6.36487	0.841871	43.292	2.51985	25.5773	17.6731	13.3814	25.382	85.8704	22.7054	14.5951	47.1205	6.15548	87.1727	8.14136	7.19481	10.9704	17.1874	5.94717	18.8116	55.652	18.4997	53.6983	16.858	1.95658	1.64286	42.1007	1.68758	1.31111	3.89262	9.51826	15.9107	22.7071	20.0039	9.67046	40.9266	33.8812	49.8634	98.8226	158.847	0.578701	42.506	23.0156	11.3162
60	30.0037	1.25016	16.4096	8.43914	13.0825	6.63378	1.48725	40.7858	1.76691	27.7501	15.8123	13.7579	33.546	87.2688	21.2748	12.5514	46.9699	4.49901	82.2248	7.43145	9.8301	10.5509	19.7151	5.37708	20.7478	67.7528	15.9827	42.856	23.5699	1.74145	0.954452	38.2392	1.85968	3.40859	1.99952	10.1959	13.9638	22.2231	17.1534	10.2621	35.3118	36.1938	61.136	114.118	158.331	0.804584	39.2792	28.7595	11.9078
61	30.5038	1.27099	22.8311	7.39578	13.4052	6.56924	1.78843	38.3118	1.1538	26.4701	14.4355	14.941	43.5924	86.1824	19.6829	11.4005	46.8731	4.81095	71.9095	5.79649	12.9709	11.2608	20.5326	6.62481	24.0499	76.8419	13.3474	36.4667	29.26	1.52633	1.10504	35.3565	2.46204	6.08691	2.07481	9.93775	13.1033	21.7175	14.6042	10.2621	31.418	38.3235	74.2802	128.101	155.867	2.17063	36.8375	34.6432	9.16491
62	31.0039	1.29183	27.9296	8.46065	14.4809	7.96756	3.62775	35.7626	1.76691	24.4372	14.1666	13.2953	56.6291	82.7081	17.1874	9.09867	51.821	8.65095	63.7132	3.86036	16.8217	11.9707	21.5545	7.68969	34.0963	78.8641	13.7777	33.2614	38.4889	1.11759	1.40622	33.7753	1.41867	6.83985	2.33296	9.91624	12.8452	18.738	14.3138	9.49836	31.1599	40.7975	80.2714	141.762	143.422	1.88021	38.6768	36.4933	8.7992
63	31.5039	1.31266	31.221	8.18099	16.6214	11.4311	5.14439	36.1605	1.93901	25.0825	15.694	12.2412	60.2002	78.212	15.0899	9.7333	56.9948	14.8573	53.3011	3.66674	18.3168	12.3794	24.4264	10.4863	49.4456	77.3474	14.6059	33.5733	47.3951	2.31154	2.11613	33.6247	1.94573	9.66876	1.99952	8.60397	14.1897	16.974	14.8946	8.89601	34.2362	40.4318	84.9612	153.658	133.268	2.18139	37.1064	35.6113	7.47618
64	32.004	1.3335	31.1349	5.99746	19.8483	15.2281	8.25296	35.1602	1.4012	26.1367	16.49	10.8644	60.3615	76.0284	12.9709	10.3787	59.7914	22.0963	45.0402	2.45128	20.8983	13.0033	26.341	13.5304	55.1034	72.0123	12.659	34.5629	50.6328	1.88128	1.9763	35.2705	3.52691	11.6909	2.08557	6.89372	15.3622	16.3071	14.4859	9.96088	35.7851	37.5061	90.8341	164.242	128.299	2.6224	33.019	32.8361	6.15315
65	32.5041	1.35434	32.4472	5.41662	21.9888	19.2187	12.0822	33.138	2.06809	25.5773	17.7162	11.1979	64.1262	77.1471	11.9706	10.8197	63.6852	25.3662	40.6732	2.18237	22.7377	15.531	27.6856	15.843	56.8674	67.172	10.6153	35.0362	52.655	2.52666	4.10605	34.2701	2.80624	12.8311	1.06372	6.13002	15.061	17.5548	15.6476	11.6066	36.5488	34.9246	93.6308	169.33	124.642	2.34273	33.2771	26.1134	5.33567
66	33.0041	1.37517	36.1366	5.08317	22.462	24.102	18.1057	35.4937	1.94977	25.5881	18.3508	10.4987	66.4711	73.0059	8.27044	11.6694	63.3195	27.7649	36.5428	2.34372	24.2113	18.9838	30.5037	19.1559	55.3078	67.258	8.36725	32.7343	52.1387	2.86011	7.52655	30.4839	3.59145	13.2936	1.6338	4.58112	13.3615	17.7162	21.058	15.3175	36.1938	29.3528	93.706	173.084	114.165	2.08458	36.8482	18.5625	5.2066
67	33.5042	1.39601	42.9238	4.54536	20.8486	29.975	22.0856	36.2143	1.04624	26.5024	18.6842	9.68122	65.0943	62.013	7.71111	11.5834	61.7598	32.2503	32.4446	2.09632	28.3955	21.1243	32.1387	21.7159	55.6197	59.6641	7.42069	30.1528	48.5676	2.23624	12.8832	29.8923	5.45229	14.8748	1.12825	3.46246	11.3608	15.5864	23.7363	19.2005	38.302	28.1588	86.2842	175.44	107.217	2.48257	40.7743	15.8842	4.81937
68	34.0042	1.41684	45.301	4.34099	19.9343	36.4287	23.4409	38.9034	2.59515	25.5451	20.0933	10.1868	65.7181	56.0002	9.46439	9.80859	56.9303	34.2187	31.1754	1.41867	35.8711	23.5983	33.4402	22.684	60.2664	58.0829	6.26977	28.2167	46.4701	3.24733	17.2503	28.6231	7.23783	15.7891	1.21431	2.32229	9.34939	13.1232	21.9077	24.8476	37.7427	23.9101	78.7118	170.115	106.098	3.5582	43.4311	13.6039	3.95886
69	34.5043	1.43768	49.6358	3.28687	21.4079	42.2587	23.0429	37.9031	3.92893	24.2005	20.2439	8.59483	64.8146	52.2678	6.9259	8.88355	51.9071	39.7689	30.487	1.08523	37.7642	25.4591	34.1286	24.5125	64.1709	60.5246	5.3017	26.4096	41.6943	4.59187	18.9713	28.8059	14.7242	17.6607	1.66607	1.05305	6.44518	8.91752	21.0042	28.3326	31.2782	21.3716	67.6435	156.993	106.184	5.19315	39.6234	11.7753	3.63618
70	35.0044	1.45852	50.9588	1.87779	23.7743	46.5719	23.2688	33.7834	5.09061	22.8022	19.6523	8.36895	65.503	49.9229	4.52725	8.75447	46.8839	48.9978	25.5821	0.827078	39.9585	26.0937	35.258	22.9636	63.902	57.4267	5.22641	24.3229	32.175	4.34448	19.1756	29.9676	24.2973	17.7145	2.3222	2.74179	4.68115	7.83113	19.8318	31.3767	26.6207	19.5861	58.2425	143.257	98.9128	8.05433	38.1175	9.05395	3.77601
71	35.5044	1.47935	48.9689	0.103002	30.2496	53.585	24.8284	29.3626	6.28456	23.3723	16.49	8.84223	62.9645	44.9427	4.08624	9.63649	43.3773	59.0335	22.6564	1.83817	40.7652	23.3078	37.2909	19.5539	68.979	49.8005	5.01128	18.2671	25.9578	5.08666	21.0472	32.4308	33.9672	19.4032	1.68758	2.33305	3.62703	5.34643	18.4442	31.5165	19.016	17.2627	45.3565	121.11	95.3095	10.7111	36.5148	6.68756	3.21668
72	36.0045	1.50019	48.7538	0.737624	37.5962	56.6506	25.7857	25.0063	6.62876	23.5121	14.2096	8.04626	61.5124	42.5763	4.20456	9.59346	39.6449	71.016	17.1384	1.45094	41.9054	22.3613	37.6674	16.7465	76.5837	43.8953	4.538	15.3414	22.7417	5.73204	27.06	32.2049	39.4422	22.1353	0.515145	0.934729	2.22871	3.57164	14.9269	29.2254	14.2832	17.2089	40.6129	103.631	89.1138	12.2063	34.7615	4.51479	2.94777
73	36.5046	1.52102	48.5494	2.95342	45.9753	58.6943	27.9693	20.1229	6.70406	22.7269	10.2513	7.36861	62.9645	40.8446	3.44086	10.7014	35.2348	81.4388	12.7498	0.665734	40.6469	23.4262	37.8933	15.2299	86.813	39.8617	4.8822	12.3296	22.8385	7.16263	32.5134	29.6664	46.4768	24.1252	0.149431	1.0638	2.7988	3.00155	10.8395	26.3642	12.3256	17.5316	38.3326	88.3783	83.3054	13.1313	29.2866	3.91244	3.76525
74	37.0046	1.54186	48.4096	3.79241	48.5461	62.4913	26.657	17.2832	8.10237	22.899	8.65937	7.13197	58.4361	40.4896	3.39783	12.0997	32.137	84.6227	8.14612	1.23582	39.6143	24.1253	34.6019	11.605	91.1585	35.9034	4.68859	9.87716	26.7108	6.88296	32.7824	24.6647	50.1232	24.8244	0.396826	1.95658	1.95981	2.88323	8.73126	25.4822	11.4543	16.3377	34.4818	71.4156	79.3041	16.0032	23.9837	2.78302	3.23819
75	37.5047	1.5627	45.0859	3.10401	48.417	61.6308	26.657	13.7767	10.1676	20.9629	9.38004	7.84189	54.4671	36.2086	3.92489	13.1	28.6412	89.2587	6.48965	2.01027	39.2593	24.1146	31.6654	11.0887	90.5131	33.1498	2.76321	6.6933	29.3568	7.41002	38.3971	19.4479	54.06	25.9968	1.65531	2.31154	2.08888	3.04458	7.33294	25.2886	13.014	15.4341	27.2859	60.1537	67.2678	19.6281	23.3706	2.27748	2.9908
76	38.0047	1.58353	41.7729	4.25493	51.5901	60.34	30.099	10.41	9.48994	14.4661	8.83147	6.72323	52.4771	30.6046	3.90338	11.336	21.3484	90.7753	5.96259	1.39716	37.9363	23.3616	30.7404	12.5085	86.5441	32.5259	2.99985	6.06943	29.7548	11.3146	40.0321	13.8009	54.2859	22.7807	0.88086	1.87053	2.21796	2.38844	6.08521	27.1279	15.2298	14.0143	20.1222	52.6566	57.4365	20.1874	20.8859	2.55714	2.84021
77	38.5048	1.60437	38.7181	5.6425	51.5041	60.2324	29.5289	9.03315	11.4476	11.5188	9.3155	6.09937	52.8536	24.6348	4.32288	9.42136	17.1319	89.4953	5.76898	1.24657	35.7635	22.4581	28.4923	12.9818	80.0795	35.8173	5.08657	6.38137	29.3676	15.7246	40.5592	11.5851	51.8872	20.8446	0.654977	0.622796	2.14266	1.06542	5.54739	27.5797	14.2725	13.9928	15.1743	45.3961	50.1007	22.5538	14.8624	1.67512	3.52861
78	39.0049	1.6252	34.0606	5.69628	47.8469	60.1249	25.2157	5.78475	12.975	10.2066	9.35853	6.35752	54.8435	21.0745	3.5054	8.9696	13.8943	89.5061	5.19889	1.39716	33.8382	21.8235	22.8883	14.4446	72.7652	43.9383	5.14036	5.94036	29.7118	20.5327	35.7618	10.4879	49.0046	20.6617	1.90271	0.773384	1.43275	1.9797	3.82638	27.741	12.132	12.6483	11.743	34.8011	42.9693	25.813	12.6466	0.599494	3.72223
79	39.5049	1.64604	25.7675	5.4704	42.8452	58.9094	20.4721	5.06408	16.815	7.59279	9.10038	7.27181	57.296	19.6331	1.87044	7.11952	10.0973	86.6557	4.73637	1.27884	31.332	22.7378	19.6721	16.3485	67.4193	48.3699	4.20456	6.56422	29.9592	26.524	35.1272	8.10004	49.8113	18.8439	2.12859	1.12834	1.15308	1.73231	4.07378	26.9021	9.41061	8.95884	7.90302	28.6593	39.4197	26.6842	8.52689	0.126217	3.06609
80	40.005	1.66687	20.6153	5.19073	39.2096	53.4345	16.8795	3.81635	20.2893	4.01094	8.80996	7.08895	58.1565	19.418	2.24691	6.65699	5.90235	80.9656	4.3599	1.92422	27.7393	22.4043	15.7891	14.1112	57.857	45.2399	4.08624	5.56389	25.2909	28.245	31.3195	6.2392	53.5867	14.8748	1.38641	0.934729	1.11006	2.35618	5.13865	21.8251	7.59279	8.74372	5.65496	23.6791	34.4611	30.5995	5.4721	1.36319	2.82945
81	40.5051	1.68771	16.6032	3.97527	40.0163	51.0573	12.9642	3.11719	26.0869	3.61296	8.65937	6.98139	56.6721	19.0308	3.68825	8.57162	3.86941	76.9642	4.62881	3.23649	22.0385	19.8658	13.0785	12.8635	49.9941	41.7118	2.47279	4.59582	19.9773	30.6544	30.9	4.52895	54.7592	13.0462	1.73061	1.41876	1.59409	2.08727	5.83781	17.8237	6.32355	8.23817	4.27815	19.1615	30.0725	32.5249	2.60017	1.09428	2.85097
82	41.0051	1.70855	12.6126	4.27645	37.1982	48.9383	8.87683	3.11719	30.0237	5.25867	8.21836	7.90643	52.2297	20.4721	3.35481	8.60388	3.48218	79.7609	6.26377	4.2691	19.9088	20.6618	9.52893	11.4006	45.0785	35.4301	2.06405	6.40288	17.4066	38.0978	33.7719	2.28088	53.178	12.0889	2.70943	2.48364	2.22871	1.48491	6.83815	14.8227	5.59212	6.5817	3.12723	18.5591	27.0069	33.6651	2.67546	1.0405	3.17365
83	41.5052	1.72938	9.29964	4.42704	36.4775	48.0886	6.60725	4.63383	34.2832	4.08624	7.36861	7.56223	46.3676	23.6883	2.86002	9.20624	3.99849	75.0496	7.22108	6.14069	18.5535	22.3398	7.72187	9.73338	39.9047	28.9118	2.55884	6.19851	16.7289	46.3371	33.6751	1.76458	52.6079	10.9057	3.61296	3.53775	2.52989	2.27012	6.68756	13.9945	5.5491	6.02237	2.62168	19.4949	25.4258	35.4291	1.98706	2.84756	2.5713
84	42.0052	1.75022	6.72888	6.81493	39.4785	45.4103	5.43481	4.14979	37.693	3.41935	5.91651	6.66945	38.5692	20.3861	3.17195	11.1746	3.44991	68.2301	8.15688	7.39918	14.5414	18.6826	7.23783	8.72229	35.0536	23.6197	3.01061	5.48859	17.3098	57.7603	35.1703	2.09802	49.5101	10.5078	5.66741	4.09708	2.40081	2.6466	5.83781	11.8002	6.09767	6.70002	1.19109	19.6025	22.4463	34.7622	1.53529	3.95546	1.96895
85	42.5053	1.77105	6.36317	9.77292	41.2641	40.4516	4.42372	3.67652	35.2728	2.61262	5.06676	5.91651	33.503	17.2667	3.24725	14.2187	3.39613	62.1636	9.34007	9.66876	10.3464	17.9835	7.2701	8.08767	31.3857	19.0267	2.93531	6.40288	15.4167	64.8379	35.6005	2.78643	39.3131	10.2711	7.43145	4.53809	3.32586	2.78643	5.70874	9.08962	5.62439	7.82943	0.803864	14.3857	18.9935	34.3858	1.98706	4.81596	3.20592
86	43.0054	1.79189	5.87914	10.8808	39.1451	38.9134	2.79952	4.11752	34.5091	2.02103	3.66844	6.59416	27.6946	14.5777	4.82842	18.2846	4.55781	58.7646	13.8577	12.7881	8.84052	19.1236	9.47515	7.35624	28.1373	14.3478	3.6022	7.24187	14.5992	67.2581	34.1807	2.00122	33.58	12.1212	8.59313	3.95725	5.16518	3.29197	5.13865	7.29332	4.74237	5.95783	0.190755	10.1692	16.6056	34.3212	1.46	5.24622	3.41029
87	43.5054	1.81273	4.7067	10.386	37.6607	39.021	3.2728	3.84862	31.1854	1.50473	1.45265	6.66945	25.2529	12.1252	7.18405	24.62	6.99949	56.1078	15.6002	17.2089	6.66775	20.7801	9.92691	6.49574	22.1461	11.2607	6.60321	6.80086	12.7276	64.6873	31.9218	0.731973	30.7296	10.8842	9.05565	3.47322	6.31611	2.87248	3.83714	7.14273	3.3333	4.91447	0.707057	6.87777	14.1101	31.1481	1.48151	5.02033	3.58239
88	44.0055	1.83356	3.34065	10.343	38.6933	36.8482	2.48758	3.54744	29.0019	1.68758	1.15147	5.35718	25.2637	9.48994	6.34506	31.3212	10.022	51.859	16.3854	20.2099	4.17229	19.4571	8.42103	4.82851	17.5962	8.64691	11.4435	5.02607	9.36086	57.2332	24.8765	1.26979	29.6325	10.1098	9.19548	3.3549	7.55308	2.5713	3.70807	6.97063	4.63481	4.90372	0.373612	3.72617	13.1313	29.8574	0.793107	3.86941	4.14172
89	44.5056	1.8544	2.35107	10.9023	38.3383	35.4284	1.93901	3.18173	28.335	1.69834	1.28054	7.3471	22.2734	6.09095	5.36624	36.979	14.8624	50.8372	16.0305	21.8126	3.78506	18.5105	7.52825	3.527	17.7575	7.08725	17.9188	4.38069	8.67246	51.0699	18.2076	1.82912	28.9118	9.32456	10.8842	3.48397	9.01594	3.0876	4.66538	5.50777	5.74271	4.74237	0.664032	3.11306	12.2278	28.1686	0.448906	4.79445	3.64693
90	45.0056	1.87523	1.82401	11.7198	36.7357	32.7071	1.37969	1.48223	28.9804	1.48321	1.49567	7.15349	18.1538	6.67179	6.77531	41.4536	19.7242	53.1067	18.6335	23.6412	3.38708	17.8006	10.0452	2.66649	21.4899	5.21565	25.3837	6.76859	8.62943	43.0564	13.6254	3.18441	27.9007	7.47447	13.982	4.3875	10.5433	2.17332	5.18168	3.80828	8.17363	4.17229	1.6321	2.29559	11.4103	23.0486	0.879158	5.4721	4.9592
91	45.5057	1.89607	1.86704	14.5057	36.983	27.3181	1.30439	1.75114	31.9814	1.92422	1.44189	7.08895	14.4536	6.31683	7.78641	45.939	22.0153	51.3427	23.4631	25.1793	2.23615	15.0255	8.06607	2.53742	22.8237	4.98977	30.9017	12.1145	6.28456	39.1734	11.5709	4.01265	24.8244	5.4738	17.4671	5.64599	11.3285	2.2271	6.52622	3.52861	10.8627	3.32254	1.66437	2.45693	13.7982	17.2617	1.16958	7.50504	5.71214
92	46.0057	1.91691	2.28653	17.582	36.7249	21.7356	1.23985	2.21366	35.1007	1.8812	0.688948	8.50878	12.8832	5.31649	9.77632	50.5212	23.8761	47.8362	30.6053	27.1047	1.89195	13.6702	6.53867	2.65574	25.6526	4.49498	37.3232	22.376	5.31649	35.4625	6.49395	5.09903	23.695	4.73162	22.3935	7.72196	15.4912	3.30273	7.60185	2.5713	12.8419	3.70977	1.58907	2.34937	20.1659	12.4967	1.78269	12.4529	7.65903
93	46.5058	1.93774	2.29729	17.4959	35.2298	15.2818	0.777333	3.06341	36.7034	1.19279	1.17298	9.55214	12.4529	5.46708	12.9279	56.9857	30.0933	44.5878	39.049	27.4059	1.56926	11.0241	7.07649	2.16095	31.2782	2.40825	44.3901	30.7874	5.26271	29.525	3.98773	5.36794	21.1027	4.34439	23.254	7.92633	17.9006	3.88357	7.91378	2.03349	15.4449	3.15044	1.08353	1.85458	21.3276	10.1626	1.65361	17.8741	8.50878
94	47.0059	1.95858	2.97493	18.8728	34.7457	12.098	0.992459	2.93433	40.5111	1.03145	1.16223	10.531	10.6674	4.73565	15.2728	61.1484	32.2553	42.4795	40.9959	25.8678	1.73061	10.0668	6.7538	1.96733	33.3219	3.36557	51.8012	40.1024	3.10069	24.5018	1.91176	6.57265	17.8651	3.6022	25.8678	10.1636	22.8163	4.01265	9.8284	2.11954	17.4025	2.3975	1.1158	2.73659	23.0594	7.43047	3.71882	22.1874	7.96021
95	47.5059	1.97941	3.21157	23.4764	32.2395	11.0439	0.594476	3.98845	38.973	2.54809	0.818024	12.9081	8.2042	4.45599	16.854	67.6667	37.5797	39.0913	40.9851	25.4267	0.848591	10.9919	4.73162	1.53708	34.5158	3.23649	51.9948	48.0083	2.84254	20.3176	1.67512	9.50912	17.9188	2.67716	29.1377	9.71187	30.7975	6.38979	10.7857	1.28054	21.0812	2.08557	1.49227	2.6613	27.6523	5.36526	5.68723	29.136	8.02475
96	48.006	2.00025	3.46972	22.9494	30.1636	9.67781	0.841871	4.90273	36.7249	1.42943	3.32424	13.7363	5.77328	2.67044	17.822	73.0126	41.9467	36.6604	43.5236	25.0072	0.203213	9.5828	4.48422	1.67691	33.096	3.02136	52.5004	57.7965	3.0254	18.2201	1.36319	10.4342	16.3269	1.69834	30.579	9.83019	36.1541	8.15382	14.6903	0.592142	24.179	0.923885	1.09428	1.8976	34.9558	4.2466	6.88117	36.2029	10.2836
97	48.5061	2.02109	4.3625	21.9491	28.9158	10.3339	0.637501	3.61198	34.5844	2.13935	4.35685	15.2853	5.27849	3.17599	17.8328	73.9592	46.9269	35.3804	47.127	26.2442	0.923885	8.31355	4.32288	1.0638	32.3968	2.92456	50.2308	63.9921	2.89632	17.1445	2.75075	10.4342	13.6271	0.719515	30.1165	11.9707	37.4126	10.4126	17.616	0.861049	28.9978	1.36489	0.438149	2.87643	39.893	1.72963	9.60252	45.776	11.4453
98	49.0061	2.04192	6.37393	23.1	28.7545	9.05395	1.2291	3.52593	28.9051	3.47313	5.14206	16.6083	5.73025	4.11179	21.7158	70.9582	50.7884	32.3578	53.3871	28.0943	0.76254	6.7754	6.14069	0.977754	27.5995	3.12893	46.4876	68.7679	3.17599	16.9401	2.36353	10.2513	11.293	1.65531	27.1693	13.0894	41.188	12.9726	23.8439	0.0650827	36.8822	3.31178	0.739326	2.52147	46.6264	2.80526	10.3662	54.1013	11.9293
99	49.5062	2.06276	9.37493	20.9272	25.9901	7.65563	1.25061	4.98879	24.9467	2.75246	6.76626	16.8019	3.86941	3.87515	24.3511	64.5689	57.3067	27.5713	58.8513	31.0308	0.741028	5.21574	6.10842	1.0638	23.8886	5.07582	44.5084	70.2738	4.4775	20.7801	1.85798	9.74575	8.52859	1.22506	24.6953	13.2722	43.5652	14.9841	30.3622	0.871805	40.0661	3.59145	0.179998	2.55374	54.812	2.61164	10.463	57.866	12.2089
100	50.0062	2.08359	11.4294	21.3467	23.2042	7.55882	2.56288	6.88189	23.8066	3.22573	7.50844	16.7481	4.64386	2.87481	25.502	60.3309	64.1585	27.2916	63.455	36.3336	1.10674	4.17238	6.63548	0.601283	20.5972	5.66741	41.8409	77.6419	5.73599	26.7283	2.01933	9.27248	7.39918	0	23.8778	13.5949	43.8986	17.7377	39.3222	1.25903	38.0869	3.90338	1.98706	1.9729	59.3834	1.78341	11.1407	58.8341	13.2631
101	50.5063	2.10443	11.6122	21.7447	21.7951	8.7958	1.65935	9.17299	20.257	3.98943	10.219	13.9192	4.45025	2.67044	26.0506	57.373	70.3326	23.4624	72.1784	37.7212	0.0741371	3.21506	6.2375	0.289351	17.5209	7.13027	40.1091	74.5225	5.49935	31.1815	1.42773	9.61668	5.45229	0.267751	21.4254	14.7996	46.3296	20.1471	50.3474	1.64626	34.3975	4.68859	1.51378	2.96248	60.2869	1.62206	11.1729	59.7592	11.3269
102	51.0064	2.12527	10.9131	20.3679	18.5252	8.81731	1.64859	10.7004	18.2886	5.53834	11.6174	12.9404	4.08454	2.2617	23.2647	52.2745	77.3887	21.892	73.7918	34.4728	0.827078	2.96767	5.818	0.343132	14.7242	9.35683	36.4197	72.8446	5.10137	28.0944	1.09428	10.4557	4.11851	1.58002	16.7787	15.1976	49.4166	21.4701	59.8345	1.77533	36.6778	5.96859	1.99781	4.84483	62.2231	0.740046	13.0015	56.9087	10.972
103	51.5064	2.1461	8.81561	20.54	15.621	10.1403	1.97128	11.7222	18.181	7.58204	14.5	12.0906	3.36386	2.78876	20.737	49.1121	81.5084	19.8805	72.3505	34.333	1.87044	3.11826	5.36624	2.30078	12.9925	9.93767	31.6331	69.4456	5.53162	23.0712	0.825376	12.1337	3.38708	1.30036	16.3269	13.9929	53.5255	20.5774	64.6963	2.45298	36.2583	9.70103	4.45025	7.82433	64.3743	1.5145	15.4002	55.2738	10.3374
104	52.0065	2.16694	8.51443	18.7222	15.0509	11.1729	2.84254	12.3784	17.4173	9.74405	17.9313	11.4345	3.37462	4.28389	19.2956	44.4439	82.5948	17.6862	75.5559	34.4298	1.6338	2.52666	6.05464	2.18246	11.6694	12.4116	30.181	69.2089	7.06977	20.3499	1.44924	15.0056	3.32254	1.32187	15.7891	14.1757	51.1699	19.0177	65.7934	2.33466	35.7313	11.2069	6.66605	9.14735	66.2137	2.66542	19.7027	51.6704	9.24021
105	52.5066	2.18777	9.14905	18.2166	14.7713	13.2166	2.47683	12.8839	14.9757	11.3252	20.6849	9.11113	2.79378	4.96153	19.5	42.013	79.3141	14.1582	78.5676	34.8385	1.42943	1.85977	7.6896	1.91355	10.3787	14.8103	31.6654	68.3592	6.97296	18.0372	1.1158	19.4802	2.90304	2.19313	13.4335	14.0789	47.6526	21.8143	59.5118	2.63584	37.5168	13.3474	9.40891	10.3305	71.2261	3.04189	25.2852	47.9595	8.2076
106	53.0066	2.20861	11.6338	17.4314	13.4052	15.8734	2.59515	15.7021	10.9851	11.9814	22.7931	8.0355	3.4284	6.48893	18.6288	40.6899	81.8526	13.3515	78.5999	35.4624	2.28994	3.02145	10.7229	3.32263	10.0775	18.3599	33.4832	64.0351	7.13431	15.5095	1.68588	22.1585	2.1501	1.66607	9.88388	14.8534	44.4257	23.2342	54.3057	2.92626	38.8183	16.9723	12.2916	12.2021	76.8086	0.697021	34.0193	48.4973	7.90643
107	53.5067	2.22944	16.2482	16.1406	13.3407	21.3376	1.44422	18.0362	6.92994	11.9599	24.0086	8.64861	2.65395	5.04758	16.2301	38.9582	81.0029	12.2543	79.8799	32.9884	3.30103	4.49506	17.8866	4.53809	12.616	24.6846	33.2143	62.4002	7.73666	10.2282	1.14807	23.9226	2.16086	2.84926	7.65733	12.3364	44.2428	25.3209	49.8956	4.72256	34.2362	20.0271	15.1313	15.1709	87.296	0.653995	39.9245	48.4435	8.43349
108	54.0067	2.25028	22.0996	15.3447	13.4913	23.6395	1.43347	17.0789	5.4133	13.3259	26.5686	8.76693	2.89059	6.65027	14.4983	37.4846	78.9484	12.7061	82.5797	28.815	6.59246	4.83927	23.6304	8.73305	12.3578	31.5901	33.6446	63.0563	9.16725	8.59322	0.298318	22.5888	3.39783	3.49464	6.4096	11.0887	42.7692	24.9337	50.8852	5.67987	30.6543	24.1683	17.9387	23.3242	100.204	1.40694	45.5608	52.3911	8.54105
109	54.5068	2.27112	25.0361	13.4731	12.7061	25.0916	1.85296	18.4342	3.38036	19.812	28.7199	8.71315	3.63277	11.8671	15.8321	32.4936	75.7538	12.4049	83.1928	24.0392	10.583	5.5707	25.7279	11.5189	12.4546	39.7756	34.6019	62.3787	11.1357	6.74313	0.212267	22.6856	3.45162	3.5054	6.14069	11.0887	36.0035	21.1044	57.9091	7.64828	25.7709	31.0846	26.4146	32.51	104.011	2.50408	43.302	52.9397	9.3908
110	55.0069	2.29195	30.468	12.6556	12.9857	27.4257	1.03548	21.4244	1.84221	25.0718	31.4842	9.51987	4.64386	17.3958	16.8755	27.5995	70.623	12.7599	86.3552	21.0704	16.1763	6.26985	24.2651	17.2413	13.3582	50.5535	37.9471	61.9377	14.2335	5.02212	1.2879	22.6533	3.76355	5.06506	6.5817	11.4544	31.4536	18.6627	66.0624	10.8214	23.0388	36.2691	31.4593	46.8052	106.69	3.03114	37.9561	52.2728	9.50912
111	55.5069	2.31279	35.4482	12.2469	13.7172	30.8462	0.917165	23.8553	1.42271	31.5148	32.3125	8.7992	4.94504	20.4829	18.3921	25.7817	69.6119	15.3521	92.9165	18.8869	21.3609	7.14112	24.2973	21.8988	12.7128	57.3192	40.0876	62.3034	13.3622	3.91422	1.98706	24.2237	5.8933	6.87212	5.68893	9.77641	29.4206	16.4362	71.3545	13.0264	20.2099	36.4842	38.7091	64.8973	108.292	2.82677	34.9981	47.6583	8.44424
112	56.007	2.33362	37.8038	12.3222	14.4056	29.9212	2.64893	28.9216	1.9928	36.4627	33.1084	7.63752	5.40756	23.2795	20.7262	24.3511	68.504	17.8153	87.2802	15.3051	25.3945	7.07658	23.5444	29.7616	11.7555	63.0953	40.3888	60.5286	13.9215	2.77406	1.68588	26.1276	5.24792	8.25968	4.538	9.30313	25.1504	14.2849	78.701	15.9091	21.3716	42.5293	46.1094	82.0213	107.69	2.9666	34.2452	44.0012	8.19685
113	56.5071	2.35446	40.0412	11.7521	14.5239	30.8677	5.60691	31.9118	2.62742	37.3878	32.5599	7.9387	7.72017	25.3555	18.9192	23.9962	67.095	19.5363	80.095	11.9921	29.7293	7.34549	24.663	35.043	11.1962	68.6563	38.8721	62.4862	16.7612	2.54817	2.09462	25.6543	5.45229	10.5615	2.95683	9.14179	21.9773	11.5098	79.5615	19.3726	21.2856	47.0577	53.4345	97.0263	105.41	2.89131	33.0943	42.4953	9.77802
114	57.0071	2.3753	40.0412	10.4291	16.6214	34.4281	8.59716	34.8375	1.97128	34.4943	31.5273	7.55147	9.27983	25.3447	17.8866	24.3834	66.3205	22.0963	75.4591	9.43212	33.5047	8.11994	25.4698	36.1616	13.6486	70.2267	34.6772	64.7343	17.4819	3.04296	2.01933	26.9989	7.50674	14.1326	2.92456	8.09843	21.9988	10.6385	76.625	26.6116	20.7693	49.0691	58.4899	109.063	101.903	3.99921	31.8788	41.7101	8.61634
115	57.5072	2.39613	40.5252	7.6109	16.7289	38.3111	8.11313	33.977	1.28288	31.3104	30.1289	7.55147	8.61294	25.818	15.0254	24.7383	66.2667	24.3767	68.0049	8.68994	37.1834	8.72229	30.7834	34.2793	15.5847	69.9363	31.5793	65.5841	19.2782	3.26885	3.35311	26.375	9.34607	17.8758	3.29027	7.34549	19.9228	12.779	72.1612	30.4086	19.5323	49.8435	56.1343	122.207	99.4937	3.54744	35.2778	40.8926	8.26139
116	58.0072	2.41697	36.5238	7.08384	16.8795	42.2479	8.5649	34.375	1.27212	27.933	28.4295	6.0671	8.31176	29.572	13.3797	23.9746	62.3729	26.7861	61.6157	7.89397	40.0338	10.5186	38.3988	34.1932	19.5861	65.8274	30.536	64.8311	21.9565	2.75254	5.97765	25.0305	10.852	18.9084	2.55884	6.86145	17.3413	14.2311	69.0203	34.6896	17.7467	47.4664	58.135	139.352	98.3535	4.35416	35.0412	42.4523	7.90643
117	58.5073	2.4378	31.5975	6.18031	16.4493	47.9487	11.1894	38.5484	1.1538	25.0288	24.4281	5.33567	8.94638	34.6382	13.0893	22.856	59.4257	32.2825	56.7001	5.5491	43.2069	9.37843	40.4318	36.5596	26.9219	61.5787	23.4153	64.132	24.6456	3.55927	7.97832	25.9017	17.1982	20.9736	2.52657	6.52801	15.7817	15.651	68.3534	34.9155	16.2624	43.8093	60.4045	151.012	99.2032	6.31181	30.2331	45.7007	6.76626
118	59.0074	2.45864	28.4459	6.19107	17.342	54.1874	14.9434	40.2372	2.62742	18.4459	17.5226	4.81937	9.72084	40.4143	11.1962	20.9306	57.7692	37.1982	48.6436	4.10775	44.3793	8.15221	44.9494	39.7757	33.2035	58.0721	21.178	62.7336	25.7965	4.89305	9.51647	23.2342	22.6946	24.1252	4.69935	5.42011	14.5769	15.4143	66.2022	36.9807	14.1326	37.7857	59.7376	163.748	97.0842	8.66744	28.0711	43.4203	6.82004
119	59.5074	2.47948	28.8976	5.00788	17.9444	52.8644	20.7195	38.5592	4.36994	15.2835	14.7152	4.69029	11.0008	47.2338	8.61464	20.0378	54.0368	44.2328	43.9646	3.96792	45.1323	7.65742	46.8748	42.8843	35.0859	50.7471	19.9088	62.8842	28.6146	4.94683	10.3339	20.8247	27.3951	23.0604	5.20489	3.83893	11.1457	12.8221	64.9007	41.778	9.53968	34.2146	61.3403	173.364	93.2335	14.0563	29.1467	40.3333	4.85164
120	60.0075	2.50031	29.2633	3.87846	19.8052	52.9181	23.7958	38.7743	3.84288	13.1	13.4352	3.74374	13.5931	55.6022	8.07683	16.2516	49.8741	52.9131	43.3623	2.68792	45.939	7.63591	45.2829	42.9704	34.5158	46.2294	17.9296	59.3024	30.0345	4.66717	14.0556	20.9431	33.0422	24.7061	5.06506	4.3875	7.21964	11.058	60.7487	43.3269	8.05531	31.418	60.9531	169.051	90.2432	16.3152	28.7703	35.9447	3.93735
121	60.5076	2.52115	29.0159	2.97493	21.2466	50.4119	25.3017	35.9454	3.67078	12.5299	10.8752	4.1955	17.5837	55.9357	5.22641	12.3686	46.7871	61.0664	39.5115	2.04254	44.1857	8.67927	40.6039	42.1529	33.1713	46.4661	16.5528	55.9034	28.5286	3.82817	18.8637	20.018	39.2056	26.5562	5.57061	3.61305	5.4556	9.98239	50.1215	42.5525	9.9054	28.7289	57.7155	174.074	87.21	18.1975	30.0395	29.7491	4.66878
122	61.0076	2.54198	28.3491	3.30838	23.2042	45.819	25.5706	34.3858	6.81162	13.014	11.5098	5.10979	21.1655	53.6876	3.91414	9.34607	43.5279	72.1239	36.1663	1.91346	45.6378	10.4541	35.9464	38.5603	36.5703	47.4664	16.4022	51.4395	28.5071	5.29103	26.0704	18.3723	47.4556	24.3404	4.29061	2.65574	4.70266	8.80996	42.9901	37.4325	11.336	28.4708	58.1457	168.921	83.8863	19.6927	32.9007	21.7679	2.79718
123	61.5077	2.56282	29.145	3.51275	26.0116	40.9571	21.7414	30.5888	10.5978	12.4331	11.7895	5.06676	30.0503	52.0419	2.96758	7.63582	39.4728	77.3945	29.0241	1.81666	44.5945	11.9384	35.0859	35.9465	35.5807	48.499	14.7242	48.7074	27.141	6.087	28.5229	18.1357	53.8234	23.5659	3.13968	1.9028	3.02468	8.51954	40.8818	31.5058	9.36758	30.2456	53.9508	157.165	79.2718	22.059	31.5561	19.0788	2.65735
124	62.0077	2.58366	31.0489	3.38367	30.0345	38.6768	20.6012	26.6412	12.9857	11.9061	10.4664	6.08861	34.9229	50.8802	2.67716	4.40893	36.5471	86.9568	23.6997	2.09632	42.7551	12.2073	30.9232	30.7835	33.6446	43.4005	14.1649	48.9978	25.2587	5.35557	31.9649	16.2748	58.7605	21.0812	2.35447	1.55859	2.16418	6.26071	36.0845	27.612	6.79683	30.3316	46.6365	148.732	75.5286	25.5871	32.535	17.5407	2.59281
125	62.5078	2.60449	33.8885	2.5662	31.734	36.02	19.9343	23.253	15.6318	12.1104	11.0903	5.65836	38.5585	49.9444	3.31178	3.38708	33.3524	92.0768	21.5915	2.44052	40.7114	14.7996	27.7393	29.2346	35.5592	41.5074	10.3356	45.9215	21.2358	4.89305	36.6224	12.8328	61.6862	20.4035	2.93531	1.60162	2.7988	4.62575	31.2119	24.5895	5.93632	28.0835	40.3763	144.817	69.2684	28.2009	29.3618	15.7336	2.50676
126	63.0079	2.62533	32.4902	2.12519	38.2846	33.2018	18.493	20.1659	16.8257	11.7555	10.8644	6.46508	42.2049	44.9857	2.33296	4.01094	32.2123	100.004	19.0207	2.01027	34.9676	14.7566	26.3733	23.6198	37.6029	39.9262	7.88321	43.5014	16.8365	5.8396	39.2146	10.176	64.5582	20.1884	3.0859	1.63389	2.9709	3.76525	29.9104	23.6537	6.24825	29.3743	36.1598	139.062	65.5575	27.1037	25.7262	14.3245	2.42071
127	63.5079	2.64616	32.9097	3.07174	41.8449	31.6314	17.213	19.5205	17.299	10.5185	7.50844	6.36828	42.6244	42.6839	1.26809	4.69935	30.3837	104.737	15.5357	2.89229	29.2022	13.6917	23.695	20.4789	41.8624	39.3562	5.818	41.533	15.5672	6.65708	41.6563	8.35819	69.6782	17.7898	1.8059	1.23591	2.5514	3.31349	26.9632	23.6106	5.66741	29.3205	31.2012	135.233	57.8775	24.9525	23.5104	13.2274	2.13029
128	64.008	2.667	31.5329	3.62031	47.9222	29.9857	16.1911	20.736	17.1484	9.13094	5.43248	6.21769	43.7215	43.7488	1.77363	4.91447	29.9534	97.8422	12.5347	3.10741	23.8456	14.8964	22.4472	16.8003	48.3377	37.818	4.80691	39.016	13.0395	7.21641	48.3682	7.25029	70.1837	15.0577	2.97834	1.79523	2.35779	3.03382	23.0587	25.493	4.16153	27.7393	25.6939	129.704	52.4348	25.4795	21.6173	12.3024	2.09802
129	64.5081	2.68784	29.7904	2.34031	53.5155	26.264	12.9857	20.9296	17.6432	7.73262	4.62575	7.47618	43.1407	46.4916	3.24725	5.60288	26.3286	93.3891	12.6853	1.60153	19.898	14.2833	21.4469	13.2077	52.2745	37.1726	4.46271	32.8096	12.7383	6.65708	50.7669	5.33567	65.8597	14.1864	3.65599	2.4191	2.88485	2.80794	19.4768	26.5148	3.83884	28.2772	19.1326	123.573	45.2389	28.6311	18.9713	10.6136	2.34542
130	65.0081	2.70867	26.585	2.48015	58.3666	25.4035	10.7377	19.3807	20.2355	7.42069	2.08727	6.30374	41.7854	45.7925	2.9891	3.81733	25.737	83.2674	11.1579	0.256994	17.3703	13.1539	20.5434	10.3035	52.6725	34.6019	3.36557	29.1525	13.1041	7.04431	49.5945	3.53937	60.1696	14.0788	3.09666	2.67725	2.05661	3.99113	14.4106	23.0943	4.77464	25.1686	16.1424	114.71	35.6335	29.4486	11.1407	8.67748	2.61433
131	65.5082	2.72951	24.2832	2.40485	61.9915	27.4472	9.26406	19.2947	23.0644	6.33431	1.68928	5.77668	40.785	46.4163	3.11817	3.36557	22.6607	78.6315	9.38309	2.03178	12.6483	13.767	19.8442	6.81843	50.5857	30.2133	2.37599	28.3565	9.7696	6.78616	47.6798	3.19517	54.0923	13.1215	4.10775	2.58044	1.47577	4.91618	12.2378	21.61	5.16187	23.2862	11.9044	103.728	28.5774	26.4584	7.75244	8.94638	2.84021
132	66.0082	2.75034	20.1635	3.83544	62.6153	30.4482	12.4049	14.3575	24.1615	3.34405	1.64626	6.60491	41.3444	45.7602	2.60187	3.04288	21.9077	70.6933	9.73805	2.58036	9.66876	14.4554	18.9837	4.58112	47.1867	26.9111	2.46204	25.4093	7.88725	7.54985	43.7	2.04424	48.1763	11.5188	5.87178	2.89238	1.89527	4.55046	10.7212	18.0174	3.65599	22.5333	8.78504	93.1218	22.1558	23.9414	5.87008	6.81664	2.87248
133	66.5083	2.77118	13.7528	4.34099	59.6143	32.621	11.8671	13.7552	24.7424	2.64489	1.21601	7.54071	40.4839	42.1999	3.11817	2.5696	19.778	67.3696	7.97402	4.80691	8.47481	15.972	18.1662	4.14011	45.4657	24.1683	4.20456	23.172	5.70372	10.4648	41.0647	1.10844	43.9814	10.938	7.66809	2.75254	2.21796	4.59349	8.29025	17.3505	3.0859	20.5972	6.59075	84.0112	18.133	22.9626	5.16017	5.25697	2.16256
134	67.0084	2.79202	8.62199	6.18031	58.2052	31.5669	12.1467	13.3895	27.3669	2.44052	1.38811	6.69097	39.2792	38.5427	2.72019	2.9891	18.7454	63.3898	8.23217	5.26943	6.35582	18.6504	17.4886	2.55893	40.3995	21.3393	3.98943	19.9881	5.98338	13.8961	38.9887	0.904074	39.1733	9.21699	10.8089	2.64498	3.49796	4.55046	5.94538	16.2103	4.35515	17.295	3.63277	77.267	16.2399	23.4574	4.75143	4.54706	2.77567
135	67.5084	2.81285	6.8472	6.01897	59.7757	31.1689	11.5551	10.6036	29.0341	2.13935	2.13029	6.93836	34.3635	35.1867	3.72052	2.46204	17.4761	59.4852	9.21099	5.75346	5.39851	19.5431	18.22	2.0749	39.2486	17.736	2.9891	14.9004	6.30607	23.1142	37.3215	0.516847	35.7635	6.29128	14.5951	3.06448	3.143	4.96996	4.51479	13.5535	4.77464	11.4435	3.05193	76.1053	13.4002	23.8123	2.46033	3.56823	2.8187
136	68.0085	2.83369	5.88989	6.08351	58.0762	27.3504	10.0708	8.87181	29.4644	1.40792	1.60323	6.60491	30.1363	31.0133	5.10809	2.0533	17.0136	58.3236	9.86713	6.83985	4.06473	20.5112	17.0476	1.39725	39.7864	14.0896	2.58036	14.0936	8.22069	31.1599	39.0425	0.74273	33.5478	4.12926	16.3054	2.98918	3.79913	5.19584	4.37496	12.6284	4.3659	7.6896	3.04117	69.7268	10.496	22.457	2.78302	2.97664	3.02307
137	68.5086	2.85452	4.77124	8.06267	55.7098	23.1447	6.8654	7.31215	32.261	0.730272	1.25903	6.63718	27.985	28.6577	7.10876	1.14977	18.0355	51.2782	10.3834	8.30271	2.73094	20.0164	15.574	0.977754	41.0449	10.6261	2.28994	12.7814	8.42506	37.4954	35.665	1.00088	32.1709	4.21531	18.3814	2.97843	3.99275	6.97063	3.93395	8.69164	3.54842	6.01162	2.4926	66.0589	9.31282	22.1128	2.89059	3.71882	5.33567
138	69.0086	2.87536	4.58838	9.80519	51.6224	20.7138	3.79985	5.67719	36.058	0.923885	1.30206	6.88458	27.06	27.4315	6.43111	2.09632	20.4449	48.1158	8.82377	9.42136	1.98876	18.3169	15.3588	0.558258	42.013	8.42103	1.75212	9.8449	8.60792	39.4315	31.6422	0.764242	30.3639	3.6775	20.8983	3.15053	4.46602	6.08861	3.10571	6.26071	3.82809	5.31246	0.90067	59.6159	6.9787	21.8439	2.20218	4.72991	5.62609
139	69.5087	2.89619	3.44821	13.2042	48.7182	17.3901	4.77868	5.72021	37.5209	1.1175	1.30206	7.66979	24.9195	23.2688	6.91515	3.258	22.736	46.4486	7.65133	11.863	1.61229	17.8544	17.0261	0.386157	43.1854	7.32388	1.31111	7.71515	9.30708	41.443	28.2862	0.183402	26.3948	3.6775	20.4681	3.24733	3.39039	5.76592	2.47109	4.48592	6.00086	5.04355	1.27714	51.14	4.22509	17.7242	1.81496	4.48252	5.4755
140	70.0087	2.91703	3.53426	14.6993	45.857	15.4002	2.82103	4.71988	38.1232	0	1.89365	8.23987	25.5971	20.0741	5.92557	4.74237	29.0499	46.4593	7.4362	13.5625	2.03178	16.6712	15.617	0.536746	42.5185	7.11952	3.79582	8.58641	8.97364	43.3361	23.0371	0.430797	24.6415	3.68825	21.0167	4.47355	4.01426	5.5508	2.42807	3.34575	7.45296	4.66708	1.72891	42.2983	4.0745	16.1431	1.53529	5.63344	5.87349
141	70.5088	2.93787	5.20149	16.7645	44.3834	12.5067	1.33666	3.54744	35.8321	0.38607	1.05466	9.54139	25.3282	17.9551	7.6896	7.0012	35.3208	47.2446	8.38276	16.0688	1.66607	14.7351	15.219	0.999267	41.9807	7.46372	5.04355	7.71515	7.66137	40.3781	18.7131	0.613654	23.5444	3.58069	21.6083	4.7317	5.97191	4.9592	1.49227	2.96928	11.0456	4.3659	0.61025	29.2616	5.17164	14.9169	1.26638	6.25731	6.24996
142	71.0089	2.9587	5.20149	19.5181	40.737	9.38739	1.11078	4.48324	35.4772	1.81666	0.9471	10.1437	26.8664	15.2553	12.2395	9.30304	42.2802	48.6751	13.2984	20.1562	2.18237	11.3791	13.5518	1.26817	40.2274	6.15145	8.09834	5.66069	6.83313	37.7428	15.0775	0.495335	21.7911	2.42977	25.061	6.97977	7.46703	6.2392	1.3847	2.34542	13.4442	4.24758	0.0831915	20.3984	6.45164	14.7232	1.75042	6.00991	5.97029
143	71.5089	2.97954	4.06132	22.8741	39.1988	7.50504	2.58439	4.35416	34.1649	1.81666	1.61399	11.8217	30.986	14.4486	13.4227	11.82	52.9504	47.2661	20.8493	24.222	1.27884	8.77607	12.7558	0.870191	35.3978	5.03279	10.0775	5.26271	7.44624	35.5162	13.5608	1.58172	17.9941	1.84893	27.5457	10.6369	8.65023	5.91651	2.25596	2.06575	16.1441	2.65565	1.26638	12.9228	6.9787	13.895	1.48151	6.42941	6.13164
144	72.009	3.00037	4.14737	22.9494	38.6718	5.97765	3.00389	4.18206	32.3901	1.74136	1.03315	13.9084	30.7709	13.5128	14.2079	14.4446	63.5024	46.1151	25.5713	30.5145	1.14977	8.27053	12.2933	0.805653	30.8372	5.33397	12.6913	5.03683	8.81229	30.9556	12.9262	2.76491	18.5427	1.85968	25.4052	12.1966	9.84418	5.7229	0.179998	1.25903	21.1135	2.02103	0.836133	8.84617	7.44122	12.3891	1.41697	10.6244	6.63718
145	72.5091	3.02121	3.09325	24.8963	34.3155	6.85966	2.42305	3.79484	29.0664	2.20388	1.25903	14.6614	29.8136	10.7592	14.0143	16.3914	67.4499	45.2116	34.6496	34.1178	0.644221	6.61406	10.6906	0.805653	29.0516	5.63515	14.6489	4.35918	7.5538	26.212	11.7968	4.21702	20.1024	1.96725	22.2644	13.1539	10.468	6.77702	0.513444	0.936343	24.2113	2.41901	1.57832	6.86701	6.52694	9.40963	2.01933	12.8724	9.4876
146	73.0091	3.04205	2.8351	25.5847	33.9928	6.79512	1.68086	3.03114	27.4315	2.82775	1.18374	14.3279	25.5434	7.69364	13.4657	18.532	73.9467	47.0617	42.6631	34.2792	1.48321	4.95759	10.3141	0.386157	29.5787	6.10842	15.2513	4.27313	6.91918	25.244	12.1625	6.45433	23.4261	1.81666	21.178	14.0574	8.94065	5.86273	1.8042	1.96895	27.1262	2.68792	1.35244	4.97391	6.51618	6.67752	3.83714	13.6469	12.5424
147	73.5092	3.06288	4.68519	29.4785	33.7131	5.84857	1.20758	3.07416	24.1615	4.41968	1.83987	13.5642	21.7356	5.66069	13.3797	22.3289	75.2913	44.3081	53.4624	36.5703	1.84893	3.86044	9.57195	0.536746	27.7286	4.98977	16.1871	4.80019	6.87616	26.567	13.0123	7.72357	26.341	2.90304	22.0708	16.8648	10.9306	5.03449	1.83647	1.37735	29.8476	2.45128	0.90067	3.44651	6.09668	7.87147	4.7837	15.4109	14.6614
148	74.0092	3.08372	5.97594	30.2529	30.8197	6.14975	1.2291	3.85937	21.3326	6.87212	2.20559	13.1555	19.821	4.61733	12.6805	25.7172	75.345	37.252	59.6043	38.9151	0.934641	2.87086	9.55044	0.633552	25.9646	4.54876	17.6607	5.76826	6.71481	22.329	10.2909	8.58407	26.8466	2.78473	22.2751	18.403	12.6301	5.8197	3.28857	1.38811	32.655	2.26842	1.54605	2.08046	6.79584	5.42979	6.51546	17.5299	14.6291
149	74.5093	3.10455	6.58905	28.4459	30.5078	6.63378	2.55212	4.2466	16.4278	10.6046	3.00155	14.414	15.7981	4.39145	12.0674	28.2879	80.2929	29.217	64.5307	37.5599	0.988423	1.85977	9.16321	0.386157	23.34	5.01128	20.694	7.40322	7.6291	18.6396	7.46202	8.70239	26.2442	1.978	19.543	19.7583	14.308	6.76626	4.97731	1.59248	32.3	1.8812	1.35244	2.00517	7.96828	3.53668	7.94605	19.9071	15.9521
150	75.0094	3.12539	7.12687	28.2092	31.7017	7.20386	1.96053	4.75215	16.4493	13.057	2.35618	15.0163	13.1091	3.92893	12.9817	29.6217	87.1447	25.5491	70.9414	34.8278	0.848591	1.49406	7.36691	0.590527	18.1447	6.71078	22.0385	10.7699	8.78002	18.7257	6.6768	8.93903	25.9538	2.62338	14.7888	20.2961	17.8146	7.72357	6.2358	1.83987	34.2792	2.83851	0.459662	1.83306	8.00055	2.80526	8.64521	22.7897	18.5659
151	75.5094	3.14623	8.34233	29.1128	26.2267	7.59109	0.562207	6.45164	16.0083	13.5841	1.91517	13.8009	11.216	4.53128	16.1978	34.6664	90.8341	21.096	73.1142	34.8278	1.92422	1.85977	5.32321	0	16.413	6.31279	22.1568	12.7276	10.0815	16.4453	4.96655	10.9935	24.6523	2.60187	14.1756	19.4786	20.8694	10.3589	10.0435	2.36693	39.2809	6.14069	0.223023	1.87609	4.92425	2.59013	11.0546	26.4361	20.0288
152	76.0095	3.16706	8.58972	28.5642	23.8711	8.6237	0.153467	7.53803	15.2338	14.8641	1.91517	14.2204	7.65563	3.84288	20.1884	36.2368	93.5124	15.621	77.89	35.4193	1.90271	2.03187	4.39817	1.0638	13.6486	6.74304	21.3286	16.0943	9.0812	14.9394	3.29933	11.6604	25.0503	2.24691	17.6714	20.7694	23.3433	13.3384	16.2714	2.3992	43.336	7.31313	0.81462	2.12349	7.59181	2.12761	14.7871	31.298	22.578
153	76.5096	3.1879	10.0526	26.1655	22.4405	9.83916	1.93901	5.48358	13.4483	16.8217	2.42071	13.8977	6.65529	2.79952	22.2106	34.9138	90.705	10.6731	87.377	37.0758	2.44052	2.0749	7.29162	2.60196	10.5293	7.21632	21.7481	18.7941	9.87716	15.8322	3.18101	13.1232	26.0076	2.75246	20.4035	19.812	24.1716	15.9521	24.2203	3.42105	44.6267	8.36725	1.15882	2.30634	11.8083	1.72963	16.336	32.9867	22.976
154	77.0096	3.20873	10.3215	27.8328	21.1283	10.6244	3.35885	6.12895	10.9958	18.8116	2.72189	13.7256	6.35412	2.65969	24.5447	35.8281	85.2193	7.36019	87.9256	40.1414	2.04254	1.74145	10.2926	4.17238	9.37834	7.22708	25.6204	23.4624	9.7696	16.8756	3.85865	13.2631	28.1696	4.23683	22.0278	21.6299	26.2906	17.6947	30.7494	3.95886	45.7884	12.4009	2.04084	2.97323	15.1535	1.11652	17.9709	33.3094	22.137
155	77.5097	3.22957	11.1928	25.1652	19.4395	12.6573	2.63817	7.29063	8.93061	23.2755	4.0234	14.6291	4.63311	3.38036	24.7168	33.6338	80.8523	7.9733	96.7781	41.0019	3.89262	1.9996	12.3256	3.97876	8.57162	8.48557	27.5995	25.7212	11.0926	13.9176	4.48252	13.8762	30.1272	5.68893	25.1901	22.0924	29.2916	17.9313	39.8277	6.11012	48.1656	15.7676	3.24554	2.84416	19.0365	2.17063	18.4334	33.9118	22.4382
156	78.0097	3.25041	11.4294	23.7669	17.6002	14.9161	4.14406	9.91517	8.93061	26.9111	3.90508	14.3279	4.14907	3.58473	23.3293	30.6543	77.421	9.22103	99.3165	40.5609	4.84994	2.31154	11.6156	5.39859	6.38809	10.8735	30.0842	27.8402	12.5017	13.2937	5.11714	15.1777	32.0849	7.98002	28.2234	22.8238	32.0022	17.6947	44.6896	8.47651	46.9178	16.8325	5.55815	3.44651	23.7478	1.21332	18.7884	35.8264	24.4926
157	78.5098	3.27124	12.86	24.9608	15.7824	14.9914	6.04792	12.3353	5.87582	26.8358	4.32458	14.9733	4.3642	2.57364	22.4042	28.0728	73.2583	10.1676	100.661	39.9585	4.73162	3.86044	12.175	8.35658	5.92557	17.252	36.5488	28.4856	12.3511	12.6483	5.73025	16.0597	32.7625	9.52893	29.0193	24.1791	32.7443	19.7168	49.4976	11.3592	41.572	17.5531	8.90336	6.42601	29.1152	0.761558	19.5091	33.8365	24.3205
158	79.0099	3.29208	15.4307	27.2734	14.0291	15.8734	6.90843	15.9387	4.09027	26.6422	6.47584	14.457	4.55781	3.87515	19.1558	25.5988	70.2035	8.99515	98.4883	39.3777	5.17262	5.78582	12.9494	11.5727	4.69935	22.9528	38.6355	28.3565	14.5562	9.43221	5.27849	18.0711	30.2133	11.0993	26.7713	23.7811	33.0778	21.6207	53.9077	12.0368	39.0442	18.5212	17.616	12.4603	33.0305	2.31047	22.5208	33.1373	22.4812
159	79.5099	3.31291	20.8734	28.5104	13.9215	21.7034	6.1017	18.4772	4.09027	27.0725	9.60592	14.1881	3.31008	4.61733	17.1551	22.6731	70.2681	9.4254	96.5522	36.6886	8.00153	5.9149	11.8738	11.3791	3.91414	29.1269	37.0543	28.8836	18.9017	7.47456	3.48218	20.3515	29.8691	12.1642	25.7925	20.0809	32.7228	23.3955	54.7682	11.1548	36.8822	19.6506	25.5756	19.0431	41.0439	0.61097	23.5104	35.3424	21.255
160	80.01	3.33375	21.5511	28.0801	13.0718	27.2644	9.0059	18.4019	4.39145	31.7514	12.9834	13.4137	3.61126	3.29431	17.8328	23.6197	69.5689	10.9958	91.5935	33.3111	11.336	7.92633	12.3578	14.1972	4.63481	38.2267	36.4842	29.3138	23.6237	5.11893	4.23512	24.5464	31.1599	14.7027	26.4593	17.7361	33.1531	26.1599	58.135	10.0362	32.343	20.6509	29.6738	25.4969	47.6913	0.363575	26.576	36.7729	21.9004
161	80.51	3.35459	22.1642	26.1763	10.5333	32.9975	12.1898	20.0046	4.1333	38.3451	16.6083	12.65	4.3642	3.87515	19.8227	23.6197	68.6654	11.0066	88.5602	29.7078	13.9067	7.57137	15.133	17.252	4.84994	50.263	37.3555	32.2072	28.2597	3.78515	5.21395	27.4076	32.214	14.2402	24.2435	14.4231	31.6149	25.9232	61.4587	9.12189	29.8583	20.2745	35.6328	35.7369	52.4241	2.60089	31.0829	37.9346	22.5458
162	81.0101	3.37542	23.1322	26.6818	9.93095	44.2701	17.2237	20.2197	3.08994	40.733	19.491	14.2526	4.26739	4.38069	21.092	24.0069	62.1578	13.8893	90.2597	28.4278	15.972	7.66817	17.1659	20.1132	5.32321	58.4056	35.5162	37.0799	29.8839	3.80666	5.45059	29.021	32.9562	16.5958	24.0284	11.6695	27.7427	26.5041	66.0086	9.77802	27.0617	23.3078	41.8822	44.8905	57.5226	2.99887	30.2976	35.5682	23.4493
163	81.5102	3.39626	22.2933	26.4344	10.2106	50.6163	18.8372	21.6933	2.48758	42.981	21.9972	13.7256	4.94504	5.11212	22.372	25.0503	59.8882	14.3518	95.767	25.8678	20.4573	9.19557	20.9844	20.6941	5.05431	63.7192	36.2261	41.4039	31.8953	3.20431	5.33227	26.9774	34.9783	23.0604	23.3508	10.5401	25.9033	25.9125	64.8039	10.66	20.7908	26.7713	44.3669	52.4737	65.1058	1.99853	28.8563	33.0297	24.9121
164	82.0102	3.41709	24.4015	25.8966	8.3928	55.5212	19.7084	24.2426	3.10069	43.422	24.5464	13.575	4.62235	6.33834	22.4257	26.4271	57.6294	17.3851	100.51	23.2647	26.2227	9.22784	24.8674	19.9411	4.27985	69.5168	37.8718	44.2113	31.1746	2.36532	5.55815	24.4711	39.141	30.0197	19.3709	10.411	28.5709	26.1706	63.9756	12.3165	18.7793	32.257	48.0348	63.3484	70.4624	2.04156	28.824	30.9323	23.858
165	82.5103	3.43793	25.4126	24.7457	8.25296	54.5854	23.6345	26.9101	2.64893	42.7874	27.7088	13.9945	4.38571	7.69364	21.576	26.3088	54.4671	20.2678	98.7249	23.5874	30.0842	9.03422	27.5995	18.7364	6.07615	71.7972	35.5162	48.8688	30.6906	2.89238	4.77294	24.3528	42.1743	32.7841	15.2405	11.164	27.5491	25.0305	66.2452	14.4678	18.7578	38.7968	54.338	70.8132	70.9679	2.57937	28.5981	25.0163	23.1804
166	83.0104	3.45877	26.0042	21.2391	9.2533	55.5427	28.2167	28.8248	3.63851	44.6052	26.3965	12.6607	5.35378	10.1138	22.3397	22.8452	50.9928	22.7309	96.4876	23.8563	33.4617	9.17406	30.0412	19.1021	7.5175	70.3558	32.6442	52.214	29.615	2.66649	4.55781	24.9121	43.1101	35.8388	13.7346	9.89473	26.0647	23.772	67.0627	18.2863	17.2304	41.4214	59.1353	82.8065	68.2143	2.48257	29.8997	21.1978	22.2876
167	83.5104	3.4796	27.8543	17.8939	11.5874	51.4123	30.3572	31.374	5.98338	40.3242	24.5787	11.1871	5.77328	10.856	21.7481	20.3928	45.9588	25.463	94.1212	24.222	36.7746	10.5724	32.5367	20.5435	7.93699	67.5269	31.773	54.333	25.775	2.18246	5.0526	26.9128	45.9713	37.7104	11.9921	10.1529	21.1168	25.8587	67.224	19.7384	16.0688	43.7662	69.698	90.949	68.5585	3.214	32.2876	18.6378	20.814
168	84.0105	3.50044	28.2845	14.3659	12.4587	51.6597	32.9064	33.7942	8.15616	36.452	23.6214	10.3804	5.83781	13.2654	20.6079	20.8015	42.9255	25.8825	90.8191	23.9854	37.7535	12.2719	33.3219	24.2544	9.60422	67.0321	32.2247	57.1081	22.5373	1.93506	7.69865	24.1915	46.1111	37.6244	10.5508	8.80834	20.3746	25.8587	68.063	19.577	15.2405	45.2399	70.2788	105.201	68.2358	5.07484	34.9444	18.8422	18.9639
169	84.5105	3.52127	24.6704	11.1497	14.2335	50.8314	36.1763	34.1061	10.5225	33.0422	21.3195	8.85298	5.50437	16.6751	17.693	16.4667	41.7316	29.0234	88.657	23.254	38.302	13.5734	33.3864	25.9646	11.777	68.4412	30.6005	57.334	18.4822	1.46179	11.7538	23.7612	43.3467	40.2812	9.15246	7.95859	17.2983	24.4604	63.5776	18.7165	11.3145	41.1955	69.7518	118.141	60.9646	6.93568	34.2237	18.9928	16.3824
170	85.0106	3.54211	24.6059	9.4072	15.6748	50.5303	38.177	35.1602	11.1679	34.2577	20.8893	8.59483	6.45092	18.052	14.1649	13.6486	41.4842	33.5948	84.6234	21.2425	39.6251	14.4554	33.1713	26.3088	13.5518	62.977	28.2126	56.097	16.5138	1.66616	15.8519	22.3521	40.9588	39.8294	6.85061	7.62515	15.7601	23.0836	61.1897	16.6836	8.9696	39.0012	68.2029	125.821	57.5226	7.31215	35.1918	20.66	14.9303
171	85.5107	3.56294	26.3054	8.27779	15.0725	49.1642	40.8015	34.6654	13.1148	34.419	19.6846	8.78844	6.21428	20.8056	10.9918	12.0567	38.3541	36.5313	77.5458	19.2311	42.4647	15.445	31.9343	25.9001	14.5306	60.0728	25.1793	53.9242	15.3521	1.83826	18.7992	19.8352	37.6997	36.9252	6.99044	5.11893	13.8348	20.459	60.0388	12.3918	7.14103	36.2799	65.1588	132.275	57.9636	8.26946	32.9975	21.2301	12.2627
172	86.0107	3.58378	26.4559	7.30972	15.8577	45.5931	44.2651	32.4281	11.1572	33.2358	21.4056	6.46508	7.21462	23.3225	9.95918	9.52893	35.5682	39.898	72.6194	16.5205	42.9918	15.402	33.5908	26.4917	18.3061	58.1582	23.6735	52.9562	13.9646	2.19322	22.6284	18.4584	33.5585	33.0637	5.53834	5.30179	14.1467	19.9212	54.5101	11.5313	5.85027	34.5266	57.2852	139.492	58.5874	12.572	33.0728	17.8526	11.1441
173	86.5108	3.60462	25.2405	5.99746	15.3521	42.1726	43.5551	30.3306	11.738	33.6876	21.2442	5.83046	8.47311	25.3232	8.46405	7.57128	34.2129	49.74	66.1226	14.5629	45.6163	15.3912	34.3545	24.1899	22.5441	56.2651	21.7266	52.3	14.1797	4.02179	27.1138	17.9636	28.5461	31.375	4.43044	3.80666	13.7595	16.2533	56.7259	12.4886	5.26943	29.3205	53.4452	138.201	54.0483	17.4553	35.2563	15.7013	10.2836
174	87.0109	3.62545	23.4012	4.86804	14.0614	39.3545	42.8452	30.3952	12.1467	33.6338	20.6742	6.60491	11.0654	27.453	6.63548	5.66741	33.3739	56.3444	62.3041	10.9918	43.7662	15.0685	33.2681	22.8346	25.018	54.0278	19.4247	51.9881	14.3841	4.6349	28.8025	16.8019	24.222	26.4593	4.04321	3.86044	10.6294	13.4889	60.4906	12.4671	4.57027	25.8785	50.0892	132.458	50.2943	18.2405	34.1699	13.9803	9.19718
175	87.5109	3.64629	23.2398	3.62031	13.2116	38.4832	44.3081	26.4153	13.6741	29.4066	19.2651	7.28256	12.4422	29.5182	4.79615	3.75279	32.0617	61.0019	62.616	8.43178	44.3686	16.6067	36.0432	21.2964	26.1689	55.3723	13.5841	52.0741	14.1904	7.367	30.7602	17.7915	22.2106	25.2331	3.36557	4.34448	7.46703	10.6816	57.6187	13.9945	3.51615	22.942	47.2603	129.639	48.9928	22.0913	30.1363	12.5282	7.77735
176	88.011	3.66712	23.5195	3.09325	13.7064	34.7508	44.1467	23.9414	15.5242	26.5239	17.4042	6.29298	11.6355	29.9269	3.32254	2.10708	31.4916	62.3787	57.8295	8.378	46.0251	15.9183	39.9908	18.7687	30.934	53.3609	12.0029	48.2557	12.577	8.01238	35.7403	15.8768	17.9726	22.2106	1.26809	2.97843	5.58468	10.0039	50.5733	15.1992	1.90271	21.3071	40.7635	124.251	43.6469	27.9212	25.9306	11.4956	8.2829
177	88.511	3.68796	21.2391	3.24384	13.4267	33.062	43.738	21.4782	18.2778	26.2872	16.3179	5.43248	13.819	30.9272	3.81733	2.35447	31.5454	63.7232	54.2154	7.31313	45.5841	14.7136	38.9689	17.6823	36.0862	49.0046	10.142	46.6207	11.8993	9.38918	36.9988	14.1236	16.2301	19.0052	1.84893	1.54784	4.19712	8.31517	43.786	15.5542	0.76254	18.9407	36.945	114.591	44.4537	28.6527	20.4664	11.4849	6.34676
178	89.0111	3.7088	20.3786	3.38367	12.8889	32.9545	38.2738	21.575	21.6338	24.222	14.3279	4.08794	15.7766	34.8103	3.26876	2.12859	30.2224	60.1306	48.2564	5.52758	46.423	14.122	40.3995	15.6924	38.4634	42.3356	6.45262	41.5437	10.6731	9.80868	37.784	13.7256	14.4446	18.0587	3.87111	0.504477	3.6593	7.13197	38.4187	15.9306	1.35414	14.6382	35.8371	110.816	39.2261	29.0506	18.0139	11.6032	5.02374
179	89.5112	3.72963	19.744	2.8351	12.4479	30.4375	34.0143	20.5962	23.3978	23.0819	13.0157	4.64727	16.1531	34.1541	3.18271	3.24725	25.5649	58.1407	42.0607	4.91447	50.4674	14.0789	43.82	11.9492	39.0657	34.7632	5.79649	36.5313	7.33868	9.22784	38.7844	11.7679	14.4553	18.0802	2.92456	1.61238	3.42266	4.89466	30.4482	16.5007	2.06405	12.6483	34.5894	111.085	34.4826	30.7609	12.8079	9.39815	4.85164
180	90.0112	3.75047	19.1632	1.94233	14.5669	30.6741	30.1528	20.1767	23.9679	22.6624	11.2194	5.6476	17.4869	36.1548	2.99985	3.46237	23.9192	58.8506	36.177	4.04321	53.7051	14.7136	41.0126	10.0883	40.2382	28.7397	5.68893	33.2506	7.01599	9.31389	39.4728	10.0147	13.2614	17.7467	1.60153	2.23624	2.96014	3.36727	27.3934	14.1558	1.82741	12.3471	33.2341	106.75	28.7495	30.0832	9.66706	7.01025	5.74441
181	90.5113	3.7713	17.3884	1.77023	13.2762	31.4808	27.2271	21.0049	21.5693	23.2109	10.9827	4.79786	18.0462	35.2083	2.64489	2.9138	23.0694	57.9256	27.6903	3.66674	53.3931	14.8534	38.4204	7.45305	40.776	25.9753	5.96859	32.3041	6.16624	8.98044	37.9131	7.77735	13.014	15.8106	2.01027	2.44061	2.52989	3.00155	27.2321	13.2846	1.79515	10.0667	32.6533	105.395	26.4691	27.9212	6.54773	5.02033	4.12021
182	91.0114	3.79214	14.7316	1.4583	13.5666	30.545	24.2153	18.4557	24.6671	21.1457	9.78878	4.06643	19.1541	36.1656	2.38674	1.76288	19.5521	57.7857	23.4954	3.52691	52.2745	16.8863	38.3988	4.62414	40.3995	22.1246	5.22641	32.0029	5.63918	9.02347	35.8049	6.40054	16.0795	12.8204	2.63414	2.23624	3.59476	2.13029	24.2956	14.059	1.94573	9.7333	32.6855	101.178	21.8869	25.5226	4.85899	4.26739	3.55012
183	91.5114	3.81298	13.7312	1.65191	15.1047	25.6939	22.5373	18.3696	26.7	18.8654	8.57332	3.58239	20.6385	37.1767	1.47246	1.34338	19.0358	53.4509	18.9024	4.22607	51.1343	17.8974	38.7968	3.32263	40.2812	17.1767	3.6022	27.9585	5.72523	11.0672	36.859	3.48559	17.8543	11.422	3.07515	2.25775	3.28283	2.13029	24.1235	12.5209	1.62304	8.11985	30.9645	90.5941	16.1323	22.8658	4.1921	2.8368	2.60357
184	92.0115	3.83381	13.6237	2.25426	16.1911	22.0691	21.5693	17.0143	28.9911	17.7575	6.8308	4.79786	23.0587	37.1874	0.482877	0.96691	18.9282	49.9551	16.0412	3.87111	49.3488	18.7687	37.5921	2.62347	35.8604	14.6059	3.95716	23.172	4.53128	12.885	35.2778	2.59281	17.6607	9.33531	2.86002	1.35422	1.87376	1.8076	23.4351	12.0691	1.69834	6.9259	27.8775	84.022	13.454	21.9084	3.12723	1.86874	2.52828
185	92.5115	3.85465	12.0855	1.81325	16.2341	20.1867	22.2577	14.2607	31.8738	17.1551	6.35752	5.4755	25.3928	35.9289	1.22506	1.92422	16.5726	49.256	14.8796	2.88153	46.2294	17.2951	35.5484	2.19322	36.1078	11.6587	3.20422	22.6341	4.83246	14.3586	35.6543	1.85063	19.6614	8.07683	1.40792	1.34347	1.56182	2.30239	19.1434	9.42307	3.21498	7.94775	23.4351	81.6341	9.23752	22.769	3.88017	1.61059	3.36727
186	93.0116	3.87548	8.91241	1.53359	17.1807	17.2287	20.7733	14.379	33.939	15.2513	5.5508	6.01332	29.4909	36.3699	1.67683	2.20388	18.1323	45.6741	13.4167	3.92489	44.2825	13.5088	32.0096	1.81675	38.3343	10.0022	2.80624	19.9236	4.42372	16.3593	31.6207	1.74307	19.6291	6.02237	1.84893	2.37607	3.28283	1.61399	19.1649	7.16424	5.14036	8.81901	20.4126	73.9433	6.79584	22.6076	3.40689	1.20185	3.89433
187	93.5117	3.89632	7.72922	2.59846	19.0523	13.9481	18.2778	11.3458	34.0573	13.1215	4.41063	7.49769	32.4059	38.7686	2.36523	2.36523	19.4445	42.7484	12.8144	4.37666	40.3027	11.2823	30.4392	1.09607	36.5703	6.77531	3.32254	18.0627	4.43448	19.9088	30.8247	1.19449	17.5424	5.55985	1.81666	2.88162	3.51947	1.4634	18.3366	6.37903	6.18372	7.40994	16.0886	65.349	7.81769	20.5639	1.44924	0.836133	2.89399
188	94.0117	3.91716	7.35275	3.52351	17.8046	12.0119	16.7935	9.04391	32.218	12.261	3.71147	8.1108	34.3528	36.9293	2.90304	2.9891	19.1756	42.899	10.4587	5.37699	35.7851	9.84095	27.1262	0.708846	34.1501	4.47346	4.12926	15.4704	4.32691	23.6628	30.6311	2.07651	14.5629	6.32355	2.9138	2.48364	4.49829	0.74273	15.142	6.42206	6.17296	6.15145	10.9793	60.8421	8.88257	21.1125	2.55714	0.0401663	2.15181
189	94.5118	3.93799	6.503	4.60989	17.4604	9.91445	14.653	6.76358	31.7125	12.5192	3.24895	9.32626	32.9437	36.499	2.42977	3.31178	19.3155	39.9625	9.12494	4.2691	32.9992	7.85103	23.3938	0.310863	34.4298	4.07548	3.37632	11.297	4.83246	25.9862	28.1679	1.92592	12.175	5.86103	3.82809	3.31187	4.12182	0.194158	12.6466	5.58307	7.28086	6.43111	8.27949	53.7107	8.68895	21.4459	1.75042	0.836133	3.11987
190	95.0119	3.95883	6.59981	5.01863	17.9982	7.40823	12.0284	6.36559	29.217	10.9918	1.66777	9.53063	32.8792	35.0254	2.04254	4.2691	20.9827	39.414	8.04931	3.96792	30.2456	5.42011	22.3074	0.310863	35.3225	4.09699	2.69867	9.95246	5.34876	27.1478	27.2751	1.50643	9.75481	4.538	4.2691	3.81742	4.22939	0.108108	9.37664	5.97029	8.76523	4.92523	6.88117	46.988	8.80727	21.5105	1.07277	1.50302	2.5713
191	95.5119	3.97966	6.61057	8.05191	16.1696	7.31143	8.91985	5.25769	27.7864	9.27078	0.710461	10.09	30.3192	34.6274	1.23582	5.33397	22.6499	36.058	8.00629	5.17262	29.1054	4.81775	19.7259	0.590527	36.2691	3.70977	2.02103	7.65061	5.33801	28.1697	28.0603	2.01197	8.84052	3.58069	4.22607	3.08599	4.96081	0.581385	8.56991	6.14239	8.1091	2.65565	5.93462	41.9648	9.86139	20.65	1.49227	1.65361	2.88323
192	96.012	4.0005	6.22334	7.79376	15.2015	7.3437	7.23111	4.494	26.3666	8.63615	1.49567	9.9071	29.4479	35.1007	1.76288	5.62439	24.6613	31.7017	8.10309	5.46304	27.4167	3.88196	19.4893	0.214056	33.6661	3.38708	1.53699	6.73632	6.23078	26.2336	28.3185	1.74307	7.3454	4.34439	5.24792	3.53775	6.05796	1.04391	9.08622	4.9592	9.58271	3.04288	2.35277	36.705	10.1733	18.8214	1.79344	2.36353	3.41029
193	96.512	4.02134	4.62065	8.77258	16.1266	6.7521	5.66069	4.58005	23.6345	8.84052	2.48525	11.5313	28.4476	33.412	1.66607	8.43178	28.3292	26.4849	6.60797	7.06573	24.0069	4.24767	15.4449	0	32.0741	2.82775	1.64456	5.76826	7.02674	24.5448	27.458	2.96928	6.22674	3.56994	7.25935	3.30112	6.28384	1.15147	10.861	5.4755	11.2177	3.59145	3.04117	32.9833	9.9582	15.3794	1.71815	2.93361	3.62542
194	97.0121	4.04217	4.68519	9.39645	14.2442	4.02	3.86439	4.5908	21.978	8.81901	1.60323	13.1017	27.2429	28.6792	3.10741	10.3894	29.2866	22.3867	6.87688	9.99145	18.8654	5.90414	14.3693	0.353888	29.0193	2.16086	2.37599	4.33767	6.82237	24.491	24.6506	3.07685	6.31279	1.16052	9.36758	3.23658	6.77863	1.6355	13.6146	5.05601	13.1861	3.26876	3.01966	30.8751	9.25904	14.2607	1.48151	3.55748	4.06643
195	97.5122	4.06301	4.78199	10.8163	13.0288	5.21395	3.58473	4.47248	18.977	8.41027	0.893318	14.7044	24.0482	25.861	4.01094	11.1531	33.2018	17.6217	9.77032	14.1219	16.854	5.40935	13.3582	1.49406	25.3192	1.65531	2.40825	5.25195	5.98338	26.3841	24.8012	2.67886	5.76422	1.81666	11.9491	6.29137	7.69292	1.52794	14.6795	3.88357	17.822	2.93531	2.4926	27.4008	8.72122	14.4974	1.70739	4.25664	4.66878
196	98.0122	4.08384	4.50233	10.784	13.1471	7.11781	4.02574	3.30005	18.8694	6.54943	1.89365	16.6513	22.5531	26.1945	2.50506	12.4331	37.0741	14.9541	13.2876	17.8113	16.7894	4.9038	13.4227	0.364645	21.7373	1.13901	2.58036	5.4133	7.02674	26.5993	25.0808	3.01231	6.12994	2.46204	13.2291	8.5717	8.99443	1.25903	12.5497	4.14172	22.3612	3.83884	2.08386	26.024	7.01097	15.0137	2.47109	5.87008	5.19584
197	98.5123	4.10468	3.943	14.2583	13.2116	7.74168	3.77834	2.77299	18.4499	4.92523	1.05466	17.8345	19.7134	24.6133	2.11783	14.6382	40.0321	13.7817	16.4392	20.1562	14.2509	4.22616	10.1958	0.278594	16.9185	1.26809	3.5054	3.76758	8.58641	26.2228	25.8123	2.8187	8.84052	1.99952	13.8637	9.98078	9.22031	1.85063	12.9585	4.38912	25.3837	2.9138	2.19143	24.2922	6.35484	14.2392	2.68622	8.93563	5.73365
198	99.0124	4.12551	4.90031	14.5164	11.4368	9.53798	3.20826	4.30038	20.3	4.08624	0.645923	18.4368	17.5299	19.9773	2.9891	18.8224	46.3998	11.3185	19.9135	25.4267	10.1205	4.33372	9.22775	1.09607	15.0469	1.12825	6.1622	2.59515	8.87683	25.8141	23.6503	3.02307	11.9599	1.95649	15.0254	12.3579	10.4788	3.20592	11.345	4.51819	27.7071	2.33296	2.40655	24.1416	7.11853	13.3249	2.20218	11.216	7.73433
199	99.5124	4.14635	5.24451	13.4516	11.383	10.1296	2.31548	5.37601	23.1504	3.54842	0.796511	19.3942	15.4002	17.5572	2.84926	21.5867	51.4445	10.6086	21.4624	25.5881	9.03414	3.68834	8.19515	1.54784	14.5521	1.40792	10.5293	2.93935	7.77969	22.684	20.6815	3.0876	13.6486	1.41867	18.3061	13.1109	14.1575	5.60458	12.8832	4.17399	28.3309	1.90271	3.06269	22.5712	7.88223	10.1088	3.24554	11.9904	10.2728
200	100.012	4.16719	5.36283	15.3232	10.7699	8.87109	1.28288	4.84895	24.1615	3.20422	1.19449	21.9649	14.7978	15.1155	4.7101	23.9101	59.6193	9.74809	23.0221	25.1686	7.54977	3.6238	7.18405	1.38649	13.498	3.10741	12.261	2.32624	7.18809	21.6944	17.6375	4.03416	15.3804	0.999179	20.253	13.8961	17.8038	7.08895	14.346	3.70071	28.9656	2.66641	3.64353	18.6774	10.1733	7.43047	4.50403	15.3571	10.5525
201	100.513	4.18802	5.27678	18.7759	10.5548	9.60252	1.25061	5.95685	25.861	3.56994	1.64626	23.1589	14.1202	11.8671	6.39884	26.2335	65.6966	7.41397	25.7865	29.6432	5.88254	3.88196	6.30204	0.138762	12.4977	5.49531	14.7457	2.65969	9.17801	21.3825	12.1518	3.73298	16.101	1.33262	23.1894	12.8204	20.0627	10.2943	13.8082	3.36727	28.858	3.69901	3.33159	15.8378	13.1098	6.1182	6.03143	19.2079	12.6392
202	101.013	4.20886	3.53426	20.3141	10.0493	11.6355	0.723551	6.90341	22.419	3.31178	1.56021	21.9326	13.2059	9.70506	8.7222	28.5568	70.5155	6.49969	30.4977	32.9239	4.68859	4.08633	6.51716	0.375401	9.19548	6.42036	15.1222	3.35885	10.1461	20.8446	8.78504	4.00189	19.6721	3.48388	25.1686	13.1324	20.6435	13.0372	14.1094	5.31416	27.5672	5.19414	4.32117	16.2788	15.5407	6.76358	8.12891	22.9511	14.2526
203	101.513	4.22969	3.49124	22.7988	8.53263	14.0018	0.949434	7.34442	23.1289	1.8812	2.63584	19.9535	11.9474	7.53229	9.09867	30.6005	73.4734	7.9733	30.616	33.7306	4.25834	3.77439	6.73229	0.784141	6.72153	10.6906	13.6701	2.87481	10.1246	19.4894	5.89159	4.35685	23.2325	5.24792	25.9215	14.5199	22.9669	17.7484	15.2281	5.41097	26.739	6.47414	3.57899	17.2038	16.4335	5.90307	7.48353	25.9306	16.619
204	102.013	4.25053	3.60956	24.6489	8.34977	16.5403	1.77767	8.05433	22.5696	1.12825	3.15214	20.6634	12.9477	7.01599	8.1091	33.4509	73.1938	8.76927	34.1656	33.6123	4.52725	4.53809	6.94741	0.149519	5.33397	15.7783	13.9067	3.63851	9.6728	19.8981	3.90168	5.35718	27.1262	5.46304	28.7504	13.5841	25.5054	20.1256	18.584	6.14239	27.2661	7.76489	2.52487	17.6986	17.4123	3.5582	10.0005	29.136	16.7481
205	102.513	4.27137	3.01796	22.9171	6.61801	20.8859	0.927921	9.00089	21.5262	1.22506	2.73265	21.2442	11.5279	5.32725	7.37767	33.9027	72.2365	11.5121	37.371	32.4506	4.8822	5.10817	7.63582	0.633552	6.42036	19.6506	12.8096	5.12288	9.80187	18.7364	3.68655	8.68088	30.5467	6.09767	30.6328	12.3902	26.5057	21.2012	20.2835	8.67012	26.1904	10.0022	3.38538	20.2156	18.8967	2.61164	9.46269	32.0832	16.1995
206	103.013	4.2922	4.93258	23.1	6.13397	25.2314	1.47649	9.63551	22.8278	1.78439	3.62542	20.7387	9.33361	4.46674	8.81901	30.8694	69.9561	13.2869	39.576	31.8375	5.28019	5.39859	9.04489	1.4833	6.90439	23.9746	13.014	6.03716	10.2644	18.1018	5.73025	10.7353	35.2042	7.4422	28.6536	11.9707	30.378	20.7172	23.4566	10.2621	26.1259	10.7767	3.70807	21.9581	18.0469	2.84828	11.0654	31.9326	15.6725
207	103.513	4.31304	7.6862	22.1749	7.27414	27.501	1.54103	10.012	21.6661	2.07481	5.08828	21.6422	8.11815	4.52053	9.35683	29.5034	68.1168	13.1471	45.0725	29.2667	4.86069	7.16263	10.6046	1.12834	6.38809	27.8577	17.0583	6.2738	9.51145	18.3062	7.06403	13.8869	37.3232	8.14136	25.1793	14.165	32.4432	23.0405	26.705	11.7464	24.1252	14.8641	5.57966	20.5921	17.0036	3.10643	12.9908	29.8674	15.8123
208	104.013	4.33387	9.71914	21.7232	7.0375	27.4687	1.33666	10.1518	19.5363	1.02069	5.10979	22.7716	6.11748	4.18708	9.09867	28.0083	68.3857	13.7172	46.1481	28.5246	4.32288	9.56128	11.2392	1.94582	7.56052	33.7629	19.1666	6.66103	11.7703	17.2843	8.50538	14.1021	37.6244	10.7121	23.7165	16.5314	33.7554	23.3202	29.0069	11.5743	22.7484	17.9404	7.33294	20.8179	18.3158	2.9666	15.9165	27.8237	15.6295
209	104.513	4.35471	12.4835	21.3037	6.6933	29.2866	2.00355	10.1303	18.6543	0.0418682	5.62609	23.2664	4.13832	3.73532	9.72254	25.018	65.4385	15.6641	48.7942	28.9118	4.23683	9.23859	13.6486	2.21473	9.41061	39.7541	20.0916	9.0812	16.9548	14.3263	9.40891	13.8224	40.7975	13.7669	22.4257	14.9609	31.701	23.7074	32.8899	15.0271	21.8234	19.2526	8.05361	21.0868	22.7367	2.83752	18.1645	27.3719	15.1131
210	105.013	4.37555	13.9141	21.6909	7.44624	33.7289	3.06843	10.5175	17.4281	0.773297	6.16391	22.5888	5.73025	3.30506	11.6479	23.9854	64.1585	17.9014	50.2033	27.3951	5.91481	9.73338	14.7135	2.91389	9.05565	45.7454	23.3293	14.0506	16.1158	12.3472	9.35512	14.6399	41.4214	16.2624	23.8563	15.4988	29.8079	24.7293	35.3961	16.8342	20.5326	23.8348	9.45193	21.0223	27.4479	2.08458	20.4449	28.0388	15.5326
211	105.513	4.39638	17.1733	20.1743	8.30674	38.0529	6.04792	10.7649	17.0624	1.44019	6.66945	22.3306	7.22538	2.91784	11.5726	22.6409	63.7605	19.0093	54.1939	28.1373	7.47447	11.6372	14.9393	3.60229	8.92657	49.6714	25.5128	16.417	18.2671	8.91591	8.88185	15.1992	42.2604	18.5212	26.7283	15.5203	28.6892	24.4066	32.6748	18.3831	20.2745	28.1481	11.9044	22.5497	30.5027	1.71887	22.3918	31.782	17.8453
212	106.013	4.41722	20.4862	18.2166	7.31716	44.4207	8.07011	12.4752	15.8577	2.46204	8.82071	25.2779	7.52655	1.79918	9.53968	21.4577	62.4267	22.4298	59.4107	31.1921	6.31279	11.164	14.735	2.78481	7.94775	54.1246	24.7706	19.5363	20.1387	6.64633	8.27949	14.7044	43.4758	19.1773	26.9649	14.8211	26.7961	22.4812	31.9434	22.6641	20.5219	30.6328	13.1844	24.26	34.7837	2.11685	25.7477	34.2775	19.7491
213	106.513	4.43805	21.8092	18.2596	6.58574	49.4546	8.78002	13.3679	15.0725	4.18304	10.7031	25.1595	7.88151	2.1649	11.4113	21.6405	59.9743	27.7541	63.6917	32.9992	7.14103	12.2288	13.5733	4.52733	7.4422	60.7289	25.8355	21.7844	19.1814	5.08666	8.19344	15.5757	42.1958	19.4893	27.4059	14.1865	24.9891	19.8567	34.8906	24.0194	17.9726	34.0318	17.9279	25.3248	40.3125	1.40694	30.502	35.2348	19.0715
214	107.013	4.45889	19.6687	19.2922	7.5538	55.9622	9.97397	14.5296	16.7935	4.96825	9.78878	24.6217	7.81697	1.61632	10.9488	21.0059	60.8671	30.5723	69.6184	29.9767	6.36657	13.7885	14.8641	6.45271	7.098	68.4412	25.6204	24.9575	16.2449	4.14011	9.36588	16.7911	41.7441	21.2533	27.4704	13.5949	23.5262	19.2005	38.4724	25.6758	17.1767	37.5921	20.3803	28.1968	46.4221	3.43988	34.8045	34.7723	19.3404
215	107.513	4.47973	18.6576	15.5275	7.53229	62.416	11.9639	15.2073	18.052	4.4412	6.60491	24.8368	9.66706	1.25061	12.2072	20.253	62.7709	35.133	70.8769	27.223	6.17296	13.5734	17.9619	8.1307	6.59246	74.6046	23.7595	27.7219	16.5246	4.37675	7.6126	19.4802	40.5286	23.2432	28.062	13.2292	20.9985	19.136	39.7847	25.9125	15.4664	42.4325	23.9514	31.4129	50.5417	6.16122	39.4082	33.9655	17.6839
216	108.013	4.50056	18.066	14.1292	7.85498	62.2331	16.8903	16.9605	21.139	5.75346	6.90609	24.9229	8.84958	1.58406	11.6156	18.5965	61.265	42.501	71.0382	25.1686	7.80792	14.3371	19.1988	8.73305	6.0654	78.1972	23.5014	30.5615	19.2674	4.20464	7.18235	20.8032	36.3767	24.0069	24.7383	13.5841	21.461	19.1468	43.8936	27.0849	15.8429	44.616	30.4375	34.9732	55.7693	5.99988	39.3867	32.6748	16.0382
217	108.514	4.5214	16.7968	14.2045	8.36053	60.2324	21.892	17.5844	22.3007	9.8301	8.61634	25.1595	6.74134	1.2291	10.9165	16.5958	58.7373	45.6419	72.6302	23.0173	9.3891	16.284	23.6197	9.39994	6.73229	77.8852	24.0714	37.1121	17.3528	5.33406	8.21496	20.9753	32.9346	25.7494	24.4479	12.9495	21.5363	18.5229	50.6486	26.0093	15.3158	45.5841	36.4503	36.35	59.7599	6.79584	40.6667	28.5874	16.0274
218	109.014	4.54223	17.2808	14.9575	8.37128	60.1356	25.8825	20.1444	23.4946	11.734	6.85231	22.5458	5.49361	2.04658	10.7229	17.6499	54.2412	54.6019	73.168	21.619	9.3138	17.4349	27.3844	10.013	7.87246	76.1104	23.7272	38.0157	16.8688	5.6675	8.70975	20.4375	31.4072	27.2768	22.2967	12.53	19.8798	19.0715	52.6923	24.8799	17.9081	44.261	41.3551	39.663	60.2547	5.84929	38.8274	24.2849	15.3283
219	109.514	4.56307	18.4533	15.5706	8.15616	58.705	34.692	22.3495	24.1723	12.7773	6.43281	22.2123	5.95613	2.6059	9.44288	16.3914	50.2076	62.2281	74.9428	19.9088	11.4005	18.2309	30.8264	9.57204	8.93733	78.2725	21.8664	41.4254	19.6869	5.48464	9.96823	20.7064	29.5034	28.0513	18.5857	10.6477	19.6754	17.8453	53.0903	24.1592	15.3696	41.615	42.9148	46.3749	62.1908	6.26879	38.58	21.9292	13.8762
220	110.014	4.58391	17.7003	16.3343	6.79011	55.7793	43.9316	22.855	23.0859	13.5841	7.175	22.5027	6.70907	3.33733	9.10943	15.2728	45.5824	64.6913	77.2339	17.3703	16.6388	18.3062	31.7837	10.1206	9.02338	77.6916	18.8869	45.1363	19.7299	6.62481	10.7534	19.3296	25.6419	29.9444	17.3918	8.63624	19.2667	17.3612	51.8533	23.0943	13.3044	40.7437	46.2277	51.8499	57.4688	8.46307	36.902	19.1326	12.0906
221	110.514	4.60474	17.0442	14.6348	7.17733	53.1763	51.9451	21.4567	22.9138	16.9938	8.14307	21.2335	7.60185	3.60624	7.99078	14.735	44.3884	65.6916	76.8036	14.1864	18.3706	18.7149	32.214	10.7767	10.981	72.9266	17.3165	48.019	17.8046	6.65708	10.9686	19.2974	22.2106	31.3965	15.6062	7.07658	18.9548	15.0379	49.5407	21.9434	13.4012	41.4644	49.1965	57.7551	54.9411	10.5928	35.8802	17.4654	11.3592
222	111.014	4.62558	19.217	13.3763	8.67246	51.8963	53.9027	20.8328	22.7309	21.9955	9.08962	21.9649	8.92487	4.77868	7.62506	14.4876	43.786	73.4469	74.6201	12.0889	21.9632	19.8551	32.3753	10.723	11.0348	71.5713	16.1118	50.8372	18.8909	7.48532	10.3662	22.8684	19.2741	29.7615	12.6375	6.6033	18.5891	13.0802	48.5941	20.5236	12.0029	39.1088	49.5837	64.5853	53.5427	12.3999	33.3524	14.7763	9.3908
223	111.514	4.64641	21.6049	11.3326	8.50036	49.1104	54.86	20.9834	22.774	22.8022	10.3374	19.1898	10.4953	4.74641	7.098	14.5414	41.8284	78.7605	71.4039	10.1958	24.6738	20.565	34.6449	9.88397	11.0348	69.7427	14.0143	50.9232	17.9874	7.49607	10.2802	24.1915	18.4674	28.4708	10.6799	3.88196	18.4062	10.6493	42.8933	19.975	10.2281	36.8822	47.583	71.9319	51.1871	14.9061	27.2644	10.6029	8.33668
224	112.014	4.66725	22.5944	8.22401	8.62943	49.0351	52.5904	19.058	23.215	26.5131	9.85332	19.6523	10.1618	5.95111	5.46304	13.2829	38.9565	84.2032	70.0271	8.42103	27.5995	19.5862	31.3212	8.89439	12.1857	67.3978	12.7343	51.3104	16.9978	8.02313	12.3992	23.2664	18.2953	28.1696	9.80859	3.73137	16.9218	9.03584	39.2039	20.2869	6.63548	37.8718	45.0553	76.8045	49.3263	14.8523	24.6398	10.3232	6.8308
225	112.514	4.68809	23.1322	6.47073	11.2755	50.2076	47.9975	16.6056	22.8062	28.9656	9.26172	20.1794	10.4415	5.70372	6.37733	12.0997	33.3202	88.8822	66.8755	7.5175	29.3313	18.091	28.5138	8.03389	14.9178	63.6439	10.142	52.0096	16.8688	6.65708	15.4862	22.2338	18.9192	25.5451	7.66809	3.78515	14.1144	8.2076	36.3965	20.33	5.03279	36.2046	40.2365	79.5151	47.2718	15.8957	22.4886	9.83916	5.06676
226	113.014	4.70892	23.1645	7.62166	11.7165	49.6375	39.8765	16.5733	25.6997	30.6973	8.75618	17.8775	9.45193	6.74708	5.85027	10.0452	30.3407	91.9047	63.326	5.69968	32.8378	18.844	29.5787	7.21641	16.1333	63.2351	9.01262	51.2029	16.858	5.67826	19.3692	22.535	18.2415	23.383	5.96859	3.32263	13.6412	6.56189	31.6099	19.8137	4.72086	33.3649	36.8375	82.8065	44.658	16.8207	16.6156	9.52723	3.46407
227	113.514	4.72976	22.9817	5.54569	15.1908	51.2294	35.4772	14.2177	26.614	28.6321	9.55214	17.0385	8.18269	8.20994	5.60288	8.84052	28.0603	91.5283	61.5727	4.59178	37.4093	22.3398	32.0311	7.48532	18.2846	62.8156	7.5175	49.8799	15.5135	5.3233	26.9417	23.4923	17.1874	21.7588	5.60288	2.54817	12.4257	5.27113	26.7373	19.5125	3.6775	30.1057	36.2566	83.7423	40.7105	17.1757	12.3669	6.37563	3.96962
228	114.014	4.75059	23.2936	4.62065	16.5138	48.7555	33.1108	11.3135	28.1951	27.9437	8.2829	16.2318	9.41966	8.97364	4.41968	6.94741	23.3383	89.818	59.6365	4.7101	42.938	24.6739	34.4083	9.05574	21.5114	60.7935	7.4422	50.7941	15.1047	4.64565	30.8677	24.6863	15.7676	20.3928	3.98943	4.11859	7.73594	4.41063	22.1336	18.6735	3.87111	29.2452	35.622	81.6879	38.2795	18.3158	8.65596	4.60084	3.48559
229	114.514	4.77143	25.0899	5.38435	19.3642	46.346	31.0241	9.26979	27.055	27.0832	8.70239	15.1131	9.53798	11.5551	2.28994	5.63515	22.4563	85.1067	56.528	3.8496	46.3693	25.0504	38.2375	9.8517	23.8886	58.5239	6.25901	48.772	14.1367	6.35591	33.3955	26.1599	15.0146	19.2526	3.6022	3.29036	5.86434	4.30307	21.2193	17.7592	4.29061	27.9545	35.3208	70.1248	37.6342	22.371	6.56924	5.42907	3.29197
230	115.014	4.79226	26.6496	5.33057	19.9343	40.9141	29.8946	8.29097	25.4846	25.9646	9.44458	13.3706	7.64487	14.2012	1.99952	3.74204	17.8311	82.8049	57.8833	3.65599	53.0167	26.1367	40.4641	9.99154	27.1047	55.7595	5.6459	48.5138	13.4267	7.95859	34.6647	23.9441	15.8751	19.6291	3.40859	3.03221	4.65964	4.24928	20.2943	16.0705	5.07582	25.814	35.536	66.8011	31.8365	22.5216	6.79512	6.14975	3.43181
231	115.514	4.8131	25.1544	4.17964	21.9995	39.505	27.1518	5.97837	23.5592	25.6419	7.45466	13.1555	7.72017	16.417	2.96758	3.77431	15.895	79.223	53.9034	1.99952	55.6627	26.1152	37.1941	10.7122	29.9336	51.1343	5.15111	49.8583	12.9427	6.95826	35.1165	21.9864	15.9504	18.7148	3.01061	4.78549	3.71308	4.63651	17.304	15.21	4.73162	25.1686	36.5363	60.2936	25.8453	24.9848	5.43983	5.6442	3.47483
232	116.014	4.83394	20.1312	3.98603	21.4617	37.3753	25.4953	6.09668	21.7629	28.1158	5.65836	10.5525	10.6566	15.7931	2.17162	3.88187	15.8197	72.9306	53.4732	1.81666	53.7266	27.3199	36.6133	10.4648	33.6338	44.8956	4.06473	47.7178	11.0604	7.95859	36.8052	20.9323	15.9074	18.1447	3.73128	4.87154	4.5951	3.71147	16.1208	15.3821	4.87145	22.5871	37.5797	51.9252	21.0695	25.3182	3.79412	4.67613	4.2708
233	116.515	4.85477	16.0869	3.11477	22.1931	33.6966	22.9353	5.47282	20.9562	26.255	4.56122	9.05735	10.7104	18.7404	1.78439	3.23649	15.2388	71.9518	52.5374	2.21464	52.3175	27.6104	36.1508	9.97002	36.2583	41.4751	2.95683	45.5988	8.86607	9.66885	38.7413	19.2974	15.2083	17.8973	2.67716	5.24801	3.41191	2.24861	13.8082	12.736	5.94708	19.102	34.4388	47.8485	18.7246	25.0385	2.6647	5.10638	3.90508
234	117.015	4.87561	14.6025	3.32989	24.3874	30.3622	22.4405	5.99988	18.9017	24.7061	4.56122	8.25063	11.3773	21.892	2.70943	2.37599	12.2271	70.3383	51.8275	2.49431	52.6832	27.3415	34.9676	8.49641	40.4318	35.7958	3.47313	42.7807	6.75784	12.5838	39.6987	18.9424	15.0469	16.8325	0.827078	5.79658	2.25023	3.18441	11.6032	11.5743	7.4422	18.618	31.9326	41.8788	16.0463	21.7471	2.3205	5.17092	3.9266
235	117.515	4.89644	14.2475	2.65225	25.1404	27.9635	20.4291	7.35517	18.7081	23.2432	3.80828	7.87416	13.905	23.0106	1.94573	2.65565	13.2919	70.1555	45.8577	1.93498	51.5753	27.3522	33.0745	7.65742	40.6039	30.2348	3.20422	41.2748	6.32758	15.1438	39.505	17.3827	14.8963	15.5417	1.13901	6.0117	2.59443	3.56088	10.7319	12.338	8.68994	17.8758	32.0187	38.5443	13.3787	19.8217	1.73966	5.24622	3.32424
236	118.015	4.91728	14.3443	3.05023	27.8725	24.1881	17.4711	8.36626	19.1383	21.2103	2.71113	7.11046	16.4435	26.2052	1.82741	3.77431	11.9259	74.4257	42.4372	1.84893	51.6291	26.126	31.4288	6.62481	38.6032	27.223	2.37599	38.0909	6.88691	19.6184	38.0207	17.0278	15.8751	13.7024	2.67716	4.49506	3.49796	2.23786	10.463	11.8863	10.1528	18.0479	25.6617	36.221	11.4103	20.1659	2.05159	6.20353	3.52861
237	118.515	4.93812	15.8933	3.28687	27.5928	21.3699	15.7501	6.43013	18.3209	17.6392	2.46374	7.72357	17.7235	27.1733	1.978	3.87111	10.775	75.1249	42.6201	2.0533	49.0799	27.5458	30.2993	5.54918	36.452	23.0173	2.47279	35.176	6.11246	23.168	35.8371	14.5	15.4664	13.1646	2.31145	3.80666	3.61628	2.23786	8.38706	9.9071	12.175	17.4456	21.3484	29.6489	9.99047	18.6385	1.2879	5.18168	3.20592
238	119.015	4.95895	15.947	3.67409	25.1941	18.2936	12.4157	4.44021	15.4489	16.9615	2.47449	8.54105	20.3803	25.6782	2.21464	4.34439	13.5716	73.6943	41.8994	1.36489	44.5945	27.89	28.8472	4.26918	34.1178	21.4039	2.24691	33.3582	5.68221	25.0719	34.826	11.2194	14.778	11.5834	1.54775	5.94717	3.19678	1.61399	7.41899	10.8644	11.0671	16.1548	19.9608	23.2489	5.89231	17.2832	1.50302	4.90202	4.49668
239	119.515	4.97979	15.7857	3.67409	24.6778	15.0775	10.1999	4.00996	14.0291	17.9511	2.51752	7.5192	21.0903	26.4849	1.09599	4.27985	16.0455	71.941	37.8658	1.89195	42.454	29.1378	23.9746	2.40834	31.6331	21.0059	2.08557	33.0785	4.897	25.3085	35.095	9.91786	14.5736	9.91615	1.2896	5.24801	3.04619	1.67853	4.60084	11.37	11.0348	16.7356	18.1645	17.9568	4.6661	19.3162	2.27748	4.96655	5.01298
240	120.015	5.00062	13.3225	3.56653	23.0321	13.6792	8.97364	3.50442	12.0284	19.3602	2.25937	7.06744	20.4771	26.0116	1.53699	3.27952	20.9181	69.4563	33.3159	2.82775	42.0345	28.7183	20.9521	1.16061	28.5891	19.457	2.18237	28.7222	5.18742	23.3831	37.9669	9.58441	14.1434	10.1958	1.78439	5.16196	3.72384	2.92626	3.90168	9.96088	9.81935	14.5091	15.7121	13.224	4.98879	19.5636	1.33092	6.80588	6.35752
241	120.515	5.02146	11.4079	3.79241	21.1713	12.1195	5.70372	3.64425	9.0059	20.9629	1.99046	7.91718	21.6066	23.2472	3.32254	3.76355	25.9629	61.4106	30.1428	2.72019	40.5824	28.0729	18.7578	0.837922	25.9215	18.7686	2.63414	27.5498	6.55347	23.7596	39.1501	9.83181	14.7888	10.3787	2.52657	5.25876	3.5625	3.17365	3.13798	9.68122	9.9054	11.5941	12.3776	12.1376	4.32189	18.7461	0	9.78538	7.64828
242	121.015	5.0423	11.7198	3.89998	20.9024	10.818	3.53095	2.92358	8.28523	20.1992	1.68928	9.40155	20.7138	21.139	2.51582	3.55918	26.3716	56.6778	27.0665	3.77431	35.7313	27.9438	17.5962	0.762628	25.3945	21.0274	1.91346	25.1726	5.23044	20.3068	37.1709	9.1434	13.8637	10.1205	2.58036	5.80733	4.39073	2.44223	3.79412	11.0365	10.056	10.2711	12.496	10.309	3.45063	16.4227	0.90067	11.9259	8.16458
243	121.515	5.06313	9.89124	3.23309	19.9988	9.40891	2.74574	2.9666	9.50069	21.3071	1.4634	9.87483	20.0684	18.052	2.40825	4.04321	29.8781	50.1703	23.2157	3.49464	33.58	26.7391	18.0049	0.558258	22.2429	17.5531	1.95649	19.8375	4.86473	19.0806	33.2449	8.73466	12.6913	7.6896	3.53767	7.00128	5.50939	2.77567	4.47176	10.7031	9.49666	10.142	11.1729	8.08248	2.29971	15.7881	1.69664	13.4425	10.5847
244	122.015	5.08397	7.21292	1.95309	20.7625	8.35479	1.80994	2.29971	10.0278	20.4143	1.65702	9.24021	20.9827	18.622	3.87111	4.97901	30.986	43.9531	19.1283	3.31178	31.2351	25.4591	17.9619	0.622796	20.6725	17.3703	2.41901	17.2237	3.48792	19.371	30.7494	7.59449	12.9817	6.45262	5.04355	7.67893	8.13392	4.92693	2.80454	9.96088	9.21699	9.10943	9.67781	7.23273	2.67618	14.7448	2.07311	13.378	10.1653
245	122.515	5.1048	4.82502	3.54502	20.698	6.91344	1.45498	2.12761	9.2533	18.532	0.839536	10.1975	20.5739	18.2563	3.65599	5.49531	33.9871	37.8328	16.7834	3.88187	29.1484	23.6951	17.736	1.4833	18.3383	14.0573	2.76321	16.019	3.64927	20.1132	28.8348	6.27147	13.6271	5.66741	5.18338	6.88296	7.86502	5.4755	2.69697	9.68122	10.2496	7.89397	7.31143	5.72685	3.12794	13.938	3.76185	13.421	11.6711
246	123.015	5.12564	2.37258	4.95409	19.0415	6.99949	1.34742	2.70845	8.737	17.5531	1.09769	11.37	19.9501	15.9975	3.12893	6.39884	36.3319	30.9488	15.4604	2.99985	26.4593	22.4258	17.4671	0.321619	16.4237	11.8953	2.08557	15.7824	3.69229	20.1993	28.7703	4.91618	14.4015	5.22641	7.35615	7.05506	7.00451	4.13097	2.98739	7.61601	11.9276	6.56019	6.35412	5.33962	3.3861	14.9169	3.47143	16.3145	11.1333
247	123.515	5.14648	1.56586	5.80384	16.772	5.00958	1.87448	2.97736	8.05935	16.0257	0.441553	12.3488	20.0254	14.7928	5.07582	6.90439	36.7945	28.5501	12.6207	2.25767	24.3511	21.845	16.5098	0.0634682	16.101	12.261	2.55884	13.7709	3.57397	19.5539	29.7598	5.14206	14.1649	5.49531	7.47447	7.14112	6.36989	4.23853	2.9121	7.06744	13.7454	5.818	5.11714	6.43676	2.50408	16.0785	3.49294	17.1642	12.5854
248	124.015	5.16731	1.09258	7.48183	16.815	4.42874	2.27246	1.53601	8.78002	14.6489	1.08693	12.5639	18.8207	15.9007	4.1938	8.51783	38.8381	24.7746	12.8144	3.6022	24.0714	20.5972	14.5414	0.773384	14.7135	10.0775	5.52758	11.8025	2.45532	19.3388	30.986	4.615	15.5202	5.5491	7.06573	8.08767	6.41292	4.64727	5.49361	6.77702	15.176	5.73195	4.40723	6.23239	1.14879	13.7874	4.7084	20.6492	14.4893
249	124.516	5.18815	1.92082	8.19174	16.3309	5.79479	0.992459	1.78341	8.81229	12.8526	1.43113	13.8762	17.2072	14.7175	2.34372	11.3037	37.5044	21.5585	11.9216	3.05363	21.0704	17.4457	15.4987	0.450695	12.0567	8.29195	6.51716	13.2331	2.70271	17.1552	31.0076	3.89433	19.8335	4.17229	7.65733	9.90549	5.4556	5.95954	9.04319	4.15248	15.5525	6.81834	3.6005	5.75912	1.5145	11.5286	6.04218	22.2197	15.4896
250	125.016	5.20898	3.19006	8.07342	14.4378	6.07445	0.153467	2.46105	7.84422	10.8197	1.65702	14.9088	14.4213	14.2012	2.65565	13.3474	40.1397	18.622	10.5125	3.05363	18.0694	14.0251	15.1975	0.956241	12.4869	7.89397	7.76489	13.2224	3.24053	17.3058	27.7054	4.86239	20.9629	2.95683	8.7222	9.37843	4.81023	8.05702	10.5598	3.86206	17.8651	5.3017	2.4926	4.84483	2.82677	10.6036	5.45059	22.0368	15.1669
251	125.516	5.22982	2.08216	8.53594	13.2116	6.70907	0.906409	3.12794	8.58641	9.93767	1.81836	16.1458	12.0012	11.2217	3.26876	15.703	48.0025	17.0409	10.1575	4.07548	15.8321	12.089	14.4768	0.590527	11.3575	6.21599	8.34573	11.254	2.83179	15.8107	25.2852	5.46475	23.8241	2.99985	9.89464	10.2174	5.10065	7.65903	13.1736	3.32424	19.4678	4.91447	1.43849	5.4687	0.578701	8.9471	4.63311	22.9511	17.1568
252	126.016	5.25066	3.23309	7.70771	12.577	8.04286	0.17498	3.23551	9.27481	8.90506	2.02273	18.0389	11.6355	9.74809	3.26876	19.2204	49.8526	15.8146	11.5021	4.98977	12.5299	11.1209	13.8852	1.24666	9.93767	5.87178	10.4755	8.95212	3.15448	14.3371	24.2741	4.35685	25.1686	4.18304	10.8842	11.7663	4.57359	7.29332	15.7766	4.05567	19.8657	6.04388	2.72924	7.16819	0.589457	7.69937	5.07412	22.0153	16.9632
253	126.516	5.27149	4.29796	8.22401	10.7592	8.7205	0.820358	1.99853	8.07011	7.48523	1.61399	17.8345	10.42	9.95246	4.30136	21.2963	51.8963	13.0718	12.8466	5.1296	11.422	10.7767	11.5834	1.92431	10.1205	5.31246	10.8735	7.95179	3.93969	12.9925	23.2308	3.31349	26.9864	5.94708	11.2069	12.9495	4.81023	9.35853	15.4324	3.02307	23.1356	5.82876	2.52487	9.76046	0.761558	6.47315	6.73059	18.8529	18.5121
254	127.016	5.29233	3.44821	9.43947	9.27481	9.41966	1.63784	2.13837	5.99414	6.31279	1.95819	18.0389	10.3339	7.69364	4.68859	22.0278	56.7474	12.5232	15.0086	6.68926	8.7222	11.207	10.9703	2.33305	9.74405	5.92557	13.8207	7.73666	4.01498	11.4759	20.9074	2.48525	31.5148	4.38741	13.2291	14.0251	5.81056	9.81029	14.8301	3.5071	25.502	5.39851	2.8368	11.6105	1.80492	5.37601	6.36487	19.821	18.0496
255	127.516	5.31316	3.03947	9.95578	7.85498	12.1518	1.58406	2.23517	3.56322	6.46338	2.2271	18.5767	9.94672	5.21969	4.65632	21.1457	56.102	12.6738	17.6762	7.60355	7.3454	12.444	11.4543	3.15053	9.09867	7.15178	17.4241	7.6291	2.84254	9.18481	19.0788	2.44223	30.493	3.48388	18.4782	13.1431	7.38098	8.35819	14.7655	4.62575	26.7928	6.02237	2.05159	15.3645	2.05231	6.30105	6.08521	18.3044	16.7696
256	128.016	5.334	3.62031	10.6012	7.81195	15.9918	2.12187	3.88089	4.88624	6.50641	1.09769	18.5767	10.4523	4.36994	5.33397	21.1672	56.5538	12.6415	20.2685	8.27044	7.4422	11.0779	9.95918	3.33338	8.49632	8.04456	18.2523	8.9091	3.7891	8.36733	18.6916	2.76491	31.063	3.59145	21.2318	14.4662	7.68216	9.00357	15.6583	4.38912	25.7387	5.31246	2.19143	17.6556	1.54677	5.58038	8.06437	17.4008	15.5111
257	128.516	5.35484	3.07174	10.9131	8.07011	19.8425	1.13229	4.88122	6.177	6.14069	1.25903	19.6738	10.377	3.08994	5.93632	19.6399	58.662	11.7488	24.3989	10.2819	7.01195	10.6262	10.0667	3.82817	8.22741	9.37834	19.102	8.6617	3.75683	7.85103	18.7131	2.40996	33.0314	3.05363	22.8452	15.3051	10.4143	11.8432	14.0341	4.37836	23.9746	6.14069	2.93361	21.2805	2.31047	3.9024	11.5064	17.6913	14.9948
258	129.016	5.37567	2.12519	13.1074	7.09128	23.6825	0.314812	3.00963	6.91918	6.21599	1.89365	19.2436	9.25832	2.22943	6.08691	17.338	58.2425	12.4909	28.2496	10.6476	5.36624	11.2823	10.54	4.00027	7.10876	9.80859	18.6072	8.97364	3.58473	6.66784	20.7138	2.63584	33.4187	2.82775	23.8241	15.0147	12.6838	14.5	14.4106	5.15281	24.0607	7.70036	2.24521	23.0015	1.98778	4.05299	14.7333	17.4761	15.78
259	129.516	5.39651	2.94267	13.1074	7.1128	26.3286	0.938677	2.75147	7.15582	5.71044	3.09836	18.6735	8.65596	1.98204	6.30204	17.295	56.4785	13.3407	30.616	11.8523	5.14036	10.0991	9.08792	4.34448	6.26977	11.3252	18.8439	6.74708	4.15481	5.30179	22.6714	3.27046	31.2244	2.9891	23.3185	14.0682	15.943	15.7585	15.3787	5.52928	24.222	8.04456	2.80454	25.228	2.82677	5.12862	17.8849	16.2607	16.619
260	130.016	5.41734	2.17897	12.5265	5.62843	31.3518	2.18641	4.64458	8.05935	5.23716	4.05567	19.6846	8.16117	2.55212	8.07683	16.3484	56.2203	11.7057	32.0896	12.5299	5.73195	9.55053	8.47481	6.96901	5.92557	12.0244	19.1343	5.43481	4.31616	4.57036	21.3592	3.9266	26.8788	3.258	22.1568	12.2934	18.8149	18.3508	16.2822	4.96996	20.3928	8.17363	3.85865	28.6163	1.79416	5.04257	20.4879	13.2381	17.5763
261	130.516	5.43818	2.20048	11.7198	4.40221	34.1054	3.13296	6.05366	9.48994	3.91414	4.35685	17.8453	6.47244	2.62742	7.92624	14.4768	55.5319	9.85565	31.3582	13.2936	7.098	8.38885	8.91582	6.78616	5.55985	12.6698	18.7793	7.16658	5.60691	3.44095	17.7558	6.05634	24.9642	3.73128	22.3612	12.5623	21.6008	20.7064	18.2076	5.14206	19.4785	9.61498	6.14975	31.4774	1.99853	4.58005	20.4771	12.2163	18.1895
262	131.016	5.45901	3.19006	13.2149	5.19817	37.0418	4.10103	4.92425	9.79111	1.87044	5.71214	18.7273	10.7104	2.91784	8.16288	14.2725	52.7353	10.9851	31.2291	15.0039	7.6896	6.48498	7.58204	8.98044	5.38775	13.3367	18.4997	6.67179	6.91918	3.40868	16.2284	7.72357	25.7925	3.8496	22.6516	14.1972	21.461	20.3515	18.8207	4.57197	17.5101	11.1101	9.54874	34.6721	2.40727	4.81668	25.2637	8.98941	17.9528
263	131.516	5.47985	3.43746	13.5484	6.06943	39.8815	3.52019	3.59047	10.6193	1.76288	6.46508	19.3942	6.3326	2.95011	8.38876	12.9817	50.7669	10.415	33.3374	16.7356	8.61464	5.43086	7.3454	12.0998	4.79615	14.7565	19.1343	6.49969	8.05935	3.88196	16.3467	7.87416	23.9746	4.41968	20.9199	13.4228	25.699	20.5128	19.9178	3.91584	16.3484	10.7659	9.6563	40.8354	2.68694	5.56963	27.7807	7.76319	16.3716
264	132.016	5.50069	2.87813	12.5696	4.40221	44.2808	4.38069	4.935	11.2432	2.01027	7.41164	18.7488	4.29966	1.70237	10.142	13.2291	48.0563	10.4903	34.2517	18.0802	8.48557	4.86078	7.76489	14.8857	4.00019	16.499	19.4247	6.08019	11.0388	3.1828	12.7218	8.08928	22.7484	5.10809	21.0382	13.6057	26.1615	19.3404	18.3151	4.23853	14.38	12.0889	13.3457	46.7191	3.76257	5.42979	27.4257	6.35412	15.6725
265	132.517	5.52152	3.07174	13.7743	3.59548	46.7871	6.79011	7.01097	10.1999	2.42977	10.5955	16.135	4.28891	1.25061	10.9595	13.1215	46.0879	11.1034	34.8325	17.6284	8.7222	3.97876	8.7975	17.4672	4.17229	17.0583	18.3921	8.55414	13.7925	3.04296	8.92487	9.91786	21.2318	4.92523	19.9303	13.0248	27.0865	19.4802	18.6916	5.1313	13.455	14.423	17.6482	50.6452	5.03181	5.89231	28.3077	6.13899	15.5864
266	133.017	5.54236	3.7709	13.7635	3.83212	45.7437	10.2429	9.07618	11.3615	3.66674	13.4137	15.1669	3.5037	1.59481	11.1962	13.7562	42.4523	9.37162	36.2631	19.016	11.9921	3.57002	9.76557	19.5539	4.32288	18.8331	18.9514	8.86607	16.2664	2.65574	7.32218	8.58407	20.6617	5.48456	18.3706	10.5186	27.3769	17.9636	20.4341	3.80828	11.8738	15.5955	24.5968	63.5527	7.3982	7.75315	29.1037	5.07412	14.9518
267	133.517	5.56319	2.54468	13.8926	3.99347	46.8193	14.9219	9.38811	12.2005	5.63515	15.3821	15.253	2.96588	2.69195	13.0247	13.2183	38.9887	8.8338	35.2197	17.6714	13.2506	3.94649	11.8738	18.6611	5.24792	20.3175	18.9622	9.28557	21.4725	2.4191	5.85933	6.43281	19.9195	5.59212	17.6714	8.8191	26.4734	16.4684	20.8321	4.32458	9.74405	15.2943	32.2123	74.1154	9.89366	6.78509	27.9097	3.6758	12.1874
268	134.017	5.58403	3.01796	12.4297	4.91851	49.2718	18.622	10.8402	12.3188	7.02271	16.2748	14.5431	2.72924	1.43347	14.6167	12.8849	36.816	8.70473	37.4033	17.7037	13.8852	6.59254	12.0459	18.1125	5.22641	18.5212	17.3703	10.8775	22.3007	2.60196	4.92353	6.70172	16.3054	5.16187	16.4022	8.56095	24.8492	17.5333	19.2939	5.92727	9.12019	15.8967	38.2143	77.5682	11.4318	7.64559	25.4896	3.28857	11.0903
269	134.517	5.60487	2.29729	12.4835	5.23044	50.3904	23.9034	11.5716	13.5128	7.43145	15.6079	13.9407	2.51412	2.15414	16.4883	11.336	32.5134	7.98406	41.8133	18.5427	15.8644	6.81843	12.3256	18.0588	5.65666	16.6604	15.3158	11.9962	24.8499	2.25775	3.03042	6.52962	13.5841	6.33431	16.0472	8.41036	22.9991	16.1458	17.8741	5.3787	8.98036	18.3706	41.3874	79.5904	13.3679	8.35551	22.3165	3.0842	10.7138
270	135.017	5.6257	3.63107	12.4405	6.80086	49.7558	26.1945	13.2281	16.1481	8.29195	15.4036	13.4782	2.57865	1.7454	15.0684	11.4005	30.5666	7.98406	44.9542	17.9834	17.8005	7.03355	12.2933	18.3062	6.03313	18.8654	13.9283	12.6308	29.1417	2.61271	3.65428	5.36794	11.4328	8.30271	16.6496	7.49607	21.9988	14.9948	18.8637	7.41164	7.16254	19.898	46.615	86.7648	16.8422	9.94744	20.4771	2.21294	9.68122
271	135.517	5.64654	5.27678	11.3433	6.08019	50.982	29.3783	13.852	15.5565	7.24859	13.8224	12.9619	1.57832	2.38002	14.2187	10.2066	27.0923	9.82338	47.127	17.338	19.1773	8.45338	15.0684	15.8215	4.47346	20.9414	13.412	14.4163	30.9703	1.50481	4.05227	3.80828	9.34607	9.69027	15.5202	7.24868	21.1706	14.2957	19.0358	8.42273	5.31246	23.0711	52.0469	93.5521	23.0916	8.95786	17.9709	1.75042	7.94945
272	136.017	5.66737	4.98636	10.2892	5.47784	56.102	31.8523	14.0671	15.4812	8.19515	14.1021	12.3058	2.77227	3.4449	14.8103	8.56086	24.9518	10.7915	50.7303	15.4556	21.5114	7.70044	16.1548	14.6383	4.46271	22.8667	12.8849	15.5888	32.5515	1.24666	2.37428	3.22744	8.50708	11.8523	15.5202	7.65742	19.428	11.6711	16.7124	9.10038	4.80691	24.0607	51.0143	98.5537	28.9431	8.95786	16.9598	1.06202	7.91718
273	136.517	5.68821	5.3951	9.12754	4.80019	56.2418	33.939	14.7878	17.4926	7.91548	13.6395	12.1121	4.02	3.92893	16.0365	7.31313	23.6503	11.0711	53.1935	13.8099	22.4042	7.61439	17.4993	14.2725	4.63481	23.9209	10.6153	16.0083	32.5299	2.09641	2.67546	2.75416	6.53867	14.1219	14.3262	7.0228	16.3087	9.92861	13.9158	9.02508	4.11851	25.5235	50.9067	95.6926	34.2674	11.292	14.4213	1.52454	6.80928
274	137.017	5.70905	4.90031	7.58939	4.78943	54.0045	32.0889	14.4328	19.9343	9.29229	11.2947	11.9831	3.70807	6.61801	16.2731	6.96893	21.6496	10.415	55.5276	13.4872	22.415	8.9912	21.3071	13.8315	6.48489	24.2005	9.57195	16.9871	32.3256	1.77372	4.26739	3.28122	3.78506	16.0365	11.4435	4.74246	14.8351	7.42239	13.066	9.3908	2.36523	28.5353	45.9588	93.5305	34.1491	10.5713	11.6032	1.51378	5.94878
275	137.517	5.72988	5.3951	6.65359	5.95111	52.2513	27.8509	11.8836	22.333	10.981	10.8321	10.0362	3.78336	8.07011	14.294	6.14069	19.821	13.4698	58.1952	10.8412	23.1679	8.98044	26.8896	14.5952	7.66809	23.7488	8.64691	18.0412	33.5195	1.59086	4.62235	2.25937	2.7417	16.3484	9.32456	3.80666	13.7057	5.95954	10.42	9.08962	2.83851	30.5037	40.5376	88.389	35.5905	11.1091	11.3881	1.52454	5.66912
276	138.017	5.75072	6.34166	6.16956	6.2738	49.4654	25.6674	12.8516	21.0099	14.1864	11.2301	9.06811	5.20319	7.91952	13.5518	4.98977	16.7232	12.7706	57.9478	9.72254	23.9424	8.70078	31.1383	15.6924	9.20624	25.459	6.34506	18.8479	33.9713	1.61238	4.82672	2.28088	2.52657	17.6284	8.99111	2.13943	12.0492	5.76592	8.67748	9.2187	1.8812	29.2452	37.2355	85.3558	35.7841	13.1528	9.84991	1.0405	4.2708
277	138.517	5.77155	6.54603	5.51342	6.96221	46.346	24.5918	13.013	20.4506	15.5632	10.9182	8.42273	5.49361	7.41397	12.7343	3.75279	13.0983	13.0933	54.7747	8.4533	25.4483	8.89439	35.7528	13.6917	11.4113	26.5239	4.76388	19.375	31.2607	1.93506	7.46202	2.72189	2.51582	16.983	9.06641	2.48364	10.8015	4.18475	7.66638	9.19718	2.42977	29.3098	34.4926	84.8825	34.1814	17.1111	7.53731	0.545712	3.72223
278	139.017	5.79239	7.62166	4.55611	8.33901	46.1739	19.7192	13.8197	21.5908	17.4563	10.5202	8.2829	7.73092	8.22069	12.2503	3.96792	12.6896	13.7817	52.6127	7.47447	29.9336	10.1314	38.2052	12.9065	14.7672	27.5242	5.11884	18.5145	30.54	1.34347	9.02168	2.52828	3.04288	16.8862	7.90473	3.25809	10.5003	3.20592	7.17159	9.9071	3.68825	26.8681	34.6432	79.9131	31.1481	19.2301	6.73059	0	2.82945
279	139.517	5.81323	7.11611	3.68485	9.85565	44.8402	15.9545	13.7767	21.7521	18.263	9.95012	8.13231	9.32286	7.81195	11.5619	2.95683	11.5279	17.5894	51.6876	6.93666	32.0634	12.7559	39.5498	12.8204	17.3595	27.4167	4.10775	19.2029	27.6573	0.633552	10.3447	2.10878	2.75246	14.2187	5.36624	2.70952	10.2637	3.41029	5.69798	10.8859	5.37699	26.4378	32.5887	73.8465	24.9202	19.0042	5.87008	0.545712	2.56054
280	140.017	5.83406	7.22367	3.76015	13.3299	38.9565	14.739	14.1962	20.9669	20.0271	11.7787	5.80895	10.0005	9.37162	10.981	2.62338	9.86067	23.699	47.5787	6.31279	37.3125	13.1754	41.7225	11.25	20.296	28.2126	3.88187	21.6446	25.0651	0.913216	10.7104	2.15181	2.28994	11.9491	5.45229	1.38649	9.67208	3.66844	4.79445	11.7895	6.19447	26.4916	29.2435	70.5228	21.973	20.0261	3.81563	1.32017	2.88323
281	140.518	5.8549	7.62166	4.42704	13.8678	37.9884	12.5125	13.3895	21.4725	24.6738	11.0795	5.3787	9.6563	10.9636	9.33531	1.89195	9.29059	27.6358	43.8355	5.52758	40.733	12.444	37.0758	10.7552	24.3726	29.1269	2.67716	25.3125	22.2899	1.92431	10.8287	2.96928	3.65599	11.8523	4.11851	1.93506	8.67174	3.335	3.48218	12.4563	6.45262	24.8351	30.1793	68.4468	17.7135	19.6389	3.40689	1.42773	3.44256
282	141.018	5.87573	8.28855	3.67409	15.4704	34.8045	11.5659	11.1199	21.8704	26.9004	10.9397	5.33567	9.11849	11.3723	8.60388	2.54809	10.1511	30.4647	40.6086	4.35515	39.3131	13.4658	36.1615	11.2823	30.8694	28.5783	2.12859	28.6469	21.3326	3.08599	9.15075	2.79718	5.16187	11.7555	2.41901	2.46212	7.72518	3.36727	2.55714	12.381	7.74338	24.1252	31.8788	66.2956	17.7995	17.6705	3.44991	3.32084	3.49634
283	141.518	5.89657	7.50334	3.16855	17.1269	29.4802	9.9417	10.5283	23.9357	28.062	10.2836	3.93735	8.91412	13.0288	7.18405	2.01027	11.7538	35.5417	38.9629	4.77464	38.9151	14.1327	35.4839	9.77641	31.4395	28.7504	2.58036	30.9057	17.8153	2.62347	9.60252	2.37769	4.97901	11.5188	1.64456	2.70952	6.6388	3.41029	2.2237	12.6715	10.9918	22.4903	30.2654	62.789	16.7347	15.8634	1.69664	2.58941	3.23819
284	142.018	5.91741	8.62199	2.95342	17.3636	27.5655	7.60758	10.2916	23.656	27.2661	10.6493	3.95886	8.98941	16.7827	5.6459	1.68758	11.6462	38.1232	38.5004	3.29027	40.7222	14.1757	34.9138	8.79759	35.3118	29.1054	2.37599	29.4967	16.1481	2.49439	11.5817	1.9797	4.73162	10.895	2.12859	3.64532	5.71376	2.46374	2.50336	12.2089	12.4654	22.103	27.7269	61.8102	13.7767	14.8846	0.911427	2.8368	2.78643
285	142.518	5.93824	7.62166	2.20048	18.2456	24.8119	7.22036	9.39887	23.0321	26.298	10.4879	4.70105	8.22571	18.8694	4.67783	2.26842	12.0765	38.5857	36.3491	2.12859	41.1847	14.208	36.183	8.88364	37.6029	27.7716	1.60153	28.6899	14.6745	4.25843	11.8183	1.95819	4.3659	10.5185	1.99952	3.4517	5.08989	2.63584	2.63244	12.2412	11.9061	18.0802	25.4788	52.0112	11.249	15.1858	1.61059	3.97697	2.09802
286	143.018	5.95908	5.96519	1.29695	20.3538	22.5208	6.94069	7.64559	23.9357	26.298	10.2943	3.93735	9.96823	18.6436	2.65565	2.9138	14.26	44.2005	33.8967	3.09666	40.421	15.047	36.3014	6.23759	36.7639	28.7827	1.74136	31.0563	13.2439	6.05473	13.5608	2.42071	5.58136	11.1854	1.12825	4.27994	4.62737	2.45298	2.77227	10.531	14.5521	17.0583	22.9403	47.9346	8.51685	17.0251	1.46	4.23512	3.14139
287	143.518	5.97991	6.37393	2.3188	17.8691	20.2513	6.58574	5.68794	24.1293	24.5125	8.88525	4.83012	11.7753	19.1599	2.38674	3.61296	14.5612	47.0187	30.7451	2.41901	39.6358	16.1011	32.9454	4.60263	35.9894	27.6533	1.60153	31.0671	10.7162	7.00128	16.2392	3.0876	5.09733	10.497	0.353801	4.62414	4.24014	2.96928	2.43882	9.50912	16.0365	17.779	20.3696	40.9107	5.86005	18.1115	1.37395	4.76218	4.49668
288	144.018	6.00075	6.97628	2.87813	19.5686	18.0785	7.01599	4.34341	24.9575	22.8345	7.74508	5.00223	13.8835	18.6113	1.73061	3.79582	16.0455	49.6432	25.8187	3.20422	39.6788	14.7996	32.343	4.23691	36.7962	25.0288	1.44019	28.5178	11.0604	7.61439	18.4872	3.47483	4.31212	9.05565	0.945398	6.26985	3.59476	3.63618	3.32084	8.86374	16.983	15.1114	17.0351	34.3816	5.92458	16.3474	0.90067	6.00991	4.66878
289	144.518	6.02158	5.38435	2.17897	20.9884	16.2176	5.61767	4.09601	26.6355	21.2425	6.00256	5.97029	17.4654	20.257	1.67683	4.57027	19.337	49.9121	23.0974	2.2254	40.0553	15.047	32.6227	3.58078	35.2042	25.0933	1.54775	28.3135	9.61901	8.45338	20.305	3.73298	5.71044	7.4422	1.39716	6.64633	2.41157	4.89466	4.08454	7.30407	18.1985	14.5951	14.2815	28.4119	5.39752	14.6264	0.61025	6.95647	6.04559
290	145.018	6.04242	4.39477	1.85628	21.2143	13.8405	4.48826	3.59047	29.4967	20.7693	3.65769	6.12088	18.3581	21.2143	2.9138	4.10775	20.5632	47.9007	22.0002	1.02069	37.2587	16.4346	33.9242	3.53775	35.7635	21.8987	1.41867	28.0983	8.51111	8.3996	21.5528	4.04491	7.65733	6.26977	1.55851	7.94784	2.88485	5.16357	4.52554	7.48693	17.3057	13.1646	12.184	20.8932	3.06341	15.0459	0.599494	8.98941	7.21802
291	145.518	6.06326	5.34132	1.69493	21.1928	10.6029	2.78876	2.2782	28.4856	19.3817	3.35651	5.7229	18.8207	23.172	2.96758	3.89262	21.5097	47.1047	20.5481	0.622709	34.9246	16.5959	32.3646	2.30078	33.8274	18.4244	1.10674	26.4204	8.1454	8.93742	23.4781	4.28155	9.99145	5.45229	1.78439	8.8191	3.17527	3.90508	4.48252	6.50811	17.1767	10.2388	9.09697	16.5584	2.88055	13.7552	0.889914	7.92454	7.7666
292	146.018	6.08409	4.1151	0.780649	18.9662	10.2049	3.32658	2.28895	28.4425	18.4244	3.46407	5.48626	18.9175	22.2039	1.25733	2.75246	24.5323	45.3084	18.0634	1.60153	31.9343	16.37	30.9232	1.67691	30.095	15.6278	1.17128	25.2264	6.45666	10.2497	24.2096	4.10945	11.6479	4.35515	2.37599	7.99086	2.34703	3.10912	4.92353	5.22811	18.7148	7.32388	8.0321	13.2885	3.37534	12.7763	0.793107	8.15042	9.99315
293	146.518	6.10493	4.06132	1.60888	18.6113	8.87109	2.44456	3.77332	25.9041	17.7145	3.51786	6.89533	17.3363	21.6015	1.22506	3.65599	27.6408	40.0916	15.4496	1.26809	28.2987	15.5418	29.5034	1.91355	28.1588	13.8637	1.89195	25.3662	5.32725	10.3357	26.264	4.60424	14.5844	4.89296	3.64523	7.87254	1.65863	3.71147	7.12857	5.2066	18.7148	6.93666	7.37596	11.589	3.93467	12.7871	1.65361	8.25798	11.4022
294	147.018	6.12576	4.16888	3.26536	17.6325	8.83882	1.39044	2.25668	23.8066	16.0688	1.7108	7.57298	14.6042	21.0422	1.59078	4.46271	29.3941	38.575	15.2238	1.17128	26.1582	14.208	26.1582	2.06414	23.6842	12.9172	2.04254	22.6126	4.16557	10.5401	27.2429	5.23886	19.2311	4.23683	3.38708	6.75389	1.55107	5.27113	7.25765	4.52895	19.7904	6.91515	5.57966	9.42701	2.74072	11.0016	1.95479	9.16151	10.8967
295	147.518	6.1466	2.53393	3.21157	16.6644	8.73126	2.21868	1.36391	24.3767	14.7565	1.43113	8.91752	14.9484	19.9773	0.644221	5.97935	31.8573	35.4019	11.5344	1.19279	22.0493	16.0904	23.3078	1.49406	20.5541	11.6372	2.7417	20.0957	3.77834	10.9704	26.705	6.68021	20.9199	3.24725	3.92489	8.71154	0.884176	4.91618	9.76386	2.9908	21.8234	4.58103	5.33227	7.61996	2.90206	10.851	2.26672	9.55949	10.1007
296	148.018	6.16744	3.35141	4.06132	17.256	7.54807	1.02473	0.987441	23.0859	13.0032	1.40962	9.40155	16.1746	19.7084	0.902372	7.19481	32.8254	31.0886	10.3942	0.439851	19.6614	14.9502	20.9736	1.60162	19.9733	9.70103	2.82775	15.535	3.45565	10.4971	27.0708	8.0355	24.0607	1.64456	4.89296	9.62582	1.40048	6.37903	13.1413	2.36693	24.9642	4.10775	4.51479	8.07172	2.42879	8.17265	3.26706	11.1729	10.1545
297	148.519	6.18827	3.13628	4.0183	15.6748	5.85933	0	1.40694	19.8052	11.9491	1.60323	9.88559	14.8946	16.5353	1.02069	7.06573	33.9333	29.0341	8.97436	0.902372	18.263	18.3922	19.0375	1.68767	20.2852	8.9696	2.35447	13.9753	3.38036	10.3572	28.2432	9.91786	26.3948	2.3975	7.77565	9.1633	2.39006	9.26172	15.1958	1.70004	24.9212	3.15044	2.15916	8.14701	1.46072	6.74206	4.27815	12.6788	11.1333
298	149.019	6.20911	1.99611	3.7709	14.5346	6.07445	0	1.76189	18.9447	12.1104	1.2913	10.3158	12.9047	15.3521	0.547414	7.39918	33.4708	28.2812	7.83419	1.33262	15.617	17.9082	16.2839	1.35422	19.941	7.80792	2.58036	11.0604	3.49868	9.30313	29.136	13.2523	27.3199	2.24691	10.9165	9.55053	2.09964	14.9195	18.0892	1.78609	23.6197	2.36523	1.22336	8.05021	2.81601	6.51618	5.36454	14.1524	11.9508
299	149.519	6.22994	2.25426	4.66367	12.0392	6.28958	0	1.18105	17.4926	11.1962	0.161889	11.7357	11.5602	14.3625	0.482877	9.01262	33.5353	25.7535	5.41402	1.51548	13.5303	16.5206	15.0899	1.92431	18.7793	5.62439	2.70943	9.07044	2.62742	9.42145	29.6092	15.4143	27.4812	0.439851	15.1007	10.2497	2.0351	17.06	21.1333	2.38844	25.5773	3.0859	1.39546	8.57727	1.75114	5.23618	5.55815	16.3575	11.413
300	150.019	6.25078	1.56586	4.07208	11.2217	5.49361	0	1.19181	14.1044	10.142	0	11.2516	9.77462	13.943	1.37565	8.94809	32.6855	25.6889	4.28461	1.24657	10.2496	15.9398	13.982	2.45137	19.1558	5.67817	2.75246	8.85532	2.61666	9.36767	31.2227	18.1787	27.7071	0.698003	16.456	10.723	2.68048	20.5451	22.4993	2.27012	23.9101	3.69901	1.94403	8.82466	1.97702	5.26845	5.09563	19.1541	12.1552
301	150.519	6.27162	1.00653	5.26603	11.8348	3.91244	0	1.88021	11.8025	7.53901	0.0435701	11.1333	8.38706	12.4479	1.40792	9.62573	32.7608	24.4304	3.82209	0.977667	8.42103	14.2295	13.3904	3.55927	19.016	6.28052	3.49464	8.01632	1.84221	8.52868	30.4482	17.6086	24.6738	1.0422	17.1767	11.6265	2.96014	23.9871	25.425	1.79685	22.1246	2.79548	2.28823	8.76012	2.1061	3.80559	4.75143	19.3155	14.8227
302	151.019	6.29245	1.70569	6.73964	11.4046	3.22403	0.626745	1.28862	12.3834	6.20523	1.25903	12.6284	6.99949	12.136	1.06372	10.7551	34.4711	24.8499	5.97335	0.601196	6.72153	12.4547	12.7881	3.94649	16.4667	4.40893	4.0217	7.19885	1.34742	8.33506	27.5871	18.9316	22.8345	1.85968	17.9404	11.5512	2.94939	26.7084	27.415	1.37735	21.619	2.89229	1.20185	6.81323	3.25702	1.53601	6.21428	18.8529	15.0486
303	151.519	6.31329	1.91006	8.43914	10.9205	3.6005	1.53027	0.697021	12.1898	4.43044	1.25903	12.6715	6.46168	13.8032	0.956154	10.013	39.6879	23.0644	6.37133	0.956154	6.36657	11.8309	12.218	4.31221	16.1548	3.61296	4.4412	4.67111	1.63784	8.34582	24.3064	19.5985	21.8664	1.48321	20.6187	11.8631	3.05695	28.6661	29.2005	1.30206	21.7911	4.74237	1.71815	6.63038	3.61198	1.81568	7.05328	19.2294	15.5542
304	152.019	6.33412	1.50132	8.84788	9.12422	3.79412	0.777333	0	11.0066	2.52657	0.764242	13.0049	6.13899	12.8351	0.536658	9.13094	40.9571	20.0849	5.33872	1.64456	5.5491	10.7445	11.863	5.29103	13.2291	4.87145	5.80725	3.21901	1.90674	6.05473	23.6072	19.577	19.4785	1.54775	22.856	11.691	3.49796	27.8163	30.6849	2.04424	20.3498	3.96792	0.911427	7.72752	3.39685	0.514163	8.80655	19.1864	17.1353
305	152.519	6.35496	1.99611	8.62199	8.4896	5.14941	1.16456	0.535676	9.24254	2.70943	0.420041	12.8221	4.7084	10.8775	0.482877	9.60422	41.9037	18.6651	4.62881	1.59078	4.47346	10.325	11.6694	7.2917	9.78708	5.24792	5.31246	3.56322	0.433131	4.27994	21.94	21.3733	18.6288	1.66607	22.0278	12.9388	3.67006	29.333	32.9975	2.13029	19.543	4.89296	0.707057	6.18937	3.53668	0	10.9793	19.9393	18.6412
306	153.019	6.3758	2.67376	8.61124	8.16691	6.31109	1.41195	1.06273	9.52221	1.12825	0	13.661	3.61126	10.6839	1.50473	9.98069	42.8395	16.6429	4.81167	1.54775	3.31178	9.73338	9.99145	8.14145	8.98036	6.07615	5.36624	3.64927	0.66977	3.19355	17.3793	23.3632	17.4133	2.62338	22.06	11.8201	4.79947	29.7525	35.6005	1.76458	17.4993	5.23716	0.771595	6.58735	4.50475	0	13.335	20.3266	18.1357
307	153.519	6.39663	1.74872	12.1501	7.51078	6.42941	1.25061	1.52526	8.12389	1.54775	0	15.1347	3.43916	8.80153	0.256994	10.6799	40.2472	15.3951	7.69436	2.17162	3.78506	9.00196	9.00187	9.19557	8.14136	4.97901	7.14103	4.01498	1.88523	3.33338	15.4755	23.0513	15.1975	2.53733	20.7155	13.0141	5.04687	28.4295	33.9763	1.31281	16.8002	5.08657	1.10504	7.98567	4.04223	0.385088	17.175	18.2398	16.6728
308	154.019	6.41747	2.24351	11.7198	6.40288	7.10706	2.01431	1.67584	6.13397	2.30069	0.721217	14.6937	4.51479	8.05935	0.203213	13.1861	38.7951	13.1256	9.44763	2.24691	2.35447	8.84061	7.98002	10.7983	6.9259	5.1296	8.44254	3.47716	3.12221	2.95691	14.9054	21.6637	13.6593	1.56926	19.855	13.2292	5.73527	24.4389	32.5027	2.18407	15.219	6.68926	0.556469	9.10433	3.70879	1.25635	20.0576	15.4217	18.5552
309	154.519	6.4383	2.88888	13.0428	6.82237	6.78437	2.47683	2.22442	6.03716	1.62304	0	14.3064	4.13832	7.16658	1.78439	12.6483	38.8704	11.9962	9.44763	1.47246	2.04254	9.03422	6.59246	12.2504	6.32355	5.71044	9.37834	2.79952	2.99313	2.33305	13.1844	19.8459	12.7128	2.61262	20.7262	12.3041	5.24048	23.9979	31.3303	3.59315	12.6805	6.70002	0.986721	12.7507	4.87047	2.11685	20.7676	13.3995	18.6735
310	155.019	6.45914	2.20048	12.5265	7.2096	7.25765	4.27313	2.94509	6.177	1.93498	0.839536	13.5965	3.36386	5.81128	1.6338	11.9706	38.4832	12.3619	8.94209	1.53699	3.27952	9.26011	5.10809	11.8416	6.02237	4.49498	10.1528	2.13263	2.6812	1.10683	10.7427	20.857	12.8956	5.19414	19.1343	11.7448	5.08989	23.2879	27.3397	4.08794	13.6809	6.86136	1.86874	14.5793	5.1824	2.18139	20.6923	12.3346	17.9636
311	155.519	6.47998	2.30804	11.4401	6.20927	6.82739	6.48893	2.25668	4.92927	2.06405	1.12996	13.7363	3.2563	4.00422	1.83817	11.82	38.1605	12.1037	10.491	2.08557	3.19346	6.62481	4.80691	11.1855	4.14002	3.56994	9.72254	3.42338	2.34775	1.20364	10.377	19.9965	11.5726	7.91548	19.5108	11.293	7.56384	21.739	27.5225	4.26004	13.5088	7.0012	3.85865	17.0855	6.20425	1.75114	20.8751	11.5064	18.2647
312	156.019	6.50081	3.57729	12.86	6.70406	7.4405	8.09162	1.67584	5.49935	0.977667	0.226427	15.1669	2.86907	3.7891	3.45162	12.8956	38.2896	11.9209	11.8678	1.51548	3.258	5.79658	5.76422	11.1962	4.32288	3.92489	9.88388	2.8533	2.98237	2.09641	7.53731	16.8342	9.85162	8.11985	19.102	10.3357	9.0267	21.5562	27.4042	5.07752	11.0993	7.03346	3.63277	20.0542	8.32324	2.66542	20.4771	9.08622	17.7162
313	156.52	6.52165	5.28754	14.3981	6.90843	10.1188	8.60792	0.299037	5.49935	1.0422	0.215671	13.22	2.6647	4.10103	4.57027	13.2506	38.0314	13.2009	14.6322	1.37565	2.90304	5.89338	6.01162	12.842	4.49498	4.2691	11.3467	1.64859	4.15481	0.934729	6.22504	15.296	7.89397	7.46372	17.0368	11.0994	10.0808	20.2654	25.1239	3.78676	9.81935	7.29162	6.13899	24.0771	10.9585	4.78442	19.8425	7.5158	15.8446
314	157.02	6.54248	6.21258	14.9359	5.44557	9.98975	10.415	1.79416	5.21969	0.644221	0.645923	12.7253	1.54605	3.68153	4.52725	13.6916	35.0412	12.6415	18.7411	1.75212	3.38708	4.74246	7.13027	15.886	3.88187	3.54842	11.4758	2.35851	5.84355	0.655065	7.28991	14.4032	7.61431	9.67952	16.7679	10.1959	10.6186	19.8029	24.6291	3.79752	7.73262	7.10876	8.35479	26.6694	14.5404	5.36526	20.6277	6.12823	13.6288
315	157.52	6.56332	5.10468	14.979	5.27347	11.8829	12.5985	4.31114	4.88624	1.27884	0.818024	12.8651	0.513444	3.30506	5.23716	14.4983	32.5995	12.0069	23.7105	1.30036	5.25867	3.05372	8.16288	18.3277	3.61296	2.35447	10.3894	4.12254	7.9733	0.601283	7.97832	13.4782	5.10809	10.3249	16.8647	8.88364	11.619	17.06	24.898	3.8513	6.93666	7.53901	10.0973	27.7665	19.3377	6.58072	20.0146	3.98773	11.413
316	158.02	6.58416	5.27678	13.1504	4.3054	14.3353	16.7504	5.38677	5.84355	2.46204	1.01164	9.85332	1.49227	1.20758	5.63515	13.2614	32.9975	11.3508	29.0994	2.47279	6.18372	2.04263	9.75481	20.167	3.29027	2.30069	11.0348	5.62843	11.4799	0.98851	5.89159	13.3706	2.67716	9.92691	16.4883	8.25977	12.6731	16.5975	25.823	2.9908	6.36657	8.65767	12.0657	30.5631	23.8553	9.22677	19.1971	3.37462	11.2194
317	158.52	6.60499	4.91107	12.817	4.62809	16.024	20.4721	5.65568	6.38137	2.02103	0.635167	8.39046	1.40622	0.938677	5.7212	11.8953	29.0176	9.89868	33.6708	1.7091	7.35615	2.27927	11.6264	22.8561	3.70977	2.87078	11.0993	8.3175	12.4049	0	6.90269	14.4893	1.44019	10.099	14.9178	8.06616	13.4475	14.1128	25.2745	3.95886	4.93599	10.2711	14.5827	32.2949	31.729	12.3031	15.7874	3.26706	10.5525
318	159.02	6.62583	6.35241	12.6771	5.23044	20.7245	23.2903	6.86038	6.28456	1.77363	0.699705	9.0466	0.986721	0.66977	5.34473	9.30304	26.4361	9.26406	35.9512	1.8812	7.07649	1.64464	10.895	27.2016	4.52725	2.83851	11.1209	9.13498	17.2452	0	6.41865	13.9407	2.9891	11.7125	12.9817	8.37809	15.4159	12.0906	25.0378	5.74441	3.6775	12.8849	15.1635	33.8438	36.0207	11.7222	16.8738	2.69697	9.27248
319	159.52	6.64666	9.66536	14.9575	5.69296	25.8983	28.6254	7.89299	7.01599	2.38674	1.8829	8.35819	2.16991	0	4.82842	7.39918	25.6187	7.56456	36.1233	4.20456	8.47481	1.55859	11.4543	30.3425	6.37733	4.52725	10.2819	11.3615	19.7407	0.138762	4.91277	12.7683	3.78506	14.3047	12.2718	7.41002	15.7601	11.7142	23.3383	5.7229	3.39783	15.6923	16.5834	35.6186	39.1185	11.9158	17.0351	1.91176	8.31517
320	160.02	6.6675	12.505	14.1185	5.31649	29.4264	31.0993	9.86139	8.50036	2.23615	2.40996	8.14307	3.29933	1.16456	6.81834	7.25935	23.1985	7.24187	36.2631	5.80725	9.20624	1.51557	10.8627	34.8924	6.22674	6.48489	9.3138	12.4694	18.4499	0.192544	4.43949	11.3592	1.78439	16.101	11.7017	5.63523	14.9749	7.70206	21.7894	6.31449	4.11851	17.1767	17.8203	37.1568	44.615	11.7868	14.8624	1.84723	6.59416
321	160.52	6.68833	16.0546	13.1074	5.28422	30.1363	29.5504	10.9155	7.26338	3.47313	1.38811	5.65836	1.68588	1.88523	8.87279	5.75346	23.704	6.66103	36.8547	7.93699	9.55044	1.92431	11.3037	38.6786	5.16187	6.01162	9.21699	14.8466	18.4392	0.450695	4.86975	10.6493	1.67683	18.9622	11.1639	3.74212	12.9097	5.60458	19.9931	6.27147	3.15044	16.94	18.0785	39.0499	47.6805	12.1417	12.496	0.674788	5.45399
322	161.02	6.70917	18.8943	12.1823	4.39145	30.6096	29.701	11.5071	6.01565	4.39817	1.86139	6.13164	2.10538	1.55179	10.6476	4.60254	24.2418	7.36019	37.0375	9.76557	10.6691	2.32229	11.9491	37.8826	6.12994	5.85027	8.36725	16.4278	20.4076	1.33271	4.96655	8.60559	2.19313	19.1128	7.65733	3.12901	11.9632	5.31416	16.8738	6.99214	1.34338	20.78	18.3474	42.5564	48.0355	11.9589	9.79613	1.50302	5.10979
323	161.52	6.73001	21.465	9.80519	5.53162	34.9229	31.1209	12.0879	8.74775	5.97935	1.92592	5.15281	1.67512	1.51952	11.7985	3.38708	21.7356	7.86574	36.7256	12.7666	12.1535	1.53708	11.6156	36.7425	8.00153	6.74304	7.57128	18.3854	22.6234	2.01036	4.49328	7.88491	2.55884	19.3064	5.73195	3.36565	12.2966	4.42139	14.5719	6.62643	0.977667	22.899	20.0361	42.18	48.7239	10.6036	8.11815	0	4.32458
324	162.02	6.75084	22.5837	7.83678	6.0049	35.0197	29.5289	13.2711	9.48994	6.51716	1.90441	5.04525	2.33126	0.917165	12.702	3.35481	20.8536	7.10204	37.414	16.6711	15.2405	1.58011	12.702	35.3979	8.36725	6.01162	8.378	23.4409	22.3115	1.94582	3.23479	5.84122	0.784053	21.6405	3.39783	2.56969	11.9201	3.53937	14.2923	7.02441	1.14977	24.5232	21.4022	43.4492	46.3683	9.42038	6.35412	0.373612	3.44256
325	162.52	6.77168	22.4008	7.13762	6.49969	35.6758	27.8402	13.0345	9.31784	7.64657	2.19483	5.74441	2.50336	1.59481	13.1968	3.5054	20.5094	7.47851	40.2537	19.9195	17.2412	1.45103	13.7669	34.5267	7.90473	6.65699	6.45262	25.9578	21.5262	2.72027	1.40622	5.1313	0	21.5114	3.37632	2.18246	11.2425	2.7434	11.9366	8.29365	1.50473	25.8678	22.0153	43.9763	45.9703	11.7222	5.07412	1.2126	3.45332
326	163.02	6.79251	24.0035	6.26636	5.27347	35.665	26.1192	12.0772	8.85532	8.84052	2.49601	5.3034	3.48218	2.65969	13.9605	3.77431	19.1971	9.29632	39.5975	21.6513	18.7363	1.8275	15.0792	31.0846	8.60388	7.91548	6.36657	29.8946	23.4516	4.09708	1.93328	4.16323	0.837835	21.6943	3.4301	2.19322	11.662	1.75382	10.6136	9.6597	1.34338	25.6634	21.2946	45.9769	46.8631	12.9269	4.67613	0.201511	2.63584
327	163.52	6.81335	24.2294	6.56754	5.04758	35.7511	24.5918	12.3676	8.32826	10.6046	3.13063	3.34575	4.9558	4.86473	15.2405	2.9891	16.5726	9.56523	37.3602	23.6304	18.7471	2.68801	16.3377	26.4487	11.2284	6.70002	5.94708	33.9283	22.376	3.98952	2.1484	3.00155	0.848591	21.8879	1.38641	1.56935	10.425	1.72155	9.19378	11.456	1.51548	27.137	17.0029	46.6653	45.2496	12.6365	3.03042	0	3.45332
328	164.02	6.83419	24.3692	4.7067	6.29532	33.3955	22.021	12.174	7.89801	11.2499	4.615	2.60357	5.78403	5.42406	14.5414	2.08557	13.7652	9.66204	38.0702	25.6956	19.2634	2.65574	16.9185	25.1041	11.8415	6.34506	4.21531	37.7467	20.4291	6.05473	3.75109	3.17365	0.956154	21.4792	1.06372	1.62313	9.97325	1.90441	8.26874	13.4137	1.92422	28.2556	17.1427	48.6875	43.3888	14.3037	2.18067	0.674788	3.17365
329	164.521	6.85502	25.0361	3.5988	7.87649	29.577	19.5471	11.5824	6.99448	10.8627	6.14239	3.49634	6.4079	5.1659	16.1441	0.956154	12.9262	10.4795	35.5209	25.7817	20.78	3.0107	17.0906	22.5764	14.7242	6.43111	4.25834	37.8543	19.063	7.48532	4.31042	2.13029	1.41867	21.1242	0.547414	1.71994	10.3067	2.75416	8.63445	14.5968	1.53699	27.3414	17.3148	49.9245	44.6688	14.0779	2.15916	0.0831915	3.42105
330	165.021	6.87586	22.8203	2.22199	8.88758	31.2442	16.6429	10.8617	6.80086	11.2822	5.86273	3.00155	9.66706	6.51044	15.4556	0.805566	12.4637	10.3182	33.1868	24.1467	22.1568	4.14011	18.5535	21.6191	16.1978	7.35615	4.54876	38.3383	18.4499	8.3996	4.35344	1.48491	0.450608	19.7259	1.19279	1.1391	11.307	2.01197	6.96723	14.6184	1.48321	26.3841	17.3471	46.8912	42.2163	14.0456	2.5679	0.567225	3.45332
331	165.521	6.89669	21.9921	2.28653	9.4254	29.5232	15.2876	11.0984	6.80086	12.9279	6.49735	2.50676	11.8506	6.81162	14.6489	1.35414	13.4318	11.0926	29.5081	24.7061	22.899	4.02179	21.2103	21.1996	17.4025	6.50641	4.57027	40.5864	17.9551	9.66885	4.94504	1.35584	0.719515	18.4459	0.310776	2.4191	8.21997	1.26979	3.41765	15.0486	1.33262	23.6412	16.422	44.74	38.9679	13.6476	2.54638	0.427393	2.9155
332	166.021	6.91753	17.6358	1.20015	11.2325	27.7807	13.4483	12.1417	7.65061	17.1551	7.0997	2.06575	14.5181	7.9733	13.3044	0.870103	11.8721	10.1891	30.2718	22.4365	21.7804	4.14011	23.0066	18.8225	17.1444	5.51683	2.81699	41.3716	15.6748	10.7122	6.09596	0.549116	1.12825	18.2093	0.235482	1.9996	7.81123	0.818024	3.15949	15.5434	1.92422	24.2543	15.5938	42.2552	35.1495	13.8842	1.86874	0	3.09836
333	166.521	6.93837	15.2801	1.46905	14.2765	22.4993	12.1575	11.1199	9.89868	18.9622	6.50811	2.72189	16.2499	7.02674	10.6906	0.687246	11.9581	8.97364	26.9912	21.1995	22.5978	4.2907	24.8029	16.6604	17.4241	5.85027	1.98876	41.1242	14.4916	11.9599	6.38638	0.968612	0.76254	18.8116	2.02103	1.47254	9.09123	1.59248	3.29933	16.3609	1.73061	23.5014	16.9276	36.9309	32.9014	15.5192	1.33092	0	2.50676
334	167.021	6.9592	12.6233	2.8351	14.8896	18.1538	10.7162	11.1952	11.1357	19.5	6.21769	2.47449	17.0244	8.18843	9.24926	0.321532	11.1837	10.0062	24.1085	21.3931	24.7599	5.59221	26.5777	15.3482	15.8214	5.39851	3.32254	38.0157	13.459	13.9176	6.98874	0.527604	1.40792	19.5968	2.46204	1.7307	8.21997	1.93668	3.18101	16.092	2.62338	23.1034	17.659	32.1228	28.4375	13.497	0.448906	0.0616789	2.45298
335	167.521	6.98004	11.2143	2.26502	13.9753	16.6264	9.6728	10.7972	13.3622	20.5972	6.76626	2.90475	18.8207	10.6624	7.96926	1.33262	9.84991	10.7269	23.4093	21.1027	26.0936	6.24834	29.5249	14.0682	14.5414	6.11918	3.49464	36.5851	12.3404	14.2295	8.70975	0.323234	2.52657	18.5857	2.62338	1.66616	6.20855	1.5387	3.37462	15.21	2.52657	23.7272	15.9918	25.9057	24.5868	12.3569	0.911427	0.362855	2.66811
336	168.021	7.00087
	Rhythmic (y/n)		y	y	y	y	y	y	y	y	y	y	y	y	y	y	y	y	y	y	y	y	y	y	y	y	y	y	y	y	y	y	y	y	n	y	y	y	y	y	y	y	y	y	y	y	y	y	y
	Period		25.8	27.7	26	24.7	25.3	27.2	24.5	27.9	26.4	25.9	27.9	28.8	27.6	26.9	25.2	25.7	27.7	27.9	26.7	26.7	27	25.4	26.6	25.9	26.9	29	25.5	26.2	27.2	25.3	22.3	25.4		25.7	26.8	25.1	25.2	25.5	24.4	26.4	26.2	25.8	26.7	25	25	25	25.4
	Amplitude		10.94	9.24	10.75	20.24	14.01	9.93	10.57	11.02	6.66	5.06	12.07	14.76	7.23	13.05	22.08	25.54	27.48	12.46	17.71	6.58	13.5	9.71	15.23	23.98	11.29	22.13	10	12.24	14.47	8.58	16.73	10.16		6.27	12.2	9.8	17.38	8.7	13.23	13.28	22.97	46.5	31.08	11.2	15.16	12.69	5.88
	Goodness of Fit		62.3	82.2	65.5	79.5	52.4	69.7	67.6	62.5	44.6	69	76.5	68.7	75.3	66.8	77.9	77.3	88.8	70.2	78.7	69.5	80.3	10.4	46.2	64.2	73.9	50.8	47.1	51.6	74.9	68	71.7	73.3		73.3	58.4	72.9	36.2	71.5	71	70.2	50.1	69.4	80.6	79	80.7	65.5	75.5
[truncated: 208 more columns]

## Sheet: Clock-KO
Raw data - Clock-/-
Single Cultured Dispersed SCN Cells
Photons/min
			Experiment 1
Plane	hrs	days	Cell 1	Cell 2	Cell 3	Cell 4	Cell 5	Cell 6	Cell 7	Cell 8	Cell 9	Cell 10	Cell 11	Cell 12	Cell 13	Cell 14	Cell 15	Cell 16	Cell 17	Cell 18	Cell 19	Cell 20	Cell 21	Cell 22	Cell 23	Cell 24	Cell 25	Cell 26	Cell 27	Cell 28	Cell 29	Cell 30	Cell 31	Cell 32	Cell 33	Cell 34	Cell 35	Cell 36	Cell 37	Cell 38	Cell 39	Cell 40	Cell 41	Cell 42	Cell 43	Cell 44	Cell 45	Cell 46	Cell 47
1	0.500062	0.0208359	28.9393	9.53186	3.34443	15.034	85.0915	18.0754	11.5264	4.49571	21.0084	19.4451	4.25359	9.54211	3.15906	18.2035	18.672	5.87472	9.75716	3.1734	18.0408	18.8364	5.58192	10.0697	9.59141	9.13874	5.53602	4.94154	19.9612	30.4174	5.57948	4.77763	25.356	10.7473	7.79421	13.5574	7.80923	11.4321	15.2097	8.75843	8.22369	6.68571	5.66026	11.1863	5.22524	10.8737	7.45743	23.7496	15.3607
2	1.00012	0.0416719	21.4697	6.90425	2.70929	14.2237	71.768	16.8385	12.4976	2.94107	14.0465	11.005	3.00466	8.71746	3.02999	17.3622	17.7685	4.57372	5.97965	2.65232	14.9215	16.9271	4.60847	6.04375	6.79029	8.23342	4.29904	4.38016	15.1641	25.5395	4.47804	4.81861	21.1518	7.44133	6.26442	10.9139	7.76792	7.64432	13.4779	6.84074	8.40194	6.10009	3.74994	16.0358	4.38625	8.9701	6.49449	22.0532	9.72259
3	1.50019	0.0625078	17.3882	7.57524	2.30977	15.9352	65.0369	17.1492	12.723	2.51082	10.8995	7.80676	2.68198	9.38435	4.29116	16.2483	16.2053	4.58908	4.39822	2.64276	13.2274	15.4939	4.62461	4.67104	7.07712	9.12978	5.23484	3.98679	16.0717	26.5181	3.81545	6.53552	19.3038	6.12863	6.53034	9.5027	12.4628	6.11539	15.8623	7.17879	10.1229	6.53034	3.30822	24.1553	4.5225	7.95506	6.85815	20.2031	8.25256
4	2.00025	0.0833437	14.6782	13.3478	2.2227	18.5406	63.8814	16.0736	15.8495	2.47066	10.6864	7.10401	3.38113	9.85762	6.81621	15.4834	16.7981	4.75299	4.12931	2.80052	11.8021	14.7651	4.3799	4.46616	8.49785	12.2984	6.14913	4.60963	22.4246	28.9029	4.17686	10.3381	17.7876	6.26912	8.56507	10.9552	20.5653	5.98478	18.6302	7.38163	11.7641	7.91073	3.35985	32.115	6.92474	7.3088	8.66111	18.9493	9.92875
5	2.50031	0.10418	14.7111	15.8678	2.40709	23.0248	63.6881	14.0717	20.7502	3.61226	11.2478	5.57662	3.69187	11.1627	9.44343	15.9662	19.7381	4.92714	3.93724	3.13994	10.0542	14.4559	5.42058	4.3842	10.806	14.9561	6.8698	5.92497	28.8112	31.1992	4.44362	14.0875	17.7057	6.89254	12.9244	12.9103	24.3722	4.8861	20.7241	8.50028	13.5158	9.70345	3.0558	35.6	9.11185	6.7644	12.8612	18.0642	15.9164
6	3.00037	0.125016	14.3765	15.6425	2.80149	28.587	66.3604	14.2868	27.0729	4.63913	13.1901	5.44037	3.9309	14.7338	10.5917	17.6442	21.4018	5.58276	4.8592	3.69927	6.45088	15.1846	6.80276	3.76443	14.7455	18.8373	5.74039	7.55583	36.8352	32.8317	4.63293	16.3002	16.3166	6.81352	19.4319	16.6277	30.4026	4.86305	22.6351	7.63363	15.4028	10.7253	2.72881	38.4397	12.8694	6.20244	15.33	19.2627	16.6335
7	3.50044	0.145852	13.513	13.5424	2.89369	32.2202	68.7596	14.7828	28.2653	5.75205	15.8495	5.66267	4.61213	16.3401	10.8955	20.001	25.2214	5.74155	6.24216	4.54543	6.04752	16.7012	7.90259	3.87712	16.7712	22.7813	5.08425	11.887	41.5075	33.3038	4.2371	19.5701	16.2592	7.54231	25.572	18.9682	30.9602	4.84	24.3239	7.84261	16.841	12.2252	2.80339	39.5829	13.9665	5.70018	20.9643	20.7809	15.0649
8	4.0005	0.166687	13.5309	12.4309	3.58004	33.9245	70.5747	17.9081	29.7486	6.02167	14.6038	5.48339	4.79141	18.8499	11.3204	22.5587	28.8403	6.03862	6.88241	5.72623	6.62119	19.2612	9.91671	4.61982	19.3483	24.5113	4.67551	14.9029	42.6455	32.2121	4.85666	20.5003	15.6733	8.14379	32.3724	19.4708	26.8505	4.60182	23.3558	6.97596	17.9105	12.1714	2.92386	39.294	15.6947	5.74936	22.3984	18.9308	13.317
9	4.50056	0.187523	13.6205	13.189	4.04615	35.4232	71.2049	19.8263	31.4451	6.55519	13.8908	6.40127	6.07021	22.8369	10.1157	24.686	33.0855	6.79157	7.337	5.88877	7.21279	21.3937	13.1194	6.5201	20.6749	25.3225	4.654	16.2059	39.7211	30.8058	6.74977	20.8076	15.8535	9.15795	37.2844	17.1922	23.8628	4.45584	22.9184	6.4781	18.3531	13.3367	2.78618	37.2964	15.7449	5.33842	23.0387	16.8656	11.7663
10	5.00062	0.208359	12.6286	16.1547	4.28688	35.9777	70.6545	28.1206	28.0686	7.12886	13.4032	7.46972	6.57815	24.7085	8.45654	26.0341	34.3189	8.23598	9.02727	5.96048	7.32035	23.4858	26.0001	8.55355	20.4911	25.7752	6.04156	16.4518	36.9024	32.994	7.96308	19.3365	16.5952	9.0921	40.4695	14.2389	18.6447	3.33411	22.0005	6.0294	18.0211	14.5498	3.40574	33.5287	14.8844	4.85373	24.4626	15.2552	11.838
11	5.50069	0.229195	12.0429	19.3764	5.24471	37.1251	67.9781	36.3552	29.2815	7.46158	14.0137	6.66659	8.00634	27.333	6.80276	23.706	36.5753	8.62526	10.4358	7.47114	8.00158	26.3577	35.6861	9.50113	21.2575	24.4934	8.00997	13.2024	36.9408	32.9841	9.40873	20.8445	17.5049	8.1394	42.4504	12.4215	15.1751	3.35716	22.2443	5.5131	17.6708	14.2928	4.44408	29.6871	13.4574	4.17937	26.3834	14.3148	11.7125
12	6.00075	0.250031	11.2452	22.1321	5.53666	35.3658	61.7302	41.2254	30.0355	9.03917	14.612	6.88171	8.39477	27.0247	6.03637	22.4391	39.5393	8.41013	16.7296	7.62412	9.11307	27.2747	43.2559	9.73674	20.881	23.0547	8.1498	12.768	39.5387	30.4272	11.1039	21.0698	17.4025	7.76622	43.7412	11.5266	12.9585	3.98718	23.9331	5.42705	17.4065	13.3785	5.51684	27.0933	15.1928	4.63948	26.5934	12.5447	10.8789
13	6.50081	0.270867	10.6984	23.848	5.70569	34.0679	61.3268	46.2271	29.9576	11.3511	15.452	7.68485	8.0661	26.7665	6.18696	22.463	38.674	9.1221	25.0465	7.64803	9.27441	31.1523	46.3187	8.96844	19.8726	22.9158	10.172	14.8291	47.433	27.8113	11.0351	20.6765	17.8696	7.05499	42.9076	11.3545	12.0429	3.81047	23.1048	6.18921	17.1361	13.014	5.88973	25.7534	16.9783	4.65002	28.3964	10.3504	11.7753
14	7.00087	0.291703	10.5132	25.3078	5.88496	36.6661	60.3772	47.8047	32.8997	12.5787	14.9685	8.67443	7.86293	25.8415	6.91032	23.9594	37.8087	10.1209	30.4566	8.27428	10.9147	32.8357	46.9991	9.44479	20.276	23.485	20.0463	18.1277	57.6899	30.7812	11.7321	18.0909	20.3732	6.37009	40.5203	11.7607	14.8034	4.25608	22.879	7.03742	17.597	12.3985	7.04281	28.4578	16.7919	4.4744	28.7959	8.58019	11.4884
15	7.50094	0.312539	10.9046	25.6202	7.23718	38.5951	57.6335	50.6431	32.1007	13.5023	14.8414	9.57796	7.85695	22.7795	7.5073	24.3227	38.8174	10.4333	34.0997	9.2065	12.833	37.7863	46.9076	11.9085	20.7063	24.6682	24.6715	21.7623	69.6179	22.3975	13.6854	14.2268	22.922	7.25694	37.5145	12.332	20.9577	3.99486	22.3591	6.6502	17.1422	10.7612	7.23212	33.1476	15.9385	4.08806	26.7829	8.4757	12.2055
16	8.001	0.333375	12.4493	27.1159	7.86207	40.5623	54.4318	47.9302	32.5801	12.5271	13.9277	11.8224	7.72549	20.7215	7.44545	23.6295	40.8539	10.5614	36.3278	9.77538	12.7254	40.2844	45.0253	13.5578	22.6558	25.3135	23.1979	22.8482	74.3046	23.1203	15.699	13.5343	23.4178	8.29306	33.4301	11.7194	23.0161	3.67217	19.2111	7.3386	16.4108	10.301	7.74842	38.6056	15.8094	3.90542	24.8417	7.97783	13.0391
17	8.50106	0.354211	12.5957	27.6178	8.16427	39.9695	56.6377	44.7929	32.8301	12.6418	12.0305	12.6973	7.23548	19.5311	6.33217	23.6056	41.6475	10.1926	43.2105	10.4925	10.8341	42.5352	39.7547	13.3068	24.8788	26.3981	25.0049	19.6111	77.2578	23.9906	17.0414	14.2432	24.7249	8.19647	30.8037	12.2219	21.2469	3.81047	19.8923	8.30974	16.9578	10.1397	8.5114	42.232	15.8166	4.05293	23.5458	6.17692	14.7781
18	9.00112	0.375047	13.0857	30.7935	9.55747	43.4163	57.4612	40.1916	30.8796	12.8024	11.6289	10.5891	6.2196	19.1941	5.91805	23.8733	39.654	9.33722	54.4919	10.7315	9.68674	42.6616	34.5486	11.9341	28.0878	27.3976	26.6937	18.4965	75.9757	22.6532	18.2031	15.1242	23.5407	7.62573	30.2809	14.473	17.9838	4.19462	18.2824	9.48371	18.3592	11.3946	9.19407	45.5143	16.0174	4.55519	23.3665	5.11973	15.4772
19	9.50119	0.395883	14.3735	35.7107	11.1146	42.7805	57.331	37.9148	30.101	12.8426	12.7557	9.60664	5.90289	18.5631	4.74293	23.4335	38.1194	9.29625	62.9688	10.5737	8.84416	42.796	29.6733	11.5039	30.5079	27.8906	26.3602	13.9563	74.3814	25.0872	19.7004	15.5093	21.8689	5.75545	28.6405	17.3574	14.7621	3.99486	17.1351	10.4549	19.0169	11.5739	9.53253	49.1345	16.5624	4.60436	22.3933	4.59113	16.4184
20	10.0012	0.416719	16.1214	37.5443	11.5704	37.5864	58.9991	32.1841	30.0519	12.4066	13.6777	10.1947	6.38095	18.5272	3.76142	23.8685	39.2763	10.1004	55.3754	11.1474	8.62007	41.1665	25.4165	12.4668	32.3903	28.3656	21.9501	11.4199	68.5615	25.9329	20.6813	15.6528	20.5167	5.48325	28.4583	18.4864	15.3817	3.77205	17.5367	11.9484	19.023	11.1077	9.78495	48.4646	16.3114	5.26818	21.1948	3.76751	16.9562
21	10.5013	0.437555	18.0964	34.9167	12.8766	31.1302	63.4696	29.2859	32.2236	11.4314	14.7021	8.9039	5.62801	18.5989	3.50058	25.317	38.1529	10.3924	50.836	10.9179	10.3949	38.7436	21.0011	13.1071	32.2738	29.4906	20.1646	8.87527	64.5375	25.7412	19.0636	15.5462	18.0253	6.48424	29.0887	20.7581	17.8806	4.2023	18.286	13.0118	19.1275	10.9285	9.73331	47.9605	15.7808	5.28223	21.6455	3.79209	17.4313
22	11.0014	0.458391	19.0555	32.6733	13.0149	25.4318	63.5663	29.7341	35.3665	11.7698	13.9809	7.46972	5.34715	18.9718	3.05688	25.3696	38.5784	10.4897	45.3938	10.4351	10.7265	39.4643	18.9332	14.5105	28.034	28.8273	13.4096	9.18669	62.6407	24.2217	18.2375	16.2592	16.1814	8.37647	29.5847	21.8802	20.5103	4.93219	20.9715	13.6141	19.4164	10.9225	8.30488	44.162	16.419	5.40164	20.073	4.16088	18.2828
23	11.5014	0.479226	18.664	32.243	13.5322	20.7946	65.1587	29.5787	35.3993	11.8157	13.8908	6.32956	5.46666	19.2371	2.61587	23.7586	41.1121	10.6894	40.1181	10.851	10.7803	37.5819	18.0888	16.462	23.7987	28.5852	11.4843	7.7771	56.6767	23.4301	16.0948	15.661	15.6241	8.23598	27.4663	20.8682	20.5722	5.42391	22.3089	15.7285	17.345	10.9046	7.47306	40.2344	17.5806	5.48242	20.2626	4.17932	18.964
24	12.0015	0.500062	20.143	35.6543	13.2812	16.1288	63.8478	30.5229	33.0104	12.0796	14.7185	6.50166	4.39103	20.1048	2.67234	21.4448	41.0308	10.7612	34.0613	11.1809	10.3769	36.95	15.5933	18.2342	20.4418	26.1203	8.25736	7.12968	53.0609	23.4989	13.9952	15.161	13.1368	8.12183	25.082	18.1077	21.7632	6.99894	23.8255	14.4808	17.4741	9.76918	7.05428	32.3424	16.7847	5.46838	21.3894	3.01149	18.2201
25	12.5016	0.520898	21.383	38.9375	13.691	12.9162	62.457	32.4949	28.8717	12.4927	14.5587	6.20048	3.58431	20.449	2.38192	19.8337	35.0838	10.6536	32.1661	10.7028	10.0542	35.151	13.7325	20.3855	17.7662	25.197	6.88055	6.42078	52.7776	23.4301	13.281	14.3251	11.2191	8.96478	24.6129	17.4125	23.4979	6.79918	24.8474	13.4543	19.2627	8.84295	7.69679	29.6994	14.3179	5.43325	21.2101	2.35997	17.252
26	13.0016	0.541734	23.836	38.4151	14.6334	10.7411	62.1251	31.4431	23.9587	13.3761	12.5631	5.82043	3.18394	18.4196	2.35234	18.0171	28.3575	9.52674	28.7984	10.7745	10.8341	33.516	13.1248	23.387	16.6189	25.6766	6.82677	5.41686	50.6983	21.3993	12.0677	14.9808	10.0841	9.32039	21.6997	17.9632	23.9592	7.56749	26.4716	13.1962	21.3464	8.43062	6.90512	26.5094	12.3603	5.70721	21.4457	2.38455	19.0178
27	13.5017	0.56257	27.774	31.9972	15.5451	8.8862	63.0159	32.2738	24.5897	13.7719	12.1944	5.06031	2.81942	17.3368	1.89789	19.0401	21.8846	9.27064	24.5215	9.44552	12.1517	32.5507	13.9234	25.2207	18.1113	24.1931	6.51484	4.835	54.391	21.8713	8.72893	15.8822	9.18259	9.57503	19.904	19.5947	26.0726	9.66497	25.5537	8.75843	22.717	7.61792	6.16509	21.4447	11.1125	5.00124	20.7696	2.40299	20.4072
28	14.0017	0.583406	29.0289	28.8574	14.5873	7.83447	61.6461	31.3296	24.4053	13.9326	13.9809	3.84844	2.88515	15.6517	1.59671	18.0697	16.4156	8.38452	19.6619	9.45509	11.8559	32.1769	16.0478	27.0749	18.667	23.4267	5.47148	5.13003	59.5627	19.1177	7.23165	16.9804	8.97771	10.2468	18.3862	21.5291	28.0001	10.9327	26.0879	7.22182	21.119	7.34902	6.09625	17.6155	9.2983	4.62192	19.402	2.66115	24.1988
29	14.5018	0.604242	28.7541	27.6588	14.6385	7.60022	60.2049	28.6345	28.4907	13.7547	13.3007	3.49706	2.43697	13.7299	1.50259	16.7933	11.0757	7.76988	16.768	10.0335	11.7125	31.7332	17.551	23.6892	18.4161	22.992	5.04123	2.48705	62.2133	16.9788	5.56227	15.1651	9.1703	11.0721	16.7458	21.1023	25.0675	11.3552	25.4067	5.51925	19.736	6.81718	5.16691	14.1612	7.34782	5.15227	16.2213	2.86398	27.3091
30	15.0019	0.625078	26.4683	27.4898	15.2634	7.14607	56.5285	25.8499	24.8479	11.8272	12.6287	3.68351	2.80149	12.4176	1.56982	14.5703	8.3938	6.90425	12.4462	9.35947	11.6587	31.8085	18.7315	19.8221	18.2637	20.3343	6.15988	2.70422	60.6095	15.3315	4.48664	13.6736	8.76873	11.3795	15.5387	22.9885	24.4135	12.2542	23.4347	4.46206	18.8571	6.89486	5.24722	13.1163	6.78132	5.03285	15.0995	2.47675	29.4604
31	15.5019	0.645914	22.5542	25.2361	14.9715	6.93333	53.4108	25.0192	23.7538	11.5461	11.8502	4.09225	2.56246	11.2703	1.95705	12.0701	6.42898	6.26912	11.0377	8.20257	11.5422	31.7789	18.8444	17.7476	18.1964	16.5113	7.39686	2.80667	56.7584	15.1447	4.19407	13.4605	8.40814	11.959	15.1533	24.0969	23.0023	12.1927	22.0113	3.19589	18.6973	6.1718	4.25477	11.0634	6.9104	4.72729	11.386	2.94388	30.2851
32	16.002	0.66675	18.5386	23.7148	15.3454	6.75884	49.268	22.9755	21.8238	11.4543	11.3461	5.13919	2.0366	9.96519	1.75268	10.4016	4.71753	6.684	10.8712	7.69583	9.75844	30.1036	18.1103	16.3596	16.1572	15.1757	7.30005	2.97467	54.0021	18.0556	2.98937	12.2804	8.26062	11.7351	14.4571	22.4447	18.982	13.5603	19.0067	3.33726	18.0642	5.22166	4.69076	8.52487	6.40844	4.54114	9.11698	3.04223	32.8038
33	16.5021	0.687586	15.8584	24.4114	14.3773	6.72298	47.2512	21.7625	21.2092	10.6799	10.1046	6.72395	1.95891	9.4202	1.352	8.79058	3.73273	5.99765	10.1221	7.24646	8.87105	27.947	16.5184	15.5964	15.2698	15.2519	6.82677	2.70013	49.7524	17.1066	2.80866	11.7723	7.71564	9.97016	13.4831	21.2882	17.0751	15.8652	17.9526	4.06868	17.5786	5.05434	4.63913	7.92866	4.63006	3.99674	6.72498	2.53207	33.7898
34	17.0021	0.708422	13.8028	23.0182	13.6602	7.09109	45.4739	20.651	22.7949	10.3988	9.1744	8.75331	1.93501	8.47365	1.65856	7.18431	3.06823	5.71594	11.1017	6.90704	8.5394	26.5218	14.5984	15.4632	16.9281	14.4945	5.70812	2.52393	45.9733	16.3444	2.52469	9.91197	7.97379	9.26771	12.3119	22.8853	17.4606	14.7051	13.9691	4.97221	17.8859	5.3591	3.97941	8.14379	3.65482	3.68766	6.46888	3.22047	30.8946
35	17.5022	0.729258	12.8706	21.9119	13.3478	7.64086	42.5579	21.5712	25.4215	9.33748	8.80151	8.86804	1.17609	7.73505	1.7715	5.99873	3.24511	5.53154	10.3974	6.60108	7.53548	25.3574	14.3913	13.02	20.899	14.3824	5.33165	3.39673	41.0273	13.3646	2.39562	7.51895	4.75714	9.14039	10.9673	23.6425	17.199	14.5975	11.9183	5.23037	19.7975	5.17983	3.8991	8.07003	3.22457	3.34697	7.01181	3.36184	28.5192
36	18.0022	0.750094	12.9991	23.2436	13.7268	7.89184	38.1251	21.4099	27.6015	8.99328	8.52287	7.96451	1.40915	6.02121	2.32545	5.9318	3.08257	4.4764	8.93123	5.39637	6.8901	24.1796	14.636	11.4987	24.583	13.988	5.52526	3.81059	35.798	11.8059	2.47306	6.82645	4.29411	9.54869	10.4713	23.5874	16.9375	14.1903	10.9251	5.30412	19.7667	5.63996	3.15906	8.26672	2.71544	3.18892	7.14499	3.81668	23.3472
37	18.5023	0.77093	12.8317	25.8814	13.7217	8.61848	37.1755	21.0155	25.987	8.70645	8.44911	7.29045	1.36732	5.48339	2.64007	7.16041	3.13516	3.71834	7.39462	4.34465	6.74668	23.8757	14.3456	9.17332	27.2497	13.2799	5.08425	3.54014	31.9949	12.332	2.42143	4.69158	4.09742	11.1775	10.295	23.8421	17.6052	13.1915	9.70248	5.64832	19.1951	5.45471	2.39608	7.0743	3.00944	3.94757	7.4267	3.81053	23.4189
38	19.0024	0.791765	12.76	24.8878	11.5909	9.59372	37.4276	22.3122	24.348	7.78858	9.11703	6.73113	2.0605	5.2109	3.48982	7.64325	2.9535	4.19469	5.62111	3.63712	7.3562	24.2118	14.1547	8.52794	27.2004	11.6485	4.54644	3.39673	28.1629	10.8126	2.0256	4.08923	4.10972	13.2058	9.65863	24.7508	18.3074	11.7394	9.31525	7.22182	17.1975	5.32922	1.74784	6.21994	2.48597	3.96864	6.78132	3.8597	23.8313
39	19.5024	0.812601	13.0379	22.4958	10.0082	9.70607	39.7722	23.9556	24.7372	8.10983	9.43255	5.32564	1.93501	4.09225	4.14326	7.17475	3.28336	3.89761	4.64152	3.31682	7.66993	23.3298	13.3372	8.46135	24.2469	9.82446	3.80425	4.04415	25.6707	8.6835	1.62977	3.81878	4.40884	12.7009	8.37385	24.4755	18.7411	10.4871	10.0861	6.98825	15.5994	5.91484	1.83389	5.76511	1.93381	3.83166	6.29985	3.65687	21.689
40	20.0025	0.833437	13.5936	19.7606	9.3321	8.93639	45.9907	21.6967	25.4912	8.67776	9.77675	4.24283	1.35536	3.66916	5.00915	7.61934	2.86745	3.36491	4.76317	3.09692	8.96069	22.3133	11.7049	7.57524	20.6928	9.51522	3.40627	4.93334	22.2422	6.97233	1.99979	3.08531	4.33509	10.677	7.4028	24.4066	17.7154	10.4025	10.3371	7.06816	14.198	5.89094	1.28316	5.6053	1.07331	3.63497	5.11666	3.73678	20.4699
41	20.5026	0.854273	14.8336	17.1279	8.85575	7.96833	52.0075	20.2984	24.4012	7.88036	9.18259	3.43253	1.15817	3.28194	8.16074	8.77146	2.13602	3.09345	5.26257	3.2738	13.0122	21.7271	10.5702	6.9401	19.6351	8.03174	3.27719	5.5316	20.5807	5.99873	1.38883	3.15087	5.39228	10.0624	6.89187	21.894	14.3559	10.5485	11.3697	7.50455	13.5465	5.28141	1.00207	5.18734	1.47488	4.2145	4.65567	5.28568	19.7977
42	21.0026	0.875109	16.8534	16.7488	8.68672	7.39227	52.4739	20.388	22.3811	7.36406	8.61302	2.69393	1.18804	3.93449	10.675	6.67279	1.72011	2.76051	5.17293	2.62364	15.1187	21.832	10.3739	7.15523	17.2105	6.92922	2.90072	5.91677	20.0189	5.57585	1.52651	3.83108	6.14624	11.8668	6.5901	16.848	10.6179	11.0326	12.6856	8.12535	13.1654	5.46069	1.54705	4.41289	1.48922	4.02835	4.79909	7.03128	19.6811
43	21.5027	0.895945	18.5983	17.1637	8.64063	7.06241	55.5999	18.0157	20.824	7.9492	7.97379	2.77281	1.24183	4.36474	12.5789	6.66323	1.95914	2.77076	6.51107	2.19817	17.001	20.993	10.1749	6.91449	15.0368	5.04687	3.25568	5.78565	19.2169	4.85303	2.03421	3.41312	7.12148	11.4804	6.38991	13.344	7.46503	10.5793	13.4313	8.23598	13.3437	5.07824	1.36921	3.9519	1.48205	3.78951	4.50201	9.88938	20.9809
44	22.0027	0.916781	18.685	17.5837	7.0784	7.03133	59.873	15.3087	17.4762	8.00657	7.76071	2.61505	1.14621	4.49381	14.3779	7.27992	2.3129	3.42638	6.79278	2.30812	17.0189	20.0411	9.98931	4.58396	14.239	4.39701	3.91181	5.91677	15.6587	4.65142	1.93955	3.97449	7.92462	11.4497	5.9507	12.0636	6.94184	11.4628	14.4102	8.95512	13.0794	5.22763	1.24874	3.38643	1.07331	3.67361	3.75419	10.7007	21.3035
45	22.5028	0.937617	18.4101	18.2035	6.76083	6.65606	62.7007	15.5477	16.0338	7.13459	8.04755	2.17045	1.08048	4.04922	14.0095	8.01613	2.26031	3.04223	7.46505	2.61408	16.4005	19.6377	9.66394	4.23566	12.8497	4.24014	5.03047	6.51913	13.834	4.56783	2.16328	4.07284	8.56795	11.5858	6.04332	12.9241	6.50815	12.5845	15.4535	10.3012	12.4709	4.99458	0.990592	3.10369	1.36732	3.76142	3.17028	11.3522	20.7657
46	23.0029	0.958453	18.3204	19.0281	6.23838	6.7445	66.2974	13.7012	12.8951	6.69287	8.41633	1.86928	1.43902	5.54076	13.9181	7.91096	2.25075	3.6876	7.82359	2.59974	14.1775	18.1372	9.11805	4.07176	11.7382	3.28552	4.654	5.08086	13.469	4.7891	1.93955	3.83517	9.03917	9.74626	6.80522	12.6831	6.59075	12.938	15.2778	10.5593	13.1101	5.51447	0.921752	2.54436	1.50356	4.01781	2.63246	12.5262	19.8963
47	23.5029	0.979289	17.5077	21.3843	5.85423	6.72537	66.4823	11.9862	10.3832	7.28375	7.90823	2.70827	1.36732	5.44037	13.3776	7.01699	2.42285	3.97956	9.54588	1.90655	11.354	16.3194	8.3678	3.79517	11.0704	2.91802	3.58913	6.75269	13.906	5.32016	1.79327	3.19594	9.69889	7.92866	7.97348	11.5473	5.70271	14.1365	13.4887	13.3744	13.0241	5.9746	0.537393	2.42143	1.68283	3.61741	2.62734	15.4212	20.1383
48	24.003	1.00012	16.1363	22.9055	5.11666	6.63215	70.1881	10.9105	9.89558	6.48061	6.10117	3.63331	1.09841	4.53684	12.8666	6.63454	3.45068	4.16395	11.0377	1.81094	8.17189	15.1497	7.44545	3.81053	10.8732	2.95835	4.55719	7.91642	12.4895	5.39883	1.8535	2.64686	11.6576	6.40961	8.37086	11.4371	4.85598	14.6282	13.5174	13.7801	12.5078	5.69972	1.08812	2.82095	2.61505	3.74737	3.67224	18.0089	20.9181
49	24.5031	1.02096	16.4261	23.8121	5.09617	6.96679	70.4696	9.38076	11.6371	6.49208	5.40047	5.19656	1.36732	4.37908	12.154	6.16605	3.8379	3.6876	14.0533	2.06909	7.33828	12.8854	6.75974	3.89761	10.0217	3.0211	6.42879	8.8261	13.5603	6.18066	2.13747	2.3969	13.3663	6.14619	8.338	11.5266	4.98677	12.7843	13.9154	16.1219	10.7868	6.614	0.910278	3.44175	2.80149	4.30582	5.31642	18.9185	21.4201
50	25.0031	1.0418	15.4551	23.7865	4.83494	6.71103	67.7974	8.95648	11.1781	6.11346	5.85121	5.47622	1.82147	5.50491	11.0058	6.40986	4.51197	4.31762	16.5631	1.60059	9.31027	11.8394	6.25419	3.4776	10.2682	2.83734	9.17165	9.44074	15.265	6.60354	2.63656	2.68783	13.7064	7.10767	9.02819	10.6041	4.82156	11.5781	12.6067	20.953	10.1844	7.24743	0.583287	6.14619	3.05964	4.43928	6.75571	20.8362	20.3713
51	25.5032	1.06263	14.989	23.4997	5.15763	6.19712	68.9907	10.1994	10.8954	5.74631	6.45766	5.59813	2.6521	6.61639	9.1315	7.18431	6.68713	4.84519	19.4186	1.98304	11.2374	10.4491	5.68142	3.93858	10.3802	4.28944	12.4523	12.5427	16.4462	7.66073	2.98076	3.37624	14.5587	7.66524	10.8358	9.90886	5.60634	9.83399	11.8107	22.84	10.375	7.89878	0.273505	12.477	2.83734	4.19342	9.52162	19.7606	19.7439
52	26.0032	1.08347	15.3445	21.3894	4.81445	5.92702	64.4276	12.1057	10.1455	5.58568	5.84302	4.83802	3.32735	6.78132	7.5799	6.83533	9.16825	4.48152	19.5723	2.13124	11.7304	9.60209	5.43671	3.94883	9.96788	5.19477	13.0009	15.1774	16.7584	10.7831	3.738	3.47458	15.5339	8.25793	15.3326	10.0534	6.96938	8.7891	11.5526	22.7908	9.44684	8.20952	0.537393	16.8718	3.1672	4.5587	12.7075	19.8159	20.8912
53	26.5033	1.1043	15.7867	20.0782	4.71201	5.27686	61.5033	13.5399	10.5922	5.86678	6.10117	3.21023	4.52847	6.61639	7.44276	6.9644	10.306	4.60957	19.9564	2.51368	12.7254	8.76847	5.071	4.36371	10.1292	5.49057	11.0217	16.6977	18.4246	12.0616	3.92732	3.52785	15.7183	7.11645	20.89	10.9346	7.62336	8.64312	12.1011	23.7681	9.01044	7.62987	1.08238	21.4632	2.64373	4.61138	14.1059	19.7729	21.7786
54	27.0034	1.12514	15.2489	18.5159	4.02566	5.22188	59.9402	12.5479	11.2191	6.68139	6.9125	2.42143	4.60018	7.32631	7.32175	7.54763	11.3721	5.25495	21.6083	2.05953	12.3579	8.23066	6.85923	5.11153	10.7208	5.39197	9.79551	19.3734	21.0753	12.6467	3.5659	3.25331	17.8942	6.51058	25.1567	11.6849	8.18097	7.99774	13.0118	24.1922	10.4979	7.27133	0.973382	23.9832	2.09874	4.59382	16.7796	19.5147	21.2139
55	27.5034	1.14598	14.8217	16.7693	3.72346	4.80597	60.4402	13.4861	11.7026	6.31998	6.44127	2.75129	5.22166	7.83544	7.54763	7.57632	12.0844	5.79789	29.5411	1.64362	13.8458	8.12847	7.0152	5.82862	11.3752	5.1365	9.10711	20.8363	20.7344	13.2171	4.30594	3.58522	16.9599	6.16814	28.6853	11.4027	7.66466	7.6981	13.1302	24.6347	10.7683	7.53426	1.20859	22.7047	1.1737	4.98017	19.0538	19.8528	22.8363
56	28.0035	1.16681	15.3206	14.2493	3.49297	4.73187	60.6671	14.6693	11.0142	6.26261	6.37981	2.46446	6.91279	8.91824	8.392	7.27036	13.8293	6.04887	39.9196	1.6245	16.3377	8.29789	7.112	6.5662	12.6301	4.6704	9.84929	22.0369	23.8364	12.391	5.4418	4.62192	17.091	5.63691	27.4812	10.5973	6.86611	5.63904	13.0118	24.309	10.0369	8.57404	1.06517	21.7398	1.38883	5.28223	20.0474	18.8694	24.145
57	28.5036	1.18765	16.5188	11.7958	2.571	4.99959	63.9402	16.6652	10.8708	6.54371	5.8635	2.34255	7.65975	8.58838	9.56175	6.09912	19.0019	6.14107	43.0953	1.92567	18.6414	8.74427	6.56881	8.15915	11.9443	4.59869	9.80627	22.5245	26.1509	13.0401	6.08718	6.86333	19.1562	5.56227	25.1836	9.97081	6.15018	4.57109	13.1481	26.1345	9.98158	9.46442	1.08812	20.8116	1.86211	4.95207	20.0167	19.7544	23.168
58	29.0036	1.20848	19.0584	10.5102	2.16636	5.12627	65.0369	18.9001	10.3586	6.36014	5.68321	2.03421	7.55817	8.92541	11.5759	5.52067	25.8429	5.4752	43.313	1.99738	20.4072	8.86259	6.27839	11.1299	11.8233	4.63902	11.7316	18.5457	27.9276	13.3302	7.24026	8.98181	15.5503	5.78618	22.0254	8.45633	5.08315	4.14852	12.6103	26.8905	10.504	9.54211	1.22006	20.535	1.63981	5.93902	19.7094	19.7299	21.1063
59	29.5037	1.22932	22.0612	10.167	2.34051	6.70864	64.7302	18.5774	10.4037	6.66992	5.55208	1.86928	6.64388	11.2129	11.1725	5.21471	30.5422	5.383	43.9789	1.72489	20.452	8.97284	7.0152	13.1685	11.3393	5.20373	10.7528	17.1238	34.2181	14.5153	8.23844	11.3953	14.7718	5.9135	18.6431	7.95379	4.44294	4.02559	12.1836	25.821	9.79718	9.50028	1.40363	22.0409	1.56093	6.40966	17.3584	20.5166	19.6094
60	30.0037	1.25016	23.4775	11.3195	2.65807	8.44638	64.394	18.679	9.49811	6.65271	5.7037	2.11309	6.26143	14.2032	10.476	4.98524	30.5422	5.85423	43.5947	1.57669	20.9271	9.21217	8.14461	14.1519	11.2766	5.7281	10.3333	15.8986	38.2326	15.2086	9.55501	13.7883	14.3948	5.79057	15.4192	7.43749	3.85091	4.44048	11.7175	25.1142	9.05346	9.17161	1.27169	22.8092	1.00877	6.37454	13.8856	19.9819	16.0419
61	30.5038	1.27099	23.7135	12.4105	2.87832	11.1737	64.4318	16.3485	8.6417	6.53224	5.63404	2.03421	5.74155	15.4437	8.25755	4.77968	31.5366	6.88376	42.2566	1.88743	22.2537	9.09654	8.40276	14.8537	10.8956	5.70569	9.76324	14.3374	41.738	15.0611	9.64967	16.4395	14.0752	5.06617	13.8177	7.55452	5.17264	4.57877	12.7788	23.9709	9.23786	7.95256	1.18564	25.3969	1.10199	6.7925	12.3951	19.7667	12.7971
62	31.0039	1.29183	21.9387	13.65	2.62734	14.3456	62.1923	13.1335	8.09262	6.51503	5.14232	1.90513	4.5703	14.3251	6.77587	5.72145	27.4157	8.47672	42.7624	2.13602	25.373	9.32511	8.50763	15.5093	10.7432	5.93426	8.25736	12.7885	46.0069	14.5349	9.46896	17.6565	13.8293	4.67104	12.4164	7.36177	4.97989	4.23303	13.4672	22.7478	7.84876	7.78524	1.28316	28.0583	0.729109	7.30178	11.1248	19.8835	10.9954
63	31.5039	1.31266	19.3124	14.2851	2.5249	16.6403	60.7217	9.66162	6.89611	6.56666	4.38835	1.6183	3.58431	14.7266	5.98797	7.1126	23.945	9.53698	43.7932	2.50412	26.3232	10.0565	8.77116	16.4517	10.5415	5.95667	6.94509	11.9526	50.7127	15.7101	9.66688	17.4721	13.2024	5.07056	13.1634	7.29292	4.39475	4.97061	11.8753	23.5468	7.47997	8.67563	1.08238	30.6583	1.20239	5.86526	11.2734	20.1171	8.25256
64	32.004	1.3335	17.5824	15.0278	2.33026	18.7007	61.3478	9.25527	6.01102	6.9166	3.86386	1.53225	3.18991	14.992	5.11133	6.6441	20.0202	10.5358	40.2334	2.83876	25.5971	10.6643	9.61822	18.5467	10.5012	5.55331	8.40795	10.92	53.5459	14.353	9.28826	16.5501	15.1569	6.26473	14.3496	7.05198	5.52373	5.8849	11.7498	25.8026	8.12535	9.77516	1.10533	33.2152	1.23107	4.89588	12.2722	19.8589	6.65704
65	32.5041	1.35434	16.0228	16.1956	2.32514	21.5643	59.1293	7.64183	6.85513	6.66992	3.67946	2.01269	3.00466	15.6158	4.9231	7.03611	17.539	12.3695	37.5443	3.13994	23.3741	11.7318	10.546	18.7618	11.0166	6.24351	9.98913	10.2808	53.2434	14.0432	10.1229	15.2471	15.0053	6.84864	16.1722	6.54257	7.18278	6.53796	11.5705	27.1671	7.69509	11.532	1.19138	34.5305	2.01986	4.19694	12.5692	19.6684	5.27665
66	33.0041	1.37517	14.9173	16.7949	2.69393	24.2199	57.5579	6.91279	8.26882	5.47095	3.76551	1.48922	3.06442	14.8485	4.92847	7.16041	16.9223	12.5385	41.0785	3.48414	23.2486	12.8102	11.4818	20.9387	11.1242	6.16283	12.1511	9.78495	50.6935	13.1434	8.80637	14.6202	15.6774	9.04819	18.2786	7.05887	10.315	6.75308	13.1839	29.638	8.04544	11.3886	1.51837	33.1476	2.66524	4.01079	12.1902	19.7237	3.34052
67	33.5042	1.39601	14.2002	16.6618	2.89369	26.6102	56.3562	6.45863	9.57597	5.24148	3.69585	1.63264	2.99271	14.5904	3.8878	8.28384	15.0436	13.2197	40.0157	3.01565	25.0414	14.429	13.3372	22.4036	11.299	5.76844	16.3784	9.35879	50.319	12.691	7.62748	14.276	14.0178	10.4663	21.4398	6.47372	12.3458	6.62247	15.0806	31.9982	7.67051	11.293	2.17809	29.1216	3.22457	2.97818	11.9495	18.2854	2.45312
68	34.0042	1.41684	14.3346	17.6503	3.58004	27.3201	55.247	6.20765	12.1698	5.3849	3.48687	2.32104	2.91503	14.404	3.04612	7.27992	14.1783	13.9215	37.8004	3.00608	24.871	15.4804	15.1174	21.1845	12.3477	7.31017	18.2607	9.60055	51.265	13.0942	7.10258	14.5341	12.5181	10.5058	24.5203	6.42554	17.199	7.57517	16.2674	34.0204	7.48612	11.2751	2.23545	27.8678	3.64048	2.39163	12.7127	16.6628	2.14836
69	34.5043	1.43768	14.6932	19.3918	4.44567	27.2125	52.2049	6.28534	15.7265	5.40785	4.04006	2.93057	2.676	14.0956	2.7557	7.03611	13.3752	13.8344	39.3498	2.9774	23.2038	16.6905	16.1661	20.1191	13.4682	7.95555	19.3901	9.43665	51.4138	13.3499	6.71535	16.251	11.8338	10.4092	25.7154	6.36358	17.9081	10.4563	16.5758	35.1513	7.91022	11.8009	2.52803	27.4314	5.01729	2.07202	14.4337	13.9153	2.0408
70	35.0044	1.45852	14.8276	19.0128	4.56347	26.9616	50.3856	7.11596	18.8571	5.86678	4.81041	3.16003	2.01867	14.7123	2.2636	7.46636	13.1218	14.5412	40.323	3.07779	22.4061	16.6905	16.626	21.3023	14.4138	8.65023	23.1548	9.28503	50.5735	13.0942	7.00792	16.6116	12.305	11.3707	26.7223	7.88495	19.1335	12.6076	16.6726	38.5257	7.74427	12.2909	1.98878	26.4541	5.74155	1.60489	15.9908	14.8496	2.04976
71	35.5044	1.47935	15.4162	20.1652	4.55835	30.0737	49.0369	7.66573	20.6191	5.85531	4.98251	2.90188	1.60037	16.8349	1.81721	7.37075	13.0023	13.9983	39.4522	4.05781	23.9209	17.1181	17.274	21.3126	16.7578	9.8872	25.489	9.70709	49.2722	13.5417	7.81679	18.0212	11.9977	12.9644	28.9841	9.64726	19.1335	13.6602	17.7052	43.6089	8.8998	12.3089	1.75357	27.3146	5.089	1.56976	16.5183	14.3148	1.66433
72	36.0045	1.50019	15.0965	19.6274	5.16788	33.5588	50.1755	8.2872	21.8443	6.03315	5.8635	2.83734	1.28963	18.4555	1.85755	7.24168	10.7315	14.5566	37.7812	4.89441	20.7209	17.3144	16.7765	20.8823	16.8878	9.30457	24.8651	9.08425	46.247	13.4827	8.00611	19.4636	11.4035	14.6942	28.3178	11.0723	19.0922	15.9497	19.4764	42.9696	9.5083	13.1574	2.01746	29.3675	4.90972	1.58381	16.2674	14.7512	3.07161
73	36.5046	1.52102	16.5696	19.2945	5.50081	36.5084	48.6167	9.99626	21.0166	6.61829	6.52732	3.46838	1.37329	18.9073	2.35234	7.39944	8.47029	15.791	35.7516	5.85053	20.5058	17.9947	15.8219	21.0257	17.327	9.21942	22.5955	8.94903	44.2398	14.1956	7.81679	20.4552	11.3461	15.603	27.7591	12.6212	20.3864	17.5094	19.3616	43.7441	9.66196	13.1335	2.01172	27.7756	4.18547	1.71728	17.4301	14.2288	2.4083
74	37.0046	1.54186	17.454	17.2252	5.7313	36.898	47.2007	9.80504	20.783	7.14033	7.24031	3.66916	1.445	21.7469	2.70461	7.84403	6.06087	15.5708	37.1601	5.26252	22.1282	18.4491	14.7812	22.045	18.0082	8.91465	17.2389	9.5145	40.7632	13.581	7.42957	20.5412	11.1904	14.5449	27.057	16.373	22.1693	17.4326	20.1361	44.1006	10.6147	14.2091	2.06335	26.7061	4.63723	1.95963	19.0589	12.1513	2.66825
75	37.5047	1.5627	17.3464	15.6527	5.34203	32.3995	47.6335	11.7173	22.3032	7.42143	7.10509	4.04205	1.445	22.5501	2.72612	7.83447	4.22513	15.8986	35.6491	5.59238	21.5725	18.3362	14.6764	21.5892	17.9813	7.99589	13.571	10.2767	35.87	12.7647	7.81679	19.2915	10.1005	12.8853	25.7662	23.4842	26.1758	17.809	22.5885	45.1024	11.3154	14.6932	2.15514	26.995	4.47947	1.75943	19.6889	11.2785	2.69514
76	38.0047	1.58353	17.2209	15.5349	5.38812	27.9631	45.936	14.3227	22.8154	7.50748	7.64598	3.74087	1.73781	22.8082	2.44915	7.92052	3.62756	15.5093	32.307	6.91182	19.4212	17.9382	14.6791	19.1613	19.169	7.70009	8.82744	8.3016	33.8292	12.9024	8.53962	17.3041	9.60465	12.3322	24.0243	25.8867	28.8675	19.6145	24.9728	45.4282	12.0775	14.4542	2.28135	28.0706	3.7839	1.49249	19.4277	11.0019	3.9859
77	38.5048	1.60437	16.6682	16.5798	5.50081	22.7833	42.4318	17.4062	21.4427	7.66237	8.27292	3.64765	1.66013	22.5931	1.91133	8.15477	3.72317	15.3454	28.4783	8.16433	17.1265	18.1722	14.9641	17.3942	20.0385	7.86143	6.41803	8.06394	30.2998	12.4255	8.01471	17.6729	9.13342	11.2082	22.1449	27.291	29.7624	20.0755	27.289	44.4816	12.6246	15.237	2.56818	27.6035	3.57594	1.5803	19.3918	8.52487	4.24584
78	39.0049	1.6252	17.5526	17.973	5.02958	19.5015	40.7049	19.3005	19.2505	8.43682	9.11703	4.0779	1.60634	23.9986	2.21789	8.94356	3.52717	14.741	26.9352	8.08306	16.0778	17.508	15.3433	13.5936	22.0329	8.32754	4.58946	8.71546	30.5351	11.2453	7.36933	18.3326	8.68268	10.598	19.1033	27.8831	32.2957	21.1127	28.2105	44.6599	14.2902	15.0159	2.83207	28.3656	3.19589	1.45737	20.9745	7.86105	5.59038
79	39.5049	1.64604	18.7597	19.1101	4.96299	16.6977	39.2638	20.8422	18.5088	8.02378	10.7725	4.40059	1.34341	25.0097	3.0031	10.2391	3.19253	14.5976	25.277	7.10782	16.3019	17.6505	15.752	11.1248	22.6379	8.99085	3.50307	9.72348	30.3046	11.2552	7.11979	17.6278	8.71136	11.7263	16.7697	25.5012	32.7363	24.0477	29.5765	45.2131	16.0297	13.2471	2.74028	28.0829	3.19589	1.60489	20.9182	6.71166	6.04752
80	40.005	1.66687	18.9389	19.5864	6.14107	14.6038	37.1167	23.0054	17.55	7.43864	13.1532	4.27869	1.40915	22.8728	3.6915	10.8032	2.4611	13.5732	21.89	7.47114	18.2111	17.3897	15.6444	9.44991	24.453	9.8872	2.65333	9.45304	28.6719	10.4783	6.59488	17.8655	7.71154	14.198	14.98	24.1519	31.0773	25.5689	33.6962	45.5081	18.433	12.9184	3.49753	28.7221	3.53292	1.61894	21.5789	5.39632	9.01447
81	40.5051	1.68771	19.4678	19.6633	6.92986	12.0294	37.8604	25.1985	18.1113	6.54945	16.378	4.93841	1.65415	21.962	5.25923	11.0136	2.03085	13.4707	18.7207	7.95398	21.447	16.8169	15.0986	8.44599	25.6945	10.0037	2.45971	9.88329	24.6095	9.41616	5.68274	18.7752	5.84711	15.019	14.0866	22.603	31.5247	26.4909	35.1519	48.6674	19.4225	13.8805	3.76142	29.3737	2.89471	1.82967	19.6684	4.32684	9.29234
82	41.0051	1.70855	18.8702	20.6365	6.16668	10.8534	38.4781	27.7621	18.0417	6.44045	19.2136	4.4723	1.52268	21.6609	6.671	11.5633	1.69621	12.9431	15.2954	7.04567	27.1747	16.7685	13.9665	7.1245	25.3628	9.97236	1.87887	9.31372	23.8652	9.20472	5.05458	16.9558	5.49472	16.6171	15.5925	18.7067	28.7711	27.0902	33.9364	49.8537	20.7625	13.9402	4.11709	28.8881	2.10592	2.57076	17.1586	2.87012	9.87497
83	41.5052	1.72938	18.6162	22.378	6.6379	9.30211	36.436	24.9356	18.2875	7.18049	21.3075	4.42928	1.29561	23.2815	7.98058	11.1665	2.53281	12.0878	12.395	6.11824	28.9316	17.7016	12.388	6.14107	23.4984	10.0351	1.29803	8.68268	19.6635	9.55384	4.53827	16.2961	5.10954	17.2713	17.4002	16.4005	27.766	25.0849	32.4377	51.8144	21.5738	12.3985	5.12101	27.5297	1.9123	2.99574	16.9588	2.72876	10.3321
84	42.0052	1.75022	18.183	24.1451	6.95035	9.18259	35.4192	23.5552	18.1933	6.60682	22.631	4.19981	1.77964	26.114	10.0404	12.0127	4.31596	10.9199	10.6151	5.71189	32.0509	18.5809	11.4118	5.8696	21.5488	10.8822	1.31955	8.00247	15.3418	8.97853	4.52106	15.5257	4.98251	16.56	19.8861	16.1871	28.6059	23.0412	31.1075	53.2526	20.6457	11.1436	5.01775	27.1978	1.63981	2.97818	15.8371	3.11598	9.7943
85	42.5053	1.77105	18.4011	25.1387	7.15011	10.5235	35.0873	22.5692	17.2099	6.42324	23.7497	4.02054	2.12623	26.953	12.0491	13.4182	5.87443	10.5768	9.28978	5.70233	31.9612	19.2451	11.2639	5.15763	20.406	10.5864	1.58845	6.00692	13.2001	8.82118	4.5813	15.1119	5.3554	13.7283	19.665	12.6074	29.8726	22.2037	29.1319	54.8077	19.8405	9.74528	4.85139	27.8002	1.82625	3.04843	14.4798	3.40487	9.35508
86	43.0054	1.79189	17.3823	24.2117	7.08864	11.6279	34.5495	23.1668	16.0052	6.66992	25.2126	4.3504	2.16209	24.7085	12.8478	14.6755	7.42334	9.7726	7.1065	5.47764	29.5321	18.5755	11.9739	4.47128	20.5135	9.54211	2.80391	5.44964	9.98766	9.29815	3.97895	14.6857	5.51521	11.6868	17.6004	9.8469	28.3512	20.3598	26.9269	54.7155	19.4656	8.62184	4.1343	25.5997	2.00552	2.75691	15.1764	3.26964	8.72763
87	43.5054	1.81273	16.8982	24.1707	7.34987	13.5759	34.331	24.2065	13.9768	6.88791	26.9541	4.95992	2.0844	24.4001	12.907	16.3917	10.5068	9.69577	5.17293	5.143	27.4795	17.7177	11.8609	3.62614	21.7191	7.78972	3.61064	5.75697	7.98526	9.78986	4.03918	14.7677	5.29803	9.60138	16.2738	8.99328	27.6352	20.1831	26.6616	56.2398	18.8632	7.97049	3.76715	22.4282	1.36732	2.74286	16.0164	2.82095	8.18982
88	44.0055	1.83356	17.2627	24.5395	7.79037	14.4173	30.4024	23.0114	13.0426	6.72729	27.4007	6.22916	2.55051	23.4249	13.9691	16.21	12.1179	9.77772	4.62231	4.98046	25.3551	14.9749	11.1779	3.32394	22.732	7.58804	2.65333	3.52785	6.39102	9.88329	3.79824	15.5954	4.85549	7.52036	14.4512	7.5201	24.0762	19.8681	26.1381	56.9651	18.3899	8.09	2.76323	21.0022	1.33863	3.06599	16.38	3.25121	7.88506
89	44.5056	1.8544	18.6013	23.9351	8.20013	15.8276	28.4949	21.1529	12.0427	6.15935	25.5281	8.5095	3.51858	21.2521	15.4589	16.9845	12.4668	9.14771	5.01927	4.73665	24.5663	13.7621	10.5809	2.8271	22.2883	7.25639	2.99753	3.63849	5.38742	9.26864	3.27333	14.4071	4.8268	6.01009	12.3686	6.13641	21.949	17.0791	25.9122	56.6516	18.6174	8.34099	3.76715	20.1786	0.929893	2.8974	15.832	2.44602	7.29346
90	45.0056	1.87523	19.2049	22.4292	7.82622	16.5734	26.1503	19.9638	10.2521	5.86105	25.0405	8.2872	3.96676	19.4809	16.1312	17.2283	9.01527	8.82502	5.72995	4.90875	23.903	12.3315	9.47032	2.66832	21.3292	6.96507	3.42778	3.92942	4.32139	10.5274	3.16147	12.7107	5.0112	5.72033	10.8508	6.12264	19.099	18.0395	24.3024	59.522	18.9738	7.43268	3.71552	19.1459	0.836672	2.63047	14.4388	2.42143	7.23071
91	45.5057	1.89607	20.0444	22.337	6.84279	17.2522	23.7806	16.9401	9.70709	5.57995	23.5284	9.14054	4.61213	17.8245	17.3439	17.1709	7.35163	8.79941	4.89762	4.85617	21.5276	10.866	8.34898	2.74515	20.2581	6.64687	4.09467	4.03596	4.15812	10.9405	3.18728	10.8135	4.91695	5.66325	10.9912	4.5462	15.1407	20.0217	22.6746	59.7802	19.0783	7.73146	3.53768	15.7777	1.32429	2.32841	13.2402	2.79022	8.3422
92	46.0057	1.91691	20.651	24.0529	6.37156	17.5534	21.8436	15.0398	8.38765	5.25869	21.2133	9.73572	6.73352	17.2938	18.3739	16.5303	5.22427	9.07088	5.01287	5.96048	19.6632	9.89251	7.85957	2.80149	18.7836	6.49897	3.58913	4.24903	4.06209	10.1046	2.90332	9.02278	5.37179	6.25156	10.056	4.16069	14.4936	20.5211	20.3656	60.0076	19.4287	7.43268	3.26232	14.5914	1.36732	2.36705	11.5141	3.63843	8.69178
93	46.5058	1.93774	19.7606	25.9071	5.64423	16.9247	18.6461	14.5199	7.605	5.23001	20.7789	11.4137	7.83305	18.9288	17.9113	15.6029	4.81792	8.36916	6.75436	5.51589	18.9999	8.6878	7.31637	2.82198	16.6099	6.27936	5.66509	4.46211	4.01887	9.56367	2.93774	7.0928	7.63368	7.08572	8.93856	3.88533	14.8929	21.3586	19.6198	57.2417	19.6008	7.69561	3.29674	11.9976	2.50031	2.8131	9.87504	4.01337	10.0184
94	47.0059	1.95858	19.2497	28.0225	5.59301	16.3272	17.2302	14.9979	7.44519	5.1497	19.8283	12.5539	8.12586	20.112	17.5725	14.8189	5.49677	7.45231	7.53548	5.23861	18.6324	8.13923	6.69251	3.02686	14.6334	6.27488	9.67719	4.41704	4.11971	9.39649	2.79145	5.6996	6.46176	8.27111	8.06311	4.20199	14.5831	21.6659	19.6521	56.8729	19.232	8.23342	3.45737	10.3258	3.59029	2.98521	8.28208	4.52967	11.2374
95	47.5059	1.97941	18.3204	28.6166	5.36764	15.6651	16.268	16.5397	7.17475	4.62766	19.4431	13.2279	8.05415	21.7541	17.0481	13.5712	6.35249	6.48936	8.12451	5.66887	19.7618	7.8999	6.92377	3.53394	13.8357	7.68664	17.3249	4.58094	4.49426	9.72102	3.18728	4.87597	4.89236	9.67601	8.04817	4.52554	14.59	20.8976	19.3509	55.7604	19.0599	7.81512	3.07301	8.77073	4.09225	2.48998	7.66744	5.00295	11.7753
96	48.006	2.00025	16.4291	30.563	4.35347	14.6994	16.1125	15.7449	8.10491	4.54161	19.0579	14.8342	8.58001	23.2958	16.747	12.0318	8.12608	6.61742	10.5831	5.20515	20.6492	7.70629	6.43436	3.30857	14.6065	8.26928	22.09	4.39655	4.23015	9.48992	3.24752	4.69978	5.23657	9.28527	8.40373	4.49112	15.5606	20.283	18.7808	50.7142	19.527	7.31914	2.47066	7.87334	4.77348	2.44432	7.1706	6.41049	12.1965
97	48.5061	2.02109	16.1901	28.0942	3.95907	12.2278	14.9612	15.4282	8.80971	4.67355	16.8411	15.1928	8.44257	21.8545	17.0078	10.2582	10.4351	6.66351	13.285	4.87529	18.6145	8.33553	5.45553	3.22662	13.7998	9.06704	26.9733	4.80631	4.86881	9.1998	2.8775	4.32689	5.33901	10.216	9.25228	4.90417	14.0737	17.4095	18.6302	46.3932	20.2585	7.34304	2.67718	7.40006	4.40776	2.33544	6.46375	6.93908	13.7293
98	49.0061	2.04192	16.4112	26.0146	4.12298	10.4327	14.5117	16.0258	9.54728	4.56455	16.4149	15.3003	7.77927	19.7749	17.2498	10.6837	14.2643	6.55595	17.5107	4.71753	18.0139	8.36242	5.33721	4.75299	14.4273	10.3802	26.3925	5.22837	5.63231	8.86543	2.66237	5.3554	5.44555	10.0097	11.5499	4.97989	14.8103	16.3031	19.5158	46.6022	20.3322	7.43865	3.06728	6.69322	4.8165	2.34246	6.684	8.78302	13.9534
99	49.5062	2.06276	16.2289	24.7341	4.41493	8.8862	14.3058	17.2807	11.7272	4.70223	15.4848	13.7514	7.56414	19.1511	16.9728	9.4503	16.9032	6.91962	24.9312	4.73187	14.7422	8.29789	4.69452	7.37548	14.5035	10.676	24.5532	6.24458	6.29018	7.87708	2.80006	4.99481	5.49472	9.71552	12.9064	4.04366	16.4831	15.0431	20.2795	45.2745	19.4287	6.69169	3.39427	6.57029	5.27544	2.29329	6.53034	10.3565	14.0341
100	50.0062	2.08359	15.3087	22.6341	4.92202	7.32773	13.7554	21.1888	13.9686	4.48998	13.9563	12.0878	7.61792	15.6015	17.2095	8.96747	22.7403	6.73522	33.2802	4.25382	12.7523	7.55301	4.51167	9.23478	14.0911	11.5096	19.2503	8.05164	6.87601	8.66875	2.57632	4.59733	6.33883	9.0438	14.1016	4.25707	15.8773	13.1915	19.4764	45.1639	18.9001	6.38095	3.15333	5.4332	5.58379	2.56022	6.4279	11.7395	13.5052
101	50.5063	2.10443	15.5895	21.1794	5.20373	6.13019	12.6251	21.9059	15.3331	4.65634	13.3171	10.546	7.47451	14.153	16.7254	9.14435	25.7855	7.1245	44.3374	3.68015	10.7803	6.86192	4.91234	11.176	13.4637	11.2362	13.2806	9.92426	9.61311	9.42599	2.86029	4.24084	6.42488	8.42916	14.1613	4.21576	13.8878	11.724	19.8421	43.1356	19.3303	6.46461	2.91812	4.3084	4.50816	3.11516	6.9401	11.4014	12.4206
102	51.0064	2.12527	14.245	21.9938	3.97444	4.91593	10.0621	25.5272	16.3166	4.30067	12.5959	8.81785	6.8112	13.9235	15.7144	8.85751	24.3322	7.00157	53.2434	3.36463	10.8341	6.85116	4.76982	13.5629	13.2217	11.0794	11.5273	11.5141	13.4018	10.139	3.46264	3.618	7.67876	8.01208	13.5189	3.8991	12.7382	10.61	16.1706	39.6014	18.8448	6.70364	3.3369	3.99493	3.92732	3.46639	6.76083	13.7063	12.4923
103	51.5064	2.1461	13.1873	23.2999	3.13442	4.47372	8.8352	27.0809	17.3246	4.92023	12.4197	7.59163	6.66778	13.357	14.7544	8.83839	22.9124	6.90937	57.5075	2.9535	8.89794	6.72209	5.34797	17.6657	12.1326	10.0844	11.5703	13.4032	16.9456	12.7549	3.29054	2.90501	7.84676	8.20964	14.3765	3.95417	12.3183	9.97997	16.6367	35.6307	19.2812	6.5901	3.49753	4.95377	3.55443	3.85625	6.36131	15.2061	12.9226
104	52.0065	2.16694	12.76	24.2526	3.32906	4.06498	7.94444	27.0151	17.132	4.22035	12.305	6.48014	6.69169	13.6367	13.7433	8.90532	21.4591	7.10401	59.6651	2.99174	8.64696	6.24343	5.99066	23.4382	12.7376	10.4878	13.1945	13.1368	20.0717	14.2055	3.72079	3.01974	7.72793	9.55747	15.479	4.15381	12.2976	9.03496	16.6044	30.9041	21.3034	6.97852	3.2738	5.79584	2.97359	4.36904	5.85935	17.5909	13.5321
105	52.5066	2.18777	12.2431	23.7865	3.2676	3.45307	7.73435	29.2202	17.0378	4.10562	12.432	5.73437	6.07619	12.7618	12.6918	7.93486	20.0871	7.01181	58.0133	3.2977	9.17581	6.50696	8.01822	27.8944	13.2351	9.56003	17.9488	15.5954	26.2614	16.4182	4.34896	3.58112	7.41651	10.0228	17.7348	3.85091	11.6505	6.92211	15.3352	26.534	21.5615	6.07619	2.79765	8.05159	2.98793	4.62192	6.49961	19.6561	15.2083
106	53.0066	2.20861	11.7979	25.9788	3.05247	3.63234	7.19654	32.5785	17.2795	3.21643	11.76	4.75914	5.63996	12.2814	11.2828	7.59066	18.0362	7.14499	54.3702	2.59017	9.17581	6.73822	10.3765	32.4684	14.7544	10.4026	18.5834	17.7098	31.1977	18.1638	4.97713	4.55636	9.00639	9.00868	21.0603	4.17446	11.4233	5.2472	13.9297	22.7416	20.7133	5.42483	3.10743	8.45726	2.51465	4.56924	7.14499	18.3285	16.6873
107	53.5067	2.22944	11.0898	27.2183	3.7337	3.92874	6.72595	31.969	16.251	3.26232	11.4076	4.65157	6.16582	10.8831	11.0327	6.99787	16.3678	6.47912	54.9464	2.03563	9.55228	6.83503	13.3426	35.4853	13.746	9.84687	15.6792	20.6683	35.4234	19.9438	5.53646	4.43343	8.80151	9.51796	22.1001	4.25018	11.5886	4.07169	12.5637	20.5904	19.5516	5.48459	3.83026	9.02273	2.55768	5.28574	8.2872	18.1625	15.782
108	54.0067	2.25028	10.9643	27.1107	3.62614	3.78054	7.12931	30.989	14.194	3.80157	10.838	4.8165	5.88496	9.90065	10.7611	5.81706	15.536	6.16668	55.8684	2.19339	11.3719	7.0152	17.0723	37.949	13.6474	11.42	12.5706	21.9467	38.9865	21.7484	5.89787	4.44162	9.03098	11.5024	23.346	5.25525	13.8534	3.74132	10.9036	18.2178	18.6911	6.369	5.11528	10.1352	3.48272	6.58527	8.71746	19.2197	15.6117
109	54.5068	2.27112	11.8398	23.7455	3.71834	4.29684	7.54108	30.1643	17.2099	3.53195	9.49401	4.09942	5.1619	9.94367	10.3765	5.53023	15.5264	6.58156	54.3254	2.44676	11.2823	6.792	19.229	39.88	12.7242	11.8189	11.4735	22.1967	40.7296	21.7238	6.07858	4.93334	8.33848	13.6932	22.7096	6.06757	15.4574	2.88081	8.74875	14.5976	17.8183	6.22558	6.68139	12.2435	3.56877	6.79601	8.77892	19.693	14.2402
110	55.0069	2.29195	12.0549	21.2921	3.4776	4.7749	6.30999	27.7621	19.902	4.26624	9.29733	3.18872	5.37105	9.66401	9.70696	5.9796	16.4634	8.25647	49.7476	2.31768	10.108	7.41049	19.748	39.3012	12.0519	12.9124	8.12828	21.3854	43.4666	21.3944	6.42278	5.32671	8.66629	17.9737	22.2555	7.60271	16.015	2.32763	8.28623	12.6553	16.1219	6.18375	6.86497	12.981	5.36149	6.75738	9.65991	18.8448	13.7831
111	55.5069	2.31279	11.2153	20.2933	3.00637	5.7836	6.25536	25.3479	25.7043	4.95465	8.79332	3.13135	4.53445	7.74222	9.44881	6.20907	18.2944	8.60989	46.5143	2.3368	10.2604	8.72007	20.2697	38.9836	10.9315	15.8435	7.02039	21.0944	45.4546	21.2862	6.31091	6.12166	8.8302	20.6606	21.0424	9.05524	16.6896	2.48129	7.68747	10.5839	15.4458	7.12194	7.496	13.0855	7.2044	7.86023	13.7832	18.1564	13.7652
112	56.007	2.33362	11.3647	20.1908	3.45711	6.70864	6.74276	23.8181	31.4451	5.71763	8.41224	3.21023	3.79944	7.73505	9.37621	5.76448	19.217	9.36796	45.5219	2.77184	9.81223	9.97587	20.9876	37.5597	10.6267	14.8127	4.79383	20.7625	51.0729	21.8418	6.72395	6.37161	8.98591	22.1797	19.8204	15.3059	18.3005	2.77325	8.07469	7.86105	16.3923	8.4366	8.89576	15.538	8.45213	8.69263	14.6693	16.9824	11.1478
113	56.5071	2.35446	11.0838	22.1372	2.90393	7.48549	12.436	24.2185	34.5961	5.50537	8.20735	2.9951	4.3492	8.00037	8.58293	5.74536	18.9302	9.6804	43.9981	2.41329	10.108	11.4387	21.2189	36.566	12.0788	16.0362	4.91215	20.824	53.5363	23.8038	6.56046	7.92462	8.96542	22.0743	19.1182	19.0922	18.8856	3.27265	11.0506	6.9944	16.7919	8.2633	9.4178	17.5048	9.0258	9.54962	13.9368	16.7365	10.1439
114	57.0071	2.3753	11.284	25.0978	3.11906	9.2543	13.6335	25.4017	35.8091	6.25688	7.9492	2.93774	3.90102	8.49516	8.07469	6.13258	17.2713	8.89161	42.0133	2.54237	9.9915	11.9362	22.0633	36.2075	14.5259	18.1068	4.74005	18.8284	55.9468	22.6335	6.99071	8.68678	8.50238	21.0953	19.2497	24.1657	20.7512	3.48009	13.711	6.80386	19.189	7.92866	9.94557	19.8036	8.43062	11.1056	13.6397	15.8699	10.359
115	57.5072	2.39613	11.6396	28.5244	2.68368	11.2024	14.3604	24.2543	36.2434	7.23785	7.56402	3.76239	2.90905	8.26569	7.76007	5.85531	16.8984	8.23598	41.2706	2.86267	9.12203	12.5789	23.6579	35.9872	15.6598	18.5012	5.79417	18.2097	58.5687	20.6175	7.55004	11.3011	8.26062	20.9196	20.639	27.6421	22.5342	4.92451	15.2527	6.18921	20.1232	8.36489	10.198	21.8074	8.17247	12.7704	14.572	15.6117	10.2156
116	58.0072	2.41697	12.3985	30.3888	2.15099	12.8326	15.7133	24.7443	35.9525	7.10591	6.55601	4.6444	2.32343	8.18681	7.29486	6.38595	17.496	9.15795	39.3178	2.88657	9.83015	12.1271	26.0969	35.8131	16.5247	18.9808	8.22509	16.8943	64.0717	22.8744	8.03192	11.801	9.01459	21.9338	22.4616	26.6233	25.0193	6.2921	16.9128	6.91449	18.6973	9.32698	9.57842	22.8646	5.86345	12.939	14.8793	15.7715	10.8341
117	58.5073	2.4378	12.4732	30.8601	2.0383	14.5512	18.0159	24.7264	33.9077	7.84021	6.13395	5.51208	2.01867	8.74614	6.70326	6.19951	16.6833	8.87112	41.0081	2.4611	10.0005	12.0411	27.8018	37.9541	18.6715	20.0967	10.2258	15.706	67.9516	22.6876	7.85122	12.1288	10.3422	22.7855	22.2196	24.4135	27.9381	8.58165	17.1279	6.86532	18.7157	9.54808	8.30488	25.7411	5.14636	13.68	16.7744	13.6018	11.2912
118	59.0074	2.45864	13.5399	29.0264	2.21758	14.9982	18.8982	24.4934	33.3423	8.84413	6.87562	5.25393	2.16806	9.37718	6.60377	5.66887	16.6403	9.50625	43.2746	3.0013	10.2694	12.9823	28.9581	39.0195	20.1057	20.3567	8.46173	15.2512	69.93	23.14	7.6533	12.8131	11.0552	20.6255	22.7335	20.2418	27.6008	11.0787	17.2355	6.08472	20.0741	8.11391	7.78284	26.8044	5.2109	15.3413	19.0333	11.8194	11.7932
119	59.5074	2.47948	14.8725	28.6525	2.18172	16.8745	20.0075	22.1449	33.0227	9.03344	7.4411	5.51925	2.55648	8.83219	6.77587	5.88399	17.0658	10.7099	41.802	3.34072	10.3052	12.915	28.6354	40.5203	20.6435	20.2401	9.34375	14.0629	68.9696	25.1658	7.71353	14.4071	11.3789	17.2274	22.5453	17.7498	28.4889	15.3889	16.3212	5.4332	20.2031	7.97647	7.0887	26.6446	3.82692	16.5004	20.6211	10.8851	13.7472
120	60.0075	2.50031	15.1443	28.5193	2.63758	20.3261	19.6797	21.2067	33.5308	10.3299	7.63368	5.39734	1.65415	8.1653	7.25184	6.10868	16.4156	11.5499	44.7151	3.88571	10.7803	12.9419	29.2673	41.6215	19.774	19.5634	8.77366	12.8254	67.1113	25.1314	8.35031	14.067	11.592	15.8839	23.2833	14.3559	28.1447	19.5915	17.5582	4.7325	19.988	8.56806	6.82481	27.8186	3.42536	18.966	22.6494	9.11493	14.5629
121	60.5076	2.52115	15.2728	27.9764	2.92954	23.106	20.0747	21.8282	34.3585	11.2306	8.77693	4.75914	1.41512	8.2872	7.81116	7.42334	16.7455	12.4105	48.2558	3.814	10.7803	13.0683	30.2999	42.1286	18.6133	18.7387	7.64425	12.4853	64.9648	26.4197	7.42096	15.1078	10.8626	15.9454	23.2564	11.4371	26.6164	22.2806	20.8496	3.57697	19.8958	9.29113	6.21672	28.7037	2.57202	19.3172	24.2014	9.18868	13.9982
122	61.0076	2.54198	16.1124	28.7395	2.25343	25.9911	21.2428	23.3879	36.2065	10.9323	9.41206	6.3439	2.0605	8.92541	7.85688	7.7771	18.6816	12.7588	50.772	3.9383	9.13996	13.1651	29.988	40.4639	16.8385	18.8463	6.49333	10.8421	62.4342	27.9785	7.93727	16.0707	10.5225	13.8073	25.2553	10.5078	25.0124	26.3372	22.4128	2.62427	21.1497	10.0261	5.96431	29.6933	2.3067	18.8431	23.9453	8.75229	12.8598
123	61.5077	2.56282	17.4719	27.2746	2.38148	28.281	20.9781	25.5929	37.3743	9.65874	9.56367	7.9932	2.36526	7.73505	7.4831	7.81057	16.9702	13.189	54.6263	4.15342	9.01447	14.4854	30.4424	39.6495	17.3404	19.5813	6.55786	10.3873	60.3934	28.8242	8.29007	14.6447	11.4445	13.8951	26.6984	9.19292	23.14	30.2556	22.4128	2.29236	21.7398	9.97833	5.70042	29.3798	2.12026	20.0478	24.3602	9.01658	12.833
124	62.0077	2.58366	18.2278	24.4934	2.79125	28.4077	21.7596	24.9714	37.5301	8.32209	8.8261	8.53818	1.6661	8.31589	6.49083	7.605	14.5368	13.7422	58.6087	4.12952	9.74948	14.6818	32.1607	40.6073	16.8698	20.8945	7.02039	9.25225	60.283	25.81	8.93545	14.4604	10.8585	13.8205	26.9793	9.96393	21.7356	30.8702	22.4415	2.42143	21.8934	9.68552	5.88973	27.9477	1.70435	20.6097	24.7136	8.53101	14.043
125	62.5078	2.60449	19.0973	23.1411	2.89881	26.5672	22.7848	25.4495	37.7636	8.6204	8.4778	9.00429	1.92306	7.90715	6.39671	7.9492	12.0031	13.6756	58.2117	4.54543	10.8161	15.2142	32.0774	40.8634	15.6463	21.6026	7.9024	8.93673	62.972	26.8918	9.49478	13.9604	9.871	13.5132	28.5628	11.6918	20.3864	33.7821	23.0977	3.02379	23.1657	9.55406	6.15362	28.255	1.9123	20.8134	23.9504	8.12535	13.9624
126	63.0079	2.62533	19.8622	22.5726	2.98588	23.0797	23.1923	25.1866	35.5837	8.1213	8.62941	9.7644	2.676	8.48799	6.23537	8.45594	10.9801	15.0944	60.0621	4.90875	11.3271	15.787	32.7658	41.9237	15.9466	19.0614	9.81702	7.30997	66.1077	24.3988	9.54641	12.01	10.207	12.4595	29.1156	12.9378	20.5172	34.2354	24.643	2.93774	24.9728	9.23734	6.26835	30.8795	1.87645	20.0864	24.396	7.98398	12.8688
127	63.5079	2.64616	21.8551	21.6967	2.94491	20.3883	21.9654	25.2284	32.281	8.93018	9.99392	9.77874	2.62222	10.6464	6.17083	8.75712	10.7411	15.2737	60.2478	4.48806	10.9147	17.1423	32.8653	44.5769	17.6004	17.5152	10.8927	6.89611	65.6371	24.7036	9.59804	11.2068	10.2152	12.7185	29.3576	13.5712	20.4758	33.0446	26.4859	2.85169	26.1468	8.47843	6.13067	31.9675	1.65415	19.0503	24.2475	6.91449	12.34
128	64.008	2.667	23.1219	22.2089	3.45199	18.6434	22.9276	23.3819	30.351	8.32782	11.1085	8.81068	1.80354	12.0878	6.92377	9.18259	8.79537	15.5247	59.0505	4.76534	11.103	18.3254	33.4918	44.4694	17.7214	16.7354	12.7643	7.11738	65.6947	23.2334	9.95085	11.3052	9.45713	12.6395	27.9653	13.4197	22.0454	32.7065	26.1955	3.79824	26.5217	8.04817	6.53798	32.2318	1.4462	18.9871	20.9848	6.40434	10.5293
129	64.5081	2.68784	23.9795	21.0462	3.34955	17.9454	22.8478	22.8919	29.0438	8.21883	12.2763	8.62423	1.66013	12.8766	7.84074	8.37945	8.57068	16.0778	57.437	4.83227	10.861	19.1806	34.5352	46.5233	16.7264	16.6323	15.3458	6.97806	66.2614	23.6514	10.3467	11.3666	9.14981	11.9809	27.4424	13.7639	22.7338	34.9039	25.3852	4.47435	27.8063	8.49038	6.5265	32.4223	1.67566	17.108	20.6211	5.71594	8.9069
130	65.0081	2.70867	24.825	16.5183	3.23686	17.7852	22.5873	20.5852	27.8023	8.27619	13.1983	8.80351	1.34341	11.9802	8.85452	8.25516	9.08698	16.17	55.4714	5.01393	9.80326	19.7883	35.3849	47.2199	15.4312	15.9331	13.7753	6.86743	63.6779	24.561	9.85619	10.6823	9.08835	11.6297	28.4851	13.048	22.9816	36.0871	24.098	6.34287	28.2919	8.6816	5.67174	33.879	2.37841	16.5952	20.575	4.55425	8.47665
131	65.5082	2.72951	26.1516	12.3336	3.00125	18.3015	22.394	20.3821	24.3439	8.09262	14.6284	8.39477	1.0506	10.3452	9.91671	7.6289	7.82013	17.0254	53.9989	5.42506	8.67385	20.8935	36.8505	45.5347	14.1628	15.1578	11.6564	6.99855	61.6611	25.0429	11.9386	11.9526	9.78085	10.5102	29.0588	13.5643	24.5305	38.3382	23.8112	8.05774	28.9741	8.51428	5.33901	36.5035	1.95533	17.252	20.3138	4.42518	9.04136
132	66.0082	2.75034	26.1994	10.5511	3.19077	18.7485	22.2428	21.2784	24.0816	9.05065	15.3618	8.79634	0.441079	8.87522	10.5863	7.79144	7.41378	17.092	54.5047	5.88399	7.76853	20.4176	38.3994	40.6227	13.6698	16.3634	11.6779	7.605	62.1845	24.3348	11.8353	11.7846	9.41616	9.80333	30.2928	13.5505	24.4135	40.3973	24.453	11.0142	29.3368	8.07208	5.2759	41.685	2.43578	17.1045	21.7275	4.44976	9.04136
133	66.5083	2.77118	26.068	9.94163	3.45199	19.6138	20.5621	21.0215	23.9751	9.00475	14.8783	8.52384	0.650229	9.65684	11.315	8.49897	6.38595	17.4659	56.1373	5.91268	7.46377	20.5547	39.1873	37.6212	13.9925	15.969	11.1723	7.66237	63.2602	24.1234	11.2502	12.1903	8.9982	9.6365	29.8954	12.8139	24.8541	41.8647	25.127	14.1181	29.0233	7.45658	4.38098	49.8229	3.23891	16.3213	21.8709	4.77553	9.13099
134	67.0084	2.79202	25.6766	9.65991	3.11393	19.6019	19.7974	21.5951	24.0406	9.01049	15.6241	8.58838	1.24183	10.9906	11.3634	9.14435	5.84097	18.6491	56.0797	5.95092	7.92091	20.708	41.1745	34.5736	13.3651	15.0816	11.6133	8.31389	63.4378	24.3152	10.3381	12.4115	9.29323	9.88675	31.3326	11.8639	23.436	43.7317	27.5902	16.2633	29.976	7.53426	4.33509	53.2342	3.41101	16.8411	21.7223	4.57269	8.36909
135	67.5084	2.81285	25.2553	8.92746	3.35979	19.425	19.8142	21.38	24.2947	8.14999	16.5747	8.1151	1.17609	11.3133	10.952	8.51331	4.93744	19.8221	59.441	6.17561	7.74164	20.5439	41.1907	33.6004	13.9029	14.8978	10.8066	9.57597	61.9204	25.7952	9.64106	11.6658	10.0062	9.46088	31.4611	10.907	23.7871	41.6266	28.63	18.4637	30.1235	6.40485	4.4785	49.3312	4.71611	16.8938	21.584	4.4682	7.59822
136	68.0085	2.83369	25.5122	8.62014	3.97444	19.7525	18.8016	21.7684	25.7698	6.72729	16.8984	8.62423	0.960967	10.6608	11.1671	8.69019	5.24818	21.0206	59.2426	6.30468	9.81223	21.3211	41.5537	31.7513	14.118	15.9107	9.93534	10.121	60.0093	26.1345	9.66688	12.3337	8.98181	9.03502	31.1055	10.5009	24.9642	41.8263	30.7454	18.181	29.558	6.05826	4.66781	45.9445	5.41886	16.5952	21.4611	5.42091	7.11419
137	68.5086	2.85452	23.4237	7.66231	3.63638	21.0313	19.6293	21.374	26.2247	5.99873	16.3371	8.8537	1.26573	12.812	10.4895	8.95312	6.1039	20.6774	59.1593	6.07044	14.2671	22.4854	40.392	27.0083	14.0687	16.8116	10.2903	10.3996	56.6431	24.6299	9.48617	11.0101	8.28931	7.35353	30.7768	11.1549	25.8385	41.2117	30.3546	17.5479	30.1973	5.87899	3.48605	40.0562	4.55835	17.5962	21.0104	5.42091	8.10914
138	69.0086	2.87536	24.5471	5.93106	3.64151	21.9922	19.2386	21.129	23.5038	5.75205	16.669	9.44171	1.11036	13.3355	10.8606	9.48855	7.10782	21.8145	60.6895	6.70147	16.1047	24.1231	39.8784	23.4843	14.0194	16.4665	10.6022	11.7969	53.2338	22.1172	8.14379	10.1373	8.17048	6.72571	30.4332	12.4973	26.6577	42.1874	30.4442	17.8183	32.5883	5.75947	3.06154	37.4317	4.71611	16.5109	19.8272	4.75709	9.63295
139	69.5087	2.89619	24.4217	5.6852	4.14859	22.0806	19.3982	21.87	20.3323	4.15151	14.9726	9.70704	1.26573	12.8192	11.3607	9.87578	8.57068	23.3307	63.5003	6.41464	17.4223	23.8649	39.7412	22.3984	14.4945	16.6682	11.1616	13.2638	51.3274	20.2044	7.137	9.53089	6.69942	6.48863	29.6982	14.411	26.878	41.1195	32.5883	19.232	30.6829	4.90494	3.20496	34.7457	5.40451	15.8436	18.1215	4.88616	10.7086
140	70.0087	2.91703	24.0751	5.7774	3.64663	22.2001	19.415	22.7783	18.0212	4.01383	14.1612	7.68485	1.89916	9.23376	11.1322	10.2056	8.35555	27.9815	64.7296	6.11824	18.9909	23.4024	39.4186	19.1767	15.2922	15.2474	11.9468	13.8826	48.3694	17.4656	7.32631	9.871	4.84729	6.22521	29.6235	13.3991	26.4925	37.7236	31.9644	18.8509	31.5987	4.73762	3.04433	33.3811	5.56227	14.9901	16.1854	5.48852	11.4526
141	70.5088	2.93787	23.8211	5.13714	2.93978	21.8272	19.3268	23.4715	18.6727	3.04433	14.657	6.58054	1.90513	9.20507	10.8202	9.94748	8.55634	29.2261	66.0741	5.86487	19.968	25.0965	41.1665	16.6003	15.718	13.7326	12.4631	14.194	46.5447	15.9216	6.82722	10.3135	4.50309	7.41499	29.2978	12.4491	23.9867	37.9694	32.5776	19.0783	34.0511	4.80933	2.1953	32.828	5.33998	13.4623	13.7524	5.96179	12.9943
142	71.0089	2.9587	22.2286	4.57372	3.28296	21.1651	20.4654	24.2543	16.9189	2.34445	14.4644	5.6053	2.36526	8.98995	10.6266	10.2056	8.89576	31.6233	66.2085	5.73579	21.2677	26.2502	42.9574	14.8281	15.4984	13.9522	11.85	15.6774	43.3946	15.3758	7.19723	10.1005	3.4459	8.64428	29.6086	10.9621	20.7787	38.3151	30.8314	18.7649	32.9202	5.29934	2.17235	33.8729	6.10726	12.2716	13.3683	7.27714	13.8548
143	71.5089	2.97954	21.5922	3.90273	3.11393	20.5293	21.1881	26.9494	16.8616	2.35019	14.9971	4.76631	2.22782	7.40519	10.3093	9.41684	8.69975	33.9743	66.9704	5.04261	19.6901	29.4125	44.5977	13.0866	14.2973	13.4861	13.4419	15.7552	42.1365	14.4317	7.81679	9.45713	2.87223	9.78577	28.3268	10.2944	18.6516	38.4842	32.0397	18.2793	32.1887	5.10214	2.17809	32.914	5.77023	11.7343	11.9853	7.49226	15.4593
144	72.009	3.00037	19.901	3.45199	3.37004	20.7349	19.5159	28.3417	16.0297	2.49934	15.7634	4.66592	2.39514	7.2044	11.0784	7.71974	8.38902	34.0767	67.2073	4.84183	18.9013	30.8512	44.5897	10.9712	13.132	13.1813	12.9686	16.4969	39.5819	15.8724	7.1456	9.56367	2.86813	11.1775	27.8189	9.55777	14.8034	38.9989	31.735	18.8017	29.7978	5.31727	2.65997	31.9736	5.6053	11.0037	9.59333	7.78115	14.9125
145	72.5091	3.02121	19.8443	3.18052	2.70929	21.189	18.8814	29.5966	15.4315	1.461	13.9072	4.79499	2.62222	6.21482	10.9412	6.82577	7.92052	34.0101	61.2786	4.95656	18.74	31.8273	41.9812	9.83406	12.1371	11.7875	11.9468	16.9968	37.2578	14.6628	6.32812	12.1206	2.93369	12.5385	27.0032	7.85742	12.7933	37.1704	32.409	16.7181	29.7179	5.75947	3.17054	30.9471	4.95992	11.6148	7.6828	7.52914	14.303
146	73.0091	3.04205	18.8284	3.45711	2.88344	21.6001	17.2596	29.9671	14.8701	1.33479	13.9604	4.77348	2.78356	5.87779	9.93822	5.91746	8.2695	32.284	60.0493	4.33987	17.1803	32.1903	42.5702	8.48184	11.4469	10.2861	11.3982	17.1566	35.9372	12.5828	5.93229	13.2843	2.95828	13.3858	26.2771	7.92626	12.1186	34.9653	30.8063	16.7058	29.0233	5.1858	2.63702	29.6564	4.63723	11.8502	7.20133	5.98638	12.6089
147	73.5092	3.06288	15.969	3.59029	2.61197	21.5069	15.4024	30.732	14.7349	1.51837	14.8332	4.70177	4.22969	5.78457	9.84142	4.77968	8.04481	31.9767	52.0141	4.2825	17.9512	31.467	41.3332	7.90305	10.7387	8.98188	12.6674	17.7835	34.5543	13.9006	5.59669	14.9767	2.66735	14.5581	25.5929	8.49075	12.1049	32.7449	31.3549	15.9436	28.7652	4.83921	2.10925	27.5482	4.63006	11.7869	7.13474	5.99253	11.5332
148	74.0092	3.08372	14.1823	3.34443	2.30977	21.483	13.4949	29.752	14.2309	1.11106	15.9724	4.20698	5.69374	4.16395	9.56175	4.21079	9.17303	33.0626	47.2314	3.814	18.1932	30.6925	39.1497	7.54451	10.2502	7.90625	12.4308	17.6114	31.5915	13.5613	5.71716	13.4155	2.32724	15.783	24.3768	6.9143	11.4578	31.7154	30.602	14.8127	27.751	4.43884	2.40182	28.0091	4.85953	11.7904	6.99645	6.86532	11.8021
149	74.5093	3.10455	12.9811	3.34955	2.44295	20.6416	11.6839	27.9593	14.2555	1.32332	16.3862	3.50423	6.20765	4.60138	9.39234	4.05303	11.396	31.7257	45.5283	4.40679	17.6285	29.6034	35.8179	6.60205	9.90961	6.92474	11.8177	19.8406	26.9528	10.8716	5.36436	12.6451	2.33953	16.7532	22.4407	6.21902	11.5335	27.9814	30.1717	15.2429	24.3827	4.45676	2.87223	29.306	5.26827	11.9309	6.88888	7.96554	12.5999
150	75.0094	3.12539	10.549	3.65687	2.58124	19.5397	10.0075	24.7025	13.3089	1.36348	15.661	3.15286	6.15985	4.43645	9.34663	3.69927	14.4986	30.9625	44.0045	4.41636	18.7041	26.9574	33.9355	5.05007	9.00429	6.22558	13.571	20.7338	23.7163	10.3357	5.67414	13.1491	2.83535	18.1801	20.9856	5.76467	10.4389	25.9915	30.0319	14.4685	23.2641	4.9408	2.63702	31.0209	5.54793	11.9064	6.15643	9.03502	13.0033
151	75.5094	3.14623	9.44052	4.32786	2.30465	20.0106	7.88562	21.9776	11.9854	1.05943	16.4477	2.74412	6.20168	4.21415	9.34125	3.37897	16.4013	30.2608	44.5039	4.6267	16.9383	24.9298	33.5349	4.21518	8.75779	5.91634	13.7	22.672	21.4498	11.2994	5.54506	13.8949	3.13038	18.4435	19.1959	5.42735	9.82625	24.2859	30.2147	14.7205	21.2173	5.20373	2.62555	30.1481	6.12877	10.8667	5.62374	9.74187	12.9853
152	76.0095	3.16706	8.93258	5.62374	2.0383	20.3596	7.07469	20.8302	10.039	1.20285	17.1853	2.33538	6.28534	3.59746	8.55873	3.18775	18.3661	27.9251	46.0085	4.66973	15.6386	26.0323	33.8468	4.53274	8.6323	5.15891	13.614	20.1069	19.1017	10.1636	5.24389	15.1447	3.76551	19.3303	16.7787	4.98677	8.74546	23.3178	32.0039	13.6449	18.7095	5.56227	2.78044	31.1131	6.87454	10.2942	5.70569	10.1537	11.9097
153	76.5096	3.1879	7.59402	4.47128	2.14587	19.9867	7.27217	19.6291	9.3383	1.43805	17.6811	1.61113	5.82521	2.62222	7.67133	2.93916	19.7572	26.9519	43.1721	4.64582	15.9164	24.314	33.0078	4.57372	7.70009	4.3746	15.9374	18.6686	17.4162	9.3129	5.4332	13.7883	4.24084	22.3289	15.1832	4.66322	8.49763	22.2345	29.8634	13.7309	18.1256	6.24948	3.10743	31.0148	7.65617	8.77693	6.48936	11.1433	11.2554
154	77.0096	3.20873	6.52437	4.15371	2.14587	19.5588	6.6041	17.7707	8.13769	1.26022	17.7098	1.67566	5.24556	2.54334	7.37284	3.13516	20.8998	26.4858	40.4638	5.22427	14.4733	22.472	33.2902	3.94371	6.89337	3.58132	15.6254	16.0543	16.3166	8.77201	4.85666	10.9651	4.39245	24.1202	13.8177	5.16576	8.24292	20.9053	28.4328	14.2349	17.2897	6.614	3.67537	30.9717	7.58446	8.10257	6.55083	10.8482	10.6817
155	77.5097	3.22957	6.20168	4.86055	2.01269	20.166	6.70074	16.205	7.67056	1.79373	18.2343	1.62547	5.6041	2.15611	6.42629	3.10648	23.3714	24.8007	39.1193	5.20515	13.0033	21.4394	34.7718	3.50833	4.13258	3.02558	15.3027	14.5095	15.385	8.03935	5.23528	10.4447	5.23247	24.1421	12.9513	5.42735	7.25162	20.2983	32.2513	14.4869	15.2798	7.38487	3.93352	31.402	8.63141	7.19641	6.48936	10.7069	10.4486
156	78.0097	3.25041	4.99458	8.26159	2.05879	20.8114	7.04108	15.2668	7.06821	1.91994	18.3695	2.09157	5.81325	1.80474	5.51738	3.06345	24.5713	23.1207	35.7516	5.03783	10.9685	20.1836	35.8421	3.39053	3.20933	2.86872	15.3027	13.0549	14.5687	7.81316	4.61572	9.05147	4.85139	24.7875	12.6794	6.25344	6.12264	19.6299	31.6704	14.7697	13.4174	7.2056	4.14577	29.6871	8.93975	5.81609	6.91449	9.69884	9.91083
157	78.5098	3.27124	4.52549	10.7355	1.86928	21.1771	8.91503	14.9382	7.0928	2.08056	18.4883	2.03421	5.83716	1.86928	4.90696	3.04433	25.9863	22.5572	35.329	4.96134	10.4128	17.7607	37.4152	3.46736	2.40709	2.59085	12.9901	12.2189	13.445	9.3129	3.46264	7.04362	4.42114	25.3758	12.2401	8.60089	6.32916	19.4686	30.2076	14.278	12.2496	7.6239	4.07693	27.29	9.82177	5.52457	7.52402	9.00429	7.39206
158	79.0099	3.29208	4.34621	12.6102	1.90513	20.6058	10.4612	16.7369	7.53944	2.4764	16.4272	1.63264	5.87899	1.58961	4.68646	2.86267	26.6317	20.9028	32.2302	4.99002	8.65592	17.1584	36.7322	3.18052	2.02166	2.30401	11.5058	11.8665	13.0705	9.16538	3.99616	5.24066	5.16691	24.6997	11.5529	10.5697	5.22771	15.9267	27.981	12.852	10.9773	8.0422	4.73092	25.0035	10.46	4.03888	7.23718	8.65394	6.22679
159	79.5099	3.31291	4.03249	13.4861	1.51073	20.4432	12.4865	17.4301	7.92871	2.75176	15.4151	1.41751	6.10009	1.07331	4.1352	2.73359	27.9511	20.9079	30.4759	4.94222	7.10522	14.429	34.476	3.42126	1.78412	2.09337	10.7851	11.2109	12.8208	9.38174	4.64153	4.99481	4.85549	25.8588	11.0898	12.1599	5.55815	14.2057	28.9419	11.4198	10.5962	7.845	4.59897	21.8258	10.7038	3.95459	7.37548	9.13337	4.72987
160	80.01	3.33375	3.47376	14.6693	1.5722	18.3446	13.1083	17.0536	9.05557	3.36558	15.0996	1.12351	6.31522	0.542666	4.1352	2.13124	28.8738	20.3189	30.7896	5.08564	6.89906	12.2992	34.7073	3.7798	1.28216	2.03958	9.76324	10.6004	12.9793	8.79168	4.25431	3.81878	4.25313	24.9412	10.806	13.103	5.64076	10.4871	27.4325	10.418	11.2416	7.64183	4.77107	19.7422	10.0512	4.62192	6.35619	9.5882	4.1562
161	80.51	3.35459	3.56937	13.9624	1.95635	17.7542	14.4739	16.8743	9.13342	4.1343	14.9521	0.807988	7.37292	1.02311	4.19974	2.04997	29.9303	18.9616	29.9893	5.52067	7.10522	10.4572	33.266	4.36884	1.09393	1.97236	6.91282	10.3668	14.2374	8.86052	3.77243	2.92959	4.43753	22.7021	10.6506	11.4715	4.71141	10.1183	24.9621	9.13337	10.2397	6.96059	4.19167	16.755	10.4313	4.61841	6.54059	8.85678	3.35844
162	81.0101	3.37542	3.60522	13.1224	1.38268	17.5534	14.8436	16.5038	10.0103	3.80731	15.3413	0.90838	7.83902	1.36014	3.35537	2.73837	29.8777	17.8808	31.0393	5.91268	6.64808	9.61553	32.8115	4.37396	0.856391	1.86479	6.19215	10.67	15.6011	9.10146	4.39199	2.9255	3.54014	24.3836	10.7343	11.0791	4.12627	8.41263	23.259	7.24026	8.71541	7.07413	3.79584	14.2718	10.2377	4.22855	6.24351	8.89365	1.85256
163	81.5102	3.39626	2.8732	13.1173	1.05487	16.4897	14.7512	16.7727	10.0226	3.91631	13.7023	1.13068	7.71353	0.678913	3.28007	3.1734	28.9359	18.6184	30.6295	5.54457	6.21783	8.99167	31.7681	4.60957	0.699529	1.70345	6.6977	11.0962	18.7656	9.44074	4.63293	1.7126	3.00335	24.8007	11.2631	11.5266	3.36903	6.38429	22.9758	6.1216	8.11305	7.40877	3.84747	13.0917	9.1979	4.4744	5.96692	9.28088	1.49402
164	82.0102	3.41709	2.31447	13.5988	1.31097	17.1518	14.9696	16.1154	10.1947	4.59897	12.7475	1.47488	7.4267	0.671742	2.84175	3.03477	26.0437	19.1408	28.5423	5.66887	4.72987	8.72276	31.3728	5.41373	1.08496	2.21437	6.36425	11.0183	22.1125	9.67185	5.20947	1.24956	3.30658	23.8963	10.3817	9.57842	2.68062	5.11659	21.4448	5.341	6.88991	8.45452	4.12856	12.5078	9.13337	4.27421	6.16155	10.0922	1.87945
165	82.5103	3.43793	2.56844	13.148	1.28024	16.2387	13.8058	16.0019	10.289	5.17264	12.1206	1.7402	7.76732	1.30995	2.37923	3.22121	23.2566	18.0191	24.6943	6.56762	4.38926	8.42696	31.112	5.66984	1.20149	2.47432	6.36425	10.502	25.7524	9.70135	5.00295	1.50771	3.72863	22.4167	9.86181	8.93132	3.38968	3.76437	20.6847	4.62187	6.52727	9.20149	4.46703	12.7045	7.95017	3.95108	6.40741	10.9097	1.34164
166	83.0104	3.45877	2.58338	13.1275	1.37756	16.0451	12.9066	14.1076	9.62514	5.79794	11.2806	2.02704	7.63585	1.51073	2.10226	2.6093	21.3492	16.6515	21.7684	6.4481	3.87833	7.91873	30.507	5.60325	0.55163	2.16956	6.23518	9.8587	28.0573	10.1095	5.6139	1.56508	4.4826	23.3168	9.40765	9.96393	3.0799	3.63375	18.5226	3.60155	5.28568	9.15966	5.12675	11.5366	8.38043	4.02835	6.55595	11.9607	1.50298
167	83.5104	3.4796	2.65508	14.5054	1.26487	14.8476	12.6839	12.7212	10.3217	5.92415	9.99392	1.88362	6.26143	1.81191	1.90058	2.87223	21.2057	17.9884	18.9512	6.12302	3.58253	8.11772	29.0172	5.11153	0.37684	2.14267	5.25635	8.94493	31.241	11.2404	7.95448	1.82323	5.39637	22.2104	9.05807	9.8056	2.94222	3.11131	16.8877	2.59968	5.77125	8.87282	6.0102	10.879	8.43779	4.36904	5.95667	11.4998	1.77189
168	84.0105	3.50044	2.72082	14.5361	1.16243	13.7289	11.2722	11.7053	11.7231	6.04462	9.20718	1.92664	5.06031	2.75846	1.92747	3.19731	20.1588	18.0959	15.1481	6.71103	2.63239	7.99671	28.0599	4.67616	1.00429	2.78356	4.03013	8.31799	32.3358	11.3388	7.89424	1.69211	6.14214	22.0611	8.86685	9.75052	3.08678	2.81167	15.475	2.61197	5.07056	8.06013	5.63158	10.0738	7.44821	5.00476	6.16155	11.7333	1.77189
169	84.5105	3.52127	2.61624	14.531	1.42366	14.446	10.8226	11.8428	13.4851	5.84384	7.64598	1.75454	4.51652	3.43253	1.41654	3.20209	19.4847	18.475	11.8316	7.33729	2.10354	7.70629	26.6347	3.83614	0.9774	3.95779	3.9656	7.69515	33.9252	11.1962	8.56543	1.74128	6.75679	20.384	9.38076	8.41502	3.08678	3.03447	14.8368	2.18172	3.85356	7.32511	5.23001	9.10263	6.30804	5.32788	6.34595	11.9976	0.382534
170	85.0106	3.54211	2.83137	15.8012	1.42878	13.2365	11.9486	12.9184	15.243	5.50537	7.05182	1.76171	4.28944	3.71936	1.17452	3.54629	18.868	18.3776	10.2822	6.62976	1.68225	7.24377	23.5019	4.05127	0.721938	4.03398	2.71786	7.06002	35.1881	11.6338	9.49478	2.0486	7.22392	19.1372	8.91465	7.94691	2.84584	2.17397	12.9294	1.00775	2.98076	5.95667	5.41358	7.73197	6.28653	5.40867	6.67376	11.9116	0.140517
171	85.5107	3.56294	3.08235	16.2674	1.34683	12.1346	11.8772	14.0777	16.1937	5.09233	6.08068	2.17045	3.85919	4.05639	0.881416	3.99566	17.759	18.5467	8.64952	6.73016	2.13043	6.70595	22.8377	4.93226	0.766756	4.46872	2.08324	6.64615	34.3286	12.0124	9.17639	1.63474	7.85086	18.5796	9.33296	6.93496	2.37772	2.32763	12.3808	0.46686	2.46446	5.9985	5.08086	8.22369	6.55185	5.38408	7.08864	12.3172	1.32371
172	86.0107	3.58378	4.13706	17.3174	0.834623	12.0987	12.9024	14.251	16.9804	4.44408	5.16691	1.86928	3.63809	4.28586	0.819567	4.38289	16.4299	18.644	7.78518	7.99223	1.90634	6.2515	21.6922	5.26007	0.80261	5.39645	2.77165	6.37161	33.6995	12.3763	9.86479	1.27005	8.10082	17.302	10.8568	7.57517	2.01287	3.08826	10.9287	1.03848	2.03421	5.98655	5.75205	8.70311	5.90648	5.54213	7.31914	11.9177	1.22511
173	86.5108	3.60462	4.76153	17.1688	0.788524	10.9681	14.415	13.2829	18.4146	4.34656	4.1302	1.50356	2.79551	4.28586	0.894861	3.9622	15.187	18.6081	8.25896	8.09262	1.85256	6.17889	20.8935	4.80933	1.09393	5.63398	3.63215	6.19541	33.6275	12.1698	9.42594	1.15122	7.92462	16.5644	11.9623	8.08459	2.67374	3.62607	8.98181	1.67157	2.1387	6.14789	6.05609	10.4426	5.14636	5.85121	7.39085	11.3891	1.72707
174	87.0109	3.62545	5.57124	17.1637	0.819257	9.42879	15.4066	12.9005	19.6357	4.09414	3.60571	2.07723	2.26965	4.21415	0.902928	4.2825	13.4373	18.7823	7.91323	7.70539	2.42623	6.36175	21.2108	5.91057	1.38524	6.14491	4.80459	5.60945	34.2998	12.6074	9.15058	1.12663	8.39585	15.3351	12.6525	7.67843	2.32954	4.30987	7.39346	1.29663	2.03421	6.1718	4.98333	12.6491	5.57662	6.67659	7.45743	9.93855	1.08169
175	87.5109	3.64629	7.26237	17.1944	0.983162	8.37945	17.6797	13.8387	20.3528	2.84354	2.83945	2.50748	1.89916	5.41886	0.760407	4.59324	11.7067	20.2062	7.41383	6.99787	2.22903	7.04478	19.8878	7.79037	1.38524	5.21718	4.81534	5.14232	34.2278	12.4845	9.15058	1.3602	8.3098	15.2912	14.9203	7.91937	1.71686	5.40086	6.95962	1.10609	1.96045	6.31522	5.09807	14.7512	4.90255	7.40012	8.08744	8.53716	1.22511
176	88.011	3.66712	7.54621	16.001	1.52098	8.09501	20.6461	14.2211	19.5209	2.95254	1.94616	2.41426	1.8155	5.24676	0.824945	4.04825	9.89968	20.9489	7.66353	6.5963	2.22903	7.56377	18.3147	9.06063	1.29113	5.63398	4.91215	5.64223	33.277	11.9042	8.6773	1.65113	8.60892	15.84	15.8047	7.61647	2.09548	5.56221	5.67245	1.24746	2.28621	6.84108	5.04644	16.5398	3.99185	8.51351	7.6367	7.62134	1.36853
177	88.511	3.68796	7.84201	15.4734	1.16243	7.3588	21.4066	14.9262	18.812	2.67718	1.98304	2.19914	1.04463	5.62681	0.779231	4.70319	8.3938	20.7287	7.93884	6.73972	2.59654	7.96175	16.8465	9.85455	1.84687	6.11353	3.56761	5.36359	34.2181	11.5895	8.94406	1.64703	9.81363	15.9674	17.938	7.14836	2.04041	6.7915	4.96971	1.30892	3.23891	7.47451	5.19559	17.2405	2.60788	10.2275	8.05671	6.9022	1.55676
178	89.0111	3.7088	8.45452	15.7295	0.998528	7.10782	25.0495	15.2668	16.9353	2.6485	2.07729	2.22782	0.775719	7.35499	0.760407	5.41072	7.30861	20.575	9.36021	6.5724	3.37637	8.8357	13.4744	10.1875	1.91409	7.02334	3.34173	4.50309	34.1221	12.8434	9.24523	2.17153	10.9569	15.8444	20.9856	6.5288	2.22628	7.51371	4.59682	1.3458	3.10369	7.17572	5.79794	17.0807	2.29236	10.3258	8.13866	7.63978	2.34556
179	89.5112	3.72963	9.35985	15.5912	1.41341	6.76362	25.852	14.5139	15.0545	1.85683	1.92567	2.4286	0.608399	8.25852	0.448475	5.42506	6.17083	20.9131	9.78918	6.75884	3.47497	9.98931	12.509	9.64455	1.9858	8.42166	2.71786	4.21216	32.0717	13.6548	9.06453	2.4051	12.4812	15.5459	23.9765	4.94547	1.84077	7.16029	3.60007	1.57322	3.33111	8.0661	5.66026	18.2547	2.67958	10.3329	8.06183	8.1991	3.67217
180	90.0112	3.75047	10.5699	14.5822	1.65415	5.94614	29.7007	13.6355	14.4726	1.461	1.5364	2.10592	0.49486	8.75331	0.410827	6.43854	5.49677	19.356	10.327	6.54849	3.82455	10.8552	11.1429	10.3053	2.61774	9.48384	2.07249	4.03186	31.5099	13.4089	8.82358	1.80274	14.0916	16.0991	26.1845	4.16069	1.49657	7.47529	3.08735	1.64698	3.50936	8.47245	4.95465	19.7729	2.15611	10.9054	8.30257	7.84876	5.1422
181	90.5113	3.7713	12.4702	11.8931	1.66952	5.74536	30.5831	12.6136	15.7019	1.36921	1.50362	2.27802	0.680108	9.5923	0.510323	7.36597	5.45852	18.4954	10.6791	6.50069	4.82847	12.3127	9.992	10.8431	3.01662	9.64519	2.28761	4.16708	31.8172	14.1121	7.36933	1.82323	15.4274	15.8356	28.031	3.74765	1.27628	8.51251	2.33441	1.56708	3.63843	8.43062	4.10562	22.2683	2.12026	12.1522	8.65087	6.81615	6.96181
182	91.0114	3.79214	12.7331	9.28088	2.10489	5.84814	32.3688	12.285	15.1856	1.2889	1.48723	2.37841	0.303637	9.97953	0.494189	8.30775	5.91268	15.2788	11.409	6.85923	5.12427	13.0764	9.27402	10.9455	3.37964	10.7432	3.77198	4.00318	32.1389	13.6744	6.42278	2.25348	15.7183	15.2649	29.6534	3.34149	1.23498	8.68153	2.05475	2.00347	4.9046	8.56806	4.39819	23.8234	1.99835	12.3419	7.96451	5.33485	8.57525
183	91.5114	3.81298	12.9423	8.60477	2.49417	6.24493	33.7175	12.1475	15.2758	1.43232	0.995509	2.49314	0.518763	9.80743	0.429651	8.92444	6.75884	13.6295	13.1441	7.1126	6.16405	14.1305	8.35974	11.4219	3.47376	11.2676	3.67518	4.39655	30.1605	13.0057	7.08537	2.60178	16.8001	13.601	29.4562	2.91468	1.21432	7.86713	2.23044	2.19401	6.86532	7.65975	3.90483	26.995	1.7904	10.2802	8.57916	5.57457	11.1299
184	92.0115	3.83381	13.5638	6.58668	1.75147	6.3262	36.0663	11.3468	14.6406	1.41511	1.42986	2.44295	0.990845	9.77157	0.486122	10.7124	7.43768	13.0712	12.9777	7.7532	7.50858	16.2011	7.79503	11.386	3.34827	10.9763	6.54711	4.81861	30.6551	11.7961	7.77377	2.44198	17.9351	12.0687	29.2321	2.18497	0.670485	7.29858	1.54203	2.08338	7.41236	7.8211	3.64095	31.6171	1.85493	11.0564	8.27696	4.92304	11.8559
185	92.5115	3.85465	14.8276	4.47128	2.04343	5.86248	40.6083	13.3367	14.5751	1.07664	1.90109	3.0453	1.0028	9.65684	0.397382	11.6589	7.89662	11.6882	13.381	7.43768	7.70578	17.3063	7.09856	12.477	2.75667	10.8866	8.90274	5.40047	30.3286	12.2779	7.18863	2.29446	20.1684	11.1731	28.7152	1.97845	0.808165	6.13844	1.36276	2.35997	8.08232	8.37684	3.88762	33.7684	1.99835	11.5481	8.24623	4.33298	13.4425
186	93.0116	3.87548	12.2133	3.55955	2.68368	6.04414	44.457	14.4362	16.8739	0.778334	1.57737	3.83409	1.2478	10.503	0.340912	12.2183	8.46072	11.6524	12.6895	7.21777	8.22567	17.1584	6.31066	13.0917	2.72082	11.4469	9.89232	6.45766	32.0477	13.345	6.56046	2.32314	21.4837	11.5595	26.6984	3.02482	1.20056	5.41623	1.1799	2.98076	9.49601	8.41867	3.1648	35.4341	1.91947	11.3163	7.42158	3.98263	15.1545
187	93.5117	3.89632	14.747	3.11393	2.3866	6.5963	47.5243	14.0179	17.7794	0.921752	1.59786	4.30737	1.43305	11.091	0.214525	11.7354	9.26864	12.0878	12.3694	6.68235	9.3013	17.7849	6.13318	13.6039	3.16003	11.5903	10.4839	5.94955	32.5327	13.2811	5.14923	2.65915	21.3608	11.1643	26.0949	2.3433	1.03534	5.43928	1.26237	3.03608	10.8974	7.32511	2.68865	40.3943	1.7904	10.7297	6.72498	4.13015	15.782
188	94.0117	3.91716	13.7789	2.92954	1.96147	6.99309	48.31	13.265	19.6234	0.732441	1.93797	3.83409	1.58244	10.546	0.564105	11.8406	14.0158	11.2119	11.7356	5.28164	8.78141	17.2606	5.63839	15.8166	3.89057	12.5673	10.1182	5.63813	30.7079	12.3517	4.5813	3.2738	21.3198	11.0897	25.7752	2.16432	0.753093	5.20878	1.41654	3.12213	13.946	7.24743	2.81486	41.5867	1.32429	11.0599	6.49961	4.09942	15.7192
189	94.5118	3.93799	13.0588	2.71441	2.28928	7.86554	50.6671	13.6833	19.6521	1.0078	2.06909	3.956	1.17012	10.1158	0.652844	11.0853	15.7798	10.4077	11.4859	4.55977	9.1041	17.1342	5.57654	14.3517	3.90401	13.2665	9.86005	5.28984	28.816	10.552	5.76879	2.67144	20.9387	10.9141	25.0999	2.3433	0.801281	4.86305	1.55996	3.06681	15.9928	7.50438	2.58539	42.2874	1.58961	11.1828	5.43422	4.62801	16.6963
190	95.0119	3.95883	12.4523	2.49929	2.40197	8.45355	51.5243	12.5001	20.1151	0.996329	2.99106	4.15678	0.512787	10.5675	0.507634	10.2965	16.4778	11.0121	12.8304	4.22991	10.2963	17.6908	4.91772	13.9983	4.18636	13.5981	9.55887	5.65452	27.6827	10.4783	4.44362	3.27789	19.439	10.8351	24.3231	2.4328	0.959614	4.64792	2.02607	4.124	19.4471	7.76134	2.46492	40.9044	2.05572	10.4031	4.89641	5.02139	16.8128
191	95.5119	3.97966	10.7044	1.89489	2.32002	6.4003	51.8352	13.0857	19.0825	0.916015	3.91303	4.51533	0.321564	10.1947	0.340912	9.5985	17.7446	12.1236	13.8548	4.20123	9.57917	17.7312	4.50629	13.7524	3.86367	13.3471	10.4409	6.40439	25.253	11.0241	3.91011	3.94991	18.1769	10.519	24.3529	1.95091	0.663601	3.72595	2.84713	5.16275	20.5412	7.73744	2.26414	38.1262	1.9625	10.0238	5.14227	5.23037	17.1803
192	96.012	4.0005	9.87973	1.72074	2.21758	6.96679	54.1713	13.2291	18.517	1.01928	4.85549	5.23958	0.626326	10.4385	0.322088	9.62719	17.3956	12.1083	14.0533	3.78054	10.126	17.715	4.98495	12.559	4.58524	13.3785	12.0006	6.86743	25.8436	10.2865	3.74661	3.94581	17.5254	10.6638	23.6299	1.89584	1.352	3.2957	3.44231	5.83886	21.6168	7.86293	2.37887	34.549	1.6183	9.89734	4.18444	5.20578	18.3904
193	96.512	4.02134	8.60989	2.11513	2.09465	6.82099	54.9402	12.2491	17.2467	1.46674	6.00282	5.23958	0.674132	11.1842	0.424273	8.39858	16.4204	11.8726	14.2518	3.63712	10.4128	16.8115	5.03335	11.468	5.14995	13.1365	12.7965	7.41241	26.948	10.7635	4.065	3.74503	16.628	11.4892	22.5542	1.76505	1.84077	3.47241	4.2813	7.24026	23.5345	7.72549	2.55097	32.4284	2.0844	9.81304	3.92322	5.90033	20.0217
194	97.0121	4.04217	7.50737	2.34051	1.96147	6.89269	53.0033	11.8965	17.005	1.57	6.50683	4.80216	0.859379	10.0943	0.464609	8.41292	17.4721	12.2465	14.5271	3.90961	10.6189	16.5964	4.49822	9.53698	5.47712	12.5494	12.1404	7.54763	28.3598	11.2109	4.42641	3.59341	15.2266	11.9414	21.4965	1.86142	1.77881	2.94228	4.42831	8.11305	23.6574	7.97049	2.61981	30.9103	2.23499	9.77792	3.19077	5.23651	21.2587
195	97.5122	4.06301	6.23454	2.42758	1.86415	6.07044	51.4654	11.287	17.1484	1.07664	7.66237	4.09225	1.24183	9.26961	0.617886	8.06394	19.1071	12.9227	16.6207	3.77098	10.5024	15.9483	4.69452	7.23718	4.90793	12.7197	12.0974	8.14179	28.3118	11.0339	4.21989	3.6098	14.1243	12.5341	19.7337	1.92338	1.90961	2.23544	5.2924	8.60477	22.883	8.2155	2.49934	30.2833	2.3569	9.26864	2.85271	5.27954	20.0486
196	98.0122	4.08384	6.14789	2.65295	1.56708	5.46091	47.7764	10.9464	17.2672	1.14548	8.52287	3.27477	1.8394	9.21942	0.674357	7.34685	20.7755	12.2517	21.0513	3.85703	9.51643	15.1389	5.21889	5.64935	4.4239	11.7158	13.3343	8.75644	27.1449	10.9356	3.91871	3.45	12.9483	13.3024	18.667	1.35889	2.50852	3.43399	5.92343	10.0799	23.4054	8.65172	2.21824	30.1973	1.9123	9.06493	2.42246	5.4332	19.5646
197	98.5123	4.10468	6.00747	3.0832	1.25463	5.65452	44.289	10.5819	17.2754	1.43232	10.1865	3.49706	1.45695	9.32698	0.703937	7.20821	23.7251	11.596	24.355	3.12082	9.65985	14.2219	5.62495	5.27032	5.32474	11.2183	13.5387	9.58416	27.0921	11.2257	3.10123	3.13448	11.9567	12.9951	19.4708	1.42084	2.97664	3.37253	6.33934	9.80333	23.4853	8.41269	2.48787	28.9618	5.16071	8.4819	1.94611	4.95992	20.1383
198	99.0124	4.12551	5.48459	3.97956	1.39805	5.78121	42.4949	10.7552	16.9353	1.15696	10.3381	4.78782	1.8872	8.88956	0.370491	7.09826	26.4166	11.7651	28.824	2.70969	10.6996	13.4528	6.32679	5.39325	5.2351	10.3757	13.1407	11.4158	26.5063	11.3142	3.09263	3.85156	10.6086	13.2014	19.8771	1.84077	2.77011	4.8861	6.8413	9.93855	25.7165	9.10588	2.80912	30.0559	4.95275	8.46785	1.08048	4.39445	19.0895
199	99.5124	4.14635	5.14995	5.14739	1.98196	6.25688	42.226	9.92455	15.6855	1.41511	10.2562	5.30412	2.20392	8.50233	0.394693	6.38595	29.7343	12.3131	30.239	2.70491	10.6369	11.1026	7.2599	6.02326	5.63398	9.98132	14.3239	11.4158	28.4078	11.4371	3.35938	4.05645	9.67431	12.3102	20.2267	1.20056	2.2607	4.84768	7.59783	11.3338	26.8413	9.11783	2.63702	28.1997	5.44037	7.89184	0.629741	3.6999	17.5568
200	100.012	4.16719	4.15499	5.22934	2.4788	6.78752	42.6839	10.6715	14.3866	2.21824	9.53089	6.25785	2.41307	7.15421	0.386626	6.07044	31.876	12.8509	30.7896	2.42763	10.3142	9.99738	7.71167	6.36131	5.2844	9.82446	15.0231	11.7723	29.7476	11.3043	3.06681	3.14267	8.95722	11.9765	20.6749	1.39331	2.43968	4.36365	8.06752	12.4955	28.0399	7.42072	1.76505	28.5377	5.8993	6.62391	0.844867	3.62614	16.75
201	100.513	4.18802	3.82633	5.54691	2.76051	7.73169	40.4823	11.8487	13.0999	2.25267	8.26472	7.01079	2.40709	6.7383	0.308643	5.97004	34.7922	12.3797	32.8512	2.30334	8.27945	8.69587	7.92142	6.33058	5.20373	8.9281	16.1848	12.137	28.6671	10.1144	3.68637	2.76979	8.21145	13.2585	20.4926	1.22121	3.01106	4.22535	8.59817	12.7659	28.8143	6.63193	1.33479	28.9926	5.78457	6.05141	1.10609	3.46633	15.8716
202	101.013	4.20886	2.49075	5.81838	2.50441	7.79622	43.1755	11.6515	13.0344	2.22398	7.9574	9.09751	3.06442	7.16138	0.4915	6.05131	36.8	11.6165	29.0417	1.97826	8.2436	7.90259	7.93486	6.23326	4.57628	7.85695	17.7229	12.4812	28.9504	9.67185	3.61753	2.47885	8.15818	13.8819	19.2168	1.0078	2.92156	3.75668	10.2546	12.7352	31.0578	6.48254	1.76505	28.7406	6.06423	5.19091	1.34171	3.31882	14.7781
203	101.513	4.22969	2.63118	6.18204	2.79125	7.89662	42.8646	10.791	12.6041	2.37887	7.37963	11.1556	2.56844	6.94625	0.504945	5.33423	37.0103	10.9251	27.9789	2.62842	7.56237	7.14427	8.911	6.6379	4.31634	7.35499	19.6375	11.6576	27.3322	8.2262	2.43864	2.79847	8.26062	13.9698	17.8364	0.98715	2.59801	3.81047	11.5275	13.9092	32.0166	6.7873	1.86257	28.2181	7.45538	4.81861	1.02926	3.31882	14.2582
204	102.013	4.25053	2.37423	6.39717	2.04343	8.78819	44.2175	10.552	12.2886	2.32724	6.96987	12.0304	2.82539	6.2937	0.660912	4.73187	35.4997	10.5716	26.5511	3.02999	7.00662	5.37217	9.58864	6.14619	4.24911	7.52082	21.1649	12.0018	26.1701	8.87527	1.73303	3.87205	6.92889	15.3439	16.8504	0.945846	2.61867	4.27913	13.0333	14.7021	33.7745	6.99645	1.64458	27.5912	7.18289	4.18991	1.05487	3.33111	12.7433
205	102.513	4.27137	1.84836	5.75179	2.23806	9.87817	44.0369	10.9763	12.6902	2.63129	6.01921	12.1093	3.5365	5.75589	0.771164	4.66495	34.9212	9.80845	25.4947	3.24033	6.38814	4.46326	9.64511	6.01814	3.62614	6.82166	19.4762	13.0139	26.972	9.51942	2.5333	4.07693	6.27737	16.1561	15.0278	1.37266	2.72193	5.35476	15.0161	15.6732	32.6927	6.97254	1.63884	26.534	7.78524	3.498	1.59269	3.37413	11.4346
206	103.013	4.2922	1.46293	5.40861	2.8732	9.4264	44.3142	11.6396	13.4646	2.84354	5.56438	12.1021	3.84127	5.14636	0.60713	3.63712	34.9786	10.377	24.2974	3.65146	6.20886	4.42831	10.1049	4.78372	2.79701	6.16283	18.6587	13.3499	27.3706	8.92444	2.61074	4.78583	5.92497	16.6566	13.4771	1.84765	3.25888	5.40086	16.4323	14.3579	32.0474	7.71353	1.83962	23.1719	7.64183	3.16784	1.69	3.36799	10.0453
207	103.513	4.31304	1.16713	6.46888	2.781	11.2574	45.352	12.2133	12.5304	3.73847	6.11756	10.7325	3.18394	4.68743	0.650155	3.34072	34.424	9.29113	23.8876	3.50805	7.01559	3.7641	10.8928	4.15883	2.71185	6.0732	16.7871	12.1575	26.5639	9.78003	3.20449	4.52767	5.37179	17.6269	12.264	2.3433	3.38968	5.17037	17.2534	14.069	33.1968	8.69953	1.77652	21.162	7.16855	2.41973	2.25343	3.34955	9.43576
208	104.013	4.33387	1.03268	7.0784	3.30345	11.2287	47.0075	12.6973	13.2434	4.22609	6.17902	9.77157	3.52455	3.59746	1.01049	3.18775	33.8121	8.61501	23.7468	3.55107	6.76461	3.29889	10.7423	3.29321	1.93202	5.60261	14.3239	11.4322	25.1185	11.1765	3.67777	4.62192	4.62192	17.864	11.6097	3.01106	3.95417	5.30866	16.6869	13.2638	32.367	9.57198	1.70768	18.2363	6.93908	1.82967	2.54027	3.3434	10.0722
209	104.513	4.35471	0.626326	7.41646	3.6159	11.6876	47.9823	12.5718	13.3622	4.0253	5.54389	9.87197	3.77553	3.24608	1.05352	3.04433	33.1381	8.32306	24.2013	4.13908	5.5366	3.17789	11.108	2.78612	1.90961	5.59365	12.5599	9.35879	27.2602	11.7223	5.05458	4.6547	4.84729	15.8269	12.1326	3.9404	6.40488	5.70818	17.6012	12.7782	30.5722	10.8508	1.87978	15.876	7.17572	2.04041	2.98588	3.73063	11.2016
210	105.013	4.37555	1.48085	7.31914	3.24199	12.4549	50.2007	12.6435	14.8865	4.18593	6.44537	8.32306	3.98468	2.91622	1.07234	3.27858	30.0833	8.09769	24.323	3.54151	5.76965	3.25856	11.4925	2.6888	2.16507	4.769	11.4735	8.21145	28.6623	11.8993	5.51925	4.45801	4.03596	14.962	11.9593	5.42735	8.74546	6.01551	18.8597	10.8421	28.6791	11.1376	1.9142	15.0831	7.62748	1.70674	3.85663	4.0441	10.5024
211	105.513	4.39638	2.06349	7.83134	3.40589	11.6948	53.5705	12.6674	13.94	4.63913	6.97806	7.43387	3.75163	2.26367	1.15301	3.29292	29.5383	7.99012	23.4586	3.56541	6.28954	3.16444	12.8989	2.46343	2.35331	3.74715	10.6022	7.65417	29.81	11.9633	6.16463	3.81059	3.80239	13.3288	12.53	7.26539	11.4027	5.16269	19.0425	9.52674	27.4805	11.3348	2.48213	15.4704	7.4267	1.34849	5.07056	4.35757	8.53043
212	106.013	4.41722	1.95294	9.44991	3.36491	10.5188	54.4234	12.8527	13.8211	4.50145	7.80579	7.22592	3.89505	2.34255	2.06461	3.18775	27.4157	7.58548	23.0425	3.6419	4.83744	2.80948	14.6333	2.27392	2.5774	3.23174	9.9461	6.86333	29.858	14.2596	5.95811	3.23692	4.05235	12.1873	13.3068	8.58712	13.2407	4.48658	17.1423	8.30974	26.2451	11.1436	2.35019	15.0893	7.69202	0.955118	5.91057	4.94763	7.87609
213	106.513	4.43805	1.85135	10.459	3.19077	10.7626	54.7007	12.0639	14.3087	4.63913	7.15836	6.98211	3.86517	2.88754	3.11604	2.90091	23.6725	7.83134	23.0169	3.37419	4.3534	3.20478	15.2949	2.65295	2.92698	3.22278	9.81702	6.25688	32.5951	16.0888	5.53646	3.23692	4.20396	11.7834	13.9612	9.72299	14.9755	4.36365	18.4689	6.44736	25.8087	11.544	2.04041	15.0524	8.2872	1.00429	6.08984	5.13202	7.19486
214	107.013	4.45889	2.14416	10.126	3.13442	9.81602	53.2932	10.9105	14.8537	5.12675	6.99445	6.33673	4.08029	2.34972	4.34495	2.90569	19.0593	8.38964	21.4995	3.44112	3.07161	3.87436	16.626	2.56588	3.4155	3.94435	8.13904	6.2118	34.4727	18.4146	5.69135	2.63456	4.12201	11.3882	14.6663	11.1136	15.5125	5.81575	19.8062	4.9046	24.4626	10.8866	2.02893	14.2657	8.27286	0.775993	6.91449	6.01097	6.23576
215	107.513	4.47973	2.41606	9.55235	3.32394	9.9188	53.6335	10.1755	14.8783	4.50719	6.47405	6.45863	4.76153	2.27802	4.7241	3.12082	19.8863	8.07208	22.4214	3.53195	3.17917	4.28847	16.6932	3.13954	4.06984	4.67936	7.52593	6.32654	34.4054	19.3636	6.2937	2.58949	3.94171	11.1029	14.5617	11.6299	15.4436	6.23063	22.6567	3.93961	24.7023	10.4922	1.91994	13.6387	9.11185	0.835701	7.70329	7.01284	6.35228
216	108.013	4.50056	2.95088	9.09649	2.77588	10.1052	54.1965	8.50233	15.1529	4.27198	5.95365	6.9104	4.98263	2.4788	5.1436	3.22121	18.6959	7.94915	22.9785	3.66102	3.1971	4.46864	17.6155	5.25495	5.06031	4.8183	7.7303	5.5275	33.6515	19.4816	5.93229	3.11809	3.99088	10.6287	14.0358	12.1737	14.8998	7.22943	24.2235	3.22662	23.2518	10.6177	2.31577	15.4273	9.63533	0.891898	8.53818	6.51497	5.91307
217	108.514	4.5214	2.87021	8.76355	2.40709	10.4423	50.7512	8.01232	15.9437	4.39245	5.32671	7.26894	5.71167	3.66916	5.74595	3.04433	18.1223	8.0772	22.5239	4.05781	2.21111	4.75906	18.2905	6.24351	6.04183	5.16788	6.32123	4.85139	35.3466	19.4373	5.6053	3.64668	4.44572	9.06576	14.2032	12.2425	14.3972	6.54564	23.1156	2.83325	21.6783	10.8568	3.21643	16.6689	9.25527	0.656576	10.1107	6.42892	5.7069
218	109.014	4.54223	3.57236	7.4267	2.40709	10.3706	47.8562	8.18562	14.6611	4.90302	4.12201	7.36933	5.87899	4.1281	5.9799	3.15906	17.6155	7.49329	20.411	4.20601	2.13043	5.04948	19.1537	6.1718	6.60653	5.84014	6.04156	4.4826	38.1461	19.6291	6.48301	3.82288	4.57685	8.44672	14.0627	12.8208	14.0462	6.06161	20.5305	2.45217	19.6192	9.65564	3.59505	16.38	7.51275	0.874336	11.2375	6.11546	5.42007
219	109.514	4.56307	4.86311	5.04495	1.95635	10.0216	46.5705	7.89281	12.6451	4.15725	3.33116	6.88171	6.51241	4.25	6.77587	2.95828	16.5542	7.45743	18.311	3.98132	2.28281	5.1194	20.1863	5.48032	7.54323	5.50401	6.9666	3.84337	40.792	19.4865	5.93229	3.99498	3.94171	7.83646	14.4571	11.6781	12.4628	6.03087	18.1749	2.24319	17.3512	9.01027	4.20314	15.7715	7.01796	0.681162	12.2619	6.66864	4.86433
220	110.014	4.58391	5.52044	4.76323	2.29441	9.66543	46.9024	9.23734	10.8626	4.00809	3.36804	6.25068	6.21363	5.32564	6.58763	2.49934	14.5464	7.24231	16.6847	4.37333	1.08169	5.711	20.837	4.86055	8.48888	5.48608	6.17064	4.09332	43.0969	16.8952	6.2937	4.28182	3.34755	6.79157	14.6035	11.7813	10.3012	5.6083	17.8773	1.82523	16.9762	8.96246	4.57603	15.2983	6.19331	0.733846	12.6563	6.07858	5.01671
221	110.514	4.60474	5.27245	4.63518	2.40197	9.69411	48.3814	12.4403	9.62104	3.56063	3.41721	6.64507	5.89094	6.06423	6.88074	2.59974	11.5633	6.50473	15.5515	4.57889	1.65536	6.59301	21.6088	4.09737	10.4743	5.16788	5.35316	4.20806	45.4835	16.1625	6.60348	4.4744	3.50326	6.64668	14.1434	12.3871	9.10343	5.26257	15.034	2.51363	16.6259	9.28515	4.32935	14.4193	4.46513	0.565257	14.8844	5.48852	3.86937
222	111.014	4.62558	5.69972	4.05127	2.50953	9.84948	48.4991	12.6017	8.92034	3.69258	3.38443	5.71286	4.86311	7.73505	8.48612	2.88179	9.83753	6.02326	14.4246	4.76056	1.61055	7.48041	20.8102	2.89369	11.7382	5.10961	5.31013	4.01137	45.0129	17.6032	6.53464	5.003	2.9173	6.95401	14.9053	11.5266	9.12408	4.74012	13.4457	3.25735	14.6222	9.23734	4.39245	12.6123	4.21415	0.424767	15.9805	5.97409	3.34948
223	111.514	4.64641	6.88291	3.73882	2.19197	10.0861	47.2386	12.6316	8.83839	3.69831	3.786	4.25718	4.64799	8.60989	9.04276	2.66188	8.1213	6.2896	13.1057	4.74143	1.85256	7.86495	20.4256	3.4315	12.8497	5.876	3.23417	5.23247	44.5279	16.4969	6.51743	4.27362	2.47476	7.39304	15.7479	9.62661	8.82806	4.3867	10.0969	4.16088	13.1654	9.53613	4.34082	10.8298	4.95992	0.463402	16.8922	6.42278	2.73099
224	112.014	4.66725	7.93464	4.60445	2.82198	10.1985	50.8226	12.6913	9.05147	3.33116	3.31887	3.92014	4.92885	9.72855	10.0458	3.24033	6.00829	5.61349	11.2554	5.19081	1.8436	7.64175	20.8451	2.64783	14.6155	6.6872	3.1266	4.93744	44.7248	16.9198	6.68093	4.22035	2.31495	8.29306	14.2002	9.76429	9.06901	3.49546	10.1614	3.14057	11.3461	9.80504	4.61618	10.0922	4.60855	0.484475	19.3099	6.82844	2.00494
225	112.514	4.68809	9.00728	4.84006	2.81686	10.9777	51.5831	11.7471	9.1662	3.91057	2.37232	3.39667	3.84724	10.6894	10.7342	3.11604	4.9709	5.96179	10.3078	4.947	2.72203	7.82192	20.6112	2.34051	14.8889	6.98748	3.28795	4.8268	42.367	16.2756	6.27649	4.96202	2.12646	8.89014	14.9023	8.3806	9.22045	2.658	9.36545	3.18359	9.45298	8.80709	4.49571	9.27473	4.0779	0.540671	19.0435	7.29558	1.42231
226	113.014	4.70892	10.3458	5.5213	2.08952	11.6996	50.1461	11.4125	9.46943	3.94499	2.53622	2.62939	3.0943	12.6112	11.1295	2.45154	3.79966	6.4279	9.27697	5.24818	5.12427	8.80074	20.0733	2.13562	16.1707	6.91129	3.25568	4.6629	42.1701	15.0709	5.18365	5.47423	2.32724	9.58381	16.6622	7.61647	9.1998	2.37373	9.06069	3.48477	8.29745	9.17161	4.07693	8.84448	3.99185	0.55472	18.434	7.11733	1.01895
227	113.514	4.72976	11.3707	5.74155	2.24831	14.1616	50.9276	9.92455	10.1988	3.56637	2.30675	2.29953	3.44089	11.7292	11.6162	2.49934	3.13994	7.01181	10.0581	5.73101	6.15508	9.09923	20.2239	2.37636	19.4738	7.24743	2.77165	4.58914	40.2061	13.7285	5.88066	5.55208	2.47885	9.34674	18.2278	8.3393	9.99835	2.92691	7.55839	3.20818	7.44309	9.34491	4.00809	9.06576	3.42536	0.621453	19.1613	6.71166	0.839677
228	114.014	4.75059	11.8906	5.58276	1.83854	14.8978	49.9654	8.09	9.67431	2.8837	1.44625	2.47163	2.46685	10.5102	11.7776	2.99652	2.80052	8.23598	9.98125	6.09434	8.95172	9.27671	20.5789	2.26367	22.2614	7.98692	3.47081	4.44572	38.4486	14.3235	4.95992	5.65043	2.54442	9.22381	20.0504	8.00198	9.65415	2.47361	6.45049	2.05265	6.49039	9.38076	3.51474	8.43882	2.75846	1.13073	20.534	6.00482	0.776932
229	114.514	4.77143	12.3358	5.72106	2.13562	15.0818	48.4444	8.31111	8.8302	2.83781	1.42166	2.41426	1.90513	11.5069	11.2424	3.02999	2.62364	8.59965	10.1477	6.30468	11.2912	9.12881	19.9066	2.06391	23.476	9.97684	2.55652	4.19577	36.9841	14.8103	4.77922	5.99463	2.54851	9.14039	20.8123	7.14836	9.87444	2.2969	5.5613	2.03421	5.99867	8.84295	3.60079	8.02086	3.11701	0.948094	20.1908	5.96179	0.830713
230	115.014	4.79226	12.8317	4.8708	1.90001	16.0164	46.2764	8.67563	9.3342	2.7116	1.68801	3.34648	1.6422	12.5539	10.9762	2.98696	2.25553	8.92234	10.1541	6.34771	12.7433	9.94898	19.4576	1.93074	24.2558	11.6844	1.88963	3.83927	35.1401	12.6222	5.97532	5.94955	2.71652	10.0404	21.7206	6.38423	10.1911	2.12787	5.05934	2.28006	4.7325	8.63977	3.93352	8.61706	3.87712	1.02185	19.9501	6.44736	1.252
231	115.514	4.8131	12.9841	4.9886	1.99733	17.2259	46.1167	8.98039	9.48172	3.18201	1.68801	3.59746	0.638278	13.3427	10.035	2.21251	2.41329	7.96964	8.16293	6.52937	14.4912	10.3523	18.6912	1.97172	25.0177	14.2525	2.21232	3.69995	34.6743	10.7241	6.01834	5.44145	2.76159	11.1687	22.0224	6.19148	10.5697	2.54276	5.04142	2.7349	3.6077	9.10588	3.89336	8.78302	3.84127	1.45737	20.9438	6.45966	1.16237
232	116.014	4.83394	12.2252	5.19861	1.86928	17.7494	45.5999	9.2732	9.27274	2.7116	1.95845	2.8732	0.757792	14.9418	9.72847	2.61408	3.25467	8.23086	6.90802	5.78838	14.5809	10.9251	16.9029	2.0383	27.7068	18.5236	1.81434	3.64258	35.1833	9.08671	6.6293	5.66272	2.95008	12.1961	22.112	6.57699	10.0534	3.04984	4.45699	2.62427	3.50321	9.01624	3.97941	9.69269	4.23566	2.29329	19.7196	5.50081	0.920349
233	116.515	4.85477	16.3813	5.22934	1.62854	18.5597	41.8898	9.72138	8.33028	2.65997	2.03631	2.92339	0.542666	14.784	9.60209	2.69057	4.22513	9.50625	5.99246	6.71581	15.1635	12.2508	15.7412	2.25343	30.4945	22.4049	0.684923	3.34755	34.0981	8.69333	5.65693	6.13395	3.14267	13.7327	21.0842	6.19148	9.35814	2.7502	4.10562	2.66115	2.62427	8.72343	4.54734	11.131	3.87712	2.91496	19.7913	5.07056	0.920349
234	117.015	4.87561	16.6921	4.98348	2.18172	19.1358	40.1629	10.7014	9.55138	2.91238	2.65096	3.0453	0.333516	14.7697	9.46763	2.35114	5.76926	9.78284	5.47385	7.53329	17.1624	12.3745	15.8004	1.77708	32.1662	24.8878	1.05064	2.98696	35.1977	7.52305	5.12342	7.23621	3.11399	13.6932	18.67	4.69764	8.8556	2.61191	3.27021	3.10369	2.01577	8.6816	4.72518	11.3399	3.53292	3.15379	20.1806	4.9169	1.06377
235	117.515	4.89644	15.6433	4.88616	1.9205	18.9828	37.4991	12.0041	9.24815	3.07301	3.03204	2.50031	1.09243	14.9059	8.92175	2.74315	7.0887	9.09137	4.81439	7.23212	16.9024	12.8586	15.5584	1.29561	33.2956	27.8278	2.7824	2.58539	36.9696	6.77072	4.86527	8.31389	3.15906	14.5054	18.1352	4.02301	6.94872	3.08057	2.77184	3.5278	2.29236	9.43454	4.63339	11.7333	3.99902	2.93955	20.0679	5.28568	1.50298
236	118.015	4.91728	16.961	4.39445	1.53122	19.0593	34.5579	11.7412	9.30962	3.17054	3.37624	3.1672	1.06255	15.2214	8.09352	3.56063	8.13565	8.78916	4.49426	7.97311	15.4772	13.27	14.7113	1.03438	31.7897	31.5298	4.38509	2.9214	37.6563	5.38408	4.9169	9.01049	3.27789	15.8005	17.0536	3.01794	5.3654	2.68105	2.85072	3.47862	2.52592	10.0739	4.60471	13.2638	4.56552	2.7534	20.5852	4.97221	2.11251
237	118.515	4.93812	16.0019	4.43542	1.75659	18.5956	33.5789	10.4743	10.1087	2.45919	3.85156	2.9951	1.11036	16.4763	7.85957	3.45068	8.934	8.73794	4.19974	7.22734	15.531	14.2784	13.9154	0.962674	29.5847	32.9595	4.77232	3.29019	38.1077	4.61209	4.87387	10.2357	3.12628	15.0103	16.3783	2.59801	4.43605	2.46593	3.24511	3.3557	1.77606	8.72343	4.05972	14.3701	4.9169	3.15028	19.986	5.90033	2.85648
238	119.015	4.95895	14.7231	5.02958	1.10097	16.5901	31.6881	10.6297	10.1701	2.21251	4.6588	2.06289	1.33146	15.4079	8.80612	3.78532	10.1052	10.0441	4.0973	7.05523	15.8447	14.9345	12.9957	0.686083	27.6306	34.1427	4.66476	3.49507	38.5303	4.43015	5.39878	12.0386	2.9255	14.4966	15.9869	2.68751	3.34837	2.98069	3.32041	3.65073	1.86211	8.92063	4.34082	15.077	4.36474	3.80356	19.0794	5.67906	4.20999
239	119.515	4.97979	15.6134	4.15883	0.911454	15.4165	28.9024	10.6416	9.35879	1.88552	5.13003	1.99835	1.03865	14.6908	8.97553	3.92874	11.0853	9.65479	4.84	7.18431	15.1993	15.4616	12.2831	0.721938	26.4116	35.4379	5.29938	4.09332	38.5255	4.33181	6.48301	10.9118	3.00745	14.2507	15.1653	2.28135	2.57048	3.81047	4.48567	4.77553	2.66729	8.02427	4.61618	15.1016	5.39017	4.16884	18.8694	4.72021	4.24584
240	120.015	5.00062	15.7688	3.27272	1.1778	14.9504	29.2007	10.5042	10.7971	1.57574	5.59716	1.94099	1.09243	14.5187	9.11805	4.61714	12.7728	9.90577	5.77477	7.03133	14.9125	16.4942	11.7103	1.28024	27.6754	36.8586	5.01971	6.18722	37.9588	4.29247	5.20086	10.1169	2.88862	14.22	13.9223	1.74439	2.04729	5.01671	5.49318	4.75709	2.77793	7.10401	3.38853	15.6363	5.9495	4.8467	18.562	5.00909	5.25872
241	120.515	5.02146	15.7778	3.37004	1.4339	14.3193	28.5957	10.8627	12.3214	1.21432	6.97806	1.81908	1.25975	15.0708	9.15839	4.80358	12.3617	10.2387	6.83119	6.94528	13.6128	16.9836	11.2559	1.14707	26.5684	36.6301	4.14845	7.13377	38.343	4.0712	4.52106	8.93264	2.88042	13.9698	13.2471	1.35889	1.3107	5.63904	6.04175	3.53394	1.86825	6.35107	3.1648	19.8344	5.79891	5.12417	17.7579	6.26297	5.438
242	121.015	5.0423	15.6403	2.97564	1.19317	13.9727	29.0537	9.54211	13.0221	1.07664	7.01494	1.99118	1.71988	15.6517	9.05889	5.13822	12.7776	9.94163	7.17693	6.21863	13.7383	17.5187	10.6589	1.0856	24.8116	36.9662	4.35282	8.70727	37.5795	3.84992	4.83085	8.05574	2.95418	15.1551	11.8308	1.09729	0.877006	5.44696	6.24971	3.10369	1.49332	6.34509	3.56063	23.2149	6.64507	5.60184	17.1432	5.62374	5.24976
243	121.515	5.06313	15.0398	2.54027	1.66439	12.7848	27.9781	8.80112	12.9606	1.39216	7.28948	2.29953	2.81942	15.4222	8.88679	5.62106	16.3343	10.0185	7.8428	5.37247	13.8727	17.4703	10.4518	1.30585	23.4312	35.6934	4.39585	11.7313	38.7512	4.16954	4.65014	8.27701	2.55671	16.8366	10.1337	1.04911	0.821933	5.89258	6.51144	3.872	1.32736	6.21363	2.96975	22.7539	7.56295	6.45181	15.5093	4.58499	5.42007
244	122.015	5.08397	15.0428	1.62854	1.99221	12.1513	25.894	8.50233	13.354	1.77078	7.2649	1.94099	3.57833	15.5728	8.50495	5.61628	18.8011	10.7099	8.73275	5.33423	14.1775	16.6932	9.85755	1.39293	21.8939	34.192	6.47181	13.227	39.0537	3.17136	5.03737	8.52697	2.71652	19.1767	10.0859	1.01469	0.980266	5.54684	6.8664	5.04597	1.47488	6.15985	3.62374	23.9648	7.87129	7.00675	15.6066	4.62187	6.31643
245	122.515	5.1048	13.9492	1.58244	1.79757	10.8797	24.7512	9.4704	15.0258	1.98304	7.03953	2.37841	3.81736	16.8779	6.53654	5.28642	22.8503	10.966	10.3526	5.79316	14.9932	16.1769	9.75537	1.5722	22.2256	32.7712	7.71955	14.8087	41.2914	4.1302	5.81182	8.94903	3.04433	21.2226	10.3399	1.60671	1.352	5.10122	7.83447	6.7301	1.27819	5.25154	4.28919	23.7251	8.30872	7.27017	15.5247	4.59728	7.22175
246	123.015	5.12564	12.1236	2.07416	2.51465	10.8104	23.1713	7.77927	15.7962	2.44198	7.02314	2.43578	4.66592	17.8675	5.57116	5.36769	27.6834	11.7446	10.9416	6.10868	14.5002	16.306	8.8115	1.42878	22.4138	31.3684	10.0752	16.4272	40.283	5.08413	5.39878	9.53909	3.4336	24.8534	10.9255	1.81323	1.1799	4.66329	8.37587	7.50455	1.39497	5.383	4.3523	23.4239	8.50233	7.81808	15.0534	5.19963	8.01055
247	123.515	5.14648	11.1884	2.14587	2.74515	10.6861	21.4739	6.90681	16.8493	3.09596	6.99036	1.74737	6.14192	18.4698	5.21352	5.83141	29.8634	12.39	10.8392	5.76448	15.0649	16.591	8.05856	1.1778	23.6105	29.3068	12.2695	18.2671	41.9252	5.91022	4.70177	9.84641	3.74912	27.5095	10.4295	2.49475	2.16432	4.58646	8.4906	9.77874	1.10609	5.00056	3.80157	21.2603	8.05774	7.91291	14.1212	5.99253	9.36405
248	124.015	5.16731	10.0112	2.11513	3.44175	11.0661	20.8646	6.96059	18.1318	3.76142	7.87545	1.86928	6.57217	18.5272	4.6515	5.68799	30.3845	12.1185	11.1145	5.69755	14.9035	15.9618	7.75738	1.14707	25.1522	27.6351	11.4305	25.065	38.5111	6.11182	5.10621	9.28503	3.76551	29.9725	10.7193	4.00924	3.24511	4.14084	8.90651	12.4156	1.6101	4.89299	3.65242	18.7341	9.97236	8.37653	13.778	6.79157	10.6907
249	124.516	5.18815	9.01624	2.56588	3.95395	11.2048	20.3982	7.48646	18.1277	4.09988	8.61302	1.59678	6.44071	20.0689	3.83402	6.27122	30.155	11.7343	12.0813	6.07044	15.2442	15.0555	6.94259	0.875599	25.7528	27.1645	10.7206	26.0854	39.5435	7.89675	3.66056	9.0023	3.81878	30.2227	11.1107	4.4154	3.43098	3.6568	10.1327	13.3683	2.15099	4.59421	4.1974	16.9578	9.54211	8.24657	12.9995	6.57029	10.5831
250	125.016	5.20898	6.73352	2.63246	4.09737	11.4366	19.9108	7.89281	17.7999	4.31214	8.76873	2.29236	7.57609	18.1543	2.9278	6.50069	29.5431	11.1863	13.6179	6.41464	15.782	13.746	5.70024	0.901209	22.9068	27.1107	12.4738	25.6961	37.882	9.95705	3.2131	8.40814	4.57685	29.8408	10.7731	4.51866	4.84909	3.07289	10.9466	13.0487	2.12026	4.58226	3.85894	14.9664	8.91107	7.29475	11.1914	5.30412	11.0582
251	125.516	5.22982	5.81027	2.49417	4.48664	11.9601	18.6545	7.88085	16.1035	4.07693	8.42453	2.52183	8.79514	14.9059	2.191	6.50069	29.0841	11.4629	14.6807	6.96918	16.526	12.9688	5.31839	0.890965	22.4317	28.6883	12.9256	23.9464	36.7392	11.56	3.05821	7.48207	4.89646	28.2032	10.5879	5.82663	6.14329	3.49546	13.1624	13.1286	2.97461	4.35518	3.34264	12.8397	9.77157	7.15426	10.0646	4.98451	10.2246
252	126.016	5.25066	5.08422	3.35979	4.63518	11.69	17.352	7.30121	14.0711	3.52047	8.78922	1.96967	10.1636	14.5689	1.98931	6.84967	26.4118	12.2107	16.2366	6.85445	17.4761	12.1433	4.96881	0.814135	22.5214	30.2435	14.1733	23.0572	35.822	13.1876	2.09444	7.24851	5.04398	26.1266	9.11484	9.00705	7.96068	3.7951	15.3711	13.1101	2.43987	3.69187	3.20496	11.3768	11.134	7.6811	7.8672	3.6077	11.7663
253	126.516	5.27149	4.56732	4.05127	4.34835	11.4749	14.7386	6.6379	12.0591	3.66389	10.0759	1.90513	11.6157	13.3355	1.68007	7.1365	25.3075	12.267	16.8512	6.57718	16.4453	10.3066	4.07604	0.573398	24.9819	32.5427	13.1837	21.7541	32.3502	13.7482	1.98258	5.40867	4.98251	25.6612	7.42072	10.7625	9.22734	3.41863	16.6475	12.9749	2.23089	3.55443	2.98696	9.22556	9.61381	7.23153	7.41133	3.3434	12.071
254	127.016	5.29233	3.75761	5.1269	4.10249	11.2335	13.0915	7.19962	11.3871	3.97941	10.1824	1.83342	13.2172	10.9404	1.65856	6.67757	23.8064	12.4668	16.6783	6.12302	16.3288	8.48343	3.41452	0.429981	24.8564	33.5466	12.8288	21.8976	32.6191	15.1152	1.91374	4.76534	4.53177	24.8183	5.66685	12.9654	11.0516	3.13435	17.9203	13.8477	2.66115	3.13015	2.80912	8.24213	10.1875	6.32888	6.88376	4.00107	10.3321
255	127.516	5.31316	2.90606	5.40861	4.31762	11.5681	11.3226	6.53034	11.1372	3.618	9.96114	1.49639	15.0218	9.85762	2.65083	7.17953	21.9372	12.938	16.6527	6.59152	16.1136	7.32175	3.22091	0.358272	24.5382	34.5998	13.7431	20.9223	29.3058	15.0807	1.89653	3.60571	4.44572	24.3353	4.45676	13.4128	10.7831	3.63375	20.0608	15.2552	2.95618	2.81942	3.53195	7.49841	10.1875	5.41569	5.70057	3.61999	8.98758
256	128.016	5.334	2.59831	6.36644	3.91297	11.4175	9.96545	6.50644	11.1167	3.52621	9.94066	1.23824	16.3425	8.37325	3.73452	7.54285	19.6903	13.6449	17.1841	6.18039	16.5439	6.41553	2.75839	0.399249	24.5875	36.5852	13.7646	22.5655	28.5183	16.6051	1.86211	3.20414	4.21625	23.3782	3.60522	15.3679	11.1962	4.73243	19.4154	15.5318	4.03181	3.63809	2.74028	6.0417	10.7898	5.12417	4.96299	3.52165	7.64304
257	128.516	5.35484	2.69691	6.72498	3.46736	11.1283	9.12091	5.84911	12.1657	3.49753	9.80543	1.08048	17.2149	6.87454	5.24041	6.93094	16.9893	14.4746	16.5311	5.89355	16.8666	5.54158	2.66158	0.558032	24.211	36.8855	13.2698	20.0331	26.1317	16.6936	1.56093	2.58949	4.83909	23.7602	3.64705	16.3936	13.8052	4.60182	19.6019	16.4907	4.83085	4.16993	2.55671	5.29798	10.1014	4.3585	4.91177	3.36184	6.54948
258	129.016	5.37567	2.39813	7.87232	3.65175	10.6526	7.5915	5.77142	13.522	3.34264	9.78904	0.456616	18.4459	5.11768	7.26797	5.80272	15.3495	13.9522	15.5707	6.13258	15.9702	4.46864	2.73957	0.650229	22.7948	37.3337	12.8718	17.6032	24.4126	16.3494	0.941366	2.60998	4.94154	23.3651	3.70382	16.8135	14.7483	4.37133	20.4982	19.2381	5.02753	4.36115	2.25267	5.13202	10.7038	4.15479	5.25495	3.82897	5.69794
259	129.516	5.39651	2.34136	9.36796	3.66199	10.9753	7.20494	5.29934	14.1325	3.15906	10.0349	1.00877	19.3124	3.97751	9.50528	6.50069	13.5186	14.1571	14.7704	6.21385	15.5758	3.5436	2.46528	0.57852	23.2519	37.262	11.7962	15.2676	22.7656	15.9019	0.536929	2.33953	4.92105	20.8713	3.75761	15.7534	15.003	5.94636	20.6452	21.0636	5.99867	4.54043	1.83962	3.76751	10.0656	3.85976	4.48664	4.09327	4.99878
260	130.016	5.41734	2.81344	10.2285	3.01149	10.6646	6.13772	5.25154	14.2309	3.27953	9.21537	1.1737	18.2607	3.50423	10.9009	5.60194	11.3578	12.7229	13.8868	6.36205	15.8716	2.94125	1.82259	0.409493	24.9774	34.7298	11.2906	12.6041	20.7007	14.9922	0.967181	1.68391	5.05627	19.9494	2.67301	15.0788	15.2922	7.69042	20.2114	22.2561	7.08045	3.76956	2.04041	2.70417	12.3746	3.11516	4.2203	4.45591	3.90522
261	130.516	5.43818	2.68198	10.8943	3.65687	10.4949	5.57049	5.47264	13.0508	3.46311	9.82182	1.89079	18.1113	2.64373	12.9365	5.64974	10.2534	11.4219	14.2326	6.04653	15.9344	2.8794	1.90595	0.450469	25.2418	33.2373	11.3552	11.4486	20.4414	15.1594	1.41464	1.47493	5.19149	18.9835	2.43996	14.2251	14.5487	6.98357	20.4265	23.0428	8.00856	3.48272	2.04041	1.57322	13.02	2.21602	4.18444	4.67104	3.82455
262	131.016	5.45901	2.82838	13.9829	3.1754	10.459	5.43604	4.81531	14.0301	4.11709	10.3299	2.823	17.8663	2.32104	15.0663	5.77404	9.64631	11.888	14.3158	5.71667	14.0968	2.38192	1.73923	0.860233	26.2816	32.7623	11.6994	11.0962	18.7464	15.243	1.62116	1.5364	5.36769	19.9757	2.12026	12.5317	14.4936	6.96821	20.9715	24.4811	8.93053	3.7098	1.82815	1.94816	13.1275	2.14578	3.89761	4.74479	4.12035
263	131.516	5.47985	3.02259	15.6732	3.26247	10.796	4.86881	4.3014	13.6859	5.23575	9.64563	3.27477	17.6093	1.72586	17.2068	5.37725	9.29733	12.7895	13.5539	5.84575	13.9086	2.59436	1.5994	1.22902	26.7477	30.9785	12.5922	9.94475	15.2746	15.1053	1.69861	1.36839	4.76124	21.6528	1.84537	12.277	13.523	6.39198	22.4774	26.8229	10.627	3.80541	1.679	2.19401	12.812	1.80157	5.93618	5.61759	3.96797
264	132.016	5.50069	3.05546	16.2878	2.74002	11.5992	4.99066	4.37908	13.563	5.58568	9.06786	3.11701	17.7587	1.88362	19.3957	5.62584	8.62805	12.6973	13.3554	5.19559	13.3439	2.68847	1.46763	0.783402	25.9948	29.7147	13.8184	9.10883	13.738	15.1299	1.76745	1.17171	4.72436	21.9689	1.78263	11.8777	13.2201	7.86713	23.6857	29.7793	11.7948	4.07432	1.50116	1.67771	13.2208	1.69972	6.2896	5.05212	4.22791
265	132.517	5.52152	3.48571	16.6003	2.50441	12.9855	4.86041	3.3393	12.4525	5.46521	8.57614	3.59746	16.8504	1.41751	19.7668	6.30468	7.15563	11.9187	14.1365	5.18603	11.7215	2.95469	1.35738	0.962674	25.5959	27.8861	14.2379	7.72383	12.4751	14.1858	2.16328	1.42576	3.90074	22.0041	2.20989	10.5904	12.7726	9.56509	25.9409	28.2366	11.9484	3.57236	1.55852	1.19214	14.1315	1.69972	6.78132	4.72021	3.82455
266	133.017	5.54236	3.98468	15.5042	2.69905	13.6237	4.76377	2.42502	11.338	5.47095	7.7771	4.20698	14.747	1.33146	21.1893	5.92702	5.81228	12.1851	14.0085	5.68799	11.2105	2.81486	1.48646	0.80389	25.7348	26.8553	14.6251	7.19114	12.8736	14.9136	2.62795	1.04878	3.80239	23.1016	2.24276	9.75052	12.0154	11.1785	28.7447	28.5808	11.6719	3.0943	1.70768	0.921698	14.2247	1.45035	7.69817	4.33298	2.86545
267	133.517	5.56319	5.51447	15.5759	2.75539	14.0683	5.08309	2.25172	10.7397	5.78647	7.41241	4.49381	13.8805	1.53225	22.6898	5.37725	5.21949	12.2465	13.4578	5.42028	10.5383	3.39839	1.29284	1.11634	26.3936	25.4435	14.1088	5.93726	12.9841	15.7298	3.14426	0.774237	3.70815	25.3583	2.5027	9.47516	12.0773	12.669	31.6955	29.9883	12.1205	3.13015	1.43805	0.725011	14.7266	1.74187	7.64183	5.16275	3.01783
268	134.017	5.58403	5.72661	13.9317	2.98076	14.2046	3.98646	1.40915	10.584	5.98152	6.88382	3.75522	14.0896	1.57527	22.6629	5.02827	4.46894	12.8151	12.1133	4.76534	10.5383	3.45486	1.65856	1.66952	24.7219	24.3679	13.4204	5.35949	13.6467	15.0119	3.29054	1.0119	4.44162	27.2242	3.09729	7.8643	11.444	13.3528	31.4195	31.3651	12.5938	2.78954	1.42084	0.491446	13.988	1.73133	7.69817	4.52967	2.91923
269	134.517	5.60487	6.08814	12.9636	2.71954	14.3289	4.00326	1.18804	10.4774	6.19951	5.85121	3.18872	14.3884	1.36732	22.6145	4.91354	3.1017	13.2402	10.455	4.87051	9.08618	3.28007	2.20175	2.54027	23.597	25.3359	13.4849	4.31869	12.7007	15.6806	3.60032	0.958631	4.22855	27.492	4.0295	7.10706	10.6041	14.0443	31.2617	30.3571	13.4297	2.676	2.04041	1.08765	12.8407	1.21503	7.775	4.37601	2.67721
270	135.017	5.6257	6.95761	13.2146	3.25735	14.7544	4.38562	1.12231	11.8747	6.65271	5.28984	3.25325	14.8605	1.0518	22.4236	4.63148	3.02999	12.8766	9.75716	4.7988	8.51251	3.5678	1.4273	4.09737	22.1763	25.3718	13.1945	3.85566	12.355	16.5067	3.91011	1.05697	3.90893	27.7466	6.29729	6.83169	10.432	14.3132	31.3334	30.4862	13.4543	3.27357	1.54131	1.73303	12.8909	1.15532	8.29745	4.51738	2.02287
271	135.517	5.64654	7.07712	14.1007	3.40077	14.011	4.12091	0.931088	12.137	6.88218	5.19559	2.8732	14.4482	1.46771	22.7328	4.6506	3.1495	12.0314	9.07849	4.63626	7.52651	3.75873	1.26595	5.41373	21.0155	26.2547	12.4308	3.63029	11.9084	16.8312	3.84127	1.23317	3.99088	28.3656	7.71652	5.72337	9.39256	14.5207	29.9781	30.0928	12.4094	4.03249	1.78226	2.52592	12.726	2.51105	9.64967	4.71406	1.58365
272	136.017	5.66737	8.46349	14.0495	3.31882	14.0755	4.42343	0.709986	12.1616	7.53042	4.51128	3.08832	13.9343	2.51465	21.313	5.00437	2.4372	12.0314	7.77877	5.2434	7.32035	3.30158	1.45688	6.92986	20.5673	25.3628	12.5169	3.19184	10.1461	16.31	3.13565	1.38069	3.74093	29.9154	9.87973	4.7183	9.08966	15.5656	28.7877	30.142	12.096	3.71578	2.14367	4.09327	12.1093	2.03338	10.2899	4.32069	1.4492
273	136.517	5.68821	9.62278	14.0393	3.09345	13.6237	4.80999	0.757792	11.969	6.99117	3.69995	3.44687	12.4403	3.23891	19.436	4.48328	2.61408	12.4463	7.00406	5.01871	6.84528	3.48713	1.81184	8.39477	20.6077	26.1606	11.1616	2.01172	7.8364	17.5787	4.32315	1.13893	4.37196	28.5105	11.7621	3.8096	8.42879	15.3735	26.6365	30.984	12.0038	4.08627	2.32724	5.40861	11.2129	1.71377	9.89041	4.73865	1.58365
274	137.017	5.70905	10.9315	13.23	3.06784	12.5888	4.96125	0.835476	11.1454	6.88218	3.25741	3.81258	9.59589	4.55835	18.4626	4.13908	2.57583	12.8202	5.89642	5.30554	6.87217	4.01419	2.02158	10.4129	18.6626	26.1382	9.9461	1.99943	7.11611	17.318	4.01337	0.991412	4.38016	26.6885	12.4553	3.53424	8.21539	17.1713	26.4608	31.445	10.6884	4.16993	2.3043	7.04972	9.80743	1.54869	10.5768	4.79397	1.20718
275	137.517	5.72988	11.0868	13.2197	4.76323	12.1131	5.69654	0.668156	10.289	6.95675	3.02794	3.71219	8.37086	6.6379	17.4596	3.6419	2.77184	11.4987	5.11531	5.73101	6.50466	4.16209	1.94629	12.2824	18.6133	25.5331	10.2365	1.95026	6.76077	17.0525	3.30775	1.22088	3.65078	26.1353	13.5817	2.67374	7.80923	17.6477	25.7365	32.3424	9.93855	4.29542	1.79373	9.26859	7.87846	1.36957	12.3029	5.18734	1.09962
276	138.017	5.75072	11.5559	13.2505	4.16908	11.4964	6.86461	0.530715	9.15801	7.05428	1.99124	3.00944	6.27338	7.55578	16.556	2.87223	2.76706	11.1965	5.08329	5.38203	5.67105	4.22394	2.15335	13.7934	18.3219	24.6368	10.0537	1.47084	5.8436	15.5528	3.2131	1.5282	3.05662	25.7227	15.1204	2.16432	6.85235	17.4787	24.1231	31.7032	8.76458	4.5703	1.83389	11.8378	6.63073	1.39766	12.18	4.79397	1.252
277	138.517	5.77155	11.9204	12.8612	4.24591	11.2191	8.49486	1.0267	7.38373	7.12886	1.68801	2.81583	4.36115	9.2481	15.6982	2.67144	2.60452	9.63942	4.07169	4.74621	4.6492	4.21856	2.22864	15.1354	18.3802	24.4575	9.36526	1.5405	6.21335	15.0807	3.20449	1.59786	3.06482	28.3481	16.1035	2.08171	5.96431	18.0933	23.7395	32.7112	8.18067	5.32922	1.53558	15.034	4.90255	1.45386	11.6985	4.41289	0.561806
278	139.017	5.79239	12.3447	14.362	4.32274	11.4892	7.95704	1.66013	6.37981	7.03133	1.86831	3.34648	3.18991	9.72138	15.3513	3.4937	2.45632	8.79429	3.51467	4.74143	3.17021	4.65419	2.44377	17.5171	18.053	23.2609	8.87047	0.987314	6.21815	14.8054	3.91011	1.7085	2.35593	29.2086	16.4321	1.45526	4.68388	17.3634	22.3411	31.992	7.25255	5.93277	1.57574	19.6315	5.11051	1.42225	11.4321	4.06868	1.00999
279	139.517	5.81323	13.0767	13.2095	5.38812	11.298	7.76797	1.96489	5.90448	7.29522	1.81913	2.4788	1.98282	9.88631	15.147	3.14472	3.4698	8.35891	3.52747	3.9383	3.92315	4.9231	2.4115	19.0896	17.9275	22.3735	8.08526	1.04468	5.23375	13.5072	4.5813	2.03631	2.19202	31.3379	16.6024	1.56541	3.47229	17.1406	21.7675	32.0597	6.9944	6.35107	1.38069	20.5166	4.93841	1.38361	10.1875	4.05639	0.633515
280	140.017	5.83406	13.8596	12.6666	5.76203	10.8415	8.82679	2.35331	5.59716	6.26835	1.97485	1.5179	0.931088	10.8687	15.0394	3.15906	4.02913	7.37548	3.04088	3.71361	4.75676	5.27268	2.70999	19.1664	17.8962	21.8715	8.2466	0.770139	5.20494	12.3222	4.15105	2.2289	2.03221	32.8877	16.8205	1.38642	3.07301	15.9651	20.6883	30.2895	6.24453	7.27133	1.55852	21.8627	3.63331	1.6646	9.83406	3.31267	0.34668
281	140.518	5.8549	13.6654	12.0365	5.05519	10.0742	9.3562	2.15611	5.95775	5.94136	2.26578	1.26692	0.805598	11.6217	16.2844	3.1495	4.78924	6.59181	2.89362	4.17733	4.06657	5.57385	2.95469	20.0167	18.9404	19.0345	9.07484	0.651308	5.98766	10.7536	3.41962	3.31477	1.90519	34.3321	16.6592	1.00092	3.31395	14.7358	19.9676	28.8328	5.54998	6.85901	3.35411	23.4239	2.27802	2.2687	9.89553	3.36799	0
282	141.018	5.87573	13.3367	10.7458	5.02958	9.25191	10.1125	1.98879	6.7445	5.95857	2.11007	1.38166	0.739865	12.5324	17.0965	2.64754	10.3538	6.41253	2.80398	3.58453	5.11531	5.86158	2.98427	19.4686	19.7337	20.3477	8.10677	0.946338	6.68874	10.9405	3.87569	4.20396	1.78635	35.175	15.7718	0.656717	2.89403	15.9805	20.6381	28.6545	4.8247	6.92474	4.32935	25.4153	2.77998	2.84472	9.63942	2.83939	0.0956995
283	141.518	5.89657	13.6265	11.0736	5.22422	8.61848	10.7049	2.11428	8.08442	5.22427	2.06909	0.851013	0.841452	12.7331	17.9006	2.41807	5.72623	6.06936	2.38782	3.17819	6.55844	5.6115	3.03537	18.8233	21.5981	20.8586	7.33232	0.745553	7.39462	10.2865	4.90829	5.50701	1.5282	33.8404	15.5059	1.17302	2.67374	16.6719	20.0644	28.6361	4.36986	7.34304	4.32361	27.456	2.32104	2.90794	9.93138	3.16516	0.239117
284	142.018	5.91741	13.3845	11.2734	4.75299	8.15716	10.4781	1.58244	9.13752	4.27772	2.21661	0.628716	1.16414	12.0878	17.9517	1.72967	6.17561	5.42398	2.26617	3.92396	7.34724	6.14394	3.53822	19.1306	22.0553	19.2631	5.3424	0.684089	8.49906	10.0751	5.7774	6.62157	1.5241	33.7394	14.1404	1.12483	2.22628	15.2967	18.8776	29.4228	4.19161	6.71559	4.74239	28.9311	2.00552	3.66307	9.64455	2.3907	0.149481
285	142.518	5.93824	12.7541	11.4936	4.56347	8.29579	11.31	1.37329	8.36716	3.92204	2.63456	0.944235	0.644253	12.3961	18.2233	1.06517	7.45202	4.48664	2.6055	4.38767	7.61615	6.72209	3.85016	18.3418	22.1852	17.0715	4.38509	1.95026	9.37301	9.9718	4.99434	7.84676	1.54869	33.0106	12.6495	1.07664	2.88026	13.6448	17.8486	29.6994	3.72448	7.09803	4.92596	28.9557	1.08048	4.07401	10.5255	2.5628	0.857604
286	143.018	5.95908	12.6973	11.1709	4.47128	8.8599	12.4234	1.34939	8.74414	3.32543	2.83125	0.535495	1.0028	11.5643	18.1749	1.72967	9.92358	3.90785	2.69514	4.36855	9.83015	6.38326	4.25889	17.2149	22.8978	16.5471	4.62173	2.56491	10.3094	10.2865	4.7534	9.11293	1.58557	30.7145	11.792	1.352	2.26758	14.2594	18.1498	30.5784	2.655	6.64986	4.77681	27.1302	1.19522	4.3023	10.4385	1.86211	1.0548
287	143.518	5.97991	13.4682	9.94675	4.33298	9.16347	13.0915	1.06255	10.8135	3.1017	3.13857	0.922722	1.0028	11.5284	16.7228	1.96392	14.164	3.95395	3.75156	4.34943	10.9775	6.01217	5.15436	16.0983	23.2564	16.3365	4.63249	2.64276	13.4258	10.7733	4.30594	9.60465	1.73718	28.1769	11.6336	2.17809	2.1299	15.1276	18.1032	31.4512	2.907	6.62595	4.23756	23.7066	1.74737	4.62543	10.8073	2.10182	1.44024
288	144.018	6.00075	12.8706	9.59845	3.77468	9.5005	13.6797	1.59439	10.7479	3.03859	3.60161	0.600033	0.811574	10.9117	16.8626	1.51932	18.8394	3.71321	3.97565	4.33987	12.5999	6.52041	4.97957	14.8895	23.4043	15.8794	5.60055	2.94189	15.846	10.8176	4.4178	9.56777	1.29464	25.4856	10.6715	2.77011	2.79077	14.6897	18.0314	31.0947	2.9193	6.36302	4.00236	21.4324	1.06614	5.18388	10.3207	2.81481	1.29682
289	144.518	6.02158	11.6695	7.71866	3.06784	9.68933	14.8856	1.38524	10.3545	3.25659	3.74093	0.41359	0.267783	10.8185	15.83	1.55279	22.7738	3.67224	4.79518	4.6267	13.2811	6.81889	5.81318	14.6437	23.3908	14.6962	6.34274	3.34755	18.7224	10.0849	4.12523	9.83412	1.11024	28.1505	10.059	4.22953	2.54983	13.2222	16.7335	30.8181	3.12213	6.92474	4.3064	19.4164	0.858184	5.42272	10.1055	2.13255	2.53379
290	145.018	6.04242	10.4026	6.42278	3.13442	10.1889	15.8562	1.54659	11.0019	3.05007	4.67929	0.513983	0.584496	11.1484	15.2787	1.47152	27.2388	2.90905	5.39062	4.947	13.4246	6.65755	6.39671	13.7883	23.7404	14.862	5.91249	4.1343	21.858	11.3486	4.13384	10.0964	0.888971	25.6831	9.35686	5.17953	2.39149	14.1596	16.2423	30.0498	2.45831	7.85098	3.93352	17.3082	1.07331	5.42974	9.65991	1.17985	4.33548
291	145.518	6.06326	10.0978	5.60325	2.94491	9.88534	17.4865	1.61232	12.8295	2.72307	5.15052	0.994431	1.10438	13.314	14.0014	1.8205	28.8595	2.86295	5.74916	5.29598	13.6038	7.18461	7.07436	13.9368	23.6866	14.5841	5.56828	4.56455	22.7848	10.4291	3.88429	10.5922	1.08156	24.8095	9.12679	5.45489	2.52229	12.4616	15.7045	30.0313	2.50748	7.42072	4.04251	16.8718	1.54659	5.84067	9.52674	1.62239	4.89122
292	146.018	6.08409	9.11484	5.48544	2.29441	10.2295	16.8856	1.8394	13.1245	2.95254	5.92087	0.650229	1.0506	14.8127	12.5816	1.73445	31.6131	3.71321	5.80678	5.53501	13.5411	7.47772	7.96175	14.6283	23.3012	14.0284	5.8587	4.81861	25.0081	10.6946	4.7534	10.4283	1.30283	23.4529	8.92959	6.7009	3.4654	12.4539	15.2312	30.2526	3.3434	7.48048	3.97941	16.6566	2.29953	5.95658	10.1363	1.72074	5.33043
293	146.518	6.10493	7.84799	5.77228	2.04855	10.122	17.5789	1.70196	13.6654	2.98123	7.19114	0.721938	1.05658	15.8668	12.3046	1.7966	32.1724	3.28808	6.16533	5.18603	13.6486	6.73016	8.71469	14.951	22.9158	13.9343	6.77299	5.15461	27.7308	10.9011	5.20947	10.7397	1.20859	20.7791	8.07805	8.5114	3.48605	12.4001	14.3133	29.9268	3.89658	6.70961	3.62947	14.1919	1.84059	5.66506	10.4641	1.02004	6.68393
294	147.018	6.12576	7.58506	5.36764	1.95123	9.53157	19.0369	1.95294	14.0178	2.69439	8.2975	0.82233	1.16414	16.5337	12.3261	1.352	31.4936	3.50833	7.99646	5.79316	13.3528	6.88343	9.04814	13.9317	22.7365	13.4368	8.19282	5.11773	30.6023	10.6307	4.01337	10.0554	1.05697	20.5333	8.1647	11.2925	3.89221	11.3091	13.1373	30.2342	3.87814	6.30924	2.87796	13.6203	2.02704	5.58428	10.8585	1.09994	6.84528
295	147.518	6.1466	7.14584	4.84006	1.91538	9.72997	19.9949	1.98879	14.8537	2.51082	9.22767	0.349053	1.18804	16.6126	11.9308	1.22293	31.8043	3.79517	7.99646	6.00829	13.5859	7.99133	9.31436	13.3427	22.6603	14.0822	7.96694	5.94955	33.4306	10.139	4.29733	9.74807	0.94224	20.0328	7.65378	12.1737	4.73895	11.4551	12.3091	29.4843	4.63416	5.9746	2.67718	13.5465	2.63656	5.96009	11.2426	1.04463	6.22679
296	148.018	6.16744	6.81419	4.94763	1.78732	9.49811	19.9907	1.87525	16.8247	1.67326	8.93673	0.506812	1.31353	15.5011	11.6942	2.24597	28.5822	3.49297	7.52907	4.96612	13.5411	7.59066	10.1103	12.3029	22.4721	14.3824	6.95585	7.94101	35.3754	10.1242	5.69135	10.1291	0.831604	19.4796	6.53333	12.0429	4.22953	10.0568	11.3733	28.6053	4.72636	6.45863	2.51082	13.9215	2.4788	6.37103	10.8585	1.5179	6.24472
297	148.519	6.18827	5.30532	5.14739	2.36612	9.63197	20.936	2.03062	18.2015	1.44379	9.18669	0.872526	2.0605	16.9066	11.3446	2.62364	26.1489	3.30857	7.50346	4.24903	12.2145	7.23301	10.8391	10.6382	22.481	14.0105	6.71921	9.22357	36.8736	11.0142	6.22486	9.60875	0.983216	19.3655	6.0971	11.5404	4.52554	8.85056	12.0832	26.9335	5.67906	6.47058	1.89699	14.5484	2.72978	6.47991	10.3616	1.46259	7.5534
298	149.019	6.20911	2.64313	5.00909	1.90001	10.4016	21.3646	1.93501	19.3734	1.28316	9.76036	0.90838	2.93296	15.917	12.7214	2.46588	24.2127	3.11393	7.66993	4.05781	12.2862	6.88612	11.3849	9.41918	21.988	14.0105	7.83786	10.3545	38.5735	11.8993	6.30231	8.90805	0.704577	19.3742	6.07619	10.4802	3.8096	8.42799	12.1406	27.9723	7.38777	6.13594	2.06909	13.6018	3.36799	6.85221	10.5614	1.25975	7.75957
299	149.519	6.22994	3.35723	5.16275	1.02926	9.79451	21.8562	1.57647	20.574	1.86257	8.79741	0.944235	3.46479	13.5793	14.8969	2.485	20.5317	3.29833	9.0913	3.86659	13.5949	6.34293	11.7587	8.2872	22.7231	14.1449	8.30039	10.1128	37.8292	12.5582	6.04416	9.02278	1.11844	18.3118	5.85508	9.66103	3.58931	8.00542	11.5454	28.1812	9.48371	6.11802	2.50508	13.5957	4.35757	6.9365	10.5102	0.823354	8.38702
300	150.019	6.25078	3.75462	4.39957	1.20853	9.87817	22.4865	1.31353	22.2664	2.08056	8.57204	0.980089	3.69187	12.6471	15.9322	3.20687	13.8915	3.62614	8.5919	3.97176	13.6755	6.49083	12.1809	7.96451	22.5528	13.9343	9.67719	11.5469	40.5375	14.3628	5.80322	9.11293	1.20039	17.9035	4.70476	9.1998	4.47047	7.53676	11.3482	27.96	11.5981	6.54827	2.3043	13.4666	5.7774	6.84869	9.86992	1.03848	8.74556
301	150.519	6.27162	2.59831	4.00517	1.53122	10.2797	23.9024	1.27768	22.7048	2.41329	8.22374	1.10199	3.5365	11.7436	17.9786	3.35507	15.7033	4.72226	8.32299	4.32074	12.9584	5.83738	13.3453	7.81085	22.6245	13.5175	10.9249	12.223	42.5975	14.5005	5.21807	9.57187	1.15122	17.9957	4.4986	7.63024	4.25707	7.96701	12.0474	26.3496	14.0567	6.02838	2.31003	12.8889	7.01079	6.55718	9.00941	1.08151	10.6279
302	151.019	6.29245	2.29355	3.63126	0.916576	9.75148	25.7596	1.33146	21.5861	2.70586	7.14197	0.915551	4.51652	11.5499	20.3772	3.09692	14.1401	4.58396	9.71235	4.46416	13.7472	5.62226	14.1305	7.36011	24.0362	13.9432	11.6026	12.7393	41.6467	14.7414	4.65874	9.66202	1.30693	17.864	3.79047	6.12952	4.25018	8.79678	12.3593	25.5444	16.503	6.24351	2.18382	12.981	8.37325	6.34293	8.75331	0.854087	10.1618
303	151.519	6.31329	2.15014	3.36491	0.732182	10.5929	26.6503	1.11036	19.4185	3.06154	5.93316	1.79757	5.9746	12.1738	22.3295	3.56063	13.0788	5.18324	10.0517	4.39723	15.271	5.31301	14.9076	6.83766	25.197	13.6429	12.8611	13.395	43.2169	16.2854	4.9169	8.94493	1.76587	18.9835	3.6351	4.65634	4.02301	7.86713	12.3234	25.7841	18.1564	6.75742	1.68473	12.182	10.3381	6.46586	7.41133	1.03848	11.9097
304	152.019	6.33412	2.56545	3.67736	1.27	11.8597	26.5495	0.943039	17.3123	3.00991	5.07266	1.98401	6.06423	13.0558	23.986	3.59888	13.1409	5.89008	9.82759	4.1343	15.3428	4.94192	15.8945	6.80181	25.6183	14.3959	12.775	14.3784	37.9204	16.6591	5.58809	8.92034	2.11007	20.1469	3.21083	3.98859	3.51359	8.84288	11.5741	24.9113	19.0538	6.85303	1.71915	10.0861	10.9404	6.5642	6.45863	1.43185	12.3131
305	152.519	6.35496	2.15611	3.48784	1.40829	12.7178	28.8688	1.10438	14.3333	2.61981	3.68766	2.49314	6.10606	12.1236	26.4223	4.04347	12.4143	5.79277	9.23856	3.30726	13.8279	5.50663	17.0992	6.65839	26.174	12.9348	12.1834	13.8744	39.846	17.5983	5.73437	8.79332	2.01172	20.9943	2.41008	3.89221	3.252	8.48177	11.1582	24.5794	20.6211	6.66778	2.16661	8.51257	12.0663	6.24107	5.49569	1.27205	14.6705
306	153.019	6.3758	1.8155	3.70297	1.53122	12.6222	29.1797	0.98487	12.1124	2.69439	2.2289	2.67958	7.49243	11.4639	27.4898	3.06823	11.5346	6.40229	8.02847	3.77576	13.6935	5.57654	17.1127	6.76596	26.2278	12.1102	10.6775	13.0467	41.277	18.4637	4.87387	7.90413	2.47066	21.6528	1.98879	2.37772	3.65816	8.93508	10.7674	24.9974	22.9936	6.40485	1.70194	7.59675	12.9052	5.90038	2.98076	1.2659	14.4195
307	153.519	6.39663	1.96489	3.7337	1.40829	12.7943	29.0579	1.94696	11.6944	3.29101	0.766042	3.18155	8.57404	10.7827	27.5113	2.89135	10.2726	7.60085	8.38061	3.80922	13.6397	5.14898	17.0293	6.60717	26.3847	12.1953	10.258	11.6781	39.7211	18.1441	4.73619	6.87152	2.43788	20.4718	1.76171	2.01287	4.20888	8.85824	11.3231	24.4319	23.5775	5.71764	1.41511	4.92919	13.651	4.95207	2.18172	1.05077	13.4694
308	154.019	6.41747	1.86928	4.31762	1.00365	14.1042	27.8226	2.23977	11.0019	3.45737	0.401352	4.03488	8.87282	10.9619	27.4414	3.97176	8.97703	7.74427	7.51627	3.8379	12.6089	5.48511	17.0186	6.32546	26.8418	11.3662	9.36526	10.1332	39.1113	20.3569	4.95992	6.06839	2.9173	18.7903	1.52567	2.67374	4.78714	8.28201	12.1944	24.1799	23.6329	4.03249	1.38069	3.9519	13.7227	3.61741	2.78612	1.08765	14.0879
309	154.519	6.4383	1.46592	4.8247	1.42366	15.7822	27.1419	2.47282	13.5548	3.91631	0.42184	4.92407	10.546	9.84328	27.0596	4.48806	8.18345	8.14379	6.28698	3.45546	11.6229	5.27537	17.2902	6.41766	27.3303	10.0844	9.33299	8.70727	40.0237	21.06	4.64153	5.64223	3.42541	18.325	1.25975	3.16939	3.48605	6.96821	12.1693	23.0182	22.1085	3.67395	1.43232	3.22662	15.4222	3.52258	3.14979	1.86211	14.1147
310	155.019	6.45914	1.11634	5.60325	1.70537	16.1598	27.226	2.34733	15.0504	3.11891	0.663601	5.14636	12.6674	8.86087	26.1426	5.38681	6.4242	9.15795	5.32019	3.07779	11.1568	4.75368	17.3628	5.77228	26.5057	9.98132	8.33265	7.20753	37.2193	21.6107	4.04779	6.052	3.20004	17.4732	1.2	2.6462	3.15562	6.23832	12.5601	22.4712	21.3402	3.43492	1.70768	3.60155	16.6413	3.17487	2.6171	2.70417	14.6346
311	155.519	6.47998	0.975906	5.88496	1.63878	16.1694	25.9696	2.26367	19.144	2.74028	0.499695	5.68418	12.7809	9.10468	26.1991	5.34379	5.39159	9.84431	5.26897	2.92003	11.1837	4.53318	17.5537	5.12178	25.4973	10.3757	7.24627	6.83874	36.7968	20.5634	4.59851	5.79384	2.49115	15.8093	1.06853	2.77011	3.7683	7.27553	13.6787	23.1043	19.7114	2.72381	1.67326	2.70417	16.9783	2.7253	2.781	2.32309	14.1147
312	156.019	6.50081	0.796634	5.43422	1.4339	16.1957	25.4781	2.15611	22.0369	3.39427	0.241544	6.03555	13.6773	9.61381	25.9866	5.12388	4.20601	10.628	5.06409	2.53759	11.2823	4.69452	18.4196	4.01542	24.2469	9.39869	6.4503	6.49454	39.4666	20.4355	4.05639	5.03578	2.38871	14.3649	0.805598	5.19329	5.44112	6.28441	14.0373	23.7558	18.181	2.53258	1.66752	2.5628	17.3655	2.43027	3.22662	2.37841	13.9624
313	156.52	6.52165	1.3703	4.81445	1.29049	16.1001	24.3058	1.87525	25.6018	3.00417	0.233348	5.54793	15.5298	9.33415	24.9702	5.38203	3.35029	10.8943	4.50706	2.64276	9.35508	4.63537	19.237	4.16908	23.9645	7.97348	5.29938	5.72009	38.9	20.4355	4.46943	5.13822	2.58949	15.3834	0.987857	7.0038	6.03315	6.3382	14.4675	24.1184	18.8448	2.40709	1.68473	3.25121	15.9672	2.05446	3.25735	2.71646	13.8907
314	157.02	6.54248	2.31148	4.80421	1.37244	15.5121	22.1251	2.15611	27.8064	2.8837	0.200567	5.2611	15.2429	8.58121	24.1823	5.70233	3.03955	10.2797	4.33419	2.92959	9.70466	4.51167	20.1056	5.28056	21.9387	7.81662	4.24526	4.61782	37.4787	19.9733	4.78782	4.77763	2.43378	15.4712	1.1731	8.63531	6.71467	6.05392	15.0197	25.1019	19.736	2.71783	1.3979	3.62614	14.8557	1.88236	3.34955	2.907	13.8638
315	157.52	6.56332	2.84332	4.13322	1.53634	15.7654	19.5915	3.08235	28.6792	2.87796	0.155493	4.72328	15.7628	7.61314	24.2145	5.89355	3.1734	10.4129	4.23816	3.01086	10.4038	4.56545	20.8666	5.93106	22.2525	6.87096	4.58946	3.51966	33.5603	20.0569	4.65874	4.10562	1.7085	15.6776	1.33744	9.33748	7.10706	6.36125	14.9265	24.7085	19.7237	2.50868	2.08056	4.01337	13.4933	1.68216	3.39053	2.43373	12.5999
316	158.02	6.58416	2.61325	3.44175	1.71562	15.0627	17.2175	3.79346	26.9582	3.25085	0.331692	5.04597	15.6612	7.59163	22.5957	6.08478	2.85311	10.6946	3.5915	3.52717	11.0133	4.72142	21.7997	6.69937	21.6385	6.30625	5.28862	3.33936	33.6851	19.9291	4.52106	4.07693	1.93797	16.4854	1.0028	9.66792	6.96249	6.06929	14.2703	25.5198	20.3445	3.39309	2.4764	3.08525	13.1777	1.57679	3.37516	1.3581	12.582
317	158.52	6.60499	2.49075	3.55443	1.93586	15.2348	16.4907	4.46274	27.0278	2.97549	0.327594	4.82367	15.6075	8.03622	22.1332	6.1039	2.17426	10.6843	2.76557	4.29684	11.829	5.0441	21.9745	6.54059	21.2978	5.876	4.26677	3.03204	32.5183	17.8589	4.69316	3.69585	1.54459	17.403	1.05957	9.81937	5.88858	5.32403	14.2058	25.1879	22.0041	3.18991	1.75357	2.45217	12.1953	0.919996	3.87712	1.14297	11.2195
318	159.02	6.62583	2.43099	4.00005	2.16123	15.5336	16.9318	5.23958	24.8069	3.17054	0.372668	4.72328	16.0437	8.12227	23.2895	6.21863	2.06909	11.2426	2.54148	4.32074	9.98253	5.33184	22.2972	6.27936	21.3561	4.67936	4.53568	2.73701	31.6299	17.677	4.57269	3.64258	1.84782	18.6059	1.47787	8.97951	6.01249	4.67865	13.9046	23.221	23.9095	2.58636	1.73063	2.70417	10.6249	0.498524	4.17932	1.11224	11.103
319	159.52	6.64666	2.04556	3.81566	2.18684	16.4491	14.6335	6.1718	21.746	3.47458	0.622624	4.57986	15.225	6.93908	22.1977	6.26644	2.73837	12.4668	1.42743	4.42114	9.76741	6.11705	21.9853	6.58156	21.4637	4.71522	5.77265	3.4418	30.3862	16.964	4.60711	3.13038	2.12236	18.3908	1.96489	8.40125	5.98496	4.99366	12.8469	21.0268	24.6532	2.4549	1.82241	2.5628	9.37	1.09561	3.27272	1.02004	10.9596
320	160.02	6.6675	1.87226	4.14859	2.79637	17.1423	12.5201	6.85303	20.3364	3.618	0.471012	4.32171	14.0299	5.8276	22.2434	6.4242	3.22599	13.8395	1.46585	4.20123	10.5293	6.64142	22.066	7.20645	21.0065	3.82782	5.78341	3.24511	30.9	17.2148	4.74479	2.83125	2.20431	19.5279	2.35032	7.87807	6.59764	6.82991	12.5816	20.8977	24.5979	2.61027	2.09777	2.61812	8.5095	1.05346	3.26247	1.48103	11.7663
321	160.52	6.68833	2.61923	3.83614	2.93978	17.1112	10.6839	7.0084	17.9597	3.44016	0.208763	3.74087	11.9802	6.15029	21.668	5.65452	3.10648	13.8395	1.1009	4.68407	9.73155	7.53419	21.8105	8.43062	20.4149	3.29	5.33165	2.47476	30.2902	16.0002	4.11663	2.88452	2.38461	18.4259	3.18095	8.18097	5.97807	8.61239	12.2876	19.9204	25.9501	3.20186	2.27561	1.3458	8.28003	0.842726	3.10369	1.71459	11.3181
322	161.02	6.70917	3.16003	3.97444	2.62734	17.508	9.3352	7.06218	16.0789	3.90483	0.339887	3.82692	10.5759	6.03555	21.2888	5.49677	2.89613	13.691	2.02927	5.33901	10.4307	8.74158	21.8051	8.66624	18.7208	2.86872	6.22442	1.99124	29.9204	15.538	4.00476	3.11399	2.31905	19.8089	5.02446	9.20669	5.79221	9.32691	11.2908	19.7483	25.6858	2.85527	1.57	1.46259	7.87129	0.624966	3.37516	1.52405	9.83015
323	161.52	6.73001	3.81437	4.60445	2.30977	18.7533	8.78898	7.26536	15.325	4.29493	0.589843	3.76956	7.76134	5.46905	20.8586	5.13344	3.20209	13.3888	2.29178	5.71667	11.5691	9.36545	20.5762	10.2592	19.1556	2.28608	6.05232	1.8806	27.0969	15.0611	3.9015	2.85584	2.26168	19.9274	6.20168	9.45451	5.66829	10.0491	10.9395	20.2646	24.4811	2.6999	1.59295	2.23089	8.2872	0.688186	3.76956	2.57509	8.77245
324	162.02	6.75084	4.31335	4.89641	2.59661	19.7333	8.44024	6.70961	14.612	3.29674	0.106322	2.60071	7.10999	6.65225	21.0333	5.16213	3.11126	12.6256	2.26617	6.03697	11.7663	10.0297	19.5759	11.5756	20.0609	1.74379	5.48223	2.00353	25.6611	15.715	3.76382	2.94189	2.42968	21.464	7.2056	9.65415	5.28967	9.94156	10.4196	20.7871	22.9199	3.81736	1.66752	2.56895	8.53818	0.473938	4.30737	3.37413	9.48954
325	162.52	6.77168	4.58823	5.68008	3.21638	20.742	8.05788	6.1957	13.5097	3.18201	0.0325642	2.96642	5.01848	8.35891	20.3611	5.79794	2.8292	13.271	2.21495	6.55327	10.9596	11.6781	18.6347	12.7946	20.0429	1.43454	4.55719	1.83553	23.9708	15.1594	4.2371	2.68783	2.61817	21.8504	8.72343	11.1273	4.78025	10.1797	10.2439	22.4404	22.7355	4.50457	1.84536	2.89471	8.56687	0.358034	4.29201	4.1363	8.89794
326	163.02	6.79251	5.00056	4.72738	3.13442	21.6384	7.44444	5.81923	13.5876	3.46311	0.28252	3.74087	4.26554	8.34457	18.9708	3.99088	2.79574	12.6666	2.14452	7.10304	10.9685	12.5574	18.796	13.5732	20.3925	1.24631	3.06207	1.83962	21.3778	14.5202	4.42641	1.95436	2.55261	21.5036	9.47936	11.3063	4.47736	9.71107	10.5666	23.2579	21.0513	4.31932	1.679	3.30652	7.943	0.52311	4.67616	4.84314	7.79542
327	163.52	6.81335	6.05228	4.67616	3.54931	22.573	7.02847	5.45471	14.6038	3.54916	0.298911	3.85561	3.35723	8.14379	18.6965	3.53673	4.12952	11.9136	1.94604	7.51417	11.6318	13.4636	18.6562	13.2761	20.5225	1.52418	2.16929	1.56098	19.5723	13.8318	3.91871	1.91748	2.5731	20.0855	10.564	9.39944	4.37409	10.5562	9.94629	23.3071	19.7053	4.49262	1.6331	3.62614	7.62031	1.06049	5.35739	5.5131	7.1859
328	164.02	6.83419	6.21662	5.26007	3.74395	22.671	7.05368	5.13202	13.0426	3.61226	0.42184	3.23891	2.75368	8.00754	18.6831	3.82834	5.31032	10.9814	1.31859	7.48071	10.4038	14.3537	17.7688	12.267	20.769	1.91409	2.94375	2.26578	17.9252	14.2202	3.84127	1.99943	2.13465	17.3898	10.546	8.86937	3.67881	10.2489	9.38696	23.682	19.3672	5.16788	1.82241	4.15473	7.11118	1.19746	7.99525	7.08045	5.85032
329	164.521	6.85502	6.38394	5.07056	3.60565	22.1451	6.76797	5.69972	11.1863	3.65242	0.372668	3.46838	2.41307	7.91432	17.4703	2.61886	7.17953	9.67528	1.90762	6.58674	10.5652	15.069	16.5533	11.3451	20.5225	1.86928	3.28795	2.54032	16.2782	12.6123	3.87569	1.79455	2.59359	15.8137	10.4564	9.03459	2.93533	13.0071	9.22562	23.7988	17.4188	5.78338	2.46492	4.64645	5.92799	0.891898	8.25647	6.71166	5.28562
330	165.021	6.87586	6.76638	5.19349	4.24591	21.5141	6.49906	6.39888	10.4611	3.48605	0.0776382	3.70502	2.28758	7.55578	16.6448	4.07693	8.92922	9.30137	2.42623	6.43854	9.43576	15.3164	15.1335	11.3348	19.6037	1.7393	3.22341	2.95828	15.289	13.0303	2.92913	1.76587	2.71652	12.9336	10.4893	9.03459	3.44475	12.4462	7.93486	23.4177	14.8127	5.77142	2.21251	6.25068	5.75589	0.97268	9.29625	6.74854	4.39822
331	165.521	6.89669	6.84108	5.5674	4.39957	20.1062	6.46965	7.13986	9.89968	3.47458	0.229251	3.69785	1.80354	7.75656	15.5987	3.01086	9.5746	9.09649	2.04848	6.5963	8.81727	16.5372	14.5419	10.0338	19.5051	1.18804	3.76123	3.83108	14.0453	13.2958	2.714	1.92567	2.61408	13.298	10.1755	9.13785	3.52047	12.5461	7.56556	22.0409	14.3517	6.76937	2.09777	6.88991	5.66984	1.25717	8.46648	5.74052	3.2957
332	166.021	6.91753	6.12997	5.48544	4.61469	18.4952	6.6083	6.66181	9.88329	2.99844	0	2.90905	1.49281	6.84586	14.3214	3.10648	10.9371	8.77892	2.12531	6.81621	10.0991	17.586	13.6868	9.09649	19.7292	1.25975	3.19114	4.69568	12.9937	12.3517	3.85848	1.66752	2.28627	13.9654	9.7901	8.25669	2.61178	12.669	7.05284	21.8504	14.4501	7.14584	2.02893	8.84448	5.37583	1.82265	8.18988	5.88189	3.71699
333	166.521	6.93837	5.81027	4.71714	4.80933	17.8115	6.46965	6.73949	9.11293	3.13612	0	2.07006	1.52866	7.09684	13.3399	2.55193	12.7489	8.11305	1.58109	6.95484	11.8111	17.11	13.6169	9.31674	20.155	1.35387	4.66476	5.74058	12.1773	12.096	3.9015	1.99533	1.72899	14.1761	8.79813	8.02263	2.83896	12.0851	5.73699	22.2499	13.817	7.15779	1.7421	10.0738	5.50491	1.96314	8.81477	4.62187	3.79766
334	167.021	6.9592	6.65882	4.49177	4.71714	17.79	6.52007	7.57609	8.40404	3.06728	0.012076	1.16653	0.871331	7.11835	12.4498	2.09777	12.9592	7.67256	2.05488	6.92138	12.1786	16.3436	14.0767	8.50233	20.4463	1.04014	5.23484	6.53961	12.0621	11.2994	3.82406	2.20431	1.84782	15.1288	8.34696	6.95561	3.10055	10.8558	5.10595	18.0703	13.5404	8.4844	1.98304	11.3215	6.4658	1.74889	9.79309	4.56655	2.93716
335	167.521	6.98004	7.07413	4.1742	4.94251	17.6992	6.91083	7.37292	8.74824	2.7747	0.298911	0.894039	0.626326	6.66659	11.8986	1.91611	13.0262	7.40109	2.42623	6.16127	11.5153	17.6666	13.1624	7.80573	20.7735	0.8788	5.8587	8.6458	11.6923	10.9159	4.0736	1.8724	1.99533	10.6858	8.86685	7.0864	3.1212	9.88778	4.8478	13.6449	12.6061	8.35294	1.86831	13.2146	6.24351	1.89289	10.6741	4.55425	3.45704
336	168.021	7.00087	7.27731	3.89761	4.56347	16.8722	7.66293	6.75144	8.01477	2.72307	0.192372	1.18087	0.889258	6.15029	10.6212	1.69143	13.4516	6.80181	2.0869	6.2521	11.9545	17.5349	12.8102	8.30769	21.6967	1.12082	7.16022	11.047	11.337	9.95213	4.34036	2.02811	2.48295	11.8229	8.6577	6.08822	2.86649	10.1797	5.045	11.1801	12.0775	8.44855	1.90846	13.8231	7.29762	2.24061	10.3872	3.06067	3.81559
	Rhythmic (y/n)		y	n	y	n	n	n	y	y	y	n	y	y	y	y	y	n	y	y	n	y	n	y	y	y	n	y	y	y	y	y	n	y	y	y	y	y	y	y	y	y	y	y	y	y	y	y	y
	Period		25.1		30.8				23.2	24.3	26.8		25.9	27.1	22	29.2	23.4		23.9	25.8		26.1		26.6	26.7	28.7		24.2	29.2	24.4	27.6	27.8		20.7	26.7	22.7	23.4	24.5	30.9	30.7	29.1	27.1	26.8	27.6	24.7	28.9	26.8	27.1	26.4
	Amplitude		4.59		1.11				3.63	1.69	3.15		3.74	4.68	4.43	1.91	11.38		7.76	1.18		4.62		6.27	3.06	3.82		5.98	10.69	4	1.92	3.33		4.62	4.76	4.43	4.76	5.29	5.49	5.27	6.32	0.153	1.02	7.02	2.96	2.55	4.99	3.21	4.08
	Goodness of Fit		42.3		24.4				8.56	51.6	28.2		69.5	52.5	57.9	25.4	70.1		39.3	39		47		41.4	4.82	40.5		55.6	35.5	37.2	55.8	48.3		41.9	29.7	11.6	28.1	21	37.2	17.3	56.8	36.1	19.3	29.1	40.3	35.5	57.2	58	23.3
[truncated: 161 more columns]

## Sheet: Bmal1-KO
Raw data - Bmal1-/- (data obtained from: Ko CH, Yamada YR, Welsh DK, Buhr ED, Liu AC, Zhang EE, et al. Emergence of noise-induced oscillations in the central circadian pacemaker. PLoS biology. 2010;8(10):e1000513. Epub 2010/10/23.)
Single Cultured Dispersed SCN Cells
Photons/min
			Experiment 1
Plane	hrs	days	Cell 1	Cell 2	Cell 3	Cell 4	Cell 5	Cell 6	Cell 7	Cell 8	Cell 9	Cell 10	Cell 11	Cell 12	Cell 13	Cell 14	Cell 15	Cell 16	Cell 17	Cell 18	Cell 19	Cell 20	Cell 21	Cell 22	Cell 23	Cell 24	Cell 25	Cell 26	Cell 27	Cell 28	Cell 29	Cell 30	Cell 31	Cell 32	Cell 33	Cell 34	Cell 35	Cell 36	Cell 37	Cell 38	Cell 39	Cell 40	Cell 41	Cell 42	Cell 43	Cell 44	Cell 45	Cell 46	Cell 47
1	0.500062	0.0208359	45.6701	68.0915	16.0522	29.6395	68.8083	67.8376	20.5948	58.1083	30.251	39.2302	98.4662	20.1471	37.237	68.5788	110.184	72.0209	40.2942	92.3697	32.1277	83.5182	40.455	103.242	35.1156	71.2405	16.745	81.3059	40.6727	16.3007	36.7666	81.1828	55.597	54.678	93.4465	18.8725	156.157	51.0958	92.8522	136.092	106.618	28.7406	96.3559	33.0773	100.576	64.8496	69.0375	19.8732	46.0155
2	1.00012	0.0416719	42.2472	71.2889	15.827	25.91	55.7526	44.2244	15.7466	51.0689	21.5689	34.9213	81.9557	16.8531	28.5953	63.8754	110.401	65.2076	36.9841	73.7096	24.7987	73.7249	30.3881	73.3867	34.4229	69.5251	13.9987	76.1596	36.8551	13.0708	30.6535	68.8525	47.7364	49.4267	77.8513	19.1138	125.61	45.5233	70.7854	97.2006	93.4816	25.2773	84.6945	26.352	78.2512	57.6495	65.0109	17.7876	38.5578
3	1.50019	0.0625078	46.5962	66.8271	25.8455	29.5749	54.2464	28.6887	15.4806	42.5882	15.5126	35.2355	81.9396	16.7485	22.8128	65.8965	117.303	62.9527	33.8832	61.8079	20.7154	68.5144	26.6754	59.0754	39.6092	64.3788	14.4657	73.8478	42.7667	13.9329	27.5047	62.6915	41.1647	49.6602	68.8488	23.4548	110.114	47.5683	62.4497	80.8275	92.6604	25.7043	83.7277	25.4665	64.1572	58.8257	61.274	19.052	35.2962
4	2.00025	0.0833437	52.0808	66.7063	37.4995	34.0285	54.3189	21.4808	17.6954	37.7237	13.3385	37.152	90.1142	14.7754	20.6064	71.1797	119.76	67.2534	29.953	53.2143	19.717	64.3424	25.5718	54.2435	43.6281	56.3734	16.6965	73.1153	52.2538	15.2215	23.6147	63.8589	37.7741	48.1948	57.8634	26.0889	96.8988	50.17	54.1785	65.8878	96.9775	27.5164	84.3155	30.3954	51.5049	71.0271	49.5881	21.0895	37.2614
5	2.50031	0.10418	55.8419	58.1774	39.3355	36.7025	57.5734	17.1558	18.0495	32.8352	11.3087	35.0662	94.1568	15.0011	22.4667	70.2617	109.403	66.3513	27.9238	53.5042	20.1999	53.9693	25.9099	47.2125	44.0873	50.5989	21.2468	79.4455	50.5629	14.7383	20.4577	60.6942	35.5429	48.4845	49.2133	31.2185	85.1798	50.8223	48.3959	56.3682	103.339	25.1163	89.5506	32.3362	43.894	73.411	39.3515	23.7876	37.1407
6	3.00037	0.125016	58.556	54.964	41.7921	43.0485	59.1681	15.0781	21.722	32.2151	11.2123	31.1359	90.4117	14.4534	22.7323	71.4374	98.8442	65.9566	30.3638	51.9009	21.5287	49.3788	29.1881	48.0338	43.8616	48.505	21.1504	82.4656	45.7871	13.9728	17.8965	61.3385	33.4814	44.7156	40.8693	34.4723	73.0595	53.2945	42.0256	52.9939	101.125	23.6506	87.1669	34.0114	41.43	74.2888	35.8723	23.739	35.1675
7	3.50044	0.145852	63.3882	51.3801	43.459	47.3814	50.7281	13.1452	27.7062	34.7842	16.4873	25.8208	83.0917	15.9593	24.3594	67.4191	93.9316	62.7353	28.3665	52.6576	20.3932	45.4079	31.3865	44.1034	42.2189	46.4835	19.3783	84.0197	44.6918	13.804	17.0352	57.5129	31.5245	42.573	40.7162	35.7929	68.461	59.6005	36.3718	51.1737	95.7532	21.0733	85.6202	37.4582	43.6526	72.8471	35.3007	23.0705	32.0263
8	4.0005	0.166687	66.4003	49.705	48.9355	52.8259	44.4859	14.4982	27.1506	36.5082	16.2378	23.9763	78.2825	19.4545	23.7149	65.2687	90.4281	58.201	27.1341	51.0717	20.8525	42.6539	31.7328	43.6846	44.9249	46.0325	19.0242	80.8623	49.5798	14.2872	14.7559	54.4203	29.5031	37.3222	43.4572	33.3126	67.9451	58.3045	34.6966	58.0678	86.7486	18.786	80.8606	34.5269	45.8595	65.9774	28.2619	24.5847	34.8613
9	4.50056	0.187523	66.2956	55.1251	49.9906	56.3936	43.2855	16.2213	27.6253	36.0245	16.1409	30.5323	73.7811	26.1313	22.5149	66.7583	82.9626	57.5246	30.5813	57.3284	23.1395	39.7303	32.6106	41.4783	45.545	42.5694	19.3304	71.569	52.8174	13.4252	12.7503	53.9048	25.9189	33.0214	44.1086	28.8592	67.7033	55.2197	31.8132	58.1565	79.3474	19.6155	77.623	33.4959	46.5679	63.5048	27.6093	24.1901	34.8372
10	5.00062	0.208359	62.607	47.8687	44.0549	52.3262	43.7132	17.9207	29.0428	36.7819	20.0067	35.7667	68.1188	26.4371	21.7418	66.2109	75.7062	57.3312	32.9328	61.7731	19.9747	38.0871	33.7786	38.9733	43.4106	36.3036	16.1249	63.7321	52.2055	13.047	14.3611	48.6701	24.445	26.9975	43.3041	28.3272	71.0787	53.5767	27.0135	52.9452	76.5771	22.9016	72.7343	33.6809	47.309	63.4162	29.8324	24.1179	36.1821
11	5.50069	0.229195	62.3895	41.5144	36.8552	53.019	42.4723	21.8267	29.317	40.2689	25.596	40.3013	66.6047	26.3566	20.6384	65.4939	68.2726	56.7432	38.7881	58.8593	18.8629	35.945	33.6415	40.7777	37.6284	35.2486	17.2202	63.072	46.898	14.094	19.1289	47.8804	24.9686	27.0135	42.8841	24.9929	73.9534	54.173	26.2001	46.3655	79.8229	27.8546	72.7584	36.0166	47.9855	63.9718	33.2389	22.4908	38.6707
12	6.00075	0.250031	64.403	34.6929	34.7852	49.5479	43.8176	27.0377	29.1557	42.2338	24.9435	38.1668	60.0497	26.0827	22.2572	54.9517	62.5301	52.3056	40.455	59.3348	23.0271	36.2429	32.756	42.5651	36.2589	36.1103	19.1371	57.8774	40.963	15.0681	22.6725	50.2324	23.833	31.572	43.8417	22.9395	81.2985	58.5703	26.78	44.336	83.463	31.7366	76.5355	32.6424	45.4407	64.3022	37.3784	21.5484	41.868
13	6.50081	0.270867	68.7439	29.2889	31.8942	44.7316	46.1283	29.3572	29.0191	43.909	26.4177	37.9012	57.0215	23.0464	24.2063	49.5556	56.3934	51.8707	37.282	59.8248	25.1368	38.0954	37.0403	43.4915	38.8361	38.0271	18.1062	50.4358	35.2282	14.3517	23.9451	53.4858	19.8303	37.5238	42.2896	23.7049	85.8726	60.0596	22.5761	43.16	84.6387	30.8266	81.4327	28.857	43.7654	63.2471	40.4875	20.2276	43.6158
14	7.00087	0.291703	76.7895	27.4285	27.1264	41.9369	47.4171	27.4403	28.9062	45.3185	26.1599	40.0676	53.3893	22.1605	22.668	47.8402	53.51	51.0088	32.7637	55.0988	26.5542	37.113	42.6214	43.7974	38.4737	40.0405	14.9569	45.5717	34.0526	13.1597	26.1842	51.8915	19.5886	37.5959	39.8298	23.5599	79.7678	54.7364	21.6174	44.8758	87.6025	29.7792	79.2095	28.116	42.8711	66.7825	41.3169	18.0934	37.0681
15	7.50094	0.312539	85.1573	28.3788	27.4728	41.4783	46.2254	25.9986	27.4001	43.9737	23.824	41.5735	53.7279	22.1364	22.7568	54.9197	59.3571	54.0696	31.3143	51.3442	28.0763	33.0054	43.1049	38.1924	41.0834	37.6566	14.0791	41.1985	36.026	10.9691	25.3141	46.2862	20.2732	32.0875	36.4481	23.3345	76.2571	51.1606	24.6616	45.665	86.7247	29.0062	71.0676	30.0649	39.2714	64.3342	40.0927	17.5378	32.9363
16	8.001	0.333375	91.2379	32.9694	30.4844	43.1614	43.2855	25.5156	23.5745	40.027	20.4257	45.0127	58.2293	22.6921	24.5283	63.9558	68.651	64.3138	29.7036	50.3381	33.5451	28.7933	40.1169	35.6952	44.4095	38.4781	14.2405	42.5911	38.0554	10.3165	21.1344	41.8885	19.1457	30.1623	39.5166	22.6575	71.5531	53.3032	28.4871	44.046	83.8413	28.4746	60.5732	30.7735	35.4134	61.6204	38.5062	16.7888	27.5646
17	8.50106	0.354211	91.8338	30.658	35.011	40.4796	42.3273	23.5828	22.1813	34.1322	18.8469	44.9964	55.0075	24.4237	26.9849	80.5302	70.1895	69.7739	31.2499	52.2546	36.8795	26.6429	37.7088	35.5426	47.6392	41.9573	14.8605	47.2301	37.5316	13.0708	21.0535	40.6968	17.817	32.5787	41.3854	20.636	69.0726	56.9998	30.4365	44.0222	74.3707	29.2481	54.7588	29.6462	34.9868	57.416	39.2871	17.7714	25.4383
18	9.00112	0.375047	89.8446	28.9184	32.5864	41.4137	39.1134	19.6283	19.6361	28.6236	15.9558	41.3966	53.5021	21.5326	29.7875	84.6619	66.5815	64.1445	28.3665	49.7264	40.3587	25.628	31.7009	32.579	48.0418	44.1318	13.7812	50.8542	33.7062	14.1577	23.0591	43.6683	15.9729	35.8001	41.8197	20.0322	63.113	54.1401	31.1287	41.7509	72.373	31.4142	53.2447	30.9347	38.4018	54.4043	35.7842	19.0196	23.8842
19	9.50119	0.395883	87.3479	27.2513	29.8566	40.52	37.6246	18.5815	19.6845	26.8997	13.9905	38.0061	57.6898	24.4722	32.4773	84.2187	65.0352	56.6548	25.161	52.6402	41.8807	23.3085	27.6093	31.2984	45.996	47.1761	11.019	46.7227	33.7786	14.4799	24.8069	48.984	16.657	37.5475	42.8449	20.1772	59.9	45.5871	31.3865	38.5935	72.4781	33.5326	50.3131	35.3967	44.3532	51.674	29.0912	17.5619	22.241
20	10.0012	0.416719	85.6486	25.7533	29.2928	37.3307	39.009	19.2335	19.7732	24.001	14.2322	32.9642	55.5146	23.4734	30.2224	71.6874	60.9838	50.9686	27.1264	54.9945	42.1302	22.4308	28.8577	28.8175	43.91	49.1412	11.3654	42.1002	39.0059	13.699	29.4701	52.8338	19.4519	33.2791	43.4394	22.6655	61.5101	39.169	31.5236	36.9589	72.1882	32.5338	50.4259	42.1858	46.4877	52.173	28.5918	16.6357	23.7311
21	10.5013	0.437555	84.2795	28.2097	31.403	30.8711	41.2806	18.0336	17.3733	24.226	13.4993	29.0182	49.1766	25.3902	29.0464	64.8336	57.8026	51.5001	28.6083	51.9879	40.7932	23.3895	26.6269	24.557	42.1142	49.3103	13.2338	41.8992	45.078	11.5645	33.7626	55.6202	19.4194	28.6242	39.9936	21.4413	61.8249	36.4465	28.9381	35.8235	70.7625	32.1151	50.5786	47.9601	43.9748	46.6728	31.9503	15.7418	23.7635
22	11.0014	0.458391	81.4687	27.9117	32.6508	27.1664	42.6332	17.663	17.18	22.9857	14.2405	25.6915	43.7973	22.8937	27.7658	58.6726	60.2107	54.9634	27.9557	50.6513	37.717	19.5072	26.2403	20.8204	39.9314	48.513	15.0538	42.0596	47.309	11.2829	35.0028	61.9745	19.0009	28.0201	40.4741	19.0819	58.74	37.381	27.6578	33.939	63.5707	27.4197	52.8174	51.7292	44.5143	45.0538	32.6106	15.6854	23.4008
23	11.5014	0.479226	82.2177	27.2593	28.9783	24.1545	46.556	16.3424	16.7532	19.4908	13.6364	22.5829	43.0878	20.4533	24.8988	53.7193	62.4497	57.8706	24.4765	46.5516	34.8012	17.2444	24.9518	21.4805	38.2402	46.2419	15.1425	45.3213	46.1491	12.6359	32.5385	65.7676	18.2437	29.5262	42.82	18.5586	58.3774	37.5415	28.7206	32.0463	64.0375	25.3661	49.9504	53.5094	45.078	40.5839	31.9906	15.0733	22.9419
24	12.0015	0.500062	84.505	26.9291	28.6485	23.4943	48.6014	16.9542	15.9476	20.1189	12.5328	25.4584	42.8943	20.8239	23.1917	53.9208	59.7277	57.7175	25.8213	44.1771	32.5704	17.3975	23.1153	24.968	39.0293	45.0821	16.8012	44.3791	39.0698	11.7101	27.7464	64.8821	17.9135	31.8375	44.2688	19.6379	58.8203	37.4535	27.8511	29.2757	61.7666	24.464	51.4005	52.704	47.6717	42.1302	34.3667	16.2252	24.9632
25	12.5016	0.520898	83.313	25.6244	30.4602	23.1884	45.6775	17.2929	14.9569	20.8914	13.3787	26.1833	41.6382	22.4829	22.1767	52.2137	52.9461	58.4827	25.1291	42.3969	29.8968	16.0605	22.0122	31.4028	40.3422	43.3103	20.3128	42.7206	37.4996	10.6309	25.9666	64.5115	16.4315	32.1838	45.7746	17.7613	57.516	38.1378	28.9706	27.2705	58.0859	24.9632	52.1651	48.4756	49.2178	44.1115	39.9236	16.2008	27.6695
26	13.0016	0.541734	89.6754	25.6486	34.3502	20.2809	46.7415	17.5341	13.0885	21.7862	11.937	27.9547	42.9911	22.209	19.374	47.1799	50.9328	55.39	24.7585	39.1844	28.0526	15.9399	21.3519	35.2771	39.1665	42.1264	22.6163	40.9327	41.7601	12.3138	27.3918	67.733	18.1873	34.8254	40.8479	17.4228	55.0598	39.0559	31.3865	24.548	54.1152	25.1565	51.8996	43.2731	46.5118	47.349	43.7492	17.5619	29.417
27	13.5017	0.56257	93.0419	26.0996	32.5704	20.4661	49.5756	19.7412	12.0741	22.5915	12.1463	32.4568	46.4151	19.0034	18.4316	47.5665	46.6083	51.3229	21.7143	39.57	27.1022	17.5908	18.4284	36.6698	40.737	38.1882	24.9837	37.9851	44.6918	13.393	30.3154	72.1384	18.6947	33.5853	37.5125	17.5112	52.7236	43.3324	33.7868	24.6768	47.7853	25.4628	52.2623	41.8959	46.367	49.9504	48.4526	18.1175	30.3593
28	14.0017	0.583406	94.9184	23.6674	28.7046	24.1382	50.7919	18.4284	11.2844	23.1151	13.2658	32.5618	52.5758	17.3125	20.582	49.62	42.8307	51.8786	23.7518	40.0368	29.7195	17.5985	18.3315	39.2153	42.4848	34.0486	27.1181	37.2032	40.8899	14.2383	28.2217	73.0966	21.4088	32.8683	36.1277	16.408	50.4929	46.6985	31.0483	25.3372	44.1046	23.3203	49.3143	41.7103	49.266	51.6256	44.1275	16.346	29.4734
29	14.5018	0.604242	92.8808	21.1144	28.0361	23.7279	51.0659	21.4081	12.1787	21.9306	13.2256	32.2956	60.2916	14.7994	18.0291	48.9113	41.8807	56.0909	27.231	38.8858	34.1652	16.3099	18.7423	39.199	40.6483	31.7694	30.1623	41.271	36.525	15.2215	23.623	75.4485	25.2825	31.8777	38.3419	18.1882	51.0648	43.2522	31.0164	23.9038	45.152	20.55	50.3933	44.8515	47.7441	48.5732	35.3491	14.711	27.4924
30	15.0019	0.625078	89.0311	18.8593	27.7062	22.5843	47.6592	23.0833	13.725	20.6097	10.3103	30.073	63.5764	13.4948	16.1526	46.2862	43.443	55.3742	30.8793	39.0076	35.6553	16.8898	18.5408	46.7128	40.0525	28.9184	29.6953	43.6871	38.2081	14.891	23.7276	78.7587	29.2131	30.5411	40.378	19.1544	50.1384	43.3324	33.1905	25.2247	46.9235	19.5031	45.819	45.0208	42.8313	48.1783	33.2874	14.6065	26.6222
31	15.5019	0.645914	82.6285	16.6929	28.0526	22.1897	44.2119	22.5921	16.4228	16.9049	9.56907	28.8489	62.7468	15.9754	16.0638	44.361	45.3357	52.0076	32.7153	40.8197	38.3691	18.0253	16.9625	49.0488	40.0844	24.1587	28.8335	44.3636	39.4488	14.5289	23.3168	74.8929	32.4102	29.8484	37.7688	19.3639	47.215	45.6596	33.9801	27.7935	48.0426	18.2387	44.7237	40.9211	41.6068	47.365	33.8992	15.919	25.801
32	16.002	0.66675	78.062	16.0244	32.2807	21.7624	49.9134	25.1693	20.7881	15.778	10.8092	29.5331	63.9721	20.9446	15.5567	43.4513	45.9475	49.3257	34.2698	40.3848	37.4109	18.6938	14.5384	48.1303	39.6979	21.9036	25.2981	46.3284	39.03	13.6185	21.6174	74.2646	33.3443	30.702	36.4588	21.8682	47.1509	47.4079	34.8497	28.0354	50.9825	15.7904	46.5842	39.5358	37.1128	44.7476	30.67	15.7339	27.2023
33	16.5021	0.687586	73.9868	15.3479	36.6455	24.3718	50.9774	24.4523	25.2254	16.9049	11.7839	27.5361	64.6889	24.5204	15.9111	45.5048	44.0471	49.1726	29.9211	38.0334	31.9663	17.7599	15.1502	44.8444	38.2402	23.5466	23.325	44.0978	40.2617	13.4896	22.004	70.1973	31.8384	31.9019	35.4976	23.4795	49.7036	43.228	35.7115	26.795	54.3008	16.4024	48.1062	36.4272	33.1746	45.1986	23.6549	14.7916	27.943
34	17.0021	0.708422	66.5291	15.9681	35.462	26.8931	47.965	23.3812	26.8362	15.786	13.2498	22.6797	62.8435	24.8669	15.7418	47.2119	44.7234	46.0317	29.2123	37.1781	30.5329	14.7961	16.4388	40.9708	38.0712	22.0083	19.7412	42.9623	44.1118	14.1101	20.9571	67.7814	31.6291	32.675	38.2386	25.5409	52.1039	39.2086	36.581	25.5228	50.9506	14.2118	47.2686	35.9279	29.8241	43.8616	20.168	15.4036	25.7607
35	17.5022	0.729258	60.7949	16.2902	32.4575	28.2943	49.5756	21.7545	27.1424	15.1738	13.6441	22.4947	63.0297	19.9056	17.3444	48.2835	39.4082	45.5163	27.9799	35.5342	32.4983	14.4982	15.4162	37.7978	39.1505	21.654	18.5573	43.6388	45.8353	13.2886	17.7758	71.7678	30.88	29.4618	40.7482	28.4402	51.6854	36.5112	35.8403	25.3291	48.2847	11.6183	47.72	40.7924	27.6015	42.0338	17.3573	15.4115	23.5299
36	18.0022	0.750094	56.0191	17.2003	25.9986	32.0232	48.9233	21.271	27.1743	16.1642	16.262	24.7011	63.5441	20.1554	18.5204	47.6227	40.5519	47.2882	31.0164	35.7139	32.8926	13.4271	14.2482	36.4767	38.1918	21.654	17.5743	39.6918	49.4833	12.7648	13.9828	73.5074	30.4691	26.345	41.3605	27.5139	50.5091	37.5743	35.4295	27.2624	44.9584	10.8855	47.2849	46.8491	27.6661	40.4148	16.4388	16.5311	23.546
37	18.5023	0.77093	53.5305	20.0754	22.7694	31.4837	48.4565	21.8189	23.5745	17.0183	16.6805	23.807	64.8648	23.4494	19.2209	49.1855	43.0967	55.4867	29.0191	34.3686	31.572	13.9183	13.556	33.2391	38.6428	22.2821	17.8485	33.2891	53.0914	12.5071	11.1077	71.6791	27.1353	26.6269	41.8696	24.2848	47.7706	41.4643	34.4713	27.8904	44.0002	10.1527	44.8203	45.5038	26.2486	42.9193	16.4471	17.7391	22.6759
38	19.0024	0.791765	46.4432	21.96	21.3355	28.8338	52.3227	22.8256	20.7556	16.9297	17.0996	23.6139	65.9612	23.6344	20.2521	49.7891	46.2779	61.3982	28.5598	34.5368	31.5638	17.7114	12.6457	29.9369	38.5866	21.4204	17.3893	22.2475	56.3773	12.0638	9.19848	70.3586	22.0614	26.6996	39.3244	22.2386	46.5547	41.1656	35.196	28.3896	44.6605	10.6278	43.9103	43.5874	25.242	40.0283	22.3261	17.5619	22.1045
39	19.5024	0.812601	46.7251	21.8472	22.1411	27.7548	47.8114	22.8014	17.8805	16.1403	17.5583	24.9023	68.667	22.4182	19.2935	53.8564	44.8765	56.9685	28.6	35.0674	31.121	17.9372	12.5086	24.6542	40.1489	20.5748	15.2389	16.014	58.6162	10.3809	9.01343	64.6079	18.7835	26.8604	36.8681	21.2079	47.8671	40.8032	34.9543	27.6973	40.1586	11.0141	42.0015	37.7887	26.7235	43.1936	27.7707	14.5339	22.9742
40	20.0025	0.833437	45.6862	21.3157	21.086	27.3439	45.3643	22.705	15.4646	15.995	15.5208	23.139	72.8547	21.6775	18.2465	51.8591	40.9865	50.4614	29.067	35.1167	31.8699	16.1811	12.2911	24.1141	40.9865	21.2432	13.1694	16.9968	58.5764	9.80102	9.48867	54.9759	17.3417	29.6871	37.2882	18.8804	46.2327	41.3676	34.109	25.0879	38.8053	12.2947	41.4542	33.206	25.2094	44.0791	31.2818	15.2588	27.2023
41	20.5026	0.854273	45.8231	20.0754	22.1653	26.6432	54.5291	21.6658	14.8203	17.3965	15.5048	21.2138	74.2164	20.0587	17.5299	53.6873	40.8741	48.641	29.317	29.7442	32.6508	15.1183	12.8065	23.8407	32.0632	23.0714	13.0323	19.1307	57.6905	9.06781	9.54485	52.6162	17.2208	30.9679	39.7124	18.3651	44.2032	39.5797	33.1101	24.5562	35.5117	11.4897	43.9748	28.6715	26.289	42.1302	34.8739	19.0599	32.123
42	21.0026	0.875109	44.1238	19.1251	23.808	25.8859	59.9001	19.3546	15.9558	19.5227	14.7317	19.8691	70.0111	20.3164	15.4277	49.1855	41.8967	47.699	29.8566	29.0281	32.3529	15.2713	13.3864	23.3652	26.9331	20.7439	12.1303	16.8925	57.8673	8.94733	11.9932	55.6285	17.108	31.604	33.999	17.3423	45.935	34.3764	31.3787	26.1264	33.0632	10.6037	41.9369	24.6286	26.047	38.7397	34.0038	20.3645	36.4722
43	21.5027	0.895945	41.9734	18.5613	24.2832	26.4019	59.1912	20.7556	19.7247	20.4733	14.0549	19.5548	69.6256	21.3069	12.5445	45.8352	36.9516	47.7069	29.9855	27.6103	33.2549	15.6095	14.458	22.6326	22.439	10.6365	10.8092	17.4153	56.0068	7.94867	12.0334	54.879	15.9886	33.3518	31.2722	17.8258	46.5628	31.5901	30.1705	26.8031	33.2966	10.2655	41.2526	23.2352	26.2003	37.7975	32.49	23.3124	40.9098
44	22.0027	0.916781	42.8674	19.0848	24.4281	27.5213	57.4285	18.4526	19.3546	19.4908	16.028	23.477	64.8413	21.9916	13.0279	38.1681	35.8001	46.04	28.584	28.3351	33.6497	15.2791	15.4646	23.2765	22.455	7.57611	11.3973	17.8425	51.2153	7.28827	13.773	51.4081	19.0171	37.3382	34.775	16.6016	48.5121	31.2925	30.8468	25.9333	32.7972	10.4506	38.3294	25.4097	28.1736	34.3904	31.6364	22.5796	39.9272
45	22.5028	0.937617	43.8983	18.505	26.8604	25.6445	59.039	18.5006	16.6965	18.5402	17.2604	28.1403	62.3847	20.2761	12.8101	36.4929	25.0966	42.1821	27.0862	29.4543	31.4349	13.5235	14.6832	23.1962	22.2457	6.60161	13.773	17.7623	50.9576	7.17552	15.36	45.7944	23.0275	37.4109	39.5735	15.4172	49.728	30.6797	30.1061	22.2773	32.1854	10.3216	42.3883	29.0907	28.4313	32.8606	30.9922	20.5982	35.5539
46	23.0029	0.958453	46.0325	17.5385	21.8674	28.3263	53.0142	16.5842	16.6001	18.2506	19.1851	31.8451	58.8258	19.2533	12.5043	36.4522	22.8256	36.0531	29.6149	26.5405	32.9085	13.8941	12.9117	23.3815	18.9681	7.98685	15.2471	18.3904	52.987	6.86948	16.3744	28.5273	24.3241	38.1918	39.6946	15.6912	51.5483	35.166	25.177	18.2582	31.9115	9.75804	42.3642	29.8312	30.2429	37.2578	28.165	18.8263	33.4276
47	23.5029	0.979289	49.1815	18.215	23.8482	30.0094	51.2021	13.9503	14.941	18.1699	21.2391	34.3333	44.8849	18.4399	11.0386	36.0419	20.4334	36.2465	30.1788	26.5723	33.5369	13.1127	11.0107	21.9561	17.3006	7.83383	15.2549	18.4146	48.1629	8.15807	15.1425	24.0173	24.3404	38.7479	38.3561	14.169	55.4377	38.073	25.7249	16.5511	28.1742	8.26791	42.2435	31.1359	35.1238	37.3542	29.1314	16.507	30.617
48	24.003	1.00012	53.5707	19.8902	27.5691	32.4739	48.529	14.1838	13.5153	17.1068	22.1169	35.5898	40.6239	16.7323	11.1432	33.408	19.3139	34.1525	29.8886	27.9959	30.3154	10.9303	9.82679	18.5091	17.6068	7.27812	13.1611	18.978	38.5545	7.74765	14.7317	21.3519	22.3109	38.0392	38.4949	14.314	57.3302	39.9257	28.3263	17.4447	28.1097	6.13375	40.1573	30.7416	33.6984	42.2591	30.1381	15.7659	31.2129
49	24.5031	1.02096	55.866	18.7627	28.4392	33.2633	46.5154	15.1023	13.1452	16.1244	21.9962	35.1468	41.647	15.7418	12.625	29.2283	17.1475	33.3795	31.604	26.0969	30.5489	11.1479	9.74638	18.4445	15.2471	7.24591	11.8566	19.4535	37.0247	8.19028	15.9316	19.8056	21.7633	39.3355	38.616	15.3128	33.9752	40.8757	31.854	17.2678	25.2104	5.73912	35.72	27.7211	34.0363	55.2981	27.1985	15.3393	33.2504
50	25.0031	1.0418	61.3184	16.5882	27.231	35.1401	46.4675	17.0754	13.3704	16.7525	21.3922	34.1802	42.8152	14.3405	13.4226	29.4134	17.4939	30.2548	34.3667	28.0307	32.5302	11.47	9.48042	18.1223	14.3611	6.56134	11.8081	17.7294	32.1843	7.4255	16.3022	20.0469	23.1082	37.6201	41.9657	13.9516	27.1452	39.6193	33.392	18.3307	22.73	7.55915	22.6809	24.3712	34.2862	61.8374	27.6578	14.7916	29.8357
51	25.5032	1.06263	61.56	16.5479	27.0455	31.4432	45.7587	16.3826	12.1061	13.5951	22.9462	32.32	44.3205	13.5031	11.9163	30.0979	18.9196	27.7982	36.4687	26.3636	30.6942	11.8164	7.63619	17.7276	14.1116	6.63383	13.322	18.7848	28.1893	5.99195	17.3331	18.3959	24.0747	33.2549	42.9339	13.9842	24.8424	38.6133	33.1426	19.5873	25.509	8.56586	18.5978	23.0984	34.536	64.7934	27.1181	14.8239	25.1246
52	26.0032	1.08347	62.5828	15.9197	27.1099	30.4764	45.2672	14.4338	11.7195	11.4849	22.8818	33.2298	45.4243	13.3661	10.0398	23.792	19.2495	26.6384	37.7975	25.8214	29.8484	9.64948	9.60928	17.8085	14.8203	9.7506	11.4375	21.3777	27.4404	5.83087	17.663	15.2229	22.3916	35.4295	40.9013	15.2889	24.3913	38.2421	33.2147	21.1494	28.4243	11.127	19.0564	20.8595	35.2523	68.619	29.3649	16.8211	22.9419
53	26.5033	1.1043	62.4379	14.7278	26.9573	28.4392	46.3791	14.6915	11.1077	13.4498	19.5959	34.0114	44.6753	12.6976	11.0063	20.9087	19.9907	27.0815	39.6015	24.4703	31.2097	9.52887	12.1143	16.753	20.0469	10.1291	10.6566	20.0653	27.368	5.50872	16.4146	14.1436	21.1031	36.9197	38.8474	16.7139	24.947	35.7623	33.0859	22.0998	30.0349	12.6653	18.0257	20.5533	31.9103	66.734	33.2147	18.4561	21.0816
54	27.0034	1.12514	63.4285	13.0446	24.9435	26.1116	47.2402	16.1976	12.4844	13.2089	19.3948	36.0247	42.3066	13.2774	12.9632	18.4686	20.4334	27.6451	39.9314	23.3657	31.7653	10.1005	12.0741	15.7627	20.9973	11.4338	10.7046	20.0817	27.6576	5.91914	15.8914	14.8925	20.9416	41.2364	41.9835	16.8589	26.5733	37.4854	34.5193	24.7574	35.9865	13.2533	19.6768	22.6635	29.0993	65.5506	34.3987	18.7138	19.6238
55	27.5034	1.14598	58.7734	12.5372	23.6389	25.0404	49.809	17.6712	11.8885	12.5081	19.0325	34.5426	41.002	13.64	12.6653	19.0402	20.168	27.6774	36.7506	20.1851	30.8952	11.1236	13.4189	13.4593	20.9087	11.2325	9.83504	20.017	25.274	4.65439	18.5248	15.1904	22.4637	41.9854	45.9455	19.8068	29.5536	37.6787	35.945	24.798	40.0615	13.3981	22.1655	26.1589	26.6028	57.6258	35.2445	19.7686	18.0855
56	28.0035	1.16681	57.2191	12.8835	22.6483	26.6993	52.0966	18.283	11.6468	15.7213	18.4444	35.1306	41.8082	13.5994	13.9218	18.1382	18.8954	27.3874	33.7142	21.3623	30.9519	10.9948	15.9074	14.4176	20.3773	8.99356	9.40826	20.0334	27.6661	5.16209	20.4257	18.7423	23.3419	45.9156	48.4657	23.5839	34.3288	38.5727	34.4956	25.7078	37.0657	10.1444	24.1787	30.4354	26.1116	49.1855	36.8387	21.2023	18.3511
57	28.5036	1.18765	57.2352	11.5949	24.5734	27.537	55.383	19.886	13.8374	15.359	19.9422	35.9198	41.7994	12.0532	15.3796	18.1867	18.3882	28.2816	30.4927	20.4751	29.6067	11.4618	17.8728	15.2069	19.4268	9.4043	10.0283	19.0824	32.8608	5.66142	20.9731	24.3157	24.3241	46.1089	46.2658	25.1466	38.8154	36.9945	33.827	24.9992	36.8244	9.15386	26.3693	29.9762	24.5009	45.98	34.7291	22.9178	21.0895
58	29.0036	1.20848	59.8365	9.46067	26.5707	28.0367	57.3632	23.2524	16.3666	17.4364	20.3288	37.6675	40.7763	10.7324	16.1124	18.6779	17.5743	25.9055	29.3087	20.2982	30.9922	13.8137	20.0953	14.8044	18.3959	9.7506	10.8257	19.4294	33.1504	5.42819	23.7678	25.2254	25.2424	47.7273	46.8532	24.1231	42.6652	37.1472	32.0472	25.0316	34.2875	9.54849	26.5141	29.34	25.6928	42.09	33.9157	24.2063	23.4896
59	29.5037	1.22932	65.2325	9.25933	28.5918	33.2391	54.2798	25.7089	17.8083	19.6352	22.5838	39.8339	43.5554	9.63728	15.5485	18.2753	17.2202	24.2627	27.8671	21.168	34.2296	13.4106	20.369	16.4229	16.6321	10.113	10.9865	17.1737	30.7106	5.03323	26.5867	26.7073	25.7096	47.6227	44.9843	24.2442	46.7883	37.7754	31.0566	24.3468	33.6996	8.17951	24.694	30.1292	24.8232	38.216	32.4173	24.5847	23.4734
60	30.0037	1.25016	64.6446	11.2728	30.1623	36.163	50.9528	24.5569	17.7918	17.3886	25.0724	40.3094	43.8368	9.83854	15.3069	18.7907	15.2069	21.7098	28.8418	24.6066	33.0781	12.1061	18.7263	16.2461	16.6723	8.23651	11.3246	17.3834	30.5254	4.17954	26.2161	26.965	25.798	43.7652	42.6278	29.7043	52.112	35.2626	29.768	22.8647	38.2334	10.5635	23.8244	28.6233	23.3737	35.5909	32.071	21.7177	21.8223
61	30.5038	1.27099	66.5452	11.4419	29.3572	38.4658	48.0056	25.5801	17.2929	18.1053	28.6969	35.0825	44.9816	10.3058	15.009	19.6201	14.7879	23.3365	27.8913	25.7344	32.8683	12.0097	18.8067	16.8176	14.3853	7.91436	12.7344	19.324	29.5103	5.33154	25.8857	27.682	24.2357	48.5489	43.3682	31.8875	53.6418	34.1995	29.3572	23.2433	38.2414	12.762	23.5022	26.9562	22.2542	32.3771	32.1921	20.1471	19.0358
62	31.0039	1.29183	68.7681	11.7077	29.3732	37.8539	55.2221	25.443	17.7274	20.755	34.0925	32.0057	46.4796	11.4897	16.4182	21.271	13.1771	24.1498	26.6109	27.2885	31.9828	11.8324	21.537	16.7693	13.572	9.54926	12.3236	17.8589	29.5181	5.92687	24.541	28.6242	22.3997	48.3072	47.8535	32.7088	54.3102	34.8519	29.2123	24.9592	35.3341	14.3405	22.6887	24.1618	23.3495	34.6322	31.403	21.1135	19.5109
63	31.5039	1.31266	68.0915	10.6929	31.5395	41.2206	56.6717	25.3059	17.5424	21.6808	44.4579	33.8821	45.7541	13.3661	17.4896	21.3839	13.4993	24.7055	23.7034	26.5144	30.5489	11.47	21.2793	15.3119	14.0791	10.8701	12.0174	15.3858	30.8391	4.68725	25.5156	26.4177	23.3337	49.7411	46.7998	31.976	53.0384	37.1878	29.4458	22.8166	34.8188	17.6424	22.8179	21.8824	24.4846	34.3023	29.6226	21.033	18.0291
64	32.004	1.3335	68.0271	9.67007	31.5555	37.1695	58.4345	27.3032	17.7516	21.625	44.1033	37.2488	44.1593	15.9269	18.9312	22.7854	13.3544	23.095	23.5585	25.1633	26.1919	10.3262	20.2566	15.2069	13.8374	10.0647	12.9998	15.6515	29.5181	4.88827	24.4281	26.0311	21.288	51.054	43.9556	27.095	53.7952	38.5485	31.0401	23.0421	32.6037	21.621	25.1852	20.4003	27.537	33.9157	32.3931	18.7943	15.2746
65	32.5041	1.35434	68.4781	10.7734	28.7773	35.3254	67.2702	25.1693	14.6028	22.6074	40.8097	37.7887	42.975	16.4182	19.6881	22.5761	14.3126	21.8547	22.1411	26.1056	23.4781	12.2267	20.2886	16.3185	13.4348	9.87141	12.5813	13.6066	28.4228	5.79028	23.0348	25.4347	19.4118	50.071	48.2735	25.1466	53.8349	37.2602	30.3077	22.6797	33.4336	22.507	25.2903	22.1967	28.9545	35.9532	31.8777	16.0721	15.1862
66	33.0041	1.37517	70.6526	11.2244	27.7542	37.7736	68.7677	23.0106	15.2956	21.6569	40.0602	36.4034	40.5843	15.7095	20.582	23.7276	15.9718	19.342	19.7891	25.2821	21.6014	14.7477	19.4191	15.7144	15.0296	10.0164	12.372	12.5918	26.9087	5.05707	21.6256	26.2079	18.2035	47.6552	45.4756	23.7448	51.8946	36.3499	32.9972	22.994	34.4245	19.9218	26.4097	23.0903	28.4313	37.4593	29.1154	14.0264	17.6021
67	33.5042	1.39601	73.0365	11.9654	26.5707	37.5642	67.5834	23.2441	17.0996	18.6855	34.0765	35.7911	33.4797	16.3377	20.3405	25.6924	16.6965	19.8089	18.8227	25.2097	20.4577	15.0379	20.3128	14.6994	14.2884	8.43785	12.654	14.2666	22.6326	4.59834	19.8376	27.4083	18.4128	45.0455	45.3795	24.0108	53.7068	36.0435	32.2642	22.6472	35.5277	19.4064	26.6113	23.2996	29.2605	39.1345	27.883	14.7754	19.1404
68	34.0042	1.41684	73.5117	13.4231	27.0377	35.4702	69.3635	23.623	16.5759	20.1508	30.4844	34.3495	29.163	15.7178	20.0666	26.2723	16.5275	19.9056	15.7703	23.5918	20.3448	13.9828	20.3371	16.3909	14.4982	7.41503	14.4255	12.9455	19.427	4.40505	19.5479	28.3985	18.3483	43.4106	46.7001	21.6109	54.9786	33.1606	32.5385	21.9711	31.6614	16.644	26.321	23.9844	28.447	42.6054	31.3385	15.8788	18.3756
69	34.5043	1.43768	75.9519	13.5117	25.4028	35.6554	64.0882	22.4308	19.9907	18.2257	29.9773	31.3777	27.1989	15.2264	20.0023	28.1088	16.1167	18.6009	15.4481	21.2637	20.9169	15.577	20.2242	18.4523	14.474	8.83248	14.8848	13.6626	19.532	4.68725	17.2444	30.9839	16.464	43.6683	48.3768	20.749	51.3309	33.4988	33.5693	22.9696	31.0177	16.0319	25.6928	23.9925	27.2793	44.2724	29.1072	13.5994	18.9312
70	35.0044	1.45852	79.6325	12.4728	27.2228	37.8375	65.3291	23.075	23.4214	15.6894	26.6996	35.0419	25.1688	17.5137	19.9458	30.6458	18.364	19.0682	16.7934	24.7835	22.0442	16.8738	19.9665	19.4752	14.5946	10.8862	15.1342	15.4824	20.6188	4.19565	15.6254	31.7328	16.0613	46.9867	51.4061	20.7411	50.2034	35.8106	35.5584	26.0783	29.2781	18.4237	26.1762	23.9601	28.2376	46.0929	28.8093	11.5619	18.5042
71	35.5044	1.47935	78.1828	11.3613	28.3103	42.0824	62.9778	24.1868	23.1962	15.995	26.9573	37.6919	24.9753	17.8681	21.8144	29.4216	18.5408	19.6641	17.365	25.1546	23.0189	16.7048	19.2258	18.1386	15.5368	10.1452	15.1502	15.4099	22.3103	4.61444	13.773	30.5329	15.2156	44.9332	55.0868	22.0458	48.568	35.9555	31.153	28.309	27.0551	15.7497	25.137	24.8061	29.1235	46.1089	31.9586	11.095	17.5378
72	36.0045	1.50019	79.2217	10.0969	29.051	43.3629	60.6656	21.4081	24.4121	14.5935	24.8146	38.8516	25.9984	17.1108	23.9162	28.584	16.745	18.2544	19.1448	23.4701	23.2926	16.6079	17.3893	19.4752	16.0605	10.3949	14.7879	14.3314	22.8903	4.07452	12.0576	32.8926	10.8828	38.8361	57.7816	22.0298	46.055	35.5525	31.7251	27.6329	25.5728	13.938	27.2473	28.1403	26.7398	46.165	31.4509	11.5138	17.9001
73	36.5046	1.52102	81.0419	8.75195	31.0808	43.83	58.765	19.2418	25.9099	13.3453	24.3394	39.1578	25.6114	16.4103	23.7793	28.9062	15.6254	17.9403	20.5221	23.8093	21.7545	16.2213	15.5048	19.4994	15.9316	9.42846	13.7168	14.5566	21.9235	3.30137	10.286	31.5076	10.5283	37.5475	60.964	19.4603	41.1102	30.5676	31.0241	26.7144	26.8775	13.938	23.1558	27.2705	25.1937	47.2361	28.7691	10.5635	17.4091
74	37.0046	1.54186	81.7426	7.25396	31.5638	39.0698	55.7294	19.5799	24.1704	12.8625	21.7622	34.5751	28.2366	15.8709	24.2627	27.0619	14.8038	19.1084	20.2402	23.7919	20.4015	16.012	16.1249	19.6122	17.9372	9.41235	13.8539	15.0717	20.0878	3.77686	10.0443	29.2123	12.6949	36.6053	62.7367	19.4523	37.3578	24.5757	28.7613	27.5198	29.2941	17.6104	22.7937	27.9953	24.6862	49.3463	24.243	11.2963	18.7943
75	37.5047	1.5627	82.266	5.84456	29.5345	35.4297	52.5155	21.0777	23.3812	12.8864	20.9731	31.5145	26.8119	12.2868	22.209	27.513	13.1611	21.8464	20.3773	25.4445	19.6845	15.8832	17.365	20.4257	22.7209	6.97208	13.5637	15.5472	18.1066	4.66277	10.9705	29.9046	12.4532	34.6966	70.0235	17.9621	31.639	21.1603	26.6187	27.2462	29.2216	17.1672	22.5439	23.5014	24.5172	49.4669	22.7127	12.2947	21.8866
76	38.0047	1.58353	85.6325	5.70765	29.1397	34.5197	49.551	19.9262	22.922	11.5256	20.804	28.5427	27.8907	11.3847	22.7726	30.5009	12.9194	24.1901	21.4566	21.9015	17.1398	15.4564	17.832	23.3495	24.0095	7.32644	14.2967	15.322	15.6257	3.25369	14.0389	29.4134	11.5268	29.6793	71.095	17.4547	29.8756	18.7123	26.329	26.0783	28.1017	17.1672	23.2523	22.0836	22.7774	45.6177	22.1571	14.2923	26.6869
77	38.5048	1.60437	87.9681	5.57074	30.1381	35.6952	48.1013	18.9598	22.3828	10.6397	18.6861	25.6997	28.1809	11.4897	21.1862	27.8995	11.9612	24.4963	21.1746	16.7871	16.8981	13.8214	18.7748	24.6862	22.5519	7.70497	14.0951	14.6455	15.1423	3.07651	13.9426	29.9371	12.7188	26.2244	71.7571	16.0862	30.5277	19.8556	24.8471	27.7373	27.345	17.876	24.0658	21.7537	21.5288	48.9036	21.0133	14.0347	28.6277
78	39.0049	1.6252	95.8929	5.64322	29.2928	36.4689	45.734	16.9944	23.4137	10.7602	17.9609	24.8942	30.5892	12.9794	21.17	28.5598	12.0174	24.4316	22.1895	16.6827	17.6795	14.208	18.2511	24.1787	22.6885	7.06067	13.1452	15.9898	17.0674	3.79297	13.1452	28.5681	12.5741	22.8983	65.8835	16.1021	29.9081	19.5985	24.0982	27.2137	25.3314	16.668	23.5987	20.6664	22.7455	49.5236	21.2875	13.3981	30.8826
79	39.5049	1.64604	97.6164	5.94121	30.7906	36.4526	46.0718	17.8485	22.8498	10.7682	17.7197	27.5842	30.3239	16.2331	22.7323	28.1732	13.4591	24.1498	20.3288	16.5117	17.7676	13.6204	17.8563	23.2686	25.6043	7.07678	12.1622	16.763	15.537	5.83087	14.5142	25.0481	13.3552	20.2082	59.4653	17.6482	33.0489	18.3015	26.1599	26.352	26.3063	16.1286	22.705	18.5563	21.4649	49.9262	19.6041	12.601	32.9205
80	40.005	1.66687	91.2781	7.01235	32.1117	35.9451	46.5241	19.451	18.9438	10.0116	15.9316	28.4302	28.6881	16.3377	22.2734	25.4991	13.2338	23.7552	20.1113	17.7381	18.6052	12.823	16.3584	26.3693	26.1197	5.65933	12.4844	16.7552	15.9721	5.04097	16.93	23.0029	15.7068	19.2737	56.8489	16.142	36.4233	16.2962	24.7987	26.7631	25.1705	16.4908	24.9843	19.2486	20.5222	48.1222	18.9356	12.601	30.9793
81	40.5051	1.68771	94.7332	6.40027	31.588	36.8068	43.2217	21.255	17.4862	9.19748	16.2136	31.1765	26.6756	16.056	21.194	25.8697	14.3936	21.1135	20.0793	18.318	18.0418	14.7394	14.4255	24.2028	25.0724	5.53852	12.0416	15.3461	17.7843	4.75168	18.4042	22.5761	16.8667	19.5881	51.8404	16.7625	33.959	17.4559	27.964	27.3511	22.601	17.3527	26.3856	21.0126	22.6085	47.8727	16.2053	12.9632	28.5713
82	41.0051	1.70855	96.4486	7.32644	30.5489	38.3777	42.191	21.803	15.8754	11.4769	15.6012	30.5804	25.6202	14.5658	19.9782	23.0348	17.3893	19.374	18.4361	20.8288	16.4069	16.5197	13.9745	22.3664	23.5905	7.39893	10.3422	13.3891	18.71	4.80773	17.5743	22.9864	18.0664	19.2175	44.7458	17.9867	31.3495	22.4891	29.5582	27.8823	22.601	16.5552	26.7881	21.2057	24.6621	48.6216	16.2053	13.938	29.8357
83	41.5052	1.72938	96.2956	8.12376	28.2134	39.0861	39.6933	20.0871	15.392	11.0747	16.1409	33.0048	23.8804	14.0666	19.8491	21.9555	18.7985	15.7256	15.7626	20.507	16.7692	17.2444	14.2647	21.8191	20.7154	8.10765	9.35981	13.5979	17.1959	4.56612	17.4619	22.3261	17.9618	18.6217	42.6812	18.1317	29.4805	23.5851	29.6711	30.2823	20.483	16.8614	26.595	19.6835	24.8715	49.1613	14.9569	15.7016	30.7619
84	42.0052	1.75022	97.6405	6.00564	27.513	38.4097	39.5816	22.3503	16.6888	10.9781	17.3573	37.6919	23.3322	14.8559	19.5109	22.1813	19.6845	14.0425	19.0325	19.727	17.0352	17.5424	14.2482	23.9373	20.5303	8.34121	8.64283	11.9472	17.4458	4.17117	18.1062	19.7649	17.1004	19.9907	40.0399	18.7434	29.9802	24.3418	29.2123	32.4568	20.1772	16.2331	27.4	19.7966	22.4793	46.0846	15.0456	15.1136	27.2347
85	42.5053	1.77105	94.6446	7.20564	28.1892	37.9504	40.9588	22.9385	18.1464	10.4705	18.0495	37.6356	25.6276	14.2118	17.3365	22.5519	18.1949	14.743	20.8123	20.7969	16.0847	17.0831	15.1183	25.3222	19.9824	8.94523	7.0321	11.4079	15.7549	4.83221	18.3238	17.4939	17.946	21.6334	40.4528	21.5224	26.2675	25.7112	28.7371	32.2875	21.1354	13.994	28.6322	18.8862	21.3038	45.9073	16.9223	15.2908	25.1404
86	43.0054	1.79189	89.1278	8.71168	25.5558	39.3034	43.503	22.8818	17.7599	8.01391	19.1046	39.6408	26.0218	13.8894	16.2734	23.6874	16.479	14.1633	20.7479	20.7331	15.9074	15.094	16.2136	26.6915	20.6834	8.03517	5.44558	11.4717	15.9075	4.66277	18.2026	14.7234	15.1272	25.4187	44.3009	22.3517	25.3818	25.574	29.0995	30.5723	19.0094	11.6827	30.4366	17.5734	19.3063	46.5841	17.6552	14.8642	24.2789
87	43.5054	1.81273	87.807	7.60027	24.8229	38.7639	47.8041	22.8498	17.663	9.42338	19.8376	39.5039	25.2171	14.687	15.9754	25.1126	16.0847	12.3752	21.0618	17.8483	16.4069	14.3936	18.3475	27.505	23.1477	8.94523	6.70995	12.5754	14.6674	3.27753	15.811	14.6348	13.8545	27.3758	41.5883	20.9426	25.0354	26.7337	27.698	26.2395	18.3651	10.8693	29.9291	17.4209	19.532	48.3237	16.1167	14.1874	21.8385
88	44.0055	1.83356	82.8137	7.14926	23.8647	36.9843	50.0584	22.6807	21.9962	9.12572	18.1222	41.6059	24.09	13.5031	15.0414	25.2739	15.7301	12.0291	20.2242	17.8483	17.3166	14.007	14.8683	26.7476	23.3085	8.38953	7.61196	12.2294	12.3718	2.65707	15.9558	15.7301	14.241	25.9826	43.1902	20.1126	22.2004	25.0183	27.8109	24.1213	19.3878	11.0224	32.273	18.6607	21.078	48.2108	16.0765	13.7687	18.7781
89	44.5056	1.8544	80.7197	8.55866	22.0766	36.4206	52.604	22.0122	22.1653	9.7618	16.761	45.2301	21.9954	13.5836	14.0907	25.411	14.2565	13.6882	17.2929	18.8398	18.6377	12.7184	14.4497	26.6028	24.9275	9.56537	9.2794	11.4398	12.3881	2.496	15.6177	17.2522	12.7188	24.8873	41.2893	20.0967	21.983	25.4696	26.1197	24.9911	19.3878	11.1996	34.5438	18.9187	18.7909	48.7665	16.7692	14.7028	18.1582
90	45.0056	1.87523	80.0674	9.58148	22.7529	35.0109	53.9565	21.3999	22.1973	11.3237	17.7114	48.3788	20.8359	14.8156	13.2292	25.5234	15.1904	18.1096	17.6954	18.0019	19.3783	12.6942	14.3369	24.831	21.6901	9.68617	8.42532	9.99012	13.9022	3.47082	15.4889	15.9558	11.3013	23.0673	40.8301	21.0629	23.9638	27.6113	27.5532	24.8942	18.6391	10.3701	35.2523	22.1642	18.348	47.6392	14.8925	14.6467	21.1135
91	45.5057	1.89607	74.3976	11.2889	24.074	33.8354	53.0142	20.3211	20.2242	11.1952	20.1515	49.2892	18.0011	15.4115	15.2426	25.7167	15.9801	23.6104	17.3006	17.6656	19.4752	12.3076	15.6177	23.0592	18.9114	8.80832	6.02545	11.5287	14.3934	2.92317	14.474	15.2956	10.8102	22.0766	43.4786	23.1975	24.2055	25.1468	26.2161	23.5895	17.4714	8.3567	36.1062	25.0316	17.6715	43.8054	15.0136	14.5339	21.2264
92	46.0057	1.91691	76.3063	13.5761	21.6978	34.7213	56.3166	19.9582	16.7208	10.366	21.9318	44.6178	17.4852	15.6937	15.2264	25.3059	16.3826	29.1672	18.3799	17.1727	21.1587	10.6242	14.8038	21.1746	19.435	8.84054	7.14498	11.6814	15.1025	3.98626	11.9287	13.8214	11.1403	20.619	48.5049	24.8965	23.9403	23.8025	24.2832	25.0879	16.142	7.61559	38.2166	24.1456	19.3063	37.765	16.1569	15.9269	21.0251
93	46.5058	1.93774	75.2513	11.8848	20.5221	34.6489	60.2553	18.2026	16.6244	11.0907	21.722	40.978	17.1554	16.3377	14.8397	23.9611	16.7532	30.8021	18.6779	16.8422	20.4979	10.0526	14.8925	18.9684	21.521	10.862	7.37074	14.7334	14.49	4.09063	11.6308	14.1358	10.7299	21.1746	56.1227	25.6939	23.0618	21.6918	24.3636	27.5036	16.9959	8.09072	39.3999	24.2987	20.1119	34.1971	17.2846	16.4585	20.9285
94	47.0059	1.95858	74.462	11.6191	20.5144	33.3037	60.1509	17.9851	14.2884	9.19748	22.6323	37.7	17.6713	16.0883	15.0654	21.3355	19.2495	31.4063	18.2753	17.8019	20.3613	10.117	15.4724	17.6389	23.7436	11.2244	8.82014	13.1958	14.7477	3.69632	13.9828	15.0136	9.77918	21.4808	63.139	27.0312	24.2705	19.324	21.6818	28.7283	16.6016	8.1069	36.026	25.7803	17.2931	33.4565	16.5032	15.3393	18.6088
95	47.5059	1.97941	75.0902	10.2821	17.9047	33.9639	62.3573	19.9422	12.3318	9.55184	20.5546	36.0004	19.5314	15.0654	14.9447	20.5144	22.5194	31.3578	19.0242	17.7207	19.3546	9.81081	12.9596	18.0981	21.3839	9.49289	8.74747	13.2354	14.2003	4.45337	15.996	17.4779	8.9579	22.6885	69.7743	27.5059	27.1055	18.2455	20.0149	28.7602	17.0683	7.61559	37.6686	23.8638	18.0335	34.0683	14.4338	17.2963	17.3282
96	48.006	2.00025	74.7036	9.88752	16.2455	35.5426	60.4162	18.1222	13.3946	9.60056	22.02	34.3414	21.3358	14.687	15.17	20.3288	24.074	29.0144	19.016	18.4542	19.0727	10.4149	12.5973	18.4687	18.984	9.35597	6.19451	13.7428	13.1774	3.68021	15.5208	18.7748	8.86138	22.7209	75.5161	26.5151	28.6028	19.469	19.2495	29.5256	17.0923	7.80896	38.0874	26.3926	17.9937	35.011	13.1854	17.4091	17.7714
97	48.5061	2.02109	72.8513	10.3305	15.0214	36.6542	65.909	17.0831	13.3787	8.89981	20.7479	31.5551	21.4648	12.6574	15.1779	19.0562	23.2606	29.28	17.0671	18.0019	19.6123	10.2618	12.7344	19.1373	19.2258	8.75195	7.0321	13.8076	12.1063	2.47216	16.8579	22.3663	8.8695	19.5397	87.1956	27.9329	28.7156	21.6435	18.4846	29.3644	17.4547	7.03587	38.2003	26.4813	16.9382	34.2698	12.9354	16.6037	17.9486
98	49.0061	2.04192	72.4566	10.0647	13.4993	39.0137	67.7849	15.4724	13.7812	6.97474	17.4862	31.3533	20.1749	11.715	14.3164	16.6646	23.0271	24.1822	15.2956	18.318	20.7721	9.80257	12.823	19.9345	18.9114	8.43785	7.57176	12.8489	10.8336	2.52886	17.1156	25.2254	7.323	18.3475	86.8966	29.4956	32.155	19.9445	21.0458	25.2891	16.9393	7.23714	34.6808	25.6678	16.2539	36.2996	13.2338	16.2091	18.6491
99	49.5062	2.06276	75.0177	10.8379	10.8577	41.3009	68.4459	14.2322	16.7934	6.74972	17.3166	33.9871	23.2442	10.9179	14.9285	16.6161	20.6267	22.8211	15.4002	18.1237	18.7181	9.92369	12.2267	21.5451	18.1949	8.94523	7.92638	11.0851	9.62606	3.39028	17.3166	27.9717	7.22648	17.0352	85.2307	30.2443	34.1196	25.2435	19.9582	24.838	17.7693	7.81685	31.4269	25.6034	15.1345	37.2495	13.2416	15.4115	20.389
100	50.0062	2.08359	72.9238	11.1842	10.0123	45.0375	66.7136	13.9261	18.0738	8.20703	17.1398	34.1964	21.3841	11.7793	14.5658	15.8512	20.6592	23.3041	14.3853	19.2341	16.5115	10.3422	10.4226	20.9495	19.5799	8.71973	9.51289	12.9938	10.7533	3.1403	19.0325	30.2267	6.59011	16.4388	78.2251	32.6849	37.4299	25.316	20.353	26.7307	19.5168	6.54456	28.1091	27.6648	15.3517	38.0309	13.7895	14.6384	23.6909
101	50.5063	2.10443	71.8768	9.24322	9.46444	47.5184	62.4776	12.8875	16.9785	9.23823	16.2378	34.6557	19.2573	12.3673	15.3551	16.3424	22.0282	23.4573	14.7719	19.0979	18.2913	10.5999	9.54485	20.6188	20.8365	9.72644	8.98148	14.8388	9.77871	3.09262	19.7891	29.5824	5.63172	16.1409	71.184	30.7032	39.9186	24.0519	23.3328	28.414	19.8872	6.54456	25.6125	28.2772	13.2499	39.6736	13.3704	16.1929	25.6719
102	51.0064	2.12527	73.0204	9.12242	9.08611	47.341	56.0107	13.8539	15.7466	9.16558	15.843	34.9131	19.1371	13.3981	13.9056	15.3193	22.4875	25.1325	14.9492	20.5157	17.8645	10.6566	11.6066	19.7088	18.6134	9.62174	7.90988	13.9284	8.69125	3.06813	19.3706	28.8902	6.24374	14.2322	69.6639	30.3487	36.3584	26.2747	23.1235	29.2594	19.7988	6.60888	23.1799	26.3439	11.9934	39.1262	13.0323	18.2947	26.8156
103	51.5064	2.1461	72.3922	9.57342	10.4953	46.3266	48.932	12.9998	15.2956	7.94923	15.7543	34.0271	18.114	13.6156	13.3902	14.8203	28.6804	24.2386	14.9492	21.5304	19.0402	10.3582	12.6215	18.3238	17.832	10.8781	6.00947	12.8334	8.32136	2.48054	16.9625	28.5681	5.74447	14.0874	59.4653	28.0858	38.6134	27.6441	23.075	24.3468	20.346	7.35	19.9345	25.7965	10.3586	39.3278	14.8121	17.7071	23.6423
104	52.0065	2.16694	73.3506	9.83919	8.60263	46.2542	44.4772	11.4216	15.2791	7.31315	15.7868	33.5197	16.8578	14.26	13.7043	12.3318	31.854	24.2789	13.1529	19.9039	18.6779	10.6484	12.2432	18.348	20.0309	10.6043	5.87237	13.2596	10.4389	2.43221	16.1811	28.0928	4.47218	13.0885	53.0471	27.4414	37.172	29.2948	25.3301	22.5185	19.0094	8.09072	18.4041	23.5014	10.512	41.905	16.5517	17.3125	22.1285
105	52.5066	2.18777	76.2016	9.71839	7.92638	48.1786	44.3655	12.871	16.4311	6.78958	17.6552	33.0205	18.1301	16.185	12.4561	10.8334	35.1316	24.3673	12.8065	21.7073	18.6377	9.83504	10.2216	17.4216	21.1746	10.0164	6.14658	14.5807	9.27966	1.24027	14.224	27.6418	5.43057	13.6204	51.3562	26.9826	36.5279	28.9807	24.9033	20.5615	17.7207	7.45458	18.8314	23.0421	11.5668	41.2442	15.2471	18.1822	20.9687
106	53.0066	2.20861	77.0795	9.84725	9.45619	46.2378	40.8052	14.0307	20.0309	6.88615	19.0083	33.7696	19.9741	16.8693	12.7138	12.1865	37.282	26.7512	13.2818	21.8754	17.9609	8.10317	8.24028	17.0433	23.2766	11.1117	5.85639	14.3952	8.84455	1.66679	11.9854	26.1919	4.69769	15.7703	49.7935	25.1546	34.2648	27.5958	23.9451	18.1695	16.424	6.19018	19.7414	22.2773	11.2282	37.717	14.6028	18.2706	22.934
107	53.5067	2.22944	77.4338	12.0701	10.9865	45.0701	43.1565	14.5142	22.0766	8.2717	19.9907	34.2608	17.3489	15.8788	12.0532	12.122	34.8821	29.2962	16.479	23.012	17.631	7.93411	7.58001	18.2592	27.7464	11.305	4.608	12.9619	8.42574	1.63458	10.1247	26.9491	4.39957	17.9207	41.5955	23.3824	34.788	30.6797	24.5569	15.8582	16.9473	7.00351	20.8282	19.2086	11.18	38.4015	12.5328	20.6222	23.4494
108	54.0067	2.25028	77.3613	13.2459	14.0472	44.5065	43.5189	15.4481	23.2606	8.01391	22.7611	33.4472	15.6896	16.2975	11.3366	12.5086	32.957	33.0574	18.5573	23.3918	16.6161	8.57841	7.4996	18.4041	29.4536	13.1895	3.5529	13.018	9.00568	2.29498	10.7855	27.7062	4.06132	19.0727	35.1523	22.6496	36.2384	32.4841	24.4848	15.9307	19.066	7.82514	22.4388	18.7331	12.5812	37.9021	13.3302	19.4383	20.5015
109	54.5068	2.27112	77.764	13.7855	15.545	45.2071	40.7254	15.6739	26.2161	8.39219	23.0993	34.0033	15.9227	17.0145	13.0761	12.3153	31.8617	31.3499	18.7583	21.0143	14.6028	8.20008	6.77438	15.4404	26.4898	13.254	3.6096	14.4918	7.82949	2.75436	11.051	26.5542	4.3671	19.0969	36.441	21.2158	35.5853	32.0414	21.9318	18.0327	17.1974	5.77148	21.4244	17.4447	10.8903	37.8217	11.7437	17.554	17.5702
110	55.0069	2.29195	81.0902	13.5761	16.463	40.8018	41.9402	17.4939	21.6901	9.31087	21.5128	34.5188	19.9506	18.2706	11.8598	13.0565	30.1546	28.7887	19.4428	21.168	15.8347	7.4027	7.20941	16.0524	24.2673	12.4083	4.57604	15.3133	7.83797	2.41546	10.0928	25.6687	6.15534	20.635	36.9322	20.1851	33.9346	31.477	20.4577	17.9121	16.8429	5.82791	22.6972	17.2997	10.1492	38.0469	13.0642	16.5473	16.1688
111	55.5069	2.31279	82.1613	14.3654	18.7181	38.4501	45.6862	17.6068	19.9989	9.95493	19.0644	34.3252	19.2339	19.4304	11.1834	14.4255	26.6754	22.7726	18.0578	19.1704	13.9905	6.80685	6.3878	15.9238	22.5596	12.1103	3.46425	15.5472	8.21634	2.48054	12.4364	24.4038	5.94562	21.972	30.8024	22.5771	31.2205	31.7428	20.4334	17.3078	18.1715	7.57533	22.5119	17.1953	11.0997	38.4577	16.0687	16.5232	15.7983
112	56.007	2.33362	82.1452	13.705	19.5479	40.5278	44.567	16.7208	21.1102	10.6397	16.2295	29.0826	21.5366	19.6238	10.6278	15.4002	23.7595	18.8586	14.3693	19.0892	13.1854	5.2925	4.26987	16.6323	19.0562	13.4311	3.02973	14.6126	7.97497	1.49734	14.5868	25.0481	5.16448	23.5426	31.1583	23.6324	30.2057	30.471	19.282	16.2768	18.3085	8.82355	21.0219	17.614	9.54517	39.4324	14.6992	15.1057	18.1175
113	56.5071	2.35446	82.6446	12.9238	18.3557	40.7933	48.0622	17.0109	21.0618	10.0595	16.0765	30.7416	23.744	19.5271	11.095	16.3022	22.3503	18.2387	13.6524	17.7033	11.4618	3.50497	4.78531	16.9141	19.0242	13.0687	2.93283	14.8146	7.60443	1.61009	14.7157	25.9424	7.41951	22.5596	28.7413	23.0359	27.8623	27.5069	20.2402	15.2058	19.4204	9.96719	17.3414	16.841	10.0527	40.2056	14.7961	15.1538	17.5702
114	57.0071	2.3753	82.6929	12.5452	18.7263	41.9369	52.33	16.2697	17.0109	8.66593	13.1127	30.959	23.2838	22.241	11.5216	18.0176	22.2699	14.1554	16.2378	19.2979	10.2458	5.32497	5.83216	18.1705	19.918	12.7466	3.17457	16.0227	6.34801	2.54432	15.0858	27.2795	7.35502	24.2673	28.8231	24.1558	28.2087	26.8468	19.5881	17.3322	20.1126	10.2572	14.3373	19.2568	10.9308	39.1422	13.572	15.0571	17.7876
115	57.5072	2.39613	85.858	12.1909	20.6592	43.2175	55.7208	15.6337	15.4404	9.41541	11.4056	30.6772	22.8895	20.1956	11.4652	18.1382	22.9627	12.5769	16.6486	24.0586	10.3907	5.22034	7.30631	18.1464	19.4752	12.4969	3.57713	13.0344	6.79878	2.91544	16.9625	31.5478	6.25186	24.992	29.6098	26.4426	32.7431	27.8046	20.2402	20.5377	19.4117	9.87879	12.5329	21.335	11.2765	41.373	11.0669	15.1941	19.5753
116	58.0072	2.41697	83.9734	10.8137	18.098	42.7184	58.0243	18.8392	13.7008	10.2526	9.9639	31.7563	22.8895	20.7753	9.91115	18.0898	26.0713	12.7458	17.6872	27.0797	11.3009	4.8817	7.75732	18.9684	21.102	12.0942	1.98237	12.8411	7.39503	2.06948	18.0738	34.56	4.97145	25.2981	32.6641	26.4991	32.2271	27.5475	20.0469	24.0812	19.2508	8.87209	11.9856	23.662	11.1402	42.3153	9.83504	15.0571	22.668
117	58.5073	2.4378	85.0687	9.99221	17.5826	45.1347	58.4113	18.8712	15.0538	11.4043	8.71551	33.4635	20.3361	19.342	8.75133	16.479	30.4685	13.3338	16.93	26.7898	11.937	5.01056	8.66706	20.337	29.067	11.8285	1.82155	14.226	6.43673	2.08558	16.2455	43.2497	5.60737	25.8053	31.9557	29.7043	30.1651	27.1522	19.4835	23.9519	19.8713	8.46917	12.6295	29.9524	11.0273	44.1837	11.2844	16.2252	23.9726
118	59.0074	2.45864	89.8768	8.9855	17.164	45.0219	60.1335	19.0644	12.6132	10.8727	7.67639	31.6433	21.6084	20.1956	11.0386	14.0307	31.2658	13.3661	15.5126	25.3488	12.42	3.5694	9.92369	23.7435	35.0832	10.403	1.60404	14.4358	5.09158	2.36779	16.6805	51.8271	5.25333	24.541	35.4976	30.6387	31.9538	26.8546	18.9273	22.849	19.8792	9.4518	13.4756	36.4272	10.8016	44.9893	10.4309	17.5299	24.0776
119	59.5074	2.47948	92.615	9.15463	19.5072	42.8313	61.3744	17.4779	11.3813	10.156	7.99081	31.3696	21.7623	22.9178	11.9486	11.6875	33.2472	12.3109	15.6012	21.7247	13.4189	4.04411	9.87524	25.7495	34.9141	9.84725	2.61068	15.1442	5.47777	2.67383	17.5743	55.9506	5.06796	25.9826	36.1028	29.7449	34.7483	29.4958	16.9625	19.0799	19.6698	11.0868	16.1815	39.1578	12.364	43.1936	9.25517	16.3136	26.2197
120	60.0075	2.50031	94.6607	9.58148	19.1206	38.7561	62.7922	16.7692	10.9546	8.82717	9.85926	28.8889	21.5205	23.5539	13.64	11.937	32.9168	13.1728	14.6832	21.8117	13.9261	4.53584	10.3989	26.5623	32.3287	7.74523	2.99726	16.1831	6.11447	2.38325	17.5583	59.9772	5.3097	27.9882	39.9117	30.1153	36.6569	31.5582	13.7493	15.8988	19.7104	11.0868	17.7119	41.5253	12.4931	42.9193	9.49691	17.4411	26.1956
121	60.5076	2.52115	95.3694	10.4674	16.6321	36.2112	63.9679	18.2593	11.3813	9.31087	8.84437	25.6515	22.1976	24.5527	15.3231	13.3302	34.7852	14.4612	13.7168	24.479	13.9585	4.42296	10.3505	27.2956	31.7169	8.88081	4.51934	16.2237	7.13735	2.32719	20.8927	61.7972	6.66272	30.0334	43.0372	31.2591	38.8317	31.9284	14.7961	16.3656	20.1286	9.79829	17.4379	44.2797	12.7345	42.7183	9.47269	16.1124	26.2599
122	61.0076	2.54198	90.5452	9.69423	14.3126	35.6874	66.6976	19.5154	11.3411	9.20634	8.5382	24.2019	19.1049	26.1151	15.7095	13.3385	36.0496	15.4841	13.3385	23.1482	15.7141	3.00551	11.5746	26.7965	29.4056	8.89691	4.36626	13.969	5.97747	2.12617	19.3948	59.4618	8.11226	31.7895	43.1404	28.4642	41.3519	36.865	15.0456	15.1577	22.0132	10.4668	17.5991	40.1	12.0822	41.0189	10.0685	14.421	25.9296
123	61.5077	2.56282	91.0929	9.56537	16.4388	35.1479	66.3439	18.9516	10.8499	9.72902	8.94076	22.3254	20.191	27.6372	16.378	12.6617	35.945	17.9727	14.0874	23.8412	16.1893	2.53852	12.6457	27.9799	27.3032	8.57477	3.67403	15.4911	7.14518	1.77954	19.0325	54.7182	8.29762	31.9184	36.9714	26.4991	40.2325	37.6787	15.0379	14.9965	22.4481	12.9873	18.0335	34.277	12.9439	40.6885	10.2134	14.9202	21.1621
124	62.0077	2.58366	90.8271	8.70362	16.761	33.9078	60.9482	19.6928	10.4226	9.87431	8.69129	19.6835	20.9327	27.7339	15.597	14.2003	31.4349	19.4143	14.208	24.2355	17.0269	2.85242	11.2123	26.8931	23.9291	8.74389	3.98793	15.4099	6.3317	2.13391	20.1113	47.3408	7.87864	32.2081	40.5169	25.6293	42.3991	35.7777	15.2791	15.109	25.2104	13.8977	19.1693	30.7578	12.8793	42.2348	10.8577	14.8239	17.7635
125	62.5078	2.60449	88.1694	8.64725	15.8028	34.4232	57.6053	19.3139	11.6793	7.82078	7.0321	19.3855	22.2695	25.8653	15.7742	16.8821	27.7949	22.209	14.8446	22.2958	19.0083	4.01216	11.4618	27.2473	22.705	8.37342	3.97195	17.1254	6.58938	2.82652	17.663	41.3973	8.39414	34.8739	39.5593	25.2669	41.9644	31.1958	16.1167	16.4943	25.8714	12.1258	20.4498	25.5953	10.7853	40.9463	10.2938	13.4869	17.578
126	63.0079	2.62533	87.356	8.4298	15.1827	33.4968	55.7686	17.8645	11.0834	7.24051	5.60692	18.8943	19.2573	24.1096	16.5954	16.5599	22.8014	26.1471	15.7141	18.5267	20.6432	5.06725	10.8417	27.6498	20.9246	9.16268	3.25498	19.8962	7.18562	2.44832	16.2136	38.5546	7.05735	35.6388	39.8085	23.0765	42.1087	29.5606	16.7692	16.0194	25.8388	10.2975	22.5276	23.2433	11.4539	41.8323	8.47377	12.8346	17.554
127	63.5079	2.64616	85.9385	9.33181	14.3049	32.6592	55.9382	17.8887	10.5355	6.76566	5.80794	16.8648	18.5171	24.5527	16.0157	18.1624	20.5061	30.6573	15.3358	20.4113	21.4968	4.92242	10.6402	26.015	20.2159	9.71839	2.97304	21.2173	5.76024	2.37552	18.3073	38.7237	6.57387	36.7022	42.0048	23.3744	43.3336	28.7874	15.8028	17.3722	26.1288	9.72568	24.0338	19.4261	11.1558	40.5112	7.7166	10.6681	18.3835
128	64.008	2.667	84.1667	10.2821	16.0043	34.1329	57.356	20.2402	9.95565	6.46003	6.21874	17.6621	18.114	21.9675	16.1124	18.549	23.4616	31.6399	13.2256	20.9187	20.5221	4.40698	10.4067	25.2257	22.1973	9.5251	3.04571	19.8962	5.51039	3.0443	20.619	33.827	6.10708	35.7599	47.2804	24.977	42.2945	30.1646	15.6657	18.387	26.7086	9.09743	23.2608	16.8567	10.979	36.9918	8.77994	12.4238	19.5433
129	64.5081	2.68784	86.4056	9.38013	17.5985	32.4094	54.174	21.3519	10.2536	7.57893	7.14498	19.6998	16.358	19.4628	17.7552	20.4577	23.9369	34.1285	12.0174	19.5009	20.4092	3.69001	10.7613	24.9517	23.0348	10.9023	3.61733	16.2072	7.86994	2.56881	22.624	30.5169	5.28535	34.3744	47.6755	23.5759	40.5789	29.8428	15.9234	18.9506	26.8862	9.17004	21.4564	16.6798	11.2367	34.9059	8.71551	14.743	22.7165
130	65.0081	2.70867	84.2231	7.56	20.1515	32.5868	46.4675	24.1626	10.7288	7.53109	7.4429	18.6206	18.2664	17.554	16.9336	19.8701	20.4015	37.6158	11.655	19.7908	18.565	3.02973	10.0123	25.7815	25.9666	11.1761	3.73846	12.4468	7.75708	2.1906	20.7479	30.7906	6.50171	33.5853	45.9917	23.262	37.0755	29.0851	14.1678	19.5873	27.337	8.04258	18.5411	14.6422	10.6163	31.9261	8.25626	14.6144	25.8089
131	65.5082	2.72951	80.0674	9.35597	21.9555	34.2862	38.2436	25.0889	12.9921	8.36827	6.86303	18.8543	15.738	15.8223	17.4735	23.0029	19.918	40.1363	11.4535	20.0576	16.9223	2.56223	10.7046	25.0887	27.4403	13.0929	4.07659	10.1757	7.92669	3.71243	18.6779	29.9855	6.46112	34.1569	46.3228	23.125	33.0164	29.5683	13.3142	18.6206	26.6601	8.71108	17.0191	14.2316	10.2862	31.322	8.25626	13.5994	26.5014
132	66.0082	2.75034	78.9238	10.3144	21.988	35.6554	35.7241	20.7638	11.7035	8.44091	6.91148	19.0074	16.2774	14.2923	17.9889	23.3085	21.0133	39.0412	11.5262	19.9677	12.9354	4.48739	9.73041	22.4552	27.9397	12.5533	4.09256	11.5442	7.86994	3.60805	18.6052	28.4794	8.19299	35.7434	46.2587	23.4628	31.768	30.6159	10.8257	18.9106	27.2805	9.11361	14.5865	13.3375	10.0044	27.8428	8.92478	15.8788	26.6305
133	66.5083	2.77118	75.5815	8.71973	21.0942	32.6755	32.8248	19.7974	12.7586	7.86862	7.36249	17.0423	15.7057	14.1874	17.3365	21.8911	21.4081	36.9955	13.4591	18.7123	12.4926	2.53028	9.11807	21.6019	29.5345	11.2566	5.26827	13.7998	8.08717	4.79936	19.5881	26.8846	6.91213	36.7583	43.6494	23.0199	30.737	32.6938	12.9679	19.9897	24.8726	9.14597	13.0646	14.3198	10.3267	24.4038	8.53047	15.4115	28.1202
134	67.0084	2.79202	77.2164	9.58148	20.7154	33.8269	32.8407	17.4862	13.5075	8.43294	9.65773	16.6074	17.1319	16.0721	16.0883	20.6025	18.8552	37.3017	17.0187	19.3965	14.5059	4.10854	9.10209	22.2862	26.7233	10.7493	4.80129	14.3555	8.1361	3.96242	18.9918	30.2994	6.6546	37.8696	41.1291	21.8037	29.3037	33.1442	12.5813	19.088	24.0912	9.46009	14.1925	14.151	9.62606	23.4456	9.62577	14.7592	30.2303
135	67.5084	2.81285	74.5587	9.39624	20.2886	33.988	33.5409	15.9234	16.1976	7.14395	9.05364	16.0437	16.3991	17.2801	13.9297	20.168	17.8728	34.9177	20.8525	19.6951	15.5208	6.08215	9.85926	22.9066	26.9975	9.65396	4.20544	15.4022	7.27434	3.45471	17.7599	30.7422	6.77547	39.9314	37.0853	21.5224	27.4275	33.5153	12.6297	18.5806	21.2158	9.13768	15.5533	12.1534	8.88499	21.9153	11.671	14.6384	31.6316
136	68.0085	2.83369	71.1278	9.16268	20.5463	33.4649	35.5139	14.627	16.3826	7.78003	10.9463	16.438	15.7057	17.7635	12.7699	17.8563	17.5181	32.5661	22.2777	18.863	17.4135	6.18678	8.8119	20.8282	24.5167	8.66336	3.47249	17.5603	7.9991	3.4386	17.196	34.4873	5.6236	39.6736	40.4421	21.5304	27.524	37.526	12.4926	19.0799	20.7411	8.43721	15.0784	11.1305	8.96523	22.2777	13.0565	16.1929	29.9245
137	68.5086	2.85452	71.3372	10.4271	23.9853	33.9078	41.0226	14.3291	16.2136	8.02188	12.3395	16.8729	15.7702	16.9095	12.7781	20.3288	18.549	29.6182	24.6538	20.7476	16.3182	6.17029	7.35424	21.5614	24.8471	8.62309	2.97304	19.6546	8.64297	4.58223	16.1007	31.3303	5.26144	38.1918	37.1173	22.8184	27.0324	41.8025	12.0901	19.418	22.0777	7.6882	14.9088	10.5994	8.16023	20.9654	15.6821	16.8693	28.8775
138	69.0086	2.87536	70.7573	11.5466	23.0993	34.842	44.7352	14.6915	17.7439	6.90298	13.29	18.7175	16.1894	16.4908	11.8681	18.9196	19.016	26.0989	25.6605	19.9184	16.5919	6.0337	7.99854	22.8903	23.7436	7.72913	3.73846	21.3864	9.98029	3.76075	16.0363	37.4026	4.60072	38.1681	37.7296	24.4776	26.8151	49.018	11.8726	19.8047	22.1183	6.06942	16.9226	9.35092	8.66711	17.9774	19.7412	17.1593	30.1336
139	69.5087	2.89619	68.8083	8.29289	22.7529	35.1159	41.2879	15.577	17.7599	6.90298	13.0642	17.5659	14.0875	15.5808	12.8508	18.2593	22.5679	26.0425	21.9638	17.2858	16.2857	5.41363	8.86035	25.1937	24.4523	8.04322	5.12344	19.1636	10.3182	3.34969	19.9582	39.3438	4.1903	40.1087	38.9043	26.1048	30.1092	48.7851	11.6066	21.2057	22.2712	6.64914	17.5025	8.62608	6.91947	17.5666	22.6807	16.2975	31.0279
140	70.0087	2.91703	66.9882	7.80161	21.9638	35.7598	41.6503	14.5544	17.0269	6.1854	12.855	17.614	12.6613	17.3847	12.303	18.6459	26.313	27.4924	20.8767	16.5784	15.6497	5.3894	6.99189	27.7705	25.4512	7.85799	5.2523	15.9656	9.71413	2.48054	21.6576	35.8805	2.88554	41.9369	34.2838	26.8376	33.379	46.4569	9.24693	22.2929	22.585	6.77818	15.263	9.45529	7.33827	17.4619	23.1477	15.629	33.5645
141	70.5088	2.93787	66.9882	7.9949	21.2231	36.7103	42.2708	13.6766	18.3238	5.83989	14.0791	19.4504	11.9285	18.5686	12.6412	17.2444	29.8726	28.8937	22.4148	15.5288	14.6028	5.07499	6.04143	29.3655	23.5745	7.75329	6.41203	15.1925	10.7292	1.3047	23.7595	34.1812	3.69871	43.3786	36.263	26.1128	33.6289	46.1274	8.55418	24.1294	24.6631	7.63966	17.1235	10.3657	6.87967	18.549	23.1962	15.9916	34.0641
142	71.0089	2.9587	66.7546	8.92107	19.3866	37.9908	36.8113	13.6364	17.6228	6.30677	15.2311	21.335	10.9215	20.3487	13.9861	16.2538	27.1826	32.7915	24.5327	15.2737	15.4889	4.72088	4.82551	27.8592	23.5101	7.13315	5.69557	15.9096	11.4461	1.74733	24.7183	33.6255	3.89219	42.9436	40.4848	23.6078	31.3089	44.4602	9.48042	23.3964	25.6779	7.96207	15.9721	12.089	6.68592	17.9934	22.6565	15.2185	33.6936
143	71.5089	2.97954	69.1385	11.1439	18.2351	36.8153	36.4489	12.8632	16.7048	5.35619	15.7466	23.0584	10.1168	21.7098	13.938	18.2511	29.1716	35.9485	28.7613	15.9405	14.9492	4.9786	5.30075	28.1736	23.6472	6.95597	4.27812	19.1955	13.105	2.63323	20.7479	34.2456	4.40769	43.741	39.1321	24.3493	32.5176	44.7096	9.29538	22.1561	25.3554	7.88946	14.9088	14.6741	7.46744	16.4069	22.0766	14.7675	33.5164
144	72.009	3.00037	72.8191	8.67141	16.7934	37.6771	35.2399	14.3693	14.8363	5.68663	15.2791	22.3416	12.7991	24.0855	14.0185	17.8563	29.5262	34.6277	29.6871	17.9613	15.1904	4.05236	5.83216	27.1181	23.2364	6.62577	4.35853	18.6804	15.7627	1.65842	19.6768	34.8337	4.35131	39.7144	35.3446	26.5071	31.7202	41.7059	8.9088	22.8728	23.3099	6.14203	16.0204	18.4919	8.38529	16.2136	23.824	14.0023	32.2279
145	72.5091	3.02121	75.5009	8.82443	17.0352	37.4272	31.1736	14.6915	12.4607	4.8087	14.1595	22.9053	12.5411	24.9632	13.3981	17.4295	27.3439	28.5148	28.1732	14.917	15.5048	4.80954	5.36518	30.1307	24.1301	6.7949	4.62398	19.4448	14.5787	2.85101	19.2495	33.6255	3.13495	34.2781	34.3621	26.2172	33.9834	38.9911	8.04699	23.9282	23.415	5.67479	18.7589	22.2286	8.06303	17.0589	23.4054	15.2908	30.2627
146	73.0091	3.04205	77.3694	9.79893	14.1116	35.615	31.3751	13.4673	12.0741	5.82306	14.0632	23.292	11.7276	22.1285	13.7205	16.5759	26.2888	26.413	24.8631	15.2969	17.2846	5.63114	6.94344	29.2122	24.1626	6.19087	4.83376	24.9052	15.7549	3.16478	21.9318	34.3425	2.82917	34.1734	36.1989	25.6699	35.4888	33.4583	9.37579	22.5991	23.2374	6.16611	20.6514	25.136	8.44205	17.3166	23.2926	15.3796	30.9391
147	73.5092	3.06288	78.062	10.6043	14.3611	33.521	28.886	13.6683	11.1479	5.46072	13.9261	22.4298	11.8566	21.5082	14.3807	18.533	26.2723	24.0934	20.7798	16.0304	20.2402	5.71928	7.08879	28.5357	26.9166	5.57879	3.99618	25.429	16.2135	3.02754	21.3757	34.761	3.65045	34.8337	35.8287	23.8738	36.0769	28.771	10.7613	23.2033	20.9506	7.05205	21.215	26.5376	8.69973	17.9047	24.6054	14.9849	31.6316
148	74.0092	3.08372	81.2432	12.7385	16.1409	33.7467	24.5936	13.4993	12.1385	3.82623	14.5786	22.1967	12.7185	22.1045	13.7525	18.1464	25.8295	21.5646	20.651	14.3372	22.8256	6.28317	6.65377	29.1717	28.3103	5.72376	4.76108	24.97	15.8834	3.80907	20.635	33.674	3.58595	33.4967	40.5952	23.7933	33.83	27.2894	11.502	23.139	21.6428	8.01022	20.8445	28.6071	7.48375	19.4912	23.1797	16.4265	32.6628
149	74.5093	3.10455	84.7385	13.1493	17.0589	34.2379	24.5051	10.3907	13.4833	4.71213	13.9343	19.8447	13.5789	22.185	11.7876	16.9542	28.1732	18.3594	19.0325	13.621	23.2281	6.49243	7.57176	28.3185	29.953	6.39221	5.88886	24.6482	17.3251	3.61579	18.7583	32.3209	3.80334	32.0792	41.7414	23.8977	31.5506	26.6207	11.7999	22.8003	22.9801	11.9246	19.6285	27.4074	7.85363	21.2066	24.8631	17.3125	32.3404
150	75.0094	3.12539	88.1855	12.9962	18.5573	32.9736	23.2077	9.54485	13.0081	5.71852	13.9987	19.7723	14.4085	22.0559	10.346	15.5208	30.9757	20.1068	17.3491	14.0328	20.5061	6.31564	8.03101	27.3197	34.1971	7.16537	5.13941	23.0294	17.2605	4.15506	16.8656	32.2725	4.38333	29.502	42.9873	21.0709	29.4246	22.8197	11.2525	23.3158	26.0642	12.2868	19.532	27.2299	6.84706	19.6123	24.1059	18.0532	31.6802
151	75.5094	3.14623	90.5372	11.4016	16.745	32.6031	24.8516	10.584	11.9128	5.88773	14.3209	16.8486	15.6735	26.0263	8.91234	15.1502	33.2472	20.1392	16.7367	13.7254	21.6334	6.49243	7.66041	27.8429	36.5248	6.1345	5.3492	21.0395	16.9467	4.38121	15.9316	36.3718	5.45448	29.3974	45.7497	21.5949	31.1077	15.6119	10.9865	23.6463	25.2916	12.6653	18.2756	26.1833	7.02449	18.1784	25.2497	18.5445	32.2196
152	76.0095	3.16706	88.8298	11.917	18.3073	30.3316	27.8147	10.6968	14.4497	6.6691	13.6039	16.285	16.6072	27.2347	8.48535	15.2146	38.4258	22.3622	17.3491	13.0325	21.4164	6.37182	8.11967	27.9316	37.8459	6.11034	6.53315	18.4871	15.3922	3.30137	14.7559	42.4122	4.86681	26.6754	44.486	21.4173	32.8955	11.4562	11.3973	23.6545	25.4684	11.6424	19.5078	26.0539	6.23515	18.8227	26.2965	20.5417	30.0776
153	76.5096	3.1879	89.5305	11.8848	17.7758	28.1736	27.2827	11.0994	12.6699	6.75769	13.556	17.3403	19.0565	27.1861	8.97667	13.757	44.6589	23.7149	17.1398	13.1774	19.918	6.17029	8.73149	30.4125	34.6564	7.3345	5.44558	15.3616	15.779	4.31613	18.2109	49.7329	5.14057	22.9142	42.6741	24.6871	32.4689	8.82266	11.5344	25.6596	24.9531	10.1365	19.7975	26.9887	5.51822	19.4268	26.3692	21.2746	28.7406
154	77.0096	3.20873	88.4191	12.0298	17.3573	27.6178	27.6292	11.8241	11.5746	5.17103	14.208	18.9912	20.578	29.5863	8.42892	13.2416	44.0631	29.1672	18.2995	15.5955	19.5639	4.65645	8.15162	31.0003	31.2901	7.79356	4.11679	14.975	15.4568	4.32451	18.7263	54.4765	4.91507	21.722	43.9235	28.5613	31.9854	7.65423	11.2283	26.1427	21.9653	9.46009	19.0649	26.1264	5.82417	19.0644	28.8258	20.7434	22.829
155	77.5097	3.22957	88.5962	10.9103	17.212	25.741	24.8516	11.7597	10.4067	5.78319	12.1545	17.4934	21.7213	29.441	8.16333	14.5544	47.0511	32.8558	18.8794	17.9613	18.0093	5.92906	8.76396	29.8972	29.7515	7.01235	3.40806	17.2384	14.2564	3.71243	17.7676	60.6132	3.6748	20.4659	43.4252	30.6553	34.4822	7.89584	10.2056	27.3992	25.0901	9.66925	21.2711	27.8823	5.75176	20.2402	29.0995	18.593	19.5433
156	78.0097	3.25041	88.6687	11.9009	17.9047	24.6301	24.0615	12.6132	8.42532	6.7258	10.9221	17.2835	25.1043	29.1916	9.22647	13.6683	45.2388	31.6719	17.6872	18.9935	15.8754	7.77329	9.40001	30.316	26.2403	6.45664	3.90752	18.519	14.869	4.26846	20.1597	67.4835	3.69059	20.6025	43.0051	33.1756	36.8905	6.47034	9.12631	25.5953	25.9758	9.60492	20.9574	27.5761	5.47777	20.0391	31.7086	19.4304	19.0117
157	78.5098	3.27124	90.9962	12.3761	18.9516	24.1708	21.5812	13.4431	9.89122	6.34663	10.1814	18.387	27.3513	29.0385	9.43562	12.4282	45.2553	29.0144	16.7532	18.4629	15.7626	7.89391	10.5515	31.0564	24.7342	6.5694	3.22302	21.2328	14.2806	3.26915	19.0402	69.3519	4.49609	21.9153	41.6667	30.8322	37.2532	6.99415	8.82014	26.3845	25.235	7.7766	23.2765	27.6567	5.34926	19.7087	35.011	19.0196	20.1313
158	79.0099	3.29208	92.3815	11.2566	17.212	23.2041	20.0909	14.8765	9.68195	4.85654	10.3422	19.5067	28.9856	29.578	8.01022	12.3318	39.0778	30.456	17.3089	18.3412	16.5115	7.99854	10.8334	34.1733	25.1208	8.30899	2.53028	21.3777	15.0543	3.32585	17.5826	70.9627	5.9136	25.862	42.0796	32.0963	38.2751	11.6408	9.42424	25.3616	26.1048	6.19807	23.5348	24.2019	6.10599	19.6768	36.7666	17.1432	20.582
159	79.5099	3.31291	93.2191	12.4244	16.9625	24.5492	18.3194	17.8243	11.051	5.43681	9.60155	17.9683	31.9978	31.8171	8.11519	12.5328	35.8486	29.9809	23.6389	17.1408	17.1718	7.1692	10.5438	36.0501	26.6589	8.13181	2.07102	21.7082	14.8285	3.8574	16.4388	65.8161	6.57387	27.7305	39.5415	31.8709	37.2766	15.177	9.52887	26.1751	25.8149	6.48813	21.6984	21.7374	6.75834	18.5892	43.5961	13.7766	20.3645
160	80.01	3.33375	91.9385	13.117	18.2269	21.7141	17.5859	18.3882	11.1798	4.32499	8.48202	17.1147	32.2807	31.2532	8.77541	11.0025	31.4107	30.3029	24.9435	15.8535	17.7032	6.42801	11.47	37.0247	26.8929	9.33181	1.90196	22.2079	13.4188	4.92886	14.7636	64.2455	6.23562	27.0619	43.4323	29.8334	37.7276	20.7495	8.88457	25.619	25.4923	6.96326	20.9411	18.9831	5.62325	17.9934	43.0565	13.6641	21.3393
161	80.51	3.35459	89.015	12.7949	18.8469	21.0056	16.1043	20.0871	10.4953	5.66271	10.0768	16.7842	30.9278	29.3767	8.89616	9.81081	31.9344	27.4762	26.0311	15.8448	16.5517	5.87237	11.8566	37.242	28.3423	7.97074	1.89423	17.6656	13.2336	5.45203	15.0136	62.941	5.86534	22.6163	46.725	28.2467	39.5803	28.4328	7.54753	23.8795	24.6552	6.762	19.757	18.9025	4.35834	18.1867	43.3384	12.6815	25.5595
162	81.0101	3.37542	89.0553	13.0768	19.5959	22.3508	17.7714	19.5799	9.81906	6.02505	8.85262	17.1147	30.3561	29.5215	9.76593	8.20832	27.5609	24.2544	23.325	15.1751	17.4779	5.14766	12.4122	38.3777	29.2928	8.59087	1.58806	14.5807	13.6524	4.78389	13.4915	57.0459	5.95374	23.2364	48.868	27.1355	41.0786	39.1603	8.1274	23.139	24.5261	6.2545	17.8326	17.5815	4.36682	16.0203	47.1238	11.8358	28.668
163	81.5102	3.39626	89.9573	14.5748	17.8887	21.8994	18.5122	21.3519	10.4551	5.73447	10.4149	18.0733	31.5874	27.001	10.6195	9.54485	27.4403	22.9178	21.9797	15.1432	17.6872	5.64712	12.4364	36.3965	29.1799	8.88081	1.20921	14.7663	13.7574	4.92886	15.8347	52.6565	5.92984	20.4092	50.4236	27.1515	40.5951	41.8827	8.48975	23.5414	25.4119	7.47865	16.1978	17.9039	5.35709	14.8038	48.267	11.7553	29.5137
164	82.0102	3.41709	85.4634	16.3224	16.9785	22.3749	19.9387	26.361	10.584	4.95399	10.6968	18.1695	32.3613	27.6048	11.7391	10.1974	27.714	23.4813	20.5948	13.9748	14.8446	6.45223	12.1705	36.4206	28.9464	8.30899	2.56223	13.5824	13.6204	3.56746	15.5208	53.7837	5.27723	20.6025	49.9858	26.4513	40.5383	37.8237	8.19183	22.0517	25.6699	7.7766	15.1025	17.4853	5.80003	13.757	50.8364	11.4088	31.5997
165	82.5103	3.43793	82.266	14.156	17.9532	18.5169	20.2286	28.2619	11.8324	6.10566	13.0725	17.6946	33.8989	26.8077	11.876	7.78103	23.7034	21.6775	20.6432	14.7083	13.4915	7.20941	10.6242	36.557	27.4243	8.1157	2.68336	11.0126	13.411	3.41477	12.7988	51.7462	5.09232	21.4968	49.7544	25.8308	40.8684	34.3764	8.13565	21.3269	25.2024	8.59032	17.0596	16.398	5.18813	14.208	51.1184	12.0209	35.5701
166	83.0104	3.45877	78.8835	13.8258	17.6228	18.3075	18.1904	28.4794	13.2338	6.59646	14.3528	20.5858	36.9199	26.5902	10.5876	11.7112	23.5905	20.1873	19.4191	13.8617	13.1771	7.09653	10.6159	32.6833	25.3301	8.70362	3.03747	12.0032	12.8878	4.26846	11.5262	50.5385	5.96998	20.2566	48.1667	26.4426	37.8404	31.5979	9.62577	19.2168	27.4095	10.0319	17.9213	15.4639	4.6245	14.2647	51.4565	10.7809	37.8652
167	83.5104	3.4796	76.0325	13.8419	17.7918	19.427	17.4902	27.3439	15.7703	6.22615	15.4404	23.7994	38.1599	26.6064	10.0074	13.0725	26.3852	17.9889	17.5985	14.2502	13.274	6.29915	9.10209	32.7721	24.4848	8.23651	1.70867	11.0368	13.105	4.63055	12.9838	49.3144	6.81561	20.4015	45.6963	22.883	37.9612	28.5217	10.2293	19.0074	28.0619	10.3216	19.9182	14.8115	4.72105	14.8446	49.9422	9.82236	39.5645
168	84.0105	3.50044	75.7023	13.3506	16.0445	21.9802	17.6424	27.4728	16.6001	5.83103	15.4806	26.3845	36.2984	26.1313	9.91905	14.1678	28.7371	15.6937	16.9223	17.5525	13.6683	7.49135	9.04591	36.0338	24.5812	8.30899	2.65089	11.9955	13.8539	4.3651	12.9194	48.9515	6.87199	23.8003	43.8737	21.7718	39.2502	22.9646	9.48867	20.1509	30.1313	9.05717	20.4335	12.4433	4.4712	16.6646	50.7076	9.65307	38.9043
169	84.5105	3.52127	72.3681	11.6513	15.6497	22.6646	19.3095	27.8913	15.843	5.96835	12.823	26.6338	36.0814	24.2789	10.5552	14.7075	28.0042	15.6451	14.2322	17.0915	12.1787	7.23363	9.1825	34.705	25.7332	8.00295	2.95706	12.8894	14.9173	4.63055	13.0642	51.3277	6.08273	26.2888	42.998	23.27	40.8765	19.7193	10.133	21.1413	30.4777	8.67872	20.3292	11.3323	5.6389	18.2511	47.8887	9.50824	39.8467
170	85.0106	3.54211	72.2956	14.6875	16.278	24.2354	21.4362	27.7222	16.1651	6.2102	10.5438	26.8194	33.5603	24.3594	11.6262	13.105	27.3918	18.1337	13.6039	15.1287	11.3489	7.76505	9.64948	31.4993	24.8389	8.0996	1.88598	14.919	12.9198	4.37283	12.2189	53.1719	5.64796	23.6472	44.2759	23.2939	36.6001	17.4636	9.73814	23.0097	32.3623	9.04099	20.2	12.2821	5.61477	18.3557	46.9464	8.14715	36.3672
171	85.5107	3.56294	70.3788	15.1224	16.5115	27.8834	21.5652	28.1248	15.7059	7.3291	7.63619	26.9237	30.7094	24.464	12.0051	13.4993	22.7854	18.7458	14.7477	16.1174	12.6617	7.02437	8.28048	31.1614	22.7694	8.06738	2.34523	13.7187	11.7762	5.68526	11.4618	56.8284	5.76883	24.1544	41.1932	20.4352	36.7128	15.7888	10.2938	23.0259	36.0104	7.92971	20.8765	12.5802	4.79346	20.2968	48.4928	8.16333	33.8384
172	86.0107	3.58378	71.1036	14.1399	15.7703	31.7492	24.682	26.6109	16.1976	7.75611	6.47646	29.8393	26.2241	20.6948	12.1823	12.3638	22.173	18.9715	15.7945	17.9932	12.1947	6.63779	6.95169	28.7934	22.2859	8.13181	2.16792	11.8022	11.3248	5.87919	10.6082	62.5224	6.25186	26.8846	45.5183	19.8227	37.8404	15.0234	11.8081	24.6692	37.0418	7.45458	20.5144	13.2169	4.64081	20.6669	50.321	7.76081	31.6802
173	86.5108	3.60462	69.6137	12.9801	15.8914	33.32	23.7875	23.6632	14.1518	7.49831	6.81458	27.5442	23.0595	19.5031	12.3835	12.2432	21.3757	19.1163	17.2444	16.1493	11.7355	7.51558	6.19451	28.1815	25.2095	8.46201	2.48183	13.075	11.8649	6.67619	11.5422	61.7008	7.94313	25.5636	46.7998	18.3412	39.4027	14.4039	12.0658	26.0539	36.2605	8.19569	19.3545	12.234	3.97215	20.0391	52.9626	7.4305	31.2129
174	87.0109	3.62545	69.4526	14.7358	15.8512	36.2915	21.4608	23.7193	13.6122	8.77933	7.11302	22.1161	23.6634	18.0934	12.1337	12.5251	21.7545	18.7217	18.6779	16.8828	11.5422	6.91973	6.37182	27.9558	26.2486	9.93584	2.0468	15.0398	10.5439	6.86948	11.5504	62.3369	8.5795	23.8807	46.6538	19.0899	39.1131	14.3468	14.0874	25.1766	36.5743	9.06546	17.6552	10.237	3.40852	22.0524	57.6093	6.66532	28.7003
175	87.5109	3.64629	69.0983	15.1305	16.1734	38.7234	22.6843	22.0442	11.4133	8.76338	5.74351	22.5748	22.3501	17.4573	11.3527	12.6777	21.6658	17.4009	18.9356	16.7697	11.3009	7.98256	6.97591	28.0849	26.3774	10.4191	2.13545	16.6103	10.6568	6.66008	12.9034	64.028	8.72427	24.9677	46.661	21.1919	38.3157	12.9455	16.3182	24.1456	35.8741	7.92182	17.4699	8.31991	3.48093	21.9478	59.2602	8.38867	27.5729
176	88.011	3.66712	70.0325	13.3989	16.6888	37.5799	25.3749	18.815	10.7773	7.98999	6.32337	23.3402	21.6568	18.0129	11.8279	11.2123	19.6201	17.0867	17.615	16.1812	11.0994	9.42424	9.6902	29.873	27.0939	9.87946	2.73181	16.9485	11.2367	5.71812	11.7035	60.0097	9.90817	25.9666	44.308	23.149	38.8154	11.9549	17.6387	20.8757	36.2445	7.7687	17.4699	7.90937	3.18281	20.635	58.0123	9.01692	25.64
177	88.511	3.68796	69.1385	12.0862	19.1448	36.8551	24.3036	18.7021	12.1463	9.38352	5.68732	22.6316	20.2643	18.4478	12.8425	12.9194	20.4659	17.9324	19.1046	15.4418	11.5664	9.70618	10.8092	32.3611	26.6914	10.5721	3.1019	16.9485	12.8311	6.36242	7.58001	52.3585	8.83703	24.8389	40.9903	27.474	38.0821	10.4086	17.1718	20.5533	34.8108	7.96207	16.4229	7.85312	3.1665	21.3839	56.1197	10.4344	24.7943
178	89.0111	3.7088	73.1895	11.7077	21.2231	37.7736	22.5075	18.0253	10.9865	9.84242	5.85639	26.0139	19.2089	18.2947	13.1728	14.2647	22.5436	17.6988	20.7236	11.3016	9.52887	9.20672	11.0592	33.5046	25.7409	8.84859	2.69109	18.1972	11.4298	6.05638	13.3544	46.2217	8.805	25.9099	37.7688	23.2214	37.2126	8.65353	15.5935	20.9801	34.1179	8.05047	18.71	10.0676	3.6662	22.3101	56.2965	13.0118	23.095
179	89.5112	3.72963	76.6365	13.0526	22.3421	37.9347	23.7557	18.283	10.1005	9.94695	5.93679	28.8408	19.5387	18.4963	12.8346	12.9117	22.3746	18.2947	20.4577	11.6321	10.0283	9.46444	9.867	34.9307	25.2899	10.3144	2.95706	19.6468	12.8715	4.81546	11.7922	38.9814	9.4734	25.3141	34.2268	20.5077	38.9038	8.19447	15.0214	20.0866	34.1258	7.80896	17.1476	13.2569	3.15085	23.0993	56.7397	12.7379	23.8037
180	90.0112	3.75047	78.2472	13.7936	22.455	39.3921	20.1953	20.2324	10.753	8.73858	5.26054	31.7964	21.2625	18.4076	13.1807	11.7679	20.0469	19.9296	22.3261	13.2267	11.1958	10.8092	10.1247	36.8636	26.3774	10.411	1.74888	21.5227	12.638	4.00236	12.2993	34.8095	8.68413	25.6043	35.1452	21.2803	41.4647	8.46797	16.2213	19.5792	31.4766	7.81685	18.5411	17.6302	3.43266	22.5354	51.0215	13.1969	22.7726
181	90.5113	3.7713	78.5613	12.4969	20.6834	40.7131	18.8427	19.6603	11.5587	8.87589	5.46156	31.8526	22.5919	19.2773	11.1756	11.5906	20.4499	19.2694	21.9318	10.513	11.5179	9.81081	9.93143	42.7908	27.263	9.24322	2.1437	20.5408	13.0972	3.34969	12.404	31.7813	6.15534	23.8967	36.8503	21.0629	43.8	12.5831	16.4388	20.0947	29.6406	6.92301	20.1843	20.5377	3.63358	22.9704	50.2885	13.5189	19.8653
182	91.0114	3.79214	76.6687	12.4808	20.7077	37.9347	18.5122	18.0253	10.7128	8.26373	5.78371	30.7416	24.2189	20.3002	11.2722	12.5251	22.7771	17.7552	23.1879	10.6347	12.5895	9.13405	8.27275	44.909	27.714	9.57342	3.58537	18.9374	12.5251	3.68021	11.7922	28.5356	6.67084	22.9385	37.3095	20.0887	46.055	14.4677	13.9905	19.3536	28.8911	6.65742	18.4282	25.2491	3.77906	22.3503	51.6658	14.0504	20.1554
183	91.5114	3.81298	76.5962	12.7868	21.5287	39.4971	18.5369	17.8001	10.4469	7.65954	6.82283	30.8141	27.3278	21.5405	11.5781	12.3153	26.4496	17.3768	21.4483	10.0607	14.192	9.91545	7.04034	43.7576	25.9986	9.60564	3.36786	17.8985	11.3333	4.06679	10.0123	26.5944	7.50836	22.3746	37.0141	19.6379	47.795	14.1623	12.3962	16.5992	28.4163	7.14045	17.8241	26.9	4.35052	21.8834	50.7318	13.4628	18.8748
184	92.0115	3.83381	76.7976	13.0123	19.8938	37.2824	16.6929	17.6228	10.6484	8.69074	6.3878	27.7617	30.5482	23.7955	10.5954	13.2983	29.6226	17.4091	20.3773	12.3656	15.5126	9.77061	6.66201	40.0203	24.4363	9.46872	3.52094	19.2602	9.81916	4.47721	10.9303	25.3543	7.58864	22.3663	35.3446	20.354	50.5975	13.3002	11.5587	15.6888	30.3734	7.76081	18.984	26.2795	4.30224	22.6405	52.1493	14.5256	16.2975
185	92.5115	3.85465	78.0942	12.9479	17.6068	36.7749	17.3452	17.381	11.4458	8.61809	7.39445	23.5657	33.2305	21.4517	9.27461	13.8374	31.3947	17.1432	19.9345	13.0905	15.1023	11.5262	5.51001	38.9896	23.8322	10.1533	4.93015	17.971	8.87651	4.75941	13.4508	22.9302	7.41951	23.6549	37.8328	22.7547	52.1039	14.0492	11.7757	15.1577	30.2603	7.31764	17.9533	21.6812	3.36808	22.7611	50.4256	16.4265	16.6278
186	93.0116	3.87548	75.7184	12.8996	15.9316	39.3119	17.0466	15.843	11.9932	8.16717	8.51398	22.2692	33.383	19.3823	8.2762	13.1452	32.506	15.17	20.4901	13.5486	16.262	12.6055	3.64156	40.6081	20.6025	10.7332	5.89659	17.0857	8.3455	5.13761	14.5142	22.2457	7.48401	22.471	34.9922	22.6177	47.3196	14.4918	11.3731	13.1844	26.9826	6.71386	18.6702	20.1184	3.38439	22.3906	46.6001	19.4304	15.8385
187	93.5117	3.89632	74.8003	14.2768	12.42	37.7736	16.5885	13.8054	10.7288	9.11774	8.90055	20.7951	33.1499	18.625	9.41155	13.7085	30.6618	15.4115	20.8283	14.6039	16.278	13.3544	4.16524	43.419	20.3448	8.90497	6.54089	16.473	7.86211	4.78389	16.9223	24.7585	7.34735	22.439	33.3796	23.6563	46.5872	15.0562	10.8092	13.2894	24.9125	5.87605	18.2834	17.8477	3.89974	21.1344	44.9811	21.0492	18.0773
188	94.0117	3.91716	75.7506	14.615	12.9117	37.6281	17.2409	14.627	11.1798	11.1952	8.40934	22.3817	34.0675	20.1873	10.2572	15.7224	31.137	14.1712	21.2308	12.325	14.4657	14.8605	4.38275	39.835	20.5948	8.42174	5.72753	16.0951	7.53202	5.6131	14.6028	25.9826	5.83287	21.4566	33.4935	25.7903	46.2489	15.2814	10.5195	14.5216	26.3303	6.10968	17.3812	18.0408	3.98846	18.7583	40.3344	19.7043	21.9111
189	94.5118	3.93799	76.709	14.2607	10.6886	34.399	15.7506	14.5461	11.6633	11.3077	8.93303	24.8942	34.6245	18.7217	10.2975	16.1569	30.5489	14.2679	19.9907	13.5892	14.7559	12.9838	3.52094	37.7012	17.212	8.02711	3.25498	16.9002	6.485	7.36107	12.7663	28.0928	4.10146	21.1102	36.2701	27.3769	46.2571	14.4116	9.66598	13.4581	22.9634	7.66413	17.164	20.159	3.89974	18.6377	33.9394	19.5271	22.958
190	95.0119	3.95883	80.1882	15.5815	10.4391	33.215	15.6216	14.4415	13.9663	10.7602	6.7986	24.5243	32.1033	18.4316	10.9822	16.2213	30.2025	15.1136	19.8618	14.0965	16.2053	13.4106	3.1019	35.4297	17.0914	8.04322	2.94881	16.8354	6.28343	7.7876	12.654	30.9597	3.64233	17.0269	36.683	27.4255	48.1973	15.5549	7.1692	13.8768	23.0446	8.71108	16.9865	20.6177	4.49534	17.2929	31.5236	20.4695	25.962
191	95.5119	3.97966	79.6486	16.3546	11.3571	34.9144	16.2899	16.3666	14.2647	8.89981	6.57336	23.9601	29.2436	18.6814	10.6519	15.2549	29.0191	15.6937	20.8283	15.8854	18.4686	13.6281	1.74114	35.9294	16.6079	8.00295	3.43229	13.969	7.5803	8.06142	12.9034	36.863	4.92319	17.6552	33.0023	27.9329	50.9196	14.0733	6.74242	12.0809	22.9076	10.346	16.826	21.858	4.35834	16.4069	29.2768	21.6289	27.4276
192	96.012	4.0005	77.466	17.3211	12.0818	36.3802	16.3377	15.1667	14.9167	10.1082	7.13673	21.818	27.1256	19.1001	9.37959	15.1425	27.5449	19.3499	20.5623	16.1899	17.3089	13.8374	2.49007	37.2583	15.0616	7.43114	4.46316	10.9643	8.5947	9.28558	12.3318	42.8951	5.80897	17.8645	29.3607	30.9453	50.0094	14.1381	5.71155	10.68	24.0992	10.805	16.2618	21.415	4.93828	15.0136	27.5372	19.9541	28.1928
193	96.512	4.02134	75.1949	18.0217	11.1556	36.4604	17.3133	14.7394	16.2538	11.0986	6.18678	20.6339	28.7453	18.3271	9.46009	15.6337	26.4656	20.0587	19.2979	13.8965	18.4201	13.6364	3.71423	36.5009	15.5368	8.22846	3.99618	8.75791	8.30506	9.43055	11.8885	55.4589	6.21983	15.6012	29.6597	31.3881	52.1679	16.0787	5.49403	11.0424	21.7877	11.9565	18.9357	23.0178	4.45554	15.36	25.8538	19.4869	26.711
194	97.0121	4.04217	72.956	18.9721	10.9303	35.4539	17.1118	15.2229	17.7599	12.0891	7.54753	20.3765	29.292	18.1739	9.58085	14.6915	25.2981	23.3606	16.0203	14.8533	18.9598	11.6793	4.62398	35.7761	17.3248	7.83383	4.07659	8.5163	7.57181	9.04397	13.3864	57.4402	6.95272	14.8038	29.3713	35.0362	52.2004	17.5361	5.08323	12.0647	21.9892	14.1152	20.716	25.5309	6.06619	14.9812	25.5316	16.0078	25.1163
195	97.5122	4.06301	74.9936	18.7546	10.1649	34.673	17.409	15.0616	19.4593	12.6445	7.10477	19.3055	30.5482	17.5054	9.93523	13.8054	24.5327	23.7473	15.9234	18.1005	18.8309	10.4551	5.50228	34.842	16.4713	7.0204	2.59471	8.62067	6.50914	8.63356	13.8859	55.0403	6.85575	14.9569	29.2717	37.6137	48.6808	17.3187	4.55182	9.72145	23.4628	13.9782	21.5373	28.4702	5.86462	12.6699	25.2821	15.4277	26.5579
196	98.0122	4.08384	75.3801	18.3278	9.74638	37.1774	18.5528	14.8281	19.8778	11.7267	6.83108	20.1184	30.3957	17.1996	9.83854	12.5009	26.9573	22.7647	14.8038	17.8338	19.7247	10.1489	6.22699	34.3344	16.6244	6.5694	1.30612	7.88038	8.04738	8.54464	15.2549	54.7986	6.79938	15.4724	27.4064	36.2684	44.5658	16.1029	4.2941	11.1711	22.5532	13.6077	22.2216	28.156	7.14518	12.7184	28.0846	15.17	23.5539
197	98.5123	4.10468	74.2848	20.5426	10.5355	37.741	19.2457	15.0616	20.7798	12.8058	6.7986	21.6974	26.8515	16.4585	9.70161	11.3571	25.9424	22.0157	16.4471	15.0475	18.2026	11.2602	7.09653	37.1937	14.6348	6.65799	1.62826	8.43608	7.27434	8.97954	14.8925	54.0739	8.45863	15.3435	31.4218	36.9693	43.3336	13.8395	3.90752	12.234	22.7626	12.8989	21.384	24.3868	6.50914	13.0405	28.0603	13.9056	21.194
198	99.0124	4.12551	74.9211	20.2365	11.0432	35.341	18.2063	16.6001	19.016	12.1697	6.3878	20.0303	22.3823	16.9016	9.08953	10.8736	26.9408	18.4478	16.729	15.2476	17.4295	10.8499	9.03766	35.6313	15.6899	8.92107	1.7329	7.43678	6.485	7.40102	12.9679	53.4698	10.2789	14.1276	28.9442	35.5516	39.8618	13.1069	3.15035	11.8472	25.1865	12.6653	18.7022	20.3602	6.8314	12.8792	27.9315	14.421	20.55
199	99.5124	4.14635	73.7855	17.3613	9.01343	37.3385	18.8993	15.9558	17.3089	12.7012	7.16096	18.057	22.5187	17.8038	9.40366	11.0834	23.4616	17.4249	15.6012	19.4777	16.3022	9.78659	10.6242	36.8956	16.6563	8.78416	1.33807	7.59044	7.82166	7.32048	12.0499	45.0455	10.6009	16.2295	27.3886	31.847	37.4299	12.5106	2.9653	15.5039	25.662	12.6736	21.489	18.0327	6.97622	12.9117	25.0162	13.8654	19.4225
200	100.012	4.16719	72.2956	18.3922	8.60263	37.9667	17.8932	18.4284	17.1558	12.4674	8.61861	17.3884	23.7279	18.5528	10.3137	10.7046	19.7247	17.3042	15.7945	17.9381	14.9492	9.43248	11.6066	39.2955	17.4053	8.55866	1.0886	10.4733	8.04738	7.9564	11.6308	43.5075	9.39267	17.9289	30.2648	30.3168	37.3894	13.9284	4.40698	16.9698	26.8695	12.3914	21.4649	16.5749	5.7361	13.6281	25.9022	15.8062	17.8519
201	100.513	4.18802	73.5197	20.76	11.671	35.5426	19.93	21.07	15.5048	11.7666	8.76396	17.2435	24.5092	17.6507	9.67753	11.7112	19	17.4652	15.3677	18.4455	14.5224	10.1412	11.6308	40.0927	18.3557	9.96	2.39317	12.9542	6.87967	6.89332	10.8659	53.4538	8.14428	17.663	30.5389	29.1412	36.7453	16.3686	3.03747	17.6459	26.805	11.5457	21.2875	13.4262	6.06619	12.6859	30.9839	16.7485	16.056
202	101.013	4.20886	74.3895	19.7936	10.9381	32.3291	21.8073	23.0673	14.8363	12.7978	9.9072	23.7026	21.4237	19.9135	8.62229	11.47	19.6283	17.0788	12.7019	19.5821	14.4657	10.0526	11.3329	38.8846	16.3022	8.69557	1.67671	11.5442	6.37214	6.56344	8.45779	54.5569	10.2144	17.8645	24.6333	28.0133	35.9398	16.6663	3.46425	19.2974	27.1355	9.99166	18.5574	12.7739	6.85554	11.8566	28.4552	17.8038	17.3527
203	101.513	4.22969	74.164	21.3399	10.8092	29.0269	19.8416	23.3085	16.1249	13.7962	11.2123	23.3321	19.6282	20.1068	8.22766	10.7128	19.2015	15.8709	11.8885	17.5844	15.0538	9.03766	11.019	36.8153	18.6052	9.46872	1.46693	10.5941	6.49283	6.50674	6.63779	54.4605	12.3161	19.467	25.3987	26.3223	34.603	15.6602	4.14101	19.7723	26.5716	8.7833	18.9925	12.9188	8.04738	10.6402	27.1424	18.005	18.1337
204	102.013	4.25053	72.0379	22.1533	10.6082	30.042	20.5577	25.5234	16.0605	12.2016	9.56134	21.4075	20.3933	20.4936	7.20478	12.9034	18.7423	14.4612	14.2482	18.0425	14.2647	8.77994	11.3411	36.968	19.9103	9.96	2.62666	9.52333	8.11979	6.62013	6.96767	48.8793	11.8894	20.9246	29.3927	24.558	32.5573	15.0881	5.10746	20.2234	25.5003	8.46128	20.7962	12.7657	8.5386	11.9128	27.4485	18.2465	18.0532
205	102.513	4.27137	70.1936	24.1184	10.769	31.5561	21.4202	25.8053	15.4244	11.2918	8.60263	20.046	17.9689	19.5595	6.65742	13.4348	17.9851	14.3081	16.5032	17.4801	13.3627	7.8537	10.4067	33.4244	21.3597	11.2083	2.76377	9.80456	9.10223	6.90942	7.52331	43.8296	10.9631	19.0969	30.6813	23.262	31.8005	18.0522	5.1157	21.3425	27.6668	8.50982	23.3332	14.1429	8.1361	12.6777	25.0404	17.8117	18.6333
206	103.013	4.2922	68.317	23.8929	9.66598	27.4809	22.1364	24.7827	15.0858	10.6477	8.98921	20.3602	17.7197	21.8385	5.95656	14.3291	17.9449	13.3579	17.8485	17.6569	14.3451	7.82174	11.9045	31.8138	21.6978	10.2821	2.98128	10.5623	7.83797	8.06142	8.42532	37.4593	8.02386	15.3358	30.8344	20.3866	31.575	21.37	4.38275	20.4652	26.7246	7.51101	24.0175	13.5712	8.1361	14.2405	21.8509	19.1889	18.5042
207	103.513	4.31304	65.5546	23.0956	9.02168	27.5774	25.5677	23.9126	13.6281	11.7834	7.62021	20.1347	19.1855	25.9379	6.23832	13.0807	18.6779	10.1124	15.2956	16.964	13.3302	8.79592	13.4915	30.3962	22.455	10.403	1.91794	8.71732	8.39377	7.27216	8.88457	32.6431	6.34025	14.023	27.7339	19.6618	31.9376	23.0777	4.20544	20.8839	26.5151	8.1069	20.6273	12.3471	10.1492	14.192	21.5689	17.9727	17.0705
208	104.013	4.33387	62.7519	22.2258	9.02941	27.7868	27.3392	22.874	12.3153	13.0556	7.26559	18.9668	17.8399	26.7031	5.42499	12.0097	20.0953	9.08164	13.1611	17.9787	13.024	8.43357	12.7421	32.6272	24.2348	9.00966	1.83753	8.43608	6.92795	5.92687	8.6351	30.6535	5.67998	14.6188	28.7164	21.2079	27.709	29.4881	6.06565	18.83	25.2191	10.2008	19.7492	11.2192	11.2608	14.4982	21.4726	18.0694	16.0157
209	104.513	4.35471	61.1654	26.0352	5.31672	25.3946	26.3563	22.9544	12.0978	14.0301	6.7986	18.8462	17.0674	24.5527	7.07613	13.0163	21.1179	11.9163	14.0951	16.3986	13.2014	8.57067	11.4298	33.1185	25.9342	10.4513	3.30343	9.06427	5.67152	5.28258	9.25517	26.4898	5.3981	15.8589	26.7514	21.3854	24.56	35.1901	5.71928	15.3108	25.106	10.7324	19.089	8.3924	10.6646	16.8981	22.3828	18.9794	17.0386
210	105.013	4.37555	60.3519	26.6472	5.42961	24.557	25.1647	23.5987	12.42	14.7548	7.129	19.4823	14.473	20.9928	6.74582	13.6364	21.7303	14.5418	14.3126	13.3804	12.6375	8.76396	12.4122	32.2567	27.3114	14.6231	5.71928	10.425	5.84048	4.38121	9.84277	23.3008	5.74447	15.827	28.549	22.0617	24.5194	38.6935	6.45223	15.5601	24.961	12.0615	16.6323	6.91084	10.9464	15.0456	20.3046	19.7686	19.0034
211	105.513	4.39638	61.7774	25.858	4.80954	24.4605	25.4315	23.8884	10.6644	13.627	7.0723	21.1251	16.5427	17.4411	5.88395	15.1667	22.0766	18.4561	13.572	11.9945	11.4133	9.61752	11.5422	34.4714	28.1892	16.4271	5.60692	12.4062	6.16274	5.21815	10.3262	22.0442	6.90401	15.6899	31.1085	22.0132	25.2122	38.0489	6.51666	15.2139	24.7117	11.1594	16.3263	5.5412	12.6621	12.4442	19.3139	21.3152	20.711
212	106.013	4.41722	61.9627	27.517	5.22034	24.9921	24.2311	25.4347	9.77061	13.9814	6.29915	19.716	19.0243	20.5662	5.37685	15.7383	24.243	22.1526	11.051	11.2929	11.7355	9.67371	10.6159	33.1106	26.4898	16.2821	3.77042	11.577	6.37214	6.86174	9.867	21.2468	7.323	16.3584	29.4924	22.3111	25.5991	36.4388	6.59758	15.6651	22.4162	9.92694	16.1332	3.69722	14.7803	14.2482	20.9087	20.6708	20.7272
213	106.513	4.43805	63.8634	28.411	4.2941	23.4943	26.6231	26.1759	11.6231	12.4434	6.04143	18.7819	21.5366	20.7434	5.77937	16.3986	24.0982	22.2007	10.6886	13.3224	13.5317	9.49691	9.56907	34.3586	25.2657	17.2808	4.72913	11.6012	7.70098	5.65369	9.19848	21.3035	7.89487	17.4537	28.186	20.894	26.8556	31.6384	7.53155	15.9788	20.8701	10.5149	15.9884	3.40729	14.7561	13.6122	23.3328	20.3487	20.9608
214	107.013	4.45889	66.215	29.1358	4.57604	23.2041	28.7816	26.0713	13.3385	12.7739	7.82948	19.2168	23.8071	20.8156	6.14993	16.7367	22.6725	21.0733	11.1396	15.9492	12.7421	7.92638	9.15827	36.3234	23.4297	16.556	3.95597	12.5995	6.3317	4.42953	9.97988	18.9273	7.47589	16.3826	26.552	20.499	28.8283	28.4975	7.86968	16.6717	21.5783	9.0331	16.7132	3.24609	16.2539	14.4255	22.8818	20.3566	23.9162
215	107.513	4.47973	69.9439	31.4231	3.9637	26.3777	29.0469	26.1275	12.0658	13.8928	7.05632	19.2005	24.3553	19.9861	7.25332	18.082	17.5424	21.8464	11.2767	15.6738	15.1183	8.48975	8.87633	36.9034	23.156	16.411	4.14926	9.85289	6.21884	5.44365	9.95565	17.4862	8.72427	16.0765	28.7021	20.6845	30.9544	25.228	5.95329	15.7538	24.8567	8.41314	16.9624	3.27856	19.3467	13.2983	22.9462	18.754	24.8669
216	108.013	4.50056	69.1466	33.7023	2.97304	27.4567	28.9339	26.2805	10.5355	13.6997	6.66201	18.4032	24.9592	19.5674	7.14045	17.9372	16.2857	20.3566	14.2162	11.2291	15.0538	7.96658	7.96658	34.5843	22.8256	17.8607	5.84041	9.7891	7.20976	6.18459	8.80417	17.3006	7.8385	14.8523	26.5841	19.8307	28.2402	24.1408	4.97035	15.9631	25.2669	7.89775	17.1959	3.05299	20.7721	13.0405	24.3801	17.4896	26.3566
217	108.514	4.5214	67.2137	33.7426	2.36121	26.3934	28.0641	25.8136	9.9639	12.5639	7.0321	20.0866	21.9309	18.7217	6.64124	18.3959	13.572	19.052	13.8137	7.59624	14.9734	7.35424	6.96767	34.9307	21.8674	17.8687	6.93571	11.8022	7.53202	5.98357	7.31404	19.1371	7.34735	13.5075	23.5619	18.5586	29.1188	18.229	5.22034	16.7198	24.7675	8.47746	22.0285	2.92426	21.932	14.1678	26.3934	16.5552	27.0977
218	109.014	4.54223	65.7157	31.5842	2.83645	29.1561	27.7335	22.9142	10.5922	11.6381	8.51398	21.7131	23.0595	17.844	7.1807	15.8832	10.0201	17.2075	15.2471	7.37879	14.8925	7.84546	6.28317	31.0244	21.3597	16.7654	6.91973	11.1663	6.40411	6.07248	7.37074	19.6928	6.23562	13.1452	22.8713	19.2914	28.684	16.2478	4.67243	15.9869	22.0936	7.71227	22.673	2.48125	23.341	11.6308	26.2723	17.6585	28.0721
219	109.514	4.56307	68.2204	31.3909	2.57873	31.894	25.7939	21.9153	10.3505	14.264	8.32893	23.8394	24.3641	14.7675	6.54456	14.925	8.65933	15.4601	16.2697	7.52376	15.6095	6.58109	6.47646	28.9786	21.5452	15.96	6.77438	10.626	5.66304	7.00671	7.79752	19.0242	5.58346	14.4013	22.4121	18.5586	27.5159	12.5106	5.67908	16.7523	22.1661	8.05047	22.842	2.27945	25.1533	10.9463	29.6226	17.8598	26.1068
220	110.014	4.58391	69.0741	30.207	3.6498	30.4203	23.5223	21.7143	9.71391	13.5552	9.40826	25.2891	25.7008	14.1152	6.62506	14.925	6.83108	14.5256	15.0538	7.59044	15.7301	5.77598	8.47377	28.5037	21.3999	15.6862	6.04968	11.3431	5.49408	6.81278	10.4793	20.4092	5.84099	16.3099	22.1059	17.2938	27.8136	9.96596	6.14658	18.2182	26.4593	6.81843	21.0944	2.32816	24.8956	11.7679	33.4162	17.6183	24.0693
221	110.514	4.60474	67.9949	28.4835	4.60027	29.6636	24.5443	20.5221	10.0123	10.2854	9.54485	29.4044	26.8676	14.3405	6.5122	14.5786	6.4445	14.1309	14.6992	7.01638	16.1734	4.32606	8.23203	28.5279	20.9087	15.6459	5.42961	12.1888	5.17182	6.17686	10.4309	19.9505	4.26246	16.0203	23.3946	16.1261	27.0568	9.38609	6.39605	19.9735	29.2376	6.74582	19.3787	2.80307	25.1533	10.0041	32.1117	16.9743	24.8022
222	111.014	4.62558	66.658	26.8244	7.99854	34.2137	25.8098	20.6669	11.1479	9.80166	10.9463	31.4258	25.4179	12.4964	7.20478	15.11	7.38672	16.1365	15.2549	9.73885	16.8336	4.71263	10.2458	27.5774	20.4819	16.9426	4.32606	12.4951	4.8176	5.47651	11.019	20.9973	4.02884	18.0495	23.8858	15.1838	26.2675	9.53879	5.19611	20.8595	30.6147	7.41432	22.0122	2.84366	28.0849	9.97163	32.506	18.8989	25.8329
223	111.514	4.64641	65.5949	29.0311	14.4338	35.4943	28.6932	20.0871	11.2685	10.4138	12.5653	30.3548	28.7365	14.2197	7.62387	16.0924	8.71551	21.9995	16.2455	12.2758	16.2857	4.51161	8.76396	28.3426	20.4499	18.7627	4.45492	9.7891	5.93703	5.8386	11.0107	21.9395	3.81958	18.1464	21.9351	15.8601	23.7951	11.6737	5.48579	18.3307	29.0121	7.08402	20.7884	3.12548	27.199	9.25517	33.4482	18.7055	23.5378
224	112.014	4.66725	68.0191	28.6929	19.4995	36.4689	30.8996	17.4619	11.9452	12.3788	14.675	31.4258	25.1614	15.2264	7.63966	16.0203	11.953	26.6546	16.1811	11.6495	14.941	5.30899	7.51558	30.2188	21.3035	21.6217	4.17297	9.2334	6.15491	6.49901	8.89282	22.9787	4.67333	18.2186	24.7615	15.7637	24.7531	9.24886	6.18678	16.438	31.6375	6.58481	20.9006	3.38294	24.9602	8.19183	35.3249	17.9403	23.6909
225	112.514	4.68809	67.3989	28.3868	25.6363	38.3855	30.9402	16.6723	12.7344	11.6621	13.7085	31.6033	26.828	13.3259	7.06784	15.8347	13.757	31.4225	17.7274	11.867	14.2647	4.93839	8.52222	27.505	21.9478	22.8701	4.99458	9.95823	5.35709	5.49262	9.19848	25.2337	5.74447	18.0495	28.6772	15.5868	24.174	8.65353	6.66974	19.4342	33.6511	7.63966	22.1897	2.43254	23.5022	9.64175	31.0164	19.2371	23.8519
226	113.014	4.70892	67.8177	25.6647	32.4096	37.8219	27.2914	15.827	14.9652	13.41	12.9519	31.4258	26.4821	13.2612	7.97825	17.4939	15.9156	33.4679	18.3882	17.0452	16.8821	5.88061	8.66706	25.1454	25.2821	23.3613	6.08988	9.65187	5.20444	3.07651	8.58665	27.432	7.17822	18.1222	29.0332	14.9823	23.1745	10.1351	5.23632	18.8862	34.0374	7.99404	20.6834	1.58709	23.6229	9.81081	30.9597	19.4628	22.2007
227	113.514	4.72976	67.4311	24.215	35.8161	35.8805	25.3416	15.3033	15.6899	13.1442	11.7679	28.5184	23.9683	15.4518	8.41314	18.2428	17.0831	30.6411	17.3006	18.8572	14.1116	7.0321	8.1841	24.3802	23.5663	21.5815	7.36249	10.626	4.2781	3.26142	10.302	29.1639	6.67084	16.6161	28.6523	14.3944	23.4812	12.3898	5.23632	15.8663	35.4392	8.3567	20.2567	1.87703	23.148	9.6902	31.6607	18.464	22.8373
228	114.014	4.75059	66.666	23.466	39.2149	37.3946	23.2483	13.9426	15.1744	13.0317	11.8808	27.6005	22.0921	15.9514	7.6882	17.8728	19.7412	28.2733	18.2671	17.6975	13.1611	6.08988	6.69397	23.2686	18.7505	21.066	7.84546	13.2035	4.55992	3.28591	9.61752	29.1314	5.88158	18.7423	26.3812	14.7329	24.431	13.1717	7.04034	13.5225	34.6419	9.52442	19.5959	2.40064	24.8551	11.3246	33.9801	19.1404	23.7311
229	114.514	4.77143	64.7734	21.1868	45.8914	39.2636	23.1192	13.9745	13.7895	13.0795	11.3009	24.2581	18.6769	18.6088	7.55126	19.5154	22.9864	26.2437	20.0793	17.4482	13.1127	6.87128	7.61196	24.4363	18.815	23.9412	6.31564	11.7133	5.10789	4.34062	9.62577	29.7036	6.61446	17.381	27.862	15.1838	25.398	15.2012	7.8537	13.6193	34.5288	9.19411	17.0994	1.97386	25.2824	10.3665	30.4123	19.9135	26.9849
230	115.014	4.79226	62.3332	20.5184	43.5961	37.0325	25.0357	13.572	13.0323	12.105	11.8726	25.4903	17.1481	20.848	8.8638	19.8216	25.5316	25.0843	21.0458	19.2023	11.5587	5.84041	7.22539	24.7103	16.4311	23.305	6.7584	10.1187	5.30099	5.00102	10.6804	27.714	7.58052	16.7934	25.897	14.3626	23.8357	16.5059	7.64443	12.2821	37.0339	9.66135	18.2912	1.69205	28.4633	12.6132	29.7999	20.0346	29.8278
231	115.514	4.8131	57.7748	21.3962	46.0202	37.5799	24.4645	12.871	12.7663	12.6614	12.3962	27.6086	16.0678	19.2611	7.82514	19.9345	27.5934	22.9016	23.4374	20.9274	11.7679	5.96927	7.95834	24.4207	16.7774	23.4499	8.42532	11.8099	5.96965	6.18459	11.5262	27.8026	7.88675	16.8496	25.3204	14.5959	24.0612	16.4576	8.06297	13.0151	35.5922	8.39696	17.164	2.98863	28.6805	13.5797	33.5853	19.342	31.181
232	116.014	4.83394	57.1385	22.8459	47.6629	42.0256	24.1659	14.7719	10.9061	14.2799	11.4216	27.3268	14.9172	19.0922	7.83303	19.733	28.7289	22.3539	25.5476	25.2416	12.4364	5.74351	7.18518	24.799	17.8965	25.0526	9.64948	12.3337	4.96242	7.36107	10.5036	28.9546	8.20877	17.8083	23.2984	18.2846	23.3522	16.8596	9.30362	15.5601	33.5061	8.97667	17.8404	1.90138	28.447	13.3704	23.9693	19.374	31.9702
233	116.515	4.85477	57.517	22.1533	45.062	43.5234	24.8907	14.474	10.117	15.2544	10.9948	26.2795	16.8901	20.1873	7.57533	19.4912	30.4283	22.6037	24.6456	25.3227	11.4133	5.48579	6.33987	24.4122	16.6965	22.105	8.48202	11.0049	6.37214	8.75404	10.7855	27.3758	8.74051	16.4146	25.6585	21.4094	26.549	14.3797	8.48975	15.7213	31.9513	9.08164	18.6859	0.322405	30.8874	13.5637	24.1142	19.7205	32.0748
234	117.015	4.87561	55.8419	20.6472	43.0807	40.3426	24.666	14.5868	10.8257	15.2305	12.6942	25.0316	19.0961	18.3756	8.92852	18.1464	31.9906	23.8921	24.3636	26.6535	10.286	5.57444	6.80685	25.2257	15.0136	20.8808	7.27384	10.5139	6.11447	8.60907	10.286	26.4821	7.97515	16.9867	23.8288	21.4819	28.2005	17.0133	9.83504	16.3093	27.9974	7.88946	18.7746	1.4746	35.0514	14.4982	26.0146	19.8413	29.1514
235	117.515	4.89644	54.1909	20.2365	41.9529	39.6583	27.2667	13.556	10.6324	14.7627	12.6859	24.3387	18.9026	16.3618	9.63728	19.2737	32.7153	23.6266	22.1571	28.5439	9.45619	4.62398	6.52491	29.4059	14.941	19.5197	7.08879	11.1093	6.11447	9.81713	8.20008	26.9006	7.83038	17.4455	23.9997	21.6268	28.6191	17.5603	11.204	15.8906	27.8198	6.96326	20.2567	2.08636	32.5705	13.3704	24.7023	21.2023	29.3365
236	118.015	4.91728	52.6204	17.7077	44.7878	39.4886	26.5187	14.2405	9.73041	14.8274	11.8726	22.8328	19.6516	15.9754	8.21977	15.8028	31.0081	20.7592	20.4257	30.672	9.56907	4.80129	5.18013	30.984	15.6579	20.309	8.19183	9.56295	5.9292	12.1933	6.93571	25.7249	8.43428	18.8067	23.1133	20.2902	28.0553	16.9079	11.5262	15.0771	28.5533	6.03706	21.6984	2.15884	31.7492	12.9277	24.9193	20.9849	28.9095
237	118.515	4.93812	51.2835	17.2728	43.7569	43.0648	29.1832	14.5224	9.77061	14.4412	11.6066	23.4689	19.4508	15.468	9.52442	15.6012	27.8593	20.9044	20.6669	31.307	8.02277	3.9235	5.77598	32.0956	13.6441	24.3036	7.7166	10.6425	6.55741	12.5232	7.80525	25.7651	6.90401	19.3866	20.8102	18.7355	25.8165	19.1955	11.7757	18.0245	29.7529	6.33501	22.7937	3.37482	31.0244	12.6215	24.8229	20.0907	25.7366
238	119.015	4.95895	53.7157	18.6499	40.6164	41.1319	29.3774	14.7879	11.5746	15.4396	12.823	23.4208	18.4365	14.8961	10.9822	16.6403	27.4161	19.1487	19.5154	32.9335	7.4831	4.26163	6.59758	34.1329	14.3771	24.4325	8.44181	11.0532	7.37872	11.4601	9.38403	23.9693	5.72824	20.0309	16.7094	20.0808	26.7907	19.4932	10.5036	18.347	30.2038	6.40762	24.1787	3.53602	28.447	12.6617	22.3261	20.5015	25.0117
239	119.515	4.97979	53.0311	18.6741	38.2485	41.5181	28.6686	13.29	9.5933	15.6407	13.6122	22.3817	17.5819	14.9928	11.7391	17.5424	26.9733	20.3326	18.7825	31.0576	8.1274	3.23075	6.26719	35.6072	13.4106	24.5694	8.46604	10.3206	8.07934	10.6708	10.2458	21.8107	5.56723	20.2566	14.6091	20.1453	25.7678	20.3717	9.72216	19.2168	30.8242	7.17281	25.7495	3.12548	27.0379	14.2405	20.0871	17.578	23.3846
240	120.015	5.00062	51.0499	17.3774	39.0778	39.4971	27.7016	13.1611	10.4149	15.9871	12.8875	23.5576	19.0316	13.962	11.1996	15.6821	24.5007	23.844	18.6861	29.8805	8.52222	2.86067	5.47806	34.7937	12.3478	24.7224	8.43357	10.8763	8.08717	11.339	9.50464	24.1059	5.18883	21.3922	15.2179	18.7036	25.9933	21.515	10.7932	21.8343	29.3586	8.04258	24.7182	2.31192	24.7345	14.7961	19.9989	15.9754	21.7982
241	120.515	5.02146	50.6231	18.1828	39.9479	40.4796	28.4352	12.2267	11.6468	16.4787	12.6055	23.7832	19.2089	16.0398	12.0773	15.8991	19.9989	24.7138	18.984	31.9506	9.38403	3.80289	6.95169	38.8285	14.8446	26.7681	9.9639	10.3206	11.1075	13.0708	10.1732	24.0173	5.0842	21.8509	18.1582	18.1795	27.4194	23.0854	12.388	22.4222	24.2362	8.7833	23.3652	1.75641	23.0429	15.3033	20.9169	13.9861	23.1996
242	121.015	5.0423	48.8352	20.5264	45.0295	40.7294	30.2632	12.2591	13.0081	17.0909	11.502	23.4608	18.2107	16.3863	13.3097	16.2455	19.0562	23.3124	19.1531	31.9361	10.2536	2.95706	7.4996	36.4122	14.4173	29.1278	11.3813	11.4079	10.0201	15.7685	10.3262	24.1626	5.70433	21.9153	17.5459	18.4615	29.8918	25.3005	13.2256	23.662	27.2486	8.76751	22.8981	2.51314	22.0448	15.3275	23.5745	14.6708	22.8211
243	121.515	5.06313	46.2419	20.4137	43.7569	28.5683	30.5372	11.5422	14.909	17.4205	10.1649	20.892	16.5676	15.0571	14.123	14.2967	19.0562	19.4948	20.0067	30.4546	11.4133	2.43337	8.48975	34.2301	15.6095	31.2701	11.953	11.1499	7.11321	15.7685	9.62577	24.2348	5.78461	22.2297	19.6568	19.3878	32.4526	28.4569	13.4508	28.5346	25.8229	9.00903	23.1884	2.64187	20.9169	14.4013	23.9936	13.6803	22.0157
244	122.015	5.08397	45.6298	20.2365	39.8107	29.5103	31.9781	11.3009	16.1332	16.5753	10.0443	21.415	15.5929	14.2762	15.6937	12.203	18.2593	18.3192	18.1222	28.2134	13.5477	2.81995	9.45619	34.0768	15.6497	31.4472	13.2173	11.1982	8.69973	16.3889	10.4871	23.172	6.25997	21.6256	20.383	19.5328	31.4379	30.7609	13.9905	25.8046	23.149	9.00074	22.4552	1.65146	20.2972	16.1007	23.357	13.8251	19.1163
245	122.515	5.1048	45.9117	22.0405	39.5046	34.3905	32.0593	11.2602	15.9636	15.2783	10.1814	21.3507	17.0997	13.9218	14.4774	9.66598	16.4471	16.241	17.4619	30.5676	14.2647	2.74779	8.91705	34.6247	16.4311	30.4566	13.8859	10.8522	8.65145	17.8547	12.2993	22.5519	5.69621	20.5061	22.5224	22.1342	29.8431	32.2347	14.8523	24.6286	22.6981	7.1002	23.2041	3.84219	19.1451	16.1491	23.623	12.6171	18.5204
246	123.015	5.12564	47.0634	23.2003	38.3448	35.204	30.311	9.64948	16.2053	16.4947	10.8015	21.3025	14.24	13.0437	15.8385	10.1891	14.2724	14.7994	18.0418	30.5183	16.5275	2.1035	9.41599	34.6326	15.545	29.917	13.1452	9.27302	7.82949	18.6517	14.3611	17.4619	5.26911	18.8871	25.8009	24.2848	30.7938	36.7683	13.9745	10.4863	21.2724	6.78607	22.2053	7.0071	18.7022	17.1475	22.2859	10.6681	18.2063
247	123.515	5.14648	48.2634	26.0271	37.2336	32.6272	27.9843	9.65773	15.9399	14.6015	13.105	21.2701	16.2935	13.2695	16.2091	11.8241	11.671	13.0279	19.0969	23.7919	17.7032	1.68445	11.9612	37.3222	14.192	32.1399	13.5235	9.7804	8.52229	17.9352	16.9465	15.8187	5.06796	19.5557	23.7256	24.4696	31.1483	39.2086	13.4029	15.6888	21.7718	6.44787	22.3182	9.02851	18.9436	18.815	19.8458	11.6988	17.3365
248	124.015	5.16731	49.2942	23.6996	37.2336	28.3022	27.0174	11.3654	15.8589	12.6286	13.4348	21.2944	12.6613	13.511	16.241	11.8401	9.52062	12.1175	20.0793	25.775	18.6696	2.61068	11.9854	38.6191	10.7046	34.1613	14.6028	8.84682	8.72386	14.8104	17.3006	13.3627	5.77649	19.1531	23.1276	22.0856	30.8263	39.3777	14.1595	21.335	24.1478	6.46405	21.1426	8.5536	19.5959	18.8552	19.4268	10.4988	18.7379
249	124.516	5.18815	49.0526	22.8781	37.749	26.8044	25.5039	11.3973	16.8898	15.2137	13.3462	21.7856	12.6775	13.3819	15.6132	10.9061	9.37579	12.0856	20.2159	23.2845	19.717	2.08752	12.5251	43.8379	10.7128	32.8728	12.4122	9.6596	9.75457	15.0842	16.5517	11.8808	4.63319	20.0634	26.132	19.6698	31.5182	38.3311	12.8952	21.6893	24.0347	6.33501	17.7361	9.13347	19.4752	20.1515	21.2391	11.586	18.9391
250	125.016	5.20898	50.5264	20.8486	38.2485	22.979	26.2766	12.4844	18.4526	17.1308	13.757	21.9224	13.362	12.0051	16.1041	11.2844	10.3747	11.586	19.733	18.26	21.8674	1.71692	12.0658	41.293	11.0432	33.1868	11.4777	8.37133	10.5361	16.043	14.6106	11.7195	4.99535	19.8134	24.9644	19.9597	28.1681	38.5079	13.7168	21.3912	23.6563	6.89894	17.7922	9.43152	21.8028	19.886	23.1962	13.4786	19.4869
251	125.516	5.22982	53.8123	20.309	38.5866	25.105	29.4006	12.3318	22.4308	16.7525	12.839	22.8084	10.6312	11.9968	14.2438	13.1209	11.655	10.1688	17.631	22.0059	24.1544	2.61893	11.1479	39.2551	10.286	32.7278	12.1545	8.96762	12.2674	15.342	13.29	12.372	5.47071	19.8056	21.0167	18.8319	26.1954	36.8978	12.8632	21.8261	23.9948	6.4238	18.1464	10.5912	23.1721	20.2324	25.4028	13.8251	19.0761
252	126.016	5.25066	50.309	20.6956	38.7959	25.5238	32.2449	12.3555	21.722	17.4453	12.5009	20.8114	10.5682	11.7714	13.4226	12.6375	14.9971	12.4964	16.3342	23.5194	24.9275	4.06834	10.4634	40.1814	8.25626	31.1332	12.5251	8.44381	12.5329	15.4631	12.8148	15.6739	4.86681	19.3783	18.8203	18.3006	24.8739	33.9743	13.9503	21.3025	24.2768	5.94867	17.4216	11.5735	24.195	21.7303	26.6671	14.7513	20.8882
253	126.516	5.27149	51.211	21.1788	40.1813	23.3737	31.7766	15.1827	20.9731	19.5714	13.1209	22.5748	11.8083	12.2142	12.0209	12.855	16.1007	14.7675	16.0924	22.2379	26.6269	5.74351	9.56907	41.1802	7.50733	30.7546	14.3451	8.99179	13.0326	16.4373	14.7801	20.8283	3.73118	20.3448	20.4151	16.416	24.9948	30.414	13.7168	20.8676	26.0164	5.54575	14.4985	9.97079	24.7827	21.8591	24.9033	15.1057	23.3203
254	127.016	5.29233	52.9264	22.1533	37.2578	21.1185	30.3995	17.7114	19.4995	20.328	13.2173	21.8499	13.5071	11.288	10.9017	13.1611	15.9074	13.6238	16.4388	20.0952	24.0497	7.92638	9.07786	38.4416	9.56134	30.2956	18.1222	9.17638	11.2928	16.0024	15.1585	22.874	4.1903	20.184	17.6029	14.999	26.0907	27.3619	12.9921	20.2634	26.3542	3.64521	13.7091	9.97891	24.2993	22.8338	24.2188	14.7513	24.3191
255	127.516	5.31316	54.1264	21.5573	36.6377	23.5426	28.08	21.271	17.2362	19.9338	12.5009	20.6339	16.2539	11.1913	11.9968	15.9234	15.11	13.672	15.3677	20.0894	21.4164	8.32069	8.38512	36.7266	11.204	32.5184	22.6885	8.66126	12.7182	15.6158	13.29	25.2497	5.54332	19.7412	15.5347	12.9933	26.3722	27.7891	15.2873	21.2782	25.654	3.47591	15.4646	10.1964	23.0997	23.2281	21.4566	13.1487	26.3085
256	128.016	5.334	53.458	22.7332	36.0336	23.0912	28.2902	24.1946	15.843	19.9577	13.5075	21.1332	18.7575	11.5619	12.2387	16.8738	13.7493	14.9605	15.2311	17.6975	18.6134	10.0443	8.72376	36.4448	10.7932	31.2217	24.1301	8.28242	14.9414	14.3994	12.1705	30.0659	6.5175	19.0969	18.6352	12.6548	27.129	22.3683	15.1585	21.5925	23.6969	4.20913	15.0458	10.1076	25.4592	24.7585	20.3448	12.3512	27.7741
257	128.516	5.35484	51.807	22.0566	34.8177	23.3893	27.9118	23.2606	13.3142	19.1843	11.5664	22.0517	21.7784	11.9246	11.7793	16.9785	15.0136	16.0319	13.9426	17.1408	15.7301	8.38512	7.88617	33.4968	11.5989	32.9613	23.9369	7.0589	14.5546	14.1822	12.7906	30.3236	7.10561	19.1851	19.0624	13.4848	28.2889	17.7381	15.4079	21.2382	20.6121	3.34726	13.0241	9.47965	25.3946	22.5838	17.4135	12.8665	30.915
258	129.016	5.37567	48.2795	21.1707	34.3667	21.8994	27.7509	22.8173	12.8632	18.0734	10.568	19.0637	24.1295	11.4494	11.5378	15.6254	14.7719	20.4612	14.3771	16.4334	14.941	6.73417	7.63619	31.8379	11.9932	33.7828	22.471	7.96832	16.6727	15.7285	13.7652	31.4189	5.44636	17.8161	19.0695	10.8268	26.6861	16.3445	16.0924	21.3669	23.7129	3.19414	15.1025	9.18159	23.6313	22.874	15.5368	13.833	30.8266
259	129.516	5.39651	46.1855	22.113	34.0363	20.6755	25.1488	24.4523	13.0807	18.5642	10.0845	19.7723	26.7078	9.9593	11.0224	15.8187	14.4013	23.3041	15.7945	16.7697	13.9987	7.02437	7.58774	32.0069	14.4013	32.011	20.4334	7.99248	19.0806	17.3393	12.388	29.8402	5.30158	17.0671	21.4296	9.77146	27.5078	20.13	15.6012	20.6827	22.8351	3.24268	15.2793	8.78729	22.1975	23.8647	14.5224	13.7849	30.3917
260	130.016	5.41734	43.5761	22.4996	33.3034	23.1721	23.6832	23.7595	12.8148	18.3471	9.91545	21.2944	26.8354	9.54849	11.1673	17.4862	14.8605	24.8183	18.0176	14.5488	13.5317	8.45779	8.73974	35.2927	14.5544	27.662	18.0898	6.14078	20.8765	20.5691	12.4442	31.5076	5.67186	17.3733	21.0416	11.3262	25.6154	19.6623	15.6177	20.304	25.2024	4.99011	16.0367	7.23267	21.5777	23.2441	13.8781	14.3081	28.4991
261	130.516	5.43818	41.1036	24.9962	34.0038	24.4044	21.6449	19.6283	12.7746	19.66	11.0994	20.8595	25.692	11.5138	10.7083	16.262	14.5142	24.5204	19.9665	14.5807	12.4364	7.58001	7.8537	37.4996	14.643	27.058	18.8067	8.94346	20.8282	22.4859	14.7961	29.2361	4.5926	17.1877	19.6818	9.83597	23.1826	20.6133	15.8589	19.0718	25.8548	4.53904	16.2135	7.67568	21.0944	23.1879	11.9128	14.5741	27.0654
262	131.016	5.45901	37.9546	24.4969	35.8723	23.6874	19.0602	15.9399	13.2575	19.6432	10.0603	22.261	27.7133	9.98337	11.2561	15.843	13.0163	23.5942	17.8243	14.5807	10.3505	6.91973	6.99189	38.3933	13.2498	27.2593	19.9262	12.6159	19.5881	24.5071	13.1771	25.3868	4.3671	17.7676	23.5619	10.223	22.5061	20.6287	16.9625	17.6946	26.2012	3.70953	18.042	8.21554	22.9222	22.0282	10.5515	14.3081	25.7122
263	131.516	5.47985	34.0164	23.3936	32.5142	25.137	19.2704	15.1585	14.0632	16.7525	10.5036	22.0517	28.0197	9.10571	12.4881	16.0203	13.4591	21.8866	16.4471	16.1493	12.1865	6.51666	6.66974	38.9818	13.4833	25.7855	20.7077	15.0234	20.6188	22.3326	12.6132	23.341	4.70535	19.1531	25.3666	10.36	25.6794	17.5844	18.7907	17.2516	20.3141	3.40369	18.2351	9.47965	24.5329	22.2777	9.64175	13.4384	26.7591
264	132.016	5.50069	30.3439	22.7734	36.6939	26.7718	20.4939	13.8616	15.811	16.3255	10.5757	21.4556	29.034	8.87998	12.1901	17.2042	15.2311	20.6787	15.4724	17.0046	14.0632	7.45115	6.3878	40.0771	13.6606	25.0526	20.1922	15.9985	19.7329	22.8641	11.3087	23.2524	4.6571	16.4873	18.7954	11.9945	26.0826	17.1495	18.7665	16.5349	15.7876	3.08128	18.0094	9.23784	23.3495	23.5905	9.73041	13.4869	24.0776
265	132.517	5.52152	29.2486	21.2432	40.8576	26.9009	20.5823	12.1705	14.6673	16.4708	9.35981	23.6463	26.4249	8.92852	11.9968	17.1156	17.3248	19.962	14.9492	18.8485	13.6281	7.62846	5.3327	40.6485	14.4817	24.9318	19.8056	14.428	17.3734	23.0896	10.9948	21.537	4.86681	16.6001	18.7883	12.4135	24.9632	17.77	16.8579	17.6384	19.6857	2.92027	18.9599	9.19783	23.0834	24.4523	9.05364	14.6144	21.5729
266	133.017	5.54236	27.6137	21.3962	41.5019	29.6395	23.7875	10.2778	11.8885	15.3988	11.7355	22.6316	24.2424	10.837	14.3969	16.4311	16.4069	16.6037	12.9194	21.4405	13.5962	7.66041	4.73686	41.7921	13.5317	24.8593	18.4444	13.5582	16.4875	22.8641	10.5438	21.4808	5.66374	19.0644	19.6568	12.3975	23.5696	16.3851	16.3909	17.7833	17.1814	3.24268	16.3505	10.7843	25.6445	24.1142	7.97431	13.6317	19.7284
267	133.517	5.56319	23.6513	20.4137	40.2942	31.5717	25.6489	9.51289	9.88349	14.4004	12.5086	21.9386	23.445	11.0789	16.0078	16.1167	14.643	12.9553	13.7812	22.4234	16.1491	8.71551	5.13941	42.92	14.6106	23.4902	17.9207	13.6384	14.7959	20.2869	9.14229	22.624	5.31782	19.3783	21.7357	11.8336	25.1563	19.0099	17.4862	21.1332	18.4376	3.47591	16.1815	10.6956	24.7749	23.9693	7.28208	14.9687	21.5003
268	134.017	5.58403	21.1627	20.2446	41.0432	31.999	23.2077	8.46604	10.2778	15.5282	12.3962	23.3158	24.5883	11.1511	15.5567	17.663	12.9761	10.3137	13.2983	22.6264	17.2202	9.97163	6.00122	41.4783	16.2455	23.007	19.0727	13.2113	18.0335	20.4963	8.50624	21.7061	4.02884	19.6443	20.3901	12.8803	28.2808	20.2663	18.0016	24.1537	19.2428	2.8962	16.9787	9.72957	25.8219	23.3493	6.13008	17.6988	21.621
269	134.517	5.60487	19.0204	20.1238	43.8214	30.3238	23.6353	9.73814	11.6633	15.6814	11.4535	22.9534	23.574	10.8291	15.1538	16.9867	11.2525	8.17123	12.7421	26.3781	18.8629	9.38403	5.18787	41.2767	15.0616	19.8983	22.1895	14.7421	18.6135	19.6181	10.4793	19.886	4.57682	20.1438	22.8072	12.0351	30.5034	21.9334	17.0996	23.5895	18.9689	4.11245	16.1737	9.14158	25.1128	25.862	6.26719	17.2801	20.6384
270	135.017	5.6257	17.0311	19.5761	39.1824	33.8432	23.3686	10.6566	11.2844	14.5457	12.0097	25.6596	21.4648	10.6681	16.1605	16.5919	10.302	6.86658	14.7075	28.6889	24.4683	10.2938	5.44558	40.4796	15.4889	19.5278	22.6163	16.1676	17.7276	20.2064	11.4375	17.3975	6.62213	19.3948	23.8609	13.4282	32.8712	24.8492	15.6497	22.3092	19.7582	4.17677	15.4241	8.83541	25.6608	25.7811	7.66866	16.4829	20.7753
271	135.517	5.64654	15.2915	20.4701	39.2469	35.2849	20.6708	10.7128	10.6324	15.2057	12.3797	24.0812	18.1301	12.0051	16.241	17.7599	11.5989	5.95656	14.2967	25.5721	24.509	11.1721	6.13833	41.3172	16.713	20.2365	20.1757	15.2572	17.2846	20.553	11.019	17.1233	7.45198	19.3381	23.925	14.4104	34.8042	25.8321	16.6888	21.2944	20.9585	3.88672	14.6596	7.42576	28.1815	25.3703	9.29538	15.0331	21.597
272	136.017	5.66737	15.058	20.76	39.4886	34.8661	20.2765	11.6148	10.6644	16.2688	12.8792	22.8084	18.0656	10.8212	14.9447	17.6387	11.5746	5.31213	14.2405	25.1053	25.3224	11.2767	6.62954	43.999	16.3264	23.2728	19.5154	15.7327	18.2834	20.3114	9.45619	17.3733	9.095	20.1999	23.1596	12.8324	35.7468	22.3123	16.713	18.4032	21.9008	3.35515	15.3759	7.48259	28.6727	25.8455	9.6335	17.5457	22.2007
273	136.517	5.68821	16.0486	20.5989	37.1851	36.5413	18.4325	12.5328	9.82679	16.9775	12.5973	21.6893	16.849	9.44391	16.3539	16.7532	9.73041	5.44906	12.3555	24.163	27.3439	11.1958	5.2925	46.7212	15.0136	24.6983	20.5705	16.8596	17.6956	20.4396	8.31296	18.7505	10.3109	18.7505	19.7707	14.9098	34.6436	21.716	16.028	17.8715	23.3425	3.4842	15.8671	7.83689	29.7758	24.1142	10.8015	19.4466	22.4182
274	137.017	5.70905	17.305	20.7761	36.6779	36.7266	18.2469	14.7961	9.27115	17.4692	12.3076	21.9224	17.0513	9.50034	17.5054	15.126	9.80257	7.14874	12.2591	23.6556	30.7587	11.7757	5.41363	48.7507	16.5677	24.9479	19.886	17.5206	18.847	20.6007	9.1825	21.1422	11.8813	17.0671	17.7488	16.7299	33.9752	19.2438	14.5224	17.6621	21.3775	3.87054	15.6179	8.49735	29.5266	22.2699	12.3797	18.1258	23.0145
275	137.517	5.72988	18.062	20.8325	40.9303	30.3075	19.6719	14.5224	9.36805	18.5482	11.5824	21.4875	19.6838	9.41155	20.0102	13.8781	10.9705	7.96997	13.322	23.0294	32.2163	11.2442	6.46872	49.6685	14.5704	28.3466	18.565	18.0358	19.29	22.0832	9.27115	23.4699	12.0265	16.2053	21.8568	16.8995	32.0341	18.7364	15.7543	16.6074	21.5304	4.00748	15.368	9.13347	32.6918	20.5221	11.1154	18.1499	21.1538
276	138.017	5.75072	17.0472	20.8808	37.9665	29.905	20.2852	13.6926	8.8119	18.1859	11.2525	20.4084	19.6838	8.09072	19.7525	12.9117	11.921	9.44391	14.5544	21.3768	30.8875	10.7371	6.05792	48.6059	11.1077	31.858	17.0352	17.0616	21.1668	24.7409	8.24028	24.4765	11.2129	16.1976	20.8636	17.7533	28.9898	17.1012	13.2498	16.8892	22.6496	3.88672	16.1006	9.07722	34.4793	18.1784	10.1489	16.2655	20.5662
277	138.517	5.77155	16.9748	19.3426	38.0067	29.8972	23.9572	13.9183	9.69793	16.9775	10.0603	20.1428	20.0224	8.71897	19.4383	12.1143	12.3962	8.17123	15.8512	21.2724	31.1612	11.6066	5.3894	48.1786	11.5989	31.8016	16.9867	14.1941	24.6862	26.7215	10.7046	22.7771	9.14326	16.262	23.4408	19.4284	27.524	15.5955	13.0483	15.6407	21.313	3.91079	16.2057	8.02998	37.0645	18.4846	10.6644	15.4439	18.8748
278	139.017	5.79239	18.4083	19.5439	39.1262	29.6147	27.3798	16.2136	11.1314	18.7573	9.76236	21.5037	19.9829	8.32434	19.5031	11.9689	11.3087	8.06665	14.0389	19.7734	30.6777	12.7344	6.81458	45.4002	12.4122	32.317	15.6414	14.1623	27.368	29.3876	9.94792	22.02	8.94166	16.6161	25.5055	20.4026	29.1269	16.4247	12.2349	15.4876	19.9032	4.30542	16.1332	8.25555	39.9883	19.0485	10.8979	14.9447	18.1258
279	139.517	5.81323	18.0379	19.3023	40.4148	26.6752	26.9768	14.909	10.8979	17.8882	11.0025	21.2382	20.8447	8.39696	19.6317	12.7988	12.2591	9.29079	11.9045	17.8744	31.8375	13.1694	5.58269	43.4751	12.5488	33.1466	18.8309	12.0999	30.7746	31.095	9.39176	20.2242	9.51354	16.7852	24.2489	20.9745	29.0142	16.1754	11.937	13.2812	18.4941	3.45184	16.4151	9.87453	38.5466	18.6696	10.6484	14.5015	14.3886
280	140.017	5.83406	17.0392	20.6714	38.1356	23.3332	25.4793	15.1987	10.318	17.944	9.78659	19.2892	22.4219	9.17004	20.0587	12.3555	14.2003	12.0694	12.7101	19.6372	30.3721	11.6468	5.20384	39.8031	12.6375	33.7426	21.1344	12.471	34.3586	29.597	10.1974	18.6052	10.1418	16.2455	29.5565	21.3688	27.0811	13.4857	11.6952	13.7886	19.6777	3.52445	19.9423	11.0905	40.0927	18.7907	10.4551	14.3807	17.2722
281	140.518	5.8549	17.5707	22.0808	32.9328	24.1708	26.639	14.643	11.3329	18.7334	9.64175	19.5629	24.6206	10.0801	20.7513	12.7586	14.2647	12.3594	14.0549	21.6435	28.5438	10.5515	4.93839	37.6281	12.9998	31.6889	24.8229	13.1146	34.8583	31.5705	11.1881	17.2444	9.86803	17.1558	27.0896	18.0911	25.9212	12.9861	10.1087	12.9994	19.7343	2.92856	21.5777	10.72	41.4457	15.8347	11.3169	14.7592	16.6518
282	141.018	5.87573	17.5063	23.756	30.4927	25.1611	27.8959	14.208	12.2267	18.7573	9.6902	19.5148	24.6367	9.60492	20.582	14.1678	12.7828	13.9861	13.5477	25.4271	27.7222	10.0041	4.2941	36.0175	12.8792	33.8472	26.0311	11.5848	38.3372	29.5403	10.9948	18.0898	9.67454	15.6739	26.1889	17.3344	25.5342	13.9603	9.98812	14.038	19.5009	3.25057	23.3254	11.4773	44.5143	15.2069	12.3797	13.938	17.7473
283	141.518	5.89657	16.2338	23.6432	25.7734	24.3078	29.9892	12.5009	12.2189	19.7805	9.14229	19.4742	23.316	11.1996	20.7915	12.871	12.7663	12.303	13.556	23.357	24.3879	9.60155	4.61625	33.9156	12.8952	35.2486	22.6323	10.8763	38.5466	28.2201	9.44021	17.0589	8.67602	15.9636	28.3568	14.2901	26.7267	13.7834	8.50624	14.5216	19.7343	4.7407	25.5401	12.8545	45.8432	13.1694	16.9383	13.4545	16.7162
284	142.018	5.91741	16.854	22.6285	22.6642	24.2113	28.9657	13.8374	12.0334	20.5291	10.568	22.5748	23.4934	11.393	21.8787	12.2267	11.2442	12.4155	13.6122	21.7073	19.7974	10.0768	4.43894	31.4595	12.8065	39.4446	22.3261	11.2948	38.2407	25.2963	10.2701	15.6981	9.48151	16.5115	26.552	14.0806	23.2476	12.9213	8.03874	16.14	20.8454	4.72452	25.6125	12.0084	46.7369	14.9569	17.5506	12.9956	15.6132
285	142.518	5.93824	17.458	21.4526	19.8618	22.1172	25.8983	14.4497	10.7371	20.1747	9.81081	22.5672	23.4934	11.4976	22.7809	13.306	10.5278	10.346	13.6766	20.5707	18.8067	10.2134	4.76108	29.9369	12.5813	38.8325	19.7649	11.1576	38.9087	22.7352	10.8092	16.7852	10.1738	16.1651	31.9166	14.0965	23.7383	11.8099	7.68464	17.7671	24.4457	5.4171	26.184	10.2688	43.4027	16.3502	17.4295	10.8212	13.4467
286	143.018	5.95908	18.3681	19.9707	17.1398	20.4577	22.9496	13.1771	10.2376	20.1747	7.62021	22.4866	25.3461	12.7379	21.4438	12.8472	10.5355	9.61281	14.909	23.6875	18.6459	8.43357	5.89659	31.0805	14.0791	41.6352	17.0352	11.4562	41.7197	23.2423	10.3422	16.8012	10.1982	17.5583	31.4004	14.2096	28.7724	11.8911	6.51666	16.1643	24.8726	7.08402	26.6674	11.0824	45.3761	15.7543	16.8496	11.5619	11.5138
287	143.518	5.97991	19.5358	21.0499	15.36	20.2404	26.1389	12.9034	8.99746	19.1524	8.69129	20.9645	28.093	14.2438	21.8949	11.8324	8.62686	8.63847	17.7356	25.862	16.1409	9.88349	5.55846	33.4407	14.5142	44.8889	16.9944	8.68542	45.1184	23.3228	11.0432	14.7719	10.7863	16.4311	28.008	13.2108	30.6892	11.174	5.73577	15.4314	23.3584	7.62387	25.5401	10.9774	46.2783	16.4069	17.0996	12.5283	11.288
288	144.018	6.00075	20.8889	20.5506	13.8137	16.9709	23.8847	13.5075	6.20276	17.3965	11.8081	20.4571	31.4906	14.2276	21.9592	11.0592	8.73974	7.09231	18.8227	24.7023	15.0379	10.4226	8.21605	33.2554	14.8523	45.6137	17.0027	7.3324	50.9974	13.9967	11.3329	13.9101	12.7107	16.4311	27.2925	13.4362	30.8904	10.828	5.08323	12.2665	25.4844	7.72845	25.2094	10.0114	45.2228	17.7439	15.6657	12.2225	11.7229
289	144.518	6.02158	22.9345	21.2915	13.7812	18.5737	21.2028	10.1087	6.87901	16.6072	10.1891	19.5229	33.7215	13.8977	22.5149	12.1947	9.44021	5.68268	18.114	24.7284	14.4982	10.6804	10.286	36.1871	15.6579	46.9103	16.6723	7.83979	52.2623	17.3792	11.5262	12.1545	15.884	15.8512	28.8623	15.6426	33.1129	10.5294	5.27652	11.5335	27.474	7.66413	26.047	9.68086	43.2259	17.0109	15.4889	14.3081	10.8452
290	145.018	6.04242	23.3452	23.2164	12.4684	18.7589	23.0062	9.40001	5.6631	18.0486	10.9705	18.4194	34.1569	13.5674	22.3941	14.1034	8.68304	4.56351	18.4686	25.2271	15.5935	9.78659	9.15827	37.7253	14.5946	46.4271	17.2846	9.20054	60.0579	20.3836	11.7355	12.1463	15.2075	15.3115	28.4529	18.3571	32.0422	9.21697	5.3492	14.3441	26.5796	8.67083	26.1598	8.69857	41.7438	17.0914	16.5434	14.5658	10.6759
291	145.518	6.06326	26.9452	21.8956	12.5653	18.6056	23.7557	10.0361	5.05901	19.1524	10.9623	20.2153	33.9883	15.6613	22.6356	14.4173	8.80417	4.5714	18.6294	24.8878	15.4966	9.16652	10.7855	36.2354	14.0389	44.4137	18.5975	10.7072	63.529	23.0252	11.6231	10.9705	15.0465	14.0389	29.4034	18.671	31.2845	10.1515	5.95329	16.6311	25.8548	8.75923	25.6608	7.81253	42.4281	18.0016	17.3408	13.8251	10.4183
292	146.018	6.08409	29.015	20.4781	13.6606	18.1868	24.3602	11.7195	6.25121	17.509	10.9788	20.5296	35.3251	15.8867	23.4975	14.5059	8.43357	4.51497	20.3046	24.5979	16.9707	9.84277	10.8417	36.9601	13.773	41.764	19.4835	10.7555	54.509	23.7822	10.7613	7.93411	15.4975	14.1358	23.2023	18.244	31.9773	11.923	5.78371	18.4838	26.1693	9.30697	25.0887	7.82065	45.3278	17.9532	16.5599	13.3014	10.507
293	146.518	6.10493	30.5936	20.8003	12.3153	17.7276	26.0432	11.0994	6.69397	15.7293	11.2123	19.6754	35.9847	15.6211	25.374	13.7493	10.1891	5.09468	20.4175	26.5723	17.9774	7.49135	9.52062	37.6366	14.4095	41.6835	21.7787	9.84515	64.4234	21.6399	10.6566	9.1825	13.5	14.2482	25.3524	19.7502	31.253	10.2076	6.45223	19.1762	26.4593	9.85472	26.4501	8.48923	38.5062	17.4619	16.262	14.0907	8.99285
294	147.018	6.12576	30.8191	19.5358	11.5664	18.1223	24.6008	9.14229	8.54645	16.2289	12.2993	21.2863	34.4222	16.5634	22.1929	13.0885	8.91705	4.70834	19.1851	23.2468	16.9465	7.11302	10.753	36.5896	15.2069	40.3466	22.0442	9.28172	63.634	25.5057	10.8659	11.0752	11.9941	12.4844	25.6906	20.4591	28.5632	9.3455	7.4429	17.7346	24.8886	6.97944	26.9251	8.66609	42.9357	14.7961	17.3331	13.4064	9.73397
295	147.518	6.1466	31.6647	20.0432	11.7597	21.247	23.0149	8.65108	9.67371	17.0909	11.1556	19.901	33.3273	18.1175	21.4762	13.8941	9.00519	5.93249	19.0804	20.6113	15.36	8.8119	12.0741	33.6899	13.6441	41.1519	22.2617	8.54819	61.3547	25.6829	10.0123	14.458	10.3993	12.0978	26.5912	22.0936	27.0162	9.64413	8.17585	15.0852	21.5058	5.81962	27.1025	9.02851	47.8648	17.0429	18.6938	11.9163	11.9001
296	148.018	6.16744	32.317	19.3506	10.1974	22.2542	20.1561	10.3262	11.7112	15.8746	11.3571	20.5052	31.5874	18.6412	23.9967	15.392	10.2293	7.62387	18.6134	16.9147	13.322	9.89947	11.6231	35.0918	13.3704	41.2083	26.7475	10.5458	61.814	25.6668	9.40001	14.224	9.25601	10.4309	24.2489	25.4605	26.8475	10.828	9.65773	12.637	20.1453	6.13375	24.6699	11.6222	49.4755	15.9878	19.6768	11.5138	11.5055
297	148.519	6.18827	35.8687	19.8983	8.62686	23.2849	18.7224	9.64175	13.8374	14.7468	12.5169	21.7374	31.2327	18.7702	25.1806	14.0714	9.40001	11.7553	19.7572	19.3878	13.1854	10.8015	11.0669	34.5758	12.5895	40.9184	27.698	11.7297	60.1629	23.4762	10.6402	16.1089	9.73092	10.0526	21.8069	24.6472	24.8902	10.9324	10.3665	11.9922	17.6163	5.12704	24.694	14.8115	45.1667	13.0163	18.3475	11.3527	13.535
298	149.019	6.20911	37.3426	19.4714	9.5531	24.1871	18.5282	8.02277	15.2873	14.1674	13.2096	20.787	31.2972	19.3338	25.6964	13.2416	8.70726	14.8961	19.6603	19.5966	13.8616	10.5036	9.91545	36.5492	13.1611	38.5587	27.0295	10.6502	60.324	21.6561	11.1479	17.4295	10.029	11.1154	23.5476	24.7356	21.2181	10.0462	10.2701	12.2584	16.6334	5.1594	22.1655	15.6007	44.7237	12.8308	17.4779	11.095	14.3326
299	149.519	6.22994	36.5774	16.0083	8.69953	22.157	18.8355	8.46604	16.7934	13.8768	13.5317	20.2553	31.7252	17.2158	25.8089	14.1034	10.5438	13.0279	18.5088	20.91	12.823	12.1385	9.85102	35.6313	13.8941	38.9694	25.8295	10.2317	61.8459	21.495	10.0283	19.8134	10.0534	11.4777	25.6585	21.9168	21.0088	9.49047	12.3478	10.4782	20.0003	5.68268	20.6997	15.069	43.5723	11.5422	16.5115	11.9163	13.938
300	150.019	6.25078
301	150.519	6.27162
302	151.019	6.29245
303	151.519	6.31329
304	152.019	6.33412
305	152.519	6.35496
306	153.019	6.3758
307	153.519	6.39663
308	154.019	6.41747
309	154.519	6.4383
310	155.019	6.45914
311	155.519	6.47998
312	156.019	6.50081
313	156.52	6.52165
314	157.02	6.54248
315	157.52	6.56332
316	158.02	6.58416
317	158.52	6.60499
318	159.02	6.62583
319	159.52	6.64666
320	160.02	6.6675
321	160.52	6.68833
322	161.02	6.70917
323	161.52	6.73001
324	162.02	6.75084
325	162.52	6.77168
326	163.02	6.79251
327	163.52	6.81335
328	164.02	6.83419
329	164.521	6.85502
330	165.021	6.87586
331	165.521	6.89669
332	166.021	6.91753
333	166.521	6.93837
334	167.021	6.9592
335	167.521	6.98004
336	168.021	7.00087
	Rhythmic (y/n)		y	n	n	y	n	n	n	n	n	n	n	n	y	n	n	n	n	n	n	n	y	n	n	n	n	n	n	n	n	y	n	n	n	n	n	n	n	n	n	n	n	n	n	n	n	n	n
	Period		16.9			21.9									26.7								23.5									20.6
	Amplitude		0.139			0.092									0.039								0.039									0.164
	Goodness of Fit		25.859			18.463									22.956								16.493									28.585
[truncated: 196 more columns]
