# Supplementary material for: NPAS2 Compensates for Loss of CLOCK in Peripheral Circadian Oscillators
Source: PLoS Genet. 2016 Feb 19;12(2):e1005882. doi: 10.1371/journal.pgen.1005882 (PMC4760943; doi:10.1371/journal.pgen.1005882)
Supplement: S3 Dataset — (XLSX) [file pgen.1005882.s010.xlsx]

## Sheet: WT
Raw data - Wild-type
Single Dispersed Fibroblasts
Photons/min
			Experiment 1
Plane	hrs	days	Cell 1	Cell 2	Cell 3	Cell 4	Cell 5	Cell 6	Cell 7	Cell 8	Cell 9	Cell 10	Cell 11	Cell 12	Cell 13	Cell 14	Cell 15	Cell 16	Cell 17	Cell 18	Cell 19	Cell 20	Cell 21	Cell 22	Cell 23	Cell 24	Cell 25	Cell 26	Cell 27	Cell 28	Cell 29	Cell 30	Cell 31	Cell 32	Cell 33	Cell 34	Cell 35	Cell 36	Cell 37	Cell 38	Cell 39	Cell 40	Cell 41	Cell 42	Cell 43	Cell 44	Cell 45	Cell 46	Cell 47
1	0.500062	0.0208359	7.71658	2.25564	6.09741	0	2.05594	3.77999	3.22111	1.53297	3.85614	0.626407	6.79134	1.85336	1.56314	1.74273	0.6379	0.446818	4.25842	5.13768	8.28121	13.8427	17.5322	3.66362	9.93918	33.1119	0.386476	17.1156	6.0385	1.81313	9.28691	9.37742	0.979838	4.46818	1.4324	10.7854	2.00565	1.01001	2.50275	1.70394	8.8832	13.8111	7.56573	8.8444	4.14635	3.60328	1.05024	15.1889	26.9211
2	1.00012	0.0416719	6.38906	1.8433	7.26402	0.668071	2.47833	4.61472	2.99986	2.80015	6.06867	0.374982	8.63177	2.27575	2.14645	1.87347	0.879268	0.778698	5.42503	6.90772	7.82865	13.4505	16.9288	2.52718	9.71793	31.5631	1.77434	18.1313	7.19506	1.45108	10.3228	9.55845	1.39217	6.84163	1.54303	11.781	1.96542	1.73411	3.8705	1.18098	6.43935	13.5195	8.57143	9.27685	6.67066	5.64484	1.69388	16.8483	26.378
3	1.50019	0.0625078	4.97103	2.31598	9.30559	1.6436	2.51856	5.24831	3.38202	3.38346	7.73814	1.44102	11.679	3.53288	2.70964	2.01427	0.476989	1.69388	6.96375	10.6489	8.96509	13.7924	17.0696	1.8433	11.1158	33.0013	3.31306	21.7518	10.0613	1.26	12.7767	8.00967	1.44246	9.31565	2.3677	13.8729	2.83032	1.83468	6.76692	1.82463	7.25396	12.554	14.5352	9.59868	11.9506	9.03405	2.15651	20.1973	26.6798
4	2.00025	0.0833437	5.28279	2.49701	12.7652	3.03146	2.26713	5.72099	3.65356	4.17796	8.71366	1.83325	11.3472	5.19228	4.49978	2.44672	0.245678	1.58326	9.87022	16.2004	12.133	13.883	18.9301	1.69245	11.2667	38.2913	3.53431	22.4156	12.5554	3.48259	13.2293	8.07002	1.38212	13.0669	2.7901	13.5812	3.46391	2.13639	9.37168	3.20243	8.62171	12.0411	17.844	9.52828	12.7652	13.258	2.59901	23.3653	26.4686
5	2.50031	0.10418	4.52852	1.60193	13.1775	3.87625	1.77434	6.36464	4.7196	6.27987	12.2236	0.495666	12.9965	7.68641	4.32882	3.201	0.778698	0.979838	12.0626	18.8554	12.2839	12.9577	23.0334	1.95393	11.6891	42.1934	4.31876	22.8078	11.8414	3.62339	13.4706	8.79412	1.70394	17.4417	3.69523	13.883	3.7958	2.3677	13.666	4.55007	11.146	12.2523	20.5996	10.8055	12.9362	16.9489	2.17662	26.5332	27.4139
6	3.00037	0.125016	4.56875	1.7729	14.666	4.57018	2.46827	7.11891	5.8661	6.88329	14.2953	1.49131	15.8225	11.1661	3.66505	4.82017	1.55309	1.19103	12.6661	23.7129	15.663	11.2983	22.5406	1.90364	12.5339	43.8327	5.39486	21.0981	11.1273	3.80442	13.4404	8.61309	0.929553	19.6039	5.42503	17.0811	3.2326	2.23696	19.4387	5.13337	10.5527	11.4075	21.5751	11.1072	14.0223	20.7907	2.32747	26.2416	26.9312
7	3.50044	0.145852	5.13194	4.26704	14.8168	6.1089	3.36334	7.10885	6.64049	8.59298	14.3657	2.41655	18.1457	13.8715	2.96107	7.33442	2.00565	1.15081	11.6	22.1742	16.3369	10.4234	24.0894	2.06456	11.5684	44.235	4.24836	18.9459	8.42201	3.48259	11.0569	10.6949	1.55309	19.5335	6.31004	17.9359	2.54873	2.75993	21.1987	5.60605	9.42627	10.5527	19.6341	10.1015	15.8225	26.6539	3.59466	28.9871	25.3522
8	4.0005	0.166687	4.96097	3.35185	13.6502	4.29864	4.21819	6.99823	6.69077	9.37742	14.064	2.90934	20.9415	18.2463	2.31742	9.75815	1.69388	0.597673	10.896	21.9429	16.3369	10.4736	26.9858	2.13496	9.72798	44.1243	4.3087	16.7334	5.596	3.73402	9.10589	11.248	2.21685	20.5392	6.3201	17.3124	3.07169	3.34323	23.2906	7.43643	8.45074	8.55131	19.6039	8.53264	18.1356	30.6063	5.15349	29.0475	25.9154
9	4.50056	0.187523	4.36761	3.38202	11.679	3.63488	5.51554	7.32005	7.69647	9.32714	15.2205	3.18088	21.6053	17.9848	1.95537	10.8443	2.13639	0.758584	10.6446	19.3482	14.8786	7.94933	29.5302	2.15507	7.71658	46.6889	5.0328	15.607	4.47967	5.16211	7.17494	12.4951	3.42369	20.4186	7.16489	17.956	2.58896	3.21249	27.8564	9.45788	7.63613	6.82151	15.8627	7.05426	18.9704	30.6968	6.89335	28.444	25.3522
10	5.00062	0.208359	3.75413	3.09037	10.3415	4.19807	5.75691	7.6117	7.33442	8.09013	15.824	2.51712	23.2647	18.1759	2.63924	11.4578	3.38346	0.788755	9.01537	18.3023	13.8729	6.00833	25.2861	2.55735	7.7367	47.2219	4.84172	12.2178	3.42369	5.92644	5.95805	12.5957	3.49409	20.7605	9.44782	19.6054	2.4381	3.06163	31.7585	9.76965	6.12758	5.91638	13.1675	5.16355	17.4719	30.4353	5.09315	27.7803	25.7445
11	5.50069	0.229195	3.87481	4.01561	10.0599	4.46961	6.4609	8.28552	8.27978	8.22087	17.8856	3.16077	22.3998	18.7893	3.77568	10.8845	3.90642	1.55309	7.61745	19.0767	13.2192	6.05862	22.9127	3.9955	6.20804	46.538	5.79714	10.9808	3.11192	6.62037	5.23394	12.9678	3.56448	21.2533	11.248	19.8769	2.08611	2.23696	35.0271	11.5095	5.09171	4.58886	12.0109	5.58594	17.8741	30.0934	5.44514	27.559	27.2329
12	6.00075	0.250031	3.79436	4.12624	8.85302	5.00263	7.56717	9.92481	7.11317	9.24668	19.5652	2.45678	22.7618	19.1816	4.18802	9.42627	4.42939	2.07605	6.89335	18.081	12.5655	5.84742	21.3036	5.60462	6.15775	44.4864	7.49677	8.55706	1.61343	7.47522	4.3791	12.3945	4.02711	19.081	11.8917	19.6557	1.99559	3.15215	33.4783	13.2997	3.96533	3.62339	10.4621	5.37474	18.7994	29.3793	5.85748	26.6841	25.2718
13	6.50081	0.270867	3.23117	4.54863	6.97237	4.15785	7.3258	11.0713	7.17351	7.67779	19.8166	2.45678	21.8969	17.6328	5.43508	9.01394	4.79144	1.48269	6.83301	17.0854	10.0915	5.16355	20.5895	7.20368	5.97673	44.5668	7.9795	5.98247	1.48269	7.41487	3.87625	11.7106	4.21819	18.8094	12.9678	20.1384	2.51856	4.5199	30.9339	12.827	2.93951	3.50271	8.47086	4.36904	21.2633	26.8651	4.70092	26.2516	24.2057
14	7.00087	0.291703	3.38202	4.47823	6.58014	4.6607	6.89335	12.258	7.17351	8.38178	18.6701	3.43231	21.555	17.311	4.98252	8.03841	4.78138	1.53297	6.29999	15.9188	8.9148	4.38916	18.5882	6.52986	6.26838	43.5812	7.44648	5.66065	2.08611	7.85738	3.19238	11.419	5.61611	18.9201	12.3744	19.5149	2.62918	5.16355	28.9526	13.6315	1.65222	3.05014	7.71658	2.73981	21.2432	25.8594	4.88195	27.1366	22.3955
15	7.50094	0.312539	3.23117	4.51846	5.09171	4.47967	7.77836	14.0582	7.27408	8.49241	16.1056	4.05584	17.0595	17.7535	5.1032	7.09305	4.33887	1.69388	4.50984	16.6831	9.15617	3.62483	16.6472	8.58149	6.18792	44.7277	7.28557	4.8058	1.99559	8.83291	2.62918	11.0469	6.1793	18.0552	12.7968	18.1471	2.80015	5.40491	28.0576	14.1042	1.82319	2.47689	6.88185	2.02577	22.0981	25.8795	4.62047	25.4169	19.2778
16	8.001	0.333375	4.38772	4.26704	4.77994	5.57588	6.87323	16.8541	8.29989	8.63321	14.5266	3.86476	15.3197	17.1098	5.39486	7.5255	4.64058	1.91514	4.50984	17.1558	9.36737	3.84608	16.4461	11.2566	5.91638	45.0797	6.50113	4.06159	1.26143	9.33576	1.87491	10.1216	6.0385	19.2821	13.3198	14.4864	3.12198	6.3201	24.779	12.4347	1.9137	1.34045	7.07294	1.30166	23.3552	24.733	5.33451	29.2989	17.9603
17	8.50106	0.354211	3.89493	4.79	4.92074	4.67075	5.93793	21.6412	9.35587	9.50817	15.4016	4.1363	15.9633	18.0853	6.42067	5.13194	4.99258	2.51856	4.07739	18.081	7.77836	3.17226	13.5698	11.9707	5.94655	43.9433	6.09885	5.18797	1.20109	11.4176	1.05024	10.2524	7.30568	17.9244	15.5323	13.189	3.86619	6.74249	23.3006	9.90039	1.52148	1.90364	6.72094	1.68383	23.2144	21.5449	6.23964	27.1467	17.7089
18	9.00112	0.375047	3.84464	4.97103	3.87481	4.38916	5.25406	25.6037	7.86744	10.0512	14.3556	3.86476	15.6314	19.0408	7.01403	3.84464	6.04856	2.5789	3.32312	17.196	7.0442	2.30736	11.1963	13.9318	6.12758	42.9879	4.80149	4.95666	1.362	15.1789	1.4324	10.1317	8.05996	17.2305	16.2765	12.485	5.12332	6.65198	20.2031	8.90475	0.465495	2.18524	5.53422	1.05024	23.4658	16.969	7.19506	23.5362	12.5396
19	9.50119	0.395883	3.46248	4.6492	3.24122	4.87189	4.13773	27.3636	7.22379	11.0972	14.6272	2.87917	15.0079	18.7089	6.66204	4.08601	6.40056	2.88061	2.34759	17.8598	6.68215	1.28155	9.91907	15.8426	7.19362	39.3975	5.23394	4.42364	0.859154	19.4229	1.32178	9.74953	8.53264	15.2694	14.5065	10.9765	6.19942	6.55141	19.7002	8.39184	0.787319	1.37062	5.23251	1.5732	23.8882	16.255	9.08577	22.7618	10.2667
20	10.0012	0.416719	3.53288	5.56439	2.9898	6.29999	3.74551	30.069	7.7367	11.2279	12.9376	2.7786	13.5094	18.3871	6.20947	4.77994	6.68215	3.96676	2.99124	19.5594	6.80284	1.65366	8.35017	17.5724	7.08299	37.6175	3.81591	3.38777	1.26143	25.7488	0.547388	10.2926	8.58292	12.4635	12.7566	8.57287	6.59164	6.96375	17.367	7.73814	0.877832	0.385039	4.40783	0.768641	23.2647	15.1185	10.001	21.4142	9.5527
21	10.5013	0.437555	3.69379	4.92074	2.39644	6.98386	3.28289	29.1135	6.731	10.7049	10.7351	2.87917	12.1417	20.499	5.596	3.42225	6.38044	4.7311	2.92084	19.6298	6.3201	3.26277	7.65624	19.091	7.6663	33.484	2.83032	1.67808	1.93525	28.6452	0.748527	9.61879	9.36737	10.9952	11.9621	9.09583	8.05996	8.25104	16.3512	7.29563	1.02869	0.1135	3.0602	0.859154	21.0019	15.4202	11.7609	17.9244	7.94359
22	11.0014	0.458391	4.26704	5.36325	2.58752	6.45084	3.15215	31.8993	6.31866	10.4535	8.13036	2.18524	9.79838	19.3425	5.85748	2.52718	7.49677	5.20377	2.82027	21.0478	5.18366	3.303	6.29855	23.4759	7.64619	29.8233	2.48839	1.40654	1.5028	27.6596	1.66371	9.11594	9.17628	9.6777	11.9721	9.94062	9.74953	9.28691	14.2694	6.57152	0.938173	0.254298	2.54729	1.56314	18.9603	14.5956	14.8987	16.1745	7.35022
23	11.5014	0.479226	3.68373	4.28715	1.71256	6.80284	3.86619	33.9208	5.37331	8.55275	7.537	2.43666	6.84163	18.7189	5.41497	2.15507	7.44648	4.70092	1.86485	19.2074	4.96241	3.303	5.22245	24.9442	8.05852	28.888	2.03582	1.85911	0.808869	25.7789	0.466932	7.69791	7.61745	7.26402	11.9721	9.46794	11.238	8.43207	12.5296	5.15349	0.556008	0.918059	1.72262	0.50716	16.8282	13.6301	17.6141	15.7219	5.40922
24	12.0015	0.500062	4.73972	3.43231	1.80307	6.88329	3.96676	30.5115	4.96097	7.24534	6.77266	2.31598	7.02265	16.959	5.26412	0.988458	7.2554	4.79144	1.04018	16.2808	5.28423	3.04152	4.79	24.7431	6.0773	24.6439	2.32747	2.00996	1.33183	23.9285	0.497103	7.47665	6.71232	6.09741	13.6718	10.2323	14.1444	8.67344	12.4893	3.56448	0.525837	1.21977	0.787319	0.346248	16.1343	12.1819	17.4632	14.7866	5.21814
25	12.5016	0.520898	4.89057	3.23117	1.87347	5.29429	3.84608	29.7673	4.17652	5.18366	4.77132	2.69815	6.40918	15.8326	5.42503	0.706863	6.3905	5.57588	1.20109	12.4692	4.67075	2.52861	3.58316	26.855	5.47388	21.9487	2.68953	1.32609	2.40793	22.792	1.39217	6.64192	4.81155	5.34313	12.2537	8.56281	14.0238	7.56717	12.0066	2.46827	1.15943	0.827547	1.27005	0.587616	13.268	9.62741	15.9748	12.6646	5.18797
26	13.0016	0.541734	3.82453	2.66798	0.566065	3.56448	2.92084	31.668	3.05014	4.42939	3.25272	1.80307	4.77994	14.2637	5.19372	0.968344	5.84742	6.0385	2.40793	9.96504	4.32882	2.18668	2.66798	26.0806	6.24826	21.9084	2.15651	1.17523	2.4381	22.1283	0.869211	5.57588	4.55007	4.00556	10.011	9.3372	13.7623	6.81289	10.1762	2.18668	1.39074	1.06891	1.55165	0.436761	9.78832	8.26972	13.4606	9.38604	3.01566
27	13.5017	0.56257	3.36191	2.92946	0	3.34323	3.29295	28.49	2.09473	2.01571	2.60907	1.58182	3.94521	13.0468	4.95235	1.1896	5.02275	6.58158	1.34189	8.9694	3.63488	2.65936	3.00991	24.2503	6.92208	22.5521	1.6436	0.10919	1.8548	19.5235	0.346248	3.96676	3.47397	2.94957	8.59298	7.78842	13.8327	6.78272	9.24094	2.14645	0.676692	1.92376	1.71256	0.849097	7.49533	6.47957	11.1475	7.62607	1.85911
28	14.0017	0.583406	3.47253	2.74843	0.857718	3.63488	2.66941	26.0864	2.28581	0.949667	2.38782	2.07461	2.50706	12.7451	4.34893	1.66228	4.01705	5.83736	1.90508	7.56142	3.32312	2.14645	1.96399	24.8436	5.02131	21.0536	1.10052	0.742781	1.48269	18.6083	0.416647	3.54437	2.62918	2.42661	6.25976	5.58594	12.6158	5.9681	8.23524	1.90508	0.827547	1.36057	1.8433	0.124994	6.8718	6.4494	8.31138	6.99248	1.87922
29	14.5018	0.604242	3.56305	2.65792	0.304583	2.30736	2.67947	24.6382	2.08467	1.21115	1.72406	2.95963	1.99416	11.9305	4.10756	0.94823	3.69523	5.07303	1.86485	6.57583	2.7197	3.26277	2.07461	22.5104	4.99114	19.0522	0.959724	1.44677	0.446818	17.4618	0.547388	2.72975	2.26713	1.62205	5.95805	4.17796	11.1977	5.9681	6.52555	1.87491	0.877832	1.1192	1.94387	0.175279	4.44806	6.11752	6.58158	5.45376	1.4166
30	15.0019	0.625078	3.55299	3.22111	0.123557	2.28725	2.45822	20.5651	2.22547	0.788755	1.06029	2.41655	1.82319	10.2509	3.42369	0	2.96107	4.72104	1.48269	6.47526	2.05594	4.4495	0.656578	22.7116	4.45812	16.1257	0	3.1464	0	18.3368	0.587616	1.76428	1.51286	1.05886	5.55577	1.89502	9.68919	6.31004	5.69082	1.48269	0.41521	0.395096	1.40079	0.909439	2.72832	6.31866	5.26412	4.66932	0.893635
31	15.5019	0.645914	3.39208	3.18088	0.425267	0.849097	2.25708	18.604	1.85336	0.959724	1.06029	2.09473	1.1896	8.30995	2.48839	0.284469	2.2973	4.21819	1.75423	5.47962	2.58896	5.09315	0.626407	21.0723	3.34179	13.9534	0	4.04147	0.828983	18.5982	0.446818	0.949667	0.919496	1.61199	3.61477	1.08041	9.49811	6.16924	4.50409	1.89502	0.385039	0	1.10914	0.597673	2.31598	5.6549	3.64494	3.23117	0.742781
32	16.002	0.66675	2.44672	2.35621	0.344811	0.93961	2.25708	16.7535	1.59188	0.426704	0.989895	2.55735	1.3304	7.12322	1.39217	0	1.59331	3.05158	2.15651	4.88626	1.18098	6.22959	0.757148	19.2318	2.9898	10.9966	0	5.57014	1.362	19.3224	0.0847661	0.678128	0.899382	0.364925	2.7901	0.587616	9.95067	5.32446	2.03008	1.89502	0.51578	0.153728	1.17954	0.255735	1.69245	5.37331	3.17226	1.51142	1.84905
33	16.5021	0.687586	2.61769	1.87347	0	1.11058	2.12633	12.4592	1.82319	0.376419	0.587616	2.18524	0.797376	5.60462	1.67377	0	1.5028	2.61913	1.94531	1.60768	0.989895	7.50682	0.193956	16.9087	2.27575	9.43777	0	6.80715	0.969781	18.4675	0	0.396533	0.849097	0	2.00565	1.15081	10.2323	5.18366	1.73842	1.97548	0.556008	0.918059	0.998515	0.114937	2.22547	5.82587	3.655	0.767205	2.26139
34	17.0021	0.708422	3.23117	1.40079	1.46114	0.678128	1.58326	10.3271	2.1249	0.658014	0	1.61199	0.706863	4.40783	1.45252	0	1.24132	1.72406	1.32178	0.984148	1.21115	6.82295	0.41521	15.8527	1.96399	7.45654	0	7.80279	0.678128	17.4618	0.215507	0.718356	0.537331	0	1.38212	0.466932	10.4234	5.13337	1.93956	1.53297	0.576122	1.03874	0.988458	0.0344811	1.22983	5.49399	2.6493	0.636464	2.24127
35	17.5022	0.729258	3.66362	1.02869	0.566065	0.30602	1.97548	9.22082	2.76855	1.28155	0.295963	1.05886	1.31028	3.0602	1.49274	0	1.09047	1.89502	0.758584	1.35626	1.23126	8.65332	0.364925	15.9533	2.59758	5.07303	0.808869	7.64188	0.617787	14.324	0	0.094823	0	0	1.17092	0.567502	10.9865	5.25406	1.24563	0.989895	0	1.94387	1.15943	0.20545	0.807433	4.46818	2.32747	0.606293	2.29156
36	18.0022	0.750094	3.53288	0.757148	0	0.316077	2.46827	9.89464	2.38638	0.758584	0.497103	1.28011	0.686749	2.88923	1.4324	0	0.0143671	2.46827	1.55309	0.752838	0.758584	9.71936	0.0129304	13.087	2.21541	4.61041	0.587616	8.56712	0.999952	11.2064	0.225564	0	0.155165	0	0.73847	0.668071	11.8112	6.57152	1.51717	0.326134	0.0732724	1.90364	0.455438	0.60773	0.334754	2.849	2.54873	0.998515	2.68378
37	18.5023	0.77093	4.16647	0	0.143671	0.155165	2.61913	7.92347	2.0545	0.698242	0	1.20971	0	1.3304	1.24132	0	0.316077	2.28725	2.02577	0	1.16086	9.27685	0.626407	11.1259	1.76285	5.90776	0.165222	9.79407	1.09047	8.19932	1.16086	0	0.356305	0	0.587616	0.316077	9.98084	3.88631	0.340501	0.255735	0.224127	2.00421	0.324697	0.597673	0	2.28581	2.21685	0.566065	1.95968
38	19.0024	0.791765	6.14769	0	0.183899	0	0.899382	6.86749	1.02869	0.909439	0.0545951	0.576122	0.847661	1.96399	1.38212	0.374982	0.627843	0.969781	1.5028	0.340501	1.47263	7.36603	0.837604	8.96365	1.73268	5.57588	0	10.4176	1.32178	6.39912	0.30602	0.929553	0	0	0.0143671	0.547388	7.81859	3.55443	0	0.456875	1.00857	2.74843	0	0.10488	0.576122	1.9841	1.61343	0.797376	3.0056
39	19.5024	0.812601	6.92208	0	0.385039	0	0.627843	5.86179	1.26	0.0143671	0	0.0229874	0	1.29017	0.255735	0.435324	0.728413	0.476989	1.21115	0.692496	0.728413	7.31574	0.737034	7.3847	2.72832	5.21383	0	11.5239	1.12064	6.18792	0.919496	0.527274	0.476989	0	0.285906	0.497103	7.68785	3.3734	0.300273	0.487046	1.72262	3.17083	0	0.376419	0.737034	1.46114	1.13069	1.22983	1.84905
40	20.0025	0.833437	6.48963	0	0	0.124994	0.597673	5.73105	1.96399	0.366362	0	0.193956	0	0.938173	0.00431014	0	0.698242	0.175279	1.33183	1.81888	0.658014	7.9795	0.425267	4.9308	3.88487	4.77132	0.275849	10.7897	1.2916	4.67937	0.979838	0.93961	0.185336	0.0933863	0	0.376419	8.22087	2.95101	0.652268	0.336191	2.23553	4.0659	0.51578	0.225564	0.294526	0.41521	0.698242	1.17954	1.07466
41	20.5026	0.854273	7.3847	0	0.545951	0.597673	0.627843	5.20808	2.06456	0.235621	0	0.787319	0.274412	2.1249	0	0	0.386476	0.466932	1.49274	0.420957	0.929553	7.9795	0.988458	3.91504	4.2067	4.34893	0.376419	12.0569	0.808869	3.9955	0.959724	1.32178	0.10488	0.777262	0	0.225564	6.99392	2.10622	1.30597	0.577559	2.28581	4.40783	0.234184	0.145108	0.254298	0.81749	0.0244241	0.535894	2.83463
42	21.0026	0.875109	7.34448	0.586179	0.686749	0.155165	0.265792	5.0874	1.95393	0.10488	0.145108	0.706863	0.41521	1.06891	0.135051	0	0.185336	1.14075	1.42235	0.129304	0.547388	7.64762	1.40079	2.75849	3.77424	4.17796	0.316077	14.5108	0.83904	2.41655	1.44246	1.35195	0.899382	0.867775	0.0847661	0	6.04856	1.31172	0.441071	0.215507	2.48695	6.54997	0.294526	0.788755	0	0.535894	0	0.737034	2.79441
43	21.5027	0.895945	7.5255	0.324697	1.1896	0.386476	0.416647	5.1578	1.53154	0	0	0.21407	0.0732724	0.706863	0.295963	0	0	0	0.979838	0.772951	0.617787	9.01537	2.09473	2.09473	4.2067	3.28289	0.215507	17.2765	0.476989	1.95393	1.75423	0.567502	0.979838	0.425267	0	0.00431014	5.27417	1.58326	0.632154	0.255735	2.51712	6.97237	0	0.517217	0	0.807433	0.728413	0.918059	1.90939
44	22.0027	0.916781	7.61601	0.294526	1.62205	0.366362	1.23126	5.70088	0.938173	0.0545951	0	0.133614	0	0.294526	0.517217	0	0	0	0.295963	1.44677	1.11058	10.3831	3.201	2.32604	4.45812	3.5846	0.889325	20.1327	0.0646521	1.73268	1.63354	0.527274	0.497103	0.676692	0	0.567502	4.46961	2.17662	1.08472	0.135051	3.38202	7.05282	0	0.577559	0.374982	1.54159	0.295963	1.9841	2.48264
45	22.5028	0.937617	8.08869	0.465495	1.43097	0	1.39217	4.99689	0.696806	0.20545	0	0.81749	0	0	0.456875	0.475552	0	0.195393	0.758584	2.25133	1.06029	11.7207	4.55869	2.38638	4.65926	3.28289	1.34189	24.7388	0	1.75279	1.46257	0.487046	0.446818	2.03439	0	1.17092	4.87189	2.39787	0.863464	0.316077	5.57445	7.29419	0	0.849097	0.837604	1.02869	0.376419	2.38638	4.69518
46	23.0029	0.958453	8.28983	0	2.25564	0.135051	1.11058	4.14204	0.143671	0.567502	0	0.425267	0	0	0.476989	0	0.00431014	0	1.26143	2.61338	1.65366	11.4894	7.76687	1.53154	6.0069	2.58896	0.909439	25.7243	0	2.06456	2.08611	1.09047	0.828983	2.46684	0	2.23696	4.61041	2.07605	0.571812	0.215507	6.5198	7.51544	0.395096	0.93961	1.59188	1.65222	0.547388	3.03003	6.57583
47	23.5029	0.979289	8.01829	0	3.26134	0.0847661	1.05024	4.39347	1.02869	1.05024	0.597673	0.495666	0.0330444	0.425267	0	0.374982	0.00431014	1.362	1.79445	2.60332	1.77434	12.0023	10.6834	0.757148	6.48963	2.54873	1.31172	26.7401	0	1.87347	2.99124	0.567502	0.537331	3.16077	0	1.82463	4.11762	1.49274	0.390786	0.235621	8.22949	7.98812	1.36057	0.999952	0.857718	0.958287	0.678128	3.11048	9.56276
48	24.003	1.00012	7.8071	0.00287343	4.12624	0.446818	0.688185	5.04717	0.405153	0.678128	0.788755	0	0	0.274412	0	0.304583	0	0.798812	2.16656	3.99119	3.655	11.6905	13.2178	0.71692	6.38906	2.42804	1.75423	28.0676	0	1.43097	3.26277	0.728413	0.849097	4.73972	0.165222	2.07605	3.7254	1.01001	0.229874	1.16086	8.96365	9.36593	1.00857	1.67377	0.234184	1.14937	1.65366	5.17217	12.7106
49	24.5031	1.02096	8.33006	0	5.41353	0.517217	0.818926	4.88626	0.143671	0.698242	2.2269	0.0229874	0.0431014	1.13931	0	0.847661	0.808869	0.557445	2.25708	3.16652	3.35329	11.9922	14.4849	0.234184	6.93214	1.33183	1.39217	29.3549	0	1.89359	3.28289	1.40223	1.01001	6.30861	0	3.69523	2.45822	0.577559	1.04449	0.336191	8.58149	9.62741	2.16513	3.00129	1.71256	1.47119	1.59331	8.79268	15.9288
50	25.0031	1.0418	7.96801	0	6.0773	0.255735	1.5732	3.96102	0.566065	1.03012	2.24702	0.133614	0	1.12926	0	1.94387	0	0.386476	2.30736	3.38777	3.303	12.1431	15.9231	0.747091	7.28413	1.11058	2.03582	30.3204	0.446818	2.08467	3.92654	1.24132	0.517217	7.13328	0.114937	3.85614	1.80451	0.225564	1.23557	0	9.37599	9.31565	1.8433	3.40357	1.03874	2.13496	1.79445	11.2365	18.7649
51	25.5032	1.06263	8.21943	0	6.04712	0.255735	2.04588	4.23256	1.55165	1.89502	2.80015	0.475552	0.00287343	0.998515	0.6379	2.10478	0.376419	0	3.1622	5.90202	4.83167	11.238	14.0123	0.123557	6.8014	1.88497	3.06163	31.2758	1.19103	1.72262	7.06432	1.24132	0.728413	8.8128	0.316077	3.92654	1.63354	0.859154	2.08036	0.426704	11.6388	8.50103	1.7025	3.76562	1.48125	2.0545	2.99124	15.1085	23.2
52	26.0032	1.08347	8.26972	0.0129304	6.57009	0.73847	2.01571	5.35894	1.64216	2.04588	3.53431	0.978401	0.938173	1.40079	0.30602	3.17083	0.316077	0.225564	4.5199	7.97376	5.54571	10.0311	14.4648	0.193956	6.17787	2.54873	4.77132	32.9855	1.2916	1.20971	7.43643	2.24702	0.567502	10.8544	1.03012	5.76697	1.34189	1.02007	5.18797	1.61343	9.4665	9.56707	2.04444	4.14779	2.54729	3.17083	4.25842	16.2248	27.0318
53	26.5033	1.1043	7.34448	1.03874	7.15339	0.93961	1.9252	4.88626	2.24558	1.66371	3.98688	1.26	1.19966	1.36057	0.627843	4.77994	0.346248	0.849097	4.93224	11.7753	6.71232	10.5239	17.2908	0.726977	7.96801	3.22255	7.42637	32.4223	1.10052	1.34045	7.82865	2.81021	1.14075	12.1417	1.60337	6.26981	0.859154	0.869211	7.55136	1.34189	9.26536	9.47656	1.94387	4.33887	2.37632	3.43231	5.54571	20.4387	28.1481
54	27.0034	1.12514	7.11317	0.767205	7.28413	1.14075	3.19238	5.63048	3.53288	2.6493	4.82161	1.3304	0.737034	1.9841	1.37206	5.73536	0.849097	0.73847	4.47967	14.5209	7.52694	10.3731	18.1658	1.57176	8.42057	3.74551	10.7552	32.8749	1.7844	1.0488	6.9738	2.60907	1.54303	13.3384	1.59331	8.02979	1.26143	0.929553	9.88458	0.859154	9.89895	8.02835	2.95963	5.72674	1.28011	2.89929	7.14477	23.0032	28.8118
55	27.5034	1.14598	6.01695	0.928116	6.72094	1.14075	4.34893	7.20942	3.58316	2.75993	3.19238	1.74273	1.1896	4.74977	1.5732	8.29989	0.487046	0.718356	4.96241	15.9288	8.13036	9.72942	18.0853	2.66798	8.672	5.83736	13.0281	34.2426	2.49844	0.71692	6.87323	3.35329	2.25708	12.8456	1.38212	13.0583	0.336191	1.14075	14.3298	1.01001	9.83861	8.25966	3.94521	6.41061	1.46114	2.93951	8.15047	23.8581	30.4914
56	28.0035	1.16681	5.36325	1.12926	5.50405	1.25138	4.71098	7.73239	4.42795	2.53867	3.63488	2.40649	1.35051	7.33442	0.93961	9.94924	1.44246	1.5732	6.94363	20.5551	8.90475	9.55845	17.8037	3.32168	9.75815	7.9091	13.7321	36.0227	2.99124	1.53154	5.72674	4.63053	1.88497	13.4189	1.6436	16.4978	0	0.386476	17.2463	1.06029	9.01394	8.09875	5.73536	6.34021	1.51142	2.41655	8.67344	24.3609	31.7686
57	28.5036	1.18765	5.60462	0.998515	5.25262	2.09616	5.35463	10.1863	3.87481	2.76998	4.47967	3.201	1.69245	7.11317	1.77434	10.2208	1.77434	1.38212	7.15483	21.9932	10.192	9.64896	20.499	4.65926	11.8601	9.42771	14.5165	33.2369	2.89067	2.13496	5.86754	5.89771	2.28725	14.1329	3.46391	17.1716	0.527274	0.818926	17.9805	1.65366	9.23519	6.83157	6.68071	7.22523	2.21541	2.78866	8.70361	24.8939	31.2155
58	29.0036	1.20848	5.12188	1.55165	5.33308	3.47397	7.36603	11.3529	3.77424	2.97112	5.16355	4.34749	2.36627	7.3143	3.4438	9.85872	1.39217	0.849097	7.47665	24.4471	11.8012	8.90475	19.7749	4.70954	13.6402	12.123	13.6315	31.4971	1.91514	1.72262	5.86754	5.94799	3.35329	15.7018	3.67511	16.6989	0.547388	1.54303	19.4689	2.7197	8.56137	5.68507	7.90767	8.92486	3.32168	3.60328	10.2624	24.21	29.4655
59	29.5037	1.22932	5.67502	1.13931	5.04143	3.54437	7.91916	14.0281	4.54863	3.17226	6.05862	4.09607	2.92946	10.3917	3.48403	8.96365	1.82463	1.58326	7.81859	26.6798	11.7006	6.14913	19.7749	6.32872	13.268	14.8685	12.3945	29.7471	2.17662	1.97404	5.55577	5.79714	3.38346	15.9935	3.82597	16.8498	0.758584	2.30736	19.8712	3.01135	10.2409	6.46952	8.90331	10.4133	5.13194	4.23687	12.5957	22.1283	26.2574
60	30.0037	1.25016	5.71524	0.988458	6.23821	5.25406	8.29127	17.7089	6.23821	4.21819	7.34591	3.69379	3.42225	12.5641	4.78138	10.965	1.74417	1.54303	7.23529	26.7803	12.0224	5.62617	19.0508	7.64619	12.2925	20.1183	12.5253	28.9828	2.74987	2.85906	4.50984	6.09885	4.11762	15.8326	5.43508	18.9215	1.04018	1.86485	19.3985	2.7197	9.56707	6.34883	9.41622	10.7452	5.46382	4.8604	12.7666	21.193	22.6771
61	30.5038	1.27099	5.94655	1.69245	4.73972	6.22959	10.3731	20.7059	7.65624	5.75691	7.96945	4.6492	3.30157	12.9864	6.29999	11.7696	1.27149	1.2916	6.73244	25.9858	12.5655	6.29999	20.1571	9.01394	14.0525	25.1669	13.5611	27.0619	2.28725	3.46248	3.27283	7.22523	5.58594	14.7665	4.92218	21.2849	1.16086	1.86485	17.5681	3.70528	9.43633	6.27843	9.76821	11.4793	6.04712	6.49969	13.893	22.4501	19.2175
62	31.0039	1.29183	5.70519	2.02433	4.66932	8.22087	9.74953	24.7388	7.51544	8.68349	10.3932	5.45376	4.42795	13.7709	7.89905	11.327	1.40223	1.31172	7.89905	23.2503	11.5397	4.88195	17.5523	11.679	14.847	27.8622	12.1129	26.1669	2.20679	3.29151	3.26277	6.9738	6.96375	15.5812	5.07303	23.5779	1.28155	2.63924	18.1414	4.27853	9.40616	5.60462	10.4621	10.9564	7.63613	7.35453	16.1156	21.022	16.4216
63	31.5039	1.31266	5.11182	3.01997	5.46382	8.70361	8.39184	28.7616	9.34582	10.1418	12.1833	6.34883	5.06154	16.5366	8.79412	10.7236	1.2916	2.19673	5.68651	20.8165	10.4435	4.01705	15.1085	15.018	15.8627	27.4398	11.7106	26.4585	2.76998	3.52282	3.14209	6.75255	6.36033	14.857	5.53565	25.3178	1.28155	3.63488	20.0723	5.14343	8.8128	5.53422	11.3472	10.4334	10.2208	8.59154	18.2276	18.1256	14.2292
64	32.004	1.3335	4.96097	4.35755	4.04578	10.7049	7.60739	34.7957	10.7236	10.715	14.1042	7.20368	4.61903	17.4015	8.78406	10.6935	1.63354	2.17662	5.05292	17.9805	8.89469	4.17796	13.7608	19.0005	16.4159	28.6466	10.8457	26.1367	1.45252	6.61032	2.26713	7.14477	7.96945	12.6043	6.63187	24.7344	1.24132	4.61041	20.022	4.75121	9.06422	4.56875	10.4722	9.39754	12.554	9.27542	17.7147	16.5667	13.304
65	32.5041	1.35434	4.76989	6.5198	3.75413	12.3141	8.1907	39.8645	11.1561	11.7106	15.4016	8.56137	4.19664	16.8081	11.1374	9.73804	2.42804	2.27719	6.49107	15.0237	7.55711	4.15785	12.3529	21.7159	17.0796	31.2413	9.55845	21.7921	1.72406	9.93918	2.37776	7.98956	8.13036	11.2868	7.86888	21.6972	1.27149	6.50113	19.66	4.34893	7.75681	3.96533	9.36593	9.25674	13.7508	10.6532	16.3871	13.3988	12.0267
66	33.0041	1.37517	4.14635	8.10881	4.23687	11.8615	7.52694	41.7854	10.9549	11.4291	16.005	9.08434	4.49835	17.854	12.0224	8.96365	3.07169	2.75993	6.05862	14.4806	5.84742	4.35899	11.4176	25.7991	16.8886	32.8504	9.49811	19.4086	2.23696	12.4836	1.75423	9.49811	7.49677	9.62741	7.48671	19.364	1.44246	7.06432	18.3526	5.74685	5.76553	3.70385	9.64753	9.24668	15.4906	13.6904	14.9591	8.71223	11.7451
67	33.5042	1.39601	3.77424	9.54696	3.59322	12.5454	6.27987	44.8729	11.5785	12.7465	16.4475	9.84867	4.24692	18.1759	11.5698	7.27408	3.67511	3.75557	5.71668	14.0482	6.01839	5.01269	8.73234	28.6251	16.1242	35.9782	9.50817	19.0465	2.3677	13.8614	1.35195	9.04554	6.23964	8.3904	8.30133	16.7492	1.70394	8.02979	18.2017	6.01839	5.47388	3.29151	8.22949	8.02979	18.2563	15.2694	15.1602	6.41923	11.3428
68	34.0042	1.41684	4.09607	10.9952	3.58316	14.1243	5.09315	42.7609	10.784	13.541	16.9906	10.6432	4.21675	17.5724	12.0425	7.13328	4.29864	5.3144	4.71098	11.9262	6.15919	5.25406	6.96231	29.7012	17.8641	39.649	8.87457	16.844	1.27149	14.9677	1.48269	8.65332	5.87759	7.07294	9.66908	13.6315	2.46827	9.49811	16.6328	6.37038	5.81581	2.82889	7.51544	6.3905	18.9905	17.6026	13.883	5.24257	8.13467
69	34.5043	1.43768	4.5788	10.975	3.67367	14.6573	4.67075	42.6603	9.28547	14.6272	17.6443	12.3428	4.45812	16.3857	12.2034	6.27843	4.61041	7.88899	4.33887	10.9003	7.58728	4.81155	7.14334	30.546	17.9345	41.4894	7.34591	14.6315	1.84474	17.9948	1.80451	7.55711	5.0328	6.57009	10.192	13.2997	2.7197	9.80988	16.5926	7.2554	3.81447	4.0659	6.379	6.18936	18.6686	19.4732	12.9577	4.59892	6.47526
70	35.0044	1.45852	4.02567	12.0713	1.55165	15.2708	4.81155	45.4562	7.49533	14.1042	17.0006	12.6143	4.0659	14.495	13.1086	5.97673	5.49543	7.56717	4.29864	10.6891	8.71366	5.14343	6.24826	28.6552	17.3512	41.6503	5.27417	12.6201	2.84038	19.4631	1.82463	7.49677	5.32446	4.61903	9.73948	13.2192	2.7901	10.3831	13.5353	8.4723	3.10043	3.90499	6.64049	6.11896	17.1802	20.3381	13.0482	4.08601	6.17355
71	35.5044	1.47935	3.96533	13.1574	1.9137	16.8598	5.32446	45.245	7.48527	12.7666	15.3714	11.1661	5.31296	13.6804	13.0885	5.55433	5.55577	7.79848	4.36904	11.0411	8.41195	4.5199	5.41353	28.5949	17.9546	38.2008	4.7311	9.9751	3.08175	21.0823	1.5028	5.94799	4.98252	3.05014	9.66908	12.9879	3.7958	12.2839	11.4736	8.82429	4.61903	2.86912	4.90063	3.87625	16.5165	21.4444	12.6661	2.79872	5.75116
72	36.0045	1.50019	3.72396	13.9419	2.6378	17.4431	4.5903	44.0783	7.18356	12.304	14.6171	10.6029	5.84598	11.498	11.771	4.8604	6.45084	7.00397	3.74551	8.43638	7.48671	3.83602	4.88051	28.1323	18.5882	35.6664	4.07739	8.14472	4.08745	23.325	1.07035	5.0328	3.92654	3.63345	10.4334	13.0784	4.33887	13.2091	9.22082	10.1015	3.05014	3.10043	3.97538	3.61477	14.0324	22.2489	11.5095	2.96969	5.369
73	36.5046	1.52102	4.51846	12.1618	1.81313	16.1257	3.73545	38.547	5.5845	11.6201	12.837	10.6633	6.30861	8.73234	10.3429	3.91504	6.65198	6.74249	4.01705	6.80715	6.83301	3.77568	4.29721	25.256	16.3555	31.9554	3.86619	6.49538	4.39921	24.562	1.15081	4.97246	4.41933	3.34179	10.4133	12.1934	4.54001	13.6919	9.10014	11.6302	2.76855	2.45678	4.27709	2.94095	14.2436	24.5822	10.3328	3.43231	4.54432
74	37.0046	1.54186	4.96097	11.3069	1.03874	15.7737	3.35329	34.665	5.10177	10.8357	10.886	9.94924	6.88185	8.52114	10.2122	3.35185	7.47665	6.73244	3.74551	6.61606	6.16924	3.08175	3.6435	24.4715	15.4906	29.5015	3.96676	7.08874	5.19372	28.092	1.07035	5.09315	4.1679	2.66798	9.1964	10.1015	5.49543	14.4964	7.69216	11.6704	3.41219	2.75849	3.70385	2.13639	15.3901	25.2359	8.36167	3.46248	3.96102
75	37.5047	1.5627	7.20368	10.7639	1.10914	14.8585	3.22255	32.7743	5.48393	8.45218	10.2826	7.28413	5.41353	7.51544	8.05996	3.17083	7.94933	6.07873	3.55443	5.44945	5.3144	3.61477	2.66798	24.2503	14.5252	29.4612	2.99124	6.50544	5.00263	26.4729	1.38212	4.82161	4.48973	1.62205	9.22657	9.27685	6.36033	15.3412	5.14774	11.3788	2.39644	2.81883	2.68809	1.79445	13.4088	25.3264	6.78272	2.40649	3.18663
76	38.0047	1.58353	7.23385	9.01394	1.60193	13.2393	4.48973	30.8836	4.99114	8.59298	8.05996	5.96667	5.26268	6.71089	7.47665	2.38638	5.80719	5.63622	3.56448	5.1578	5.20377	4.0975	2.97974	24.2302	12.916	30.7888	2.31742	5.59025	4.95235	25.5577	1.22121	4.31876	3.41363	1.90364	7.70796	8.96509	7.92922	14.4663	4.03142	8.64326	1.87347	1.83325	2.68809	1.59331	12.9864	24.371	5.32446	1.59188	2.50275
77	38.5048	1.60437	6.98242	7.98812	1.27005	10.3328	3.84608	29.9282	4.79	8.8444	6.85312	4.5084	5.49399	6.26838	6.19942	2.08467	5.67645	4.54001	3.62483	4.11187	4.40927	3.48403	3.38202	21.3337	11.7997	30.5474	2.15651	2.82458	5.72674	23.3351	0.537331	4.42939	3.00129	2.09473	8.39184	8.9148	11.3989	14.5266	4.11187	6.26981	1.20971	1.45108	2.849	1.30166	10.261	21.0924	4.38916	2.03439	2.00996
78	39.0049	1.6252	6.93214	6.36895	1.10914	9.11594	2.68953	28.6308	3.94521	7.41631	6.01839	4.22681	4.95091	4.23687	5.74685	2.10478	5.34457	4.96241	3.05158	3.19669	4.0975	3.77568	3.34179	18.8296	8.62171	28.5561	1.48269	3.33748	5.22389	20.7605	1.04018	5.0328	2.35765	1.85336	8.29127	6.86318	12.656	13.3801	3.83028	5.86754	0.978401	1.83325	1.27005	1.48269	9.4665	17.8339	3.70528	2.14501	1.31603
79	39.5049	1.64604	7.15339	5.08165	0.71692	8.83435	2.4381	28.3693	3.87481	6.15919	5.32446	3.69379	4.16647	3.45242	5.77702	0.777262	5.4552	3.93659	2.49844	4.06159	4.07739	3.73545	3.08031	16.1946	7.9479	28.3047	1.26143	3.428	5.0328	17.5221	1.11058	4.96241	3.10186	0.978401	8.4723	5.88765	13.9634	14.0841	3.38777	6.42067	1.28011	2.49701	2.04444	1.6436	8.4608	17.8741	4.48973	1.99416	1.17523
80	40.005	1.66687	7.22379	5.70519	0.686749	6.6017	2.56884	29.5862	2.73837	6.45084	4.78138	2.99986	4.23687	3.36191	4.19807	0.938173	4.27853	3.43374	1.75423	3.39783	2.63924	3.75557	2.86912	15.1386	7.74676	26.5447	1.17092	2.55304	4.18802	16.7075	0.859154	3.63488	3.59466	0.0632154	8.21081	5.23394	15.311	14.5467	2.15076	6.61175	0.344811	2.08467	1.8433	1.76428	6.9422	15.4102	4.31876	1.46114	1.09478
81	40.5051	1.68771	8.01829	4.01561	0.696806	6.04856	2.70964	28.3995	2.07461	6.1793	2.94095	2.79872	3.42225	2.38638	4.48973	0.596236	3.27283	4.40927	1.52292	2.74412	2.7901	2.05594	2.1249	13.7005	5.7253	23.6583	0.989895	2.32173	3.1622	18.1658	2.01571	3.17226	2.92084	0.807433	7.60739	4.12768	14.0942	15.4619	1.487	5.57588	0	2.3361	1.71256	1.11058	5.83593	13.2379	3.75557	0.435324	0.642211
82	41.0051	1.70855	8.83291	2.9194	0.726977	4.89201	2.31742	26.9714	1.53154	5.05292	2.52861	2.03439	3.55299	1.60193	4.05728	0.636464	3.15215	3.63488	1.60337	3.89062	2.76998	2.47833	1.22983	11.4377	5.66496	21.5363	0.989895	2.11053	3.22255	19.1313	1.56314	2.80015	3.21249	0.928116	7.0442	3.90642	13.9232	17.6543	2.23121	5.08309	0	3.0602	1.26	0.778698	3.34179	10.4823	3.77568	1.16948	0.632154
83	41.5052	1.72938	8.57143	3.22111	1.02869	4.80149	1.99559	24.0951	1.76285	3.88631	2.38782	2.15507	3.34179	0.867775	3.97682	1.07897	2.54873	2.90072	1.54303	2.79441	3.28289	3.74551	1.44102	8.20938	5.50405	19.183	0.567502	1.18529	2.94095	17.15	0.859154	2.54873	2.53867	0.475552	6.15919	3.27283	14.0841	15.7033	2.34184	5.85748	0.344811	3.24122	1.32034	1.07035	3.82453	10.1101	3.11192	1.05886	0.783008
84	42.0052	1.75022	8.37029	1.62205	0.887889	4.36904	1.6436	19.9215	1.69245	2.7901	1.47263	1.9841	2.57746	1.62205	3.43374	0.988458	1.53297	2.40793	1.30166	1.52723	2.48839	4.07739	2.71826	6.28849	4.62909	19.6758	0.356305	0.853407	2.25708	17.3914	1.42235	1.56314	2.56884	0.867775	4.62047	1.97548	15.2205	15.7737	1.28586	6.05862	0.626407	2.96969	0.857718	0.517217	3.45242	10.8443	2.60907	1.28011	1.31603
85	42.5053	1.77105	9.66764	1.24994	0.757148	3.05158	2.09616	17.5782	1.58182	2.63924	2.23696	1.28011	2.87917	1.68239	2.67947	0.455438	2.05594	2.25708	1.51286	1.08472	2.08611	4.05728	4.1363	5.71524	3.86476	17.594	0.456875	1.09478	1.58326	16.9187	1.89502	0.989895	1.93525	0.626407	3.50414	1.19103	14.5467	14.3053	0.853407	5.71668	1.27005	2.7082	0.71692	0.386476	0.978401	9.29553	2.55879	1.92376	1.01432
86	43.0054	1.79189	10.1705	1.29017	0.646521	2.47833	1.7844	14.722	0.535894	2.95101	2.13639	1.47119	2.32604	2.04444	2.34759	0.807433	1.6436	1.45252	1.59331	1.50711	2.00565	4.12768	3.21105	4.40783	3.0602	17.3627	0.969781	0.772951	1.66371	14.0625	2.06599	0.567502	1.35195	1.15943	2.78004	0.999952	13.541	11.5698	1.0646	4.80149	1.20971	4.16647	0.666635	1.12064	0.495666	8.58149	2.30736	1.42091	0.974091
87	43.5054	1.81273	10.8946	0.908002	0.676692	2.31742	1.37206	12.3184	0.556008	2.66941	1.20109	1.7729	2.89929	1.06891	1.60337	1.22983	0.959724	1.714	1.07035	0.803122	1.65366	4.88195	3.03003	4.53858	2.30592	17.3928	0.6379	0.179589	1.23126	12.4937	2.09616	0.557445	1.54303	1.34045	2.47833	1.09047	14.1042	8.11024	0.682439	4.81155	1.08903	4.80006	1.16948	1.38212	1.05886	8.79268	1.89502	1.26	1.85911
88	44.0055	1.83356	11.5584	0.556008	1.28011	2.2973	1.22121	10.8702	1.20971	2.40793	1.03012	1.03874	2.58752	0.827547	0.989895	0.837604	1.18098	0.989895	0.698242	0.270102	1.11058	6.08879	3.39208	3.39208	1.35051	15.5323	0.285906	0.521527	1.01001	11.488	1.96542	1.44246	1.48269	1.62205	2.3677	0.919496	14.6674	7.9091	0.873521	4.4495	1.36057	5.03137	2.02433	1.23126	1.49131	8.65188	1.61343	1.1192	1.76859
89	44.5056	1.8544	11.7696	0	1.39074	1.41229	1.68383	9.9751	0.0229874	1.98554	0.476989	0.978401	1.48125	0.646521	0.678128	0.545951	0.728413	0.185336	0.466932	1.52723	0.647957	6.31004	3.15071	1.71256	1.7729	14.6674	0	0.471242	1.13069	10.4219	2.46827	0.597673	0.979838	0.807433	2.5085	0.889325	12.6761	6.66204	1.05455	3.40357	1.99416	4.97103	1.43097	0.768641	0.445381	5.7957	1.48269	2.32604	1.51717
90	45.0056	1.87523	11.7193	0	3.23117	1.15081	1.18098	8.72803	0.938173	1.09047	0.356305	1.26	2.20535	0.636464	0.959724	0.0933863	0.366362	0.577559	0.446818	1.97979	1.66371	6.33016	3.82453	1.58182	1.52148	13.5611	0.517217	0.933863	0.869211	9.01394	2.30736	0.195393	0.919496	1.71256	1.98554	0.195393	12.9477	6.73244	1.135	1.91514	2.11484	4.69949	1.03874	0.969781	0.505723	5.12188	1.06029	2.73837	1.76859
91	45.5057	1.89607	13.8011	0.535894	4.39778	1.51286	1.30166	6.43504	0.897946	1.11058	1.51286	1.22983	2.87917	1.36057	1.09047	0	1.08041	0.83904	0.416647	2.55304	2.82027	6.56147	3.53288	1.44102	1.30023	10.9463	0.517217	1.81888	1.48269	8.2496	3.303	0.617787	1.41229	1.76285	2.06599	0.376419	12.5554	5.22389	1.10483	1.72406	1.8433	6.05718	0.867775	1.05024	0.505723	4.15641	0.426704	3.75413	3.18663
92	46.0057	1.91691	13.9921	0.425267	5.94655	1.82463	1.83468	5.85173	0.61635	0.678128	1.73411	1.16948	2.46684	0.51578	1.12064	0	0.647957	1.08041	0.627843	3.48834	2.06599	6.76261	2.94957	1.06891	1.52148	9.88027	1.12064	1.68814	1.74417	6.74106	1.88497	0.617787	0.527274	1.87347	1.02007	0.094823	10.8357	3.655	0.491356	2.02577	3.98544	7.90767	1.81313	0.386476	0	2.83894	0.557445	6.58014	4.30295
93	46.5058	1.93774	13.0367	0.123557	7.51544	0.989895	1.87491	5.49974	0.867775	2.00565	1.39217	0.636464	2.11484	0.777262	1.22121	0.405153	1.05024	0.6379	1.01001	3.24697	1.95537	6.77266	3.40214	1.48125	1.97404	8.53264	0.748527	2.5631	1.60337	5.26268	2.25708	0.275849	0.155165	2.90934	0.768641	0.567502	8.76395	4.52996	1.02438	1.5028	5.20234	8.4608	2.849	0.587616	0.686749	2.85906	0.798812	9.07428	5.69082
94	47.0059	1.95858	12.6546	0.71692	7.79704	1.77434	2.12633	4.9466	1.17954	2.32747	1.34189	0.556008	1.75279	1.13931	0.245678	0.968344	0.456875	0	1.5732	2.4927	2.19673	7.78842	5.21239	1.02869	1.48125	6.82295	0.909439	2.37201	0.859154	3.74407	3.59466	1.06029	0.909439	2.43666	0.627843	0.316077	8.10019	3.78574	2.00996	2.05594	5.5141	10.8644	4.5084	2.12633	1.1896	2.75849	0.60773	10.7739	7.42062
95	47.5059	1.97941	12.021	1.66228	8.89325	2.61913	2.53867	5.31871	0.21407	2.45822	1.61343	1.07897	2.08467	0	0	0.847661	0.517217	0.155165	1.26143	3.24697	2.54873	8.65332	6.48963	0.807433	1.42091	5.6664	0.949667	1.56745	1.40223	3.05014	3.57454	1.05024	1.61343	3.10043	1.05024	0	6.99392	3.50414	2.88492	2.05594	6.14769	12.8859	4.6492	3.27283	0.726977	0.877832	0.426704	10.0498	11.6043
96	48.006	2.00025	11.6388	1.02869	9.57713	1.17092	2.11628	4.12193	1.05886	2.30736	1.58326	1.17954	2.50706	0	0	1.50136	1.46257	0.275849	1.37206	4.12193	2.41799	8.31138	8.00824	1.23988	1.44102	5.92788	1.362	2.48264	1.52292	2.34615	3.78574	1.09047	1.53297	3.79436	0.114937	0.487046	5.13337	3.83602	3.93085	1.35195	7.65624	15.7923	4.73972	4.28859	1.10914	0.656578	0.889325	8.29989	16.1601
97	48.5061	2.02109	11.6489	0.71692	10.5124	0.678128	2.35765	4.10182	1.86342	1.77434	2.21685	0.857718	2.32604	0.0632154	0	2.08467	0.83904	0.265792	2.47833	4.59461	3.63488	7.31574	10.3716	0.827547	1.21977	4.76127	1.67377	3.46822	0.647957	1.81313	5.68651	1.22121	2.17662	4.97103	0.557445	1.35195	5.15349	3.49409	4.79575	1.70394	8.20938	18.9402	4.44806	4.02711	1.40079	1.62205	0.537331	8.13898	19.0465
98	49.0061	2.04192	10.6532	0.646521	10.2811	1.31172	3.5846	4.06159	1.21977	1.77434	2.62918	0.385039	2.74843	1.24994	0.316077	3.7843	0.476989	0.456875	3.76562	4.49404	3.5846	7.44648	13.7005	0.485609	0.757148	4.69087	2.49844	4.90637	0.899382	2.1953	4.5903	2.01571	3.5142	9.27542	1.53297	2.31742	4.5903	3.29295	6.47526	2.04588	9.14468	18.7793	4.53858	4.21819	2.62775	1.82319	0.185336	9.77827	19.6801
99	49.5062	2.06276	10.5325	1.20971	11.7696	2.58896	4.05728	3.73976	0.626407	0.93961	2.01571	0.495666	3.39208	1.20971	0.718356	5.64484	0.849097	0.476989	4.29864	4.96672	3.13203	7.49677	14.9274	1.08903	1.32034	4.46961	3.68517	8.40621	0.999952	2.28581	4.3087	1.90508	4.03716	10.1705	1.58326	3.48403	3.99694	3.80585	10.5182	2.13639	9.22513	19.3525	5.52416	3.63488	3.43231	1.10914	1.39217	14.2033	20.8366
100	50.0062	2.08359	10.6935	1.88353	12.4635	3.13203	4.2383	4.55438	0.284469	1.31172	1.38212	0.958287	2.86912	1.83325	0.919496	7.6663	1.93525	0.487046	5.80719	8.24529	3.32312	5.89771	16.0739	1.1192	4.10613	3.82597	4.31876	11.2523	1.31172	1.73268	5.22389	1.54303	4.32882	9.65758	1.53297	4.5903	3.42369	3.3734	16.9144	3.10186	9.58718	19.5034	6.85168	5.14343	3.32168	1.31028	3.33317	16.8182	22.3653
101	50.5063	2.10443	10.5527	2.30592	14.5654	2.73981	4.46961	4.53427	0.726977	1.7844	2.01571	1.06891	3.01997	2.28581	0.346248	10.7337	2.10622	0.456875	6.85312	9.51248	3.87625	6.2497	16.9087	1.47119	4.94086	2.41799	4.22825	12.0569	1.06029	1.66228	4.85178	2.02577	4.04722	10.7437	2.05594	5.76697	3.42369	1.91514	22.0033	3.10186	11.1259	20.5392	6.78128	5.1032	3.16077	2.20535	3.50414	20.841	23.1699
102	51.0064	2.12527	10.3314	1.9137	15.1889	2.34759	4.5199	4.67506	2.27575	1.82463	2.6493	1.81313	2.94957	2.55735	0.326134	13.7709	1.68383	0	6.40056	11.8155	5.75691	6.26981	19.7246	2.1953	6.17787	1.8548	5.02275	13.1028	1.51286	1.36057	4.47967	2.87055	4.40927	12.2724	2.44816	7.02409	3.24266	1.81457	26.0864	3.55443	12.3529	20.9918	7.21373	5.64628	3.19094	1.53154	4.13773	23.7675	22.6067
103	51.5064	2.1461	9.33576	0.857718	12.906	2.7901	3.47397	5.06729	1.74273	2.25708	1.8548	1.89359	2.85906	3.45242	0.165222	17.9345	1.81457	0.396533	6.19942	14.722	6.9738	6.22959	20.68	3.43231	8.43063	3.14209	6.0385	14.6516	1.66371	2.42661	3.98688	3.77568	3.95671	13.5698	2.14645	8.64326	3.34323	2.73981	29.3348	3.43374	15.2794	19.8755	8.57143	6.58158	3.86476	1.24994	5.35463	23.8581	20.7964
104	52.0065	2.16694	8.01829	1.13931	12.5037	3.1622	2.88061	4.85609	1.89359	2.58896	2.14645	1.56171	2.849	4.1363	0.718356	18.4675	1.40223	0.145108	6.35027	18.3928	7.15483	5.90776	22.5104	4.09607	8.96365	2.65936	6.16924	15.426	2.11628	3.59322	4.39921	4.03716	3.73545	14.5654	3.05158	9.48805	3.33317	2.52861	32.01	4.10756	14.9476	22.2188	9.36593	8.01973	6.35889	2.04444	8.57287	22.2489	20.9272
105	52.5066	2.18777	6.79134	1.78296	14.2033	3.655	3.53431	5.79139	3.00991	3.35329	3.13203	2.85906	3.14065	4.17652	1.95537	19.966	2.76998	0.386476	7.37608	19.6499	7.78842	5.48537	21.3136	5.33308	10.6231	2.4381	6.36033	18.8956	1.20109	3.7139	5.34457	4.28859	4.64058	16.4762	4.50984	10.8357	3.27283	2.80015	33.9711	4.35899	14.4749	21.8668	10.7739	8.67344	7.47522	2.6378	12.5152	20.9214	20.0321
106	53.0066	2.20861	6.731	2.27575	15.7521	4.61041	4.38916	5.03712	3.72396	4.69087	4.75121	4.27709	4.1363	3.96533	2.09616	20.7504	4.4495	0.617787	6.57152	22.6368	7.537	5.86754	20.8711	5.24257	12.202	2.26713	6.40056	22.3553	0.647957	3.201	4.75121	5.34457	5.39486	14.9476	5.6664	11.942	2.88061	3.7958	36.6865	5.30434	14.4548	19.3022	9.8185	8.92486	8.54126	2.83894	13.6516	18.4373	20.9473
107	53.5067	2.22944	7.49533	2.11484	15.199	4.42939	3.91648	4.44375	4.2067	6.15919	6.02845	3.16077	4.76989	5.26268	1.59331	21.6556	4.22825	1.362	6.58158	23.1699	8.29127	5.3848	18.8396	5.9365	14.3743	2.76998	5.74685	22.9184	1.81457	2.20535	2.73981	6.16924	6.89335	14.2235	7.78842	13.7422	2.81021	3.98688	37.3703	7.38614	12.6847	18.1457	9.80844	8.97514	10.7639	3.09037	15.5926	17.7535	22.2245
108	54.0067	2.25028	6.67066	2.43666	14.4145	6.28993	5.35463	4.77563	5.52416	6.41061	5.85748	4.17652	5.83593	4.67937	2.09616	23.4155	5.1736	1.01001	7.43643	22.0938	9.20646	4.52996	16.788	7.75681	18.8094	3.24266	6.92352	24.3365	1.26143	2.36627	3.24266	6.34021	6.22959	13.3284	10.0613	14.6775	3.43374	3.64494	36.8876	9.24668	13.1876	17.6026	9.70787	9.37742	13.5396	3.30157	17.8354	18.7793	20.907
109	54.5068	2.27112	6.18792	2.18524	13.1574	7.19506	6.25976	5.71093	7.29419	6.26981	6.5313	6.05718	6.18792	5.21239	3.94665	25.4169	6.50113	0.487046	6.92352	21.3596	8.03984	3.24266	16.6874	9.5369	20.6499	4.57018	6.76261	26.3076	0.879268	2.42661	3.63488	5.9681	5.98822	13.9519	11.952	16.0854	2.39787	4.74115	35.0572	8.83435	12.9563	16.2952	10.794	9.62885	14.1832	3.74407	18.1974	18.025	21.3395
110	55.0069	2.29195	5.8661	2.40649	11.9606	7.21517	6.27987	6.48532	6.50975	7.10454	6.87323	9.24525	6.04712	5.36325	4.3087	22.3294	7.03415	0.889325	6.54135	19.3382	8.46224	2.76998	15.8426	9.86878	22.0981	5.69657	5.13337	28.9728	1.12064	3.22111	3.00129	5.6664	6.44078	12.7451	13.4606	17.0308	2.2269	4.15785	34.0817	8.00967	10.9952	14.847	11.3874	10.6144	15.7421	3.38202	17.1414	17.0394	22.3351
111	55.5069	2.31279	5.94655	2.95963	10.5828	9.11594	6.21953	6.33447	8.76251	9.94062	9.63891	9.63747	4.68943	5.97673	6.4609	20.1671	7.44648	1.13069	5.75691	17.2966	8.05996	2.7901	14.2737	12.4132	25.8594	5.81725	4.65064	29.1236	2.38782	2.41655	2.16656	6.13907	6.57152	11.146	13.0281	18.1069	2.76998	5.244	30.6925	9.48805	10.7337	13.4792	9.31565	10.896	16.4561	4.30726	16.2866	17.7132	23.5219
112	56.007	2.33362	6.09741	3.21105	8.94354	11.0167	7.24534	8.23524	9.48661	11.6402	10.715	11.4477	5.45376	6.81146	8.37173	19.614	9.43777	1.53297	5.73679	14.3599	6.9738	2.95101	13.5597	16.0237	27.3076	6.58158	5.73679	31.0143	2.19673	2.94957	2.20679	7.30568	5.69657	10.4018	13.3399	21.4961	3.13203	4.90206	26.9714	9.48805	10.2509	11.2566	9.11451	12.2638	17.2104	4.37766	13.8427	18.2161	24.4572
113	56.5071	2.35446	6.09741	4.30726	7.61601	12.1129	7.63757	10.6992	8.50103	11.771	10.6446	11.0454	7.08299	8.8128	8.62315	17.844	9.38748	1.28155	5.34457	11.3127	7.03415	2.68953	11.8802	16.1343	29.7816	7.10454	5.15349	32.7542	2.69958	4.32738	2.6493	7.537	5.85748	9.91907	13.1086	23.9601	2.74987	6.08879	27.9469	8.42201	10.0599	9.79838	8.42057	11.9621	17.7836	4.60897	13.0683	17.2506	22.7877
114	57.0071	2.3753	6.65054	4.96097	6.72094	12.2135	7.537	11.8859	11.2064	12.0325	11.9218	10.7739	7.7367	9.77827	7.99962	15.8829	8.64326	1.12064	4.52996	11.2322	6.96375	2.25708	10.4219	17.8641	29.8017	7.13472	5.34457	32.905	3.47397	5.29285	1.74417	8.42201	3.90642	8.57143	11.1072	24.0103	3.50414	7.49677	24.4773	6.52124	9.42627	9.52684	7.65624	10.6848	18.5278	5.26268	10.1015	15.2392	20.6657
115	57.5072	2.39613	6.95225	5.76553	6.04712	14.0539	7.65768	15.6271	12.4836	12.2236	12.9275	11.9103	7.56573	8.62171	6.93358	12.7551	9.41765	2.02577	4.58024	11.3227	7.57722	1.67377	8.65188	19.5235	30.023	6.2497	4.5199	30.069	3.55443	7.24391	1.46257	9.00532	3.82597	6.99248	11.0972	23.2259	5.19372	7.85882	21.4099	7.69791	8.65188	8.95359	7.79704	10.0915	18.4876	5.96667	9.48805	13.8715	19.6801
116	58.0072	2.41697	6.88185	6.17787	5.56439	15.3513	8.55275	19.7304	11.5684	14.3757	15.0999	10.5728	7.89761	7.19362	7.19506	11.4578	8.73378	2.47833	3.90642	9.6935	9.44782	1.96542	7.00254	20.2476	28.253	7.29563	4.15785	28.1682	3.42369	8.29989	1.54303	9.39754	4.29864	5.64484	11.771	18.9215	5.82731	9.82999	19.8712	6.38044	7.8071	6.97237	7.24391	7.95939	19.3425	7.19362	8.63321	13.439	17.4575
117	58.5073	2.4378	6.64049	6.13764	4.88051	14.7277	10.7552	21.2691	10.4119	15.7636	16.2765	9.55701	8.93348	6.85168	6.86318	11.2667	9.56851	2.91078	3.18232	8.65763	12.5253	2.48839	6.98242	22.2489	28.0015	9.23663	4.68081	25.1209	4.11762	10.2711	1.46257	10.1317	3.86619	5.09171	10.8055	14.2852	5.00263	10.6345	17.3469	6.40056	5.41353	6.62037	5.6549	7.40625	22.0478	7.68641	8.32144	9.68775	13.2838
118	59.0074	2.45864	6.36895	6.06724	3.58316	14.7076	10.3127	24.8494	11.0052	20.3999	19.1226	10.0297	7.76687	7.68641	6.34021	11.7293	9.75959	3.25272	3.10186	8.47661	12.6661	2.4381	6.47957	22.44	28.0719	11.0569	4.2383	23.9543	4.19807	11.5382	1.51286	9.84005	4.11762	4.24692	10.886	17.5035	5.56583	10.1216	14.9332	6.57152	4.26704	6.08735	4.31732	5.77702	22.0277	9.6073	9.0556	7.63613	10.9406
119	59.5074	2.47948	5.69513	7.21373	2.94957	17.0107	10.0311	24.9902	10.1705	20.6413	18.65	10.4722	7.24391	7.05282	5.15349	8.76251	8.44212	3.26277	1.67377	8.36598	13.1689	1.93525	5.54427	22.8825	26.151	12.3342	2.88061	19.4287	4.35899	13.7709	1.54303	8.97514	4.14779	3.52282	10.8055	13.2192	6.1089	9.62885	12.2077	6.45084	4.53858	4.9308	4.18658	4.60035	21.1427	14.2838	11.5598	7.8071	9.19065
120	60.0075	2.50031	5.78564	6.25832	2.9194	16.5078	9.43777	27.9771	9.58718	19.4746	18.2376	9.68775	6.36895	6.16781	5.08309	7.54562	7.87893	2.41799	1.40223	7.84302	12.6057	2.88061	4.09607	20.8912	24.8738	15.2406	2.78004	17.7089	4.34893	13.4088	0.627843	9.16623	3.64494	2.92946	9.9205	10.3429	6.0385	9.75959	11.3931	5.83736	4.09607	4.6492	4.80006	4.24836	20.0565	16.2147	12.1532	5.88621	9.06997
121	60.5076	2.52115	5.78564	6.19798	2.27575	17.4029	8.83435	28.309	9.47656	17.7549	17.8454	8.25966	5.12188	7.22379	4.90206	6.67066	7.40625	2.91078	1.31172	7.93353	12.4146	3.56448	3.89493	20.1772	24.733	16.6687	2.87055	17.4575	3.60471	14.7263	0.487046	7.31574	4.43944	2.73837	9.62885	7.86888	8.49241	9.14611	10.1058	5.6664	3.28145	4.02567	3.54293	3.90642	19.0709	21.0924	11.0067	5.74541	8.48666
122	61.0076	2.54198	5.32302	5.54427	1.52148	16.1257	7.3962	28.2084	7.95795	17.9158	16.3268	6.70083	4.5788	7.68641	5.63622	5.19228	6.40056	2.45822	2.03582	7.6821	12.133	3.21249	3.79436	19.8855	24.029	19.5249	3.15215	16.2808	3.78574	16.2952	0.386476	6.50113	4.15785	2.01427	9.48805	7.185	10.9161	7.69791	10.7998	4.62047	2.62775	3.84464	2.54729	2.83032	17.3411	21.6355	9.9909	4.16647	7.94359
123	61.5077	2.56282	5.52416	4.95091	1.49131	15.7435	6.4609	29.013	6.38906	16.2564	15.7133	6.67066	5.06154	5.48393	5.51554	4.68943	6.01839	3.01135	2.00565	8.24529	12.1934	3.24266	3.44236	17.7736	22.8222	22.9141	2.25708	14.4706	5.57588	17.3612	0.416647	5.11326	3.61477	1.86342	9.31708	5.70662	12.2135	7.61745	11.0311	5.48537	3.32168	3.05014	2.17518	1.97548	12.8456	21.6254	8.16053	3.03003	6.17355
124	62.0077	2.58366	5.40348	3.66362	1.9137	14.768	5.79714	29.0733	5.45376	15.9446	13.6818	5.11182	5.27274	5.21239	4.87189	3.82453	5.80719	4.61041	1.34189	7.11891	12.8069	3.92654	2.86912	17.2104	22.1182	28.8276	1.69388	13.9275	7.71802	20.2074	1.22121	5.33451	3.45386	2.02433	8.4723	5.15349	12.0828	6.81289	11.1216	5.68651	2.67803	1.86342	2.35621	1.38212	12.4735	20.2979	6.43073	2.54729	6.01264
125	62.5078	2.60449	4.88051	4.21675	0.726977	14.0841	4.06733	27.4139	6.15775	16.367	12.4448	4.21675	4.30726	5.78564	4.49978	3.26134	4.36904	4.13773	1.23126	5.77128	10.7452	4.18802	2.74843	16.7779	22.259	33.8561	1.59331	14.37	8.93492	21.4343	1.10052	3.99694	3.09181	1.29017	7.51688	4.72104	12.1934	6.02845	9.89464	4.6607	1.61199	2.64786	2.20535	0.547388	11.498	18.6385	5.70662	1.90364	4.02136
126	63.0079	2.62533	4.97103	4.73972	0.465495	13.6315	3.54437	23.7833	6.58014	14.064	11.9621	3.90499	4.36761	6.52986	3.82597	2.57746	4.70092	4.18802	1.32178	5.77128	9.58862	4.98252	3.94521	15.199	20.7806	37.5068	1.09047	15.1746	8.43207	22.1081	0.678128	2.94095	2.5085	0.525837	6.72238	3.39352	11.5698	5.91782	9.71362	4.27853	1.35051	2.66798	2.0545	1.10052	10.0397	16.5366	3.92654	2.20535	2.52287
127	63.5079	2.64616	4.15641	4.16647	0.908002	11.7408	3.47397	22.9386	5.99684	13.9131	11.7911	3.26134	3.58316	5.0716	3.62483	2.42661	3.46391	4.61041	1.09047	6.56578	9.16623	3.81591	3.87481	13.3083	18.4273	38.945	1.19103	14.5007	8.89469	20.5091	1.18098	3.35329	2.84038	0.254298	4.86184	3.73545	11.3084	6.29999	8.547	3.52426	1.10914	2.76855	1.35051	2.11628	9.94924	15.7622	2.26713	2.23553	2.52287
128	64.008	2.667	4.16647	3.54293	0.61635	10.1216	3.17226	22.1742	5.62473	12.5353	11.0268	2.34615	2.31598	4.23687	2.83032	1.69245	3.21249	3.3734	1.23126	5.10751	8.37173	4.01705	3.56305	11.3371	18.0351	38.955	1.31172	10.3874	9.60874	17.311	1.02007	4.41933	2.82027	0.435324	4.31876	3.83602	11.2279	6.77266	7.26977	3.47397	1.68239	1.64216	0.928116	2.39787	8.59154	14.8772	1.79445	1.55165	1.93956
129	64.5081	2.68784	4.21675	3.56305	1.03874	9.29697	2.12633	20.5651	4.97103	12.2336	10.5742	3.23117	1.89359	4.12624	2.18668	1.09909	2.47833	2.96107	0.83904	3.72971	6.21953	4.04722	3.10043	9.89895	16.5667	40.6848	0.959724	8.99957	8.41195	19.0307	1.13069	3.55443	2.00565	1.02869	3.22255	3.13203	10.2624	8.20076	6.78703	2.75993	2.02433	1.28011	0.374982	1.89502	6.35889	13.7709	1.72406	1.12926	1.77865
130	65.0081	2.70867	5.48393	3.52282	0.94823	7.537	1.73411	18.4029	4.36761	10.1015	11.1977	3.51276	2.08467	4.00556	2.45822	0.224127	2.06599	2.70964	0.869211	2.78435	5.19372	4.02711	3.21105	8.94354	14.7565	39.4076	0.999952	7.66199	7.61745	20.5392	1.5028	3.07169	2.20679	0.254298	2.54873	3.43374	9.32714	8.35161	6.01264	2.51856	1.23988	0.908002	0.666635	1.22121	5.56439	12.383	0.959724	0	1.54734
131	65.5082	2.72951	6.15775	3.61333	1.0488	7.62751	2.13639	16.4216	3.36191	9.21651	10.2122	2.41655	1.61199	3.36191	2.12633	0	1.83468	3.3734	0.346248	2.52287	5.35463	4.79144	2.17518	8.57143	11.9204	35.6161	0.617787	7.50108	6.84306	19.3224	1.94531	2.96107	1.63354	0.405153	2.08611	2.54873	11.0569	8.92486	5.31871	2.27719	0	1.66228	0.94823	1.38212	4.22681	11.6086	0.295963	0.364925	1.59762
132	66.0082	2.75034	7.00254	2.93951	0.897946	6.92352	1.44246	15.2852	3.04008	7.89905	9.66908	1.23988	0.978401	2.1249	1.84474	0	1.41229	3.47397	0.235621	2.88492	4.78138	6.55141	2.28581	6.79134	8.672	34.2986	0.326134	6.29424	5.41497	19.8151	4.21819	2.17662	1.362	0.0229874	2.20679	1.98554	11.3687	5.73679	5.41928	2.62918	0.204013	1.55165	1.1192	0.879268	3.83459	12.1014	1.07035	0.787319	1.82894
133	66.5083	2.77118	5.31296	1.64216	1.47119	6.01839	0.999952	13.5252	2.67803	6.6017	9.32714	1.49131	0.71692	1.3304	1.41229	0	0.658014	3.55443	1.30166	3.06595	2.90072	8.10019	2.27575	4.35755	5.95661	29.8535	0.758584	4.63484	3.5846	18.9704	6.11896	1.362	1.41229	1.27005	1.25138	1.45252	10.715	4.35899	4.39347	2.07605	1.21977	1.50136	1.47119	0.265792	3.01997	12.2121	1.01001	1.28011	1.74848
134	67.0084	2.79202	5.40348	1.75279	1.56171	5.12332	0.768641	12.3485	2.23553	5.9681	8.9852	1.31028	0.696806	0.877832	1.51286	0.274412	0.718356	2.44816	1.80451	2.43235	3.50414	9.69925	1.51142	3.18088	3.93516	26.1223	0.265792	4.50409	3.94665	16.4461	7.08443	1.18098	1.84474	1.31028	0.617787	0.698242	9.86016	4.47967	3.4984	1.41229	1.93382	1.74273	0.988458	0.0545951	2.42661	12.6244	0	2.11484	1.85911
135	67.5084	2.81285	6.18792	1.05886	1.05886	4.11762	1.05024	10.7294	2.28581	5.47531	9.79982	0.837604	0.61635	1.21977	1.86485	0.244241	0.577559	1.4324	1.66371	1.71831	4.18802	9.87022	2.73837	3.25128	3.04008	23.6181	0.708299	4.0113	3.11192	14.7162	7.65768	1.34189	0.356305	1.07897	1.30166	0.366362	8.61309	4.89201	1.01432	1.98554	1.14937	2.17518	1.19966	0.275849	2.58752	10.3012	0	2.22547	1.73842
136	68.0085	2.83369	7.76687	0.777262	0.596236	4.02711	0.688185	10.4277	1.41085	5.37474	9.76965	0.787319	0.445381	0.566065	0.587616	0.21407	0	1.5028	1.72406	2.71395	2.97112	11.781	3.25128	1.63211	1.9841	19.1729	0	3.29726	2.63924	12.021	8.57287	0.698242	0.597673	0.676692	1.32178	0.265792	7.0442	4.57018	0.913749	1.16086	0.827547	2.83894	2.31598	0.83904	2.06456	8.85302	0.30602	2.15507	3.50845
137	68.5086	2.85452	8.42057	1.37062	0.686749	3.1622	0.919496	9.08002	1.09909	3.99694	8.09013	1.40079	0.0632154	0.535894	0.919496	0.284469	0.165222	1.24132	0.989895	3.33748	2.5789	11.4592	3.91504	1.83325	1.92376	17.1112	0	2.89498	2.41799	10.1303	9.39754	0.094823	0.517217	1.46114	1.04018	0.336191	6.20947	4.26847	0.813179	1.19103	1.29017	3.97538	2.1953	0.869211	1.36057	7.40482	0.195393	1.83325	3.39783
138	69.0086	2.87536	9.47656	0.968344	1.21977	3.62483	0.497103	7.7525	0.827547	3.24266	6.9738	1.9841	0	1.59188	0.748527	0.837604	0	1.4324	0.808869	3.85039	1.89502	10.9664	3.80442	2.34615	1.65222	15.9547	0.316077	2.41224	1.8548	7.92778	10.886	0.356305	0.909439	2.39644	0.869211	0.909439	5.3848	4.97246	0.491356	0.889325	1.19966	4.72966	2.78866	0.969781	0.787319	6.13764	0.0143671	1.99416	3.32743
139	69.5087	2.89619	10.9952	1.23988	1.82319	3.00129	0.416647	9.28116	0.988458	3.60471	7.73814	1.85336	0	0.797376	0.497103	1.36057	0.0244241	2.07605	1.25138	3.79005	1.60337	11.59	4.65926	1.9841	1.36057	17.7046	0.517217	2.4927	1.35195	6.60026	14.0338	0.647957	1.06029	2.51712	0.748527	1.44246	5.21383	4.10756	1.2054	1.06029	0.837604	6.379	3.84464	1.04018	0.666635	5.81581	0.818926	1.26	3.16652
140	70.0087	2.91703	11.1661	1.32034	2.00421	2.5789	0.0545951	7.6821	0.827547	3.77568	6.33016	1.10914	0	0.364925	0.386476	1.56171	0.195393	1.98554	2.26713	2.68378	2.01571	11.8012	4.53858	1.09909	0.887889	17.413	1.31172	2.78435	1.9252	5.142	14.1545	1.84474	0.50716	3.72396	0.627843	1.54303	5.06298	4.25842	1.60768	0.93961	1.78296	8.38035	4.96097	0.688185	0.21407	4.35755	0.748527	1.1896	2.31167
141	70.5088	2.93787	10.7739	1.21977	2.48695	3.56448	0.386476	7.67205	1.60193	3.77568	4.54001	1.37062	0.556008	0.837604	1.11058	1.7025	0.386476	1.98554	2.70964	3.81016	1.68383	11.9621	4.41789	0.797376	1.52148	18.2477	1.11058	1.47694	2.13639	4.39778	15.5323	1.67377	0.698242	4.43801	1.08041	1.54303	4.38916	3.54437	0.84335	0.688185	1.43097	9.11451	6.15775	1.94531	0.827547	4.02567	1.80451	2.42661	3.18663
142	71.0089	2.9587	12.0109	1.1896	4.59892	3.63488	0.376419	6.78703	1.43097	4.10756	4.24836	1.32034	0.0933863	0.1135	0.436761	1.3304	0.396533	1.80451	3.08175	4.58455	1.65366	11.4291	4.52852	0.928116	1.39074	17.946	0.818926	1.45683	1.61343	4.80006	16.6486	1.12064	0.818926	4.87046	1.04018	1.47263	4.6607	2.30736	1.91945	1.19103	1.51142	9.01394	5.54427	2.83032	0.968344	2.85906	1.714	2.93951	4.33313
143	71.5089	2.97954	13.1373	0.51578	6.0773	2.55879	0.135051	6.75686	1.26	4.21819	3.96676	0.586179	0.284469	0.344811	0.0646521	1.30023	0.73847	1.13069	3.91648	5.27848	1.69388	8.60304	5.50405	0.133614	1.49131	16.1759	1.52292	1.71831	1.8548	3.75413	16.8598	1.44246	0.497103	4.97103	1.06029	1.33183	4.67075	2.90072	1.9999	1.48269	2.44672	11.3371	5.77559	1.98554	0.435324	3.03003	1.09047	2.849	4.97677
144	72.009	3.00037	14.9073	1.07897	7.69647	1.7844	0.497103	5.70088	1.22983	3.7958	2.10622	1.26	0.103443	0.465495	0.60773	1.45108	0.376419	1.26143	4.15785	6.04281	1.69388	8.79412	8.78263	0.827547	1.17954	17.6242	1.20109	1.2758	2.66941	2.57746	17.4632	1.74417	0.094823	5.7957	0.386476	2.26713	4.71098	3.18232	2.75418	1.75423	2.49701	12.0109	6.08735	2.17662	0.636464	3.41219	1.02007	4.45812	5.77128
145	72.5091	3.02121	16.5064	1.09909	8.20938	1.96542	0.0847661	4.86615	1.22983	3.40357	0.909439	0.81749	0.153728	0.485609	0.547388	3.10043	0.386476	1.362	4.42939	7.15914	1.5028	10.3831	12.0109	0.908002	1.36057	14.3657	1.35195	0.541641	1.88497	1.36057	17.0308	2.34759	0.466932	6.45946	0.386476	1.34189	3.67511	2.88061	3.61908	1.90508	2.74843	12.8959	6.49969	2.70964	1.08903	2.68809	1.17092	6.01695	7.27982
146	73.0091	3.04205	15.4705	1.07897	8.45074	1.68383	0.537331	4.54432	1.13931	4.1679	1.45252	0.505723	0.173842	0.666635	0.386476	4.37766	0	0.245678	4.71098	8.94928	1.68383	10.5541	13.8111	0.877832	1.15943	13.5209	0.185336	0.491356	1.28155	1.17954	18.6299	3.31306	1.11058	7.41487	0.416647	0.416647	2.85044	2.66941	5.58019	1.94531	3.59322	13.8715	6.63043	2.66941	1.10914	2.50706	1.84474	8.40046	8.19501
147	73.5092	3.06288	13.1474	1.90364	8.73234	1.61343	1.07035	4.33313	1.15943	2.49844	1.55309	1.40079	2.92946	0	0.0747091	5.63479	0.658014	0.255735	5.596	9.25099	1.37206	9.98084	13.8715	1.41085	1.32034	10.886	0.295963	2.68378	0.50716	1.14937	18.6701	3.52426	2.81021	7.46516	1.15081	0.255735	2.92084	2.01571	9.36162	0.999952	3.39208	15.3901	6.6606	2.83032	1.87347	2.03439	1.44246	10.1202	8.32575
148	74.0092	3.08372	10.1202	1.9137	8.77257	2.53867	1.20109	3.98113	1.90364	2.47833	1.35195	0.505723	4.09607	0.606293	0.386476	5.6549	1.37206	0.668071	7.31574	11.0009	1.01001	10.2122	14.4648	1.66228	1.86342	8.60304	0.949667	2.04013	0.356305	1.01863	18.3181	3.46391	3.7254	8.40046	1.4324	0.416647	2.70964	2.06599	10.4478	1.13069	3.16077	17.2406	8.59154	4.34893	3.1306	1.90364	1.30166	12.4233	11.0512
149	74.5093	3.10455	10.2811	1.17954	8.35017	2.92084	1.362	4.49404	1.43097	1.88497	0.919496	0.897946	4.68943	0.656578	2.31742	5.91638	1.23126	0.708299	8.25104	10.7093	1.7844	10.1216	12.7753	2.27575	3.22111	7.23529	1.54303	2.60332	0.678128	1.41085	18.1572	3.92654	3.38346	8.50103	1.70394	0.718356	1.72406	3.20243	10.6087	1.31172	3.86476	18.7089	11.5785	4.21819	3.9251	2.28581	2.68953	14.0123	14.189
150	75.0094	3.12539	10.0196	0.827547	9.45644	2.55879	1.20109	5.2986	1.59188	1.63354	1.46257	0.81749	5.09171	1.06891	2.59901	7.24391	1.07035	0.798812	10.9865	11.4535	2.24702	10.363	13.1071	3.1306	4.70954	6.95369	2.40793	3.74982	1.2916	1.13931	17.6342	5.74685	4.35899	9.37599	2.31742	0.869211	1.63354	2.13639	12.1172	0.979838	5.59456	20.7907	12.1215	4.18802	5.73536	1.93382	3.77568	14.4849	16.8742
151	75.5094	3.14623	10.0397	0.847661	9.70787	2.95101	1.48269	4.35324	2.0545	1.93525	1.94531	0.234184	6.0069	1.48125	3.06163	8.08869	1.83468	1.21115	11.1575	11.5943	1.8548	9.15617	12.7551	4.12624	5.09171	6.55141	4.96241	4.3633	1.17092	0.435324	16.4073	6.28993	3.13203	10.4219	3.78574	1.70394	1.27149	1.87491	14.018	1.14075	7.4551	19.966	11.4477	5.72674	5.99684	1.7729	5.37474	15.7119	19.3985
152	76.0095	3.16706	9.57713	1.00857	9.36593	3.24266	2.8605	3.57885	2.7786	1.28155	1.77434	0.545951	6.60026	2.02433	3.31306	9.78832	1.76428	0.798812	11.4089	12.1876	1.8548	8.53264	11.4678	4.70954	5.27274	6.31004	6.05862	6.86749	0.919496	1.29017	14.2249	6.66204	3.15215	10.4018	4.11762	2.24702	0.828983	3.55443	14.9131	1.79445	8.672	20.0465	11.0454	5.76697	6.65054	1.60193	6.64192	16.7276	20.6456
153	76.5096	3.1879	7.93784	0.807433	9.3257	2.4381	2.95101	3.4984	3.17083	1.49274	1.59331	0.395096	7.86744	3.22111	4.10756	12.3629	1.02007	0.959724	9.86016	12.4893	2.28725	7.58728	11.2064	5.15205	5.73536	6.0385	6.44078	7.42062	0.195393	0.958287	12.9477	7.77836	4.4495	9.42627	4.43944	4.11762	0.446818	2.96107	15.788	2.6493	10.5124	19.7347	9.78832	5.42503	8.14904	1.32034	7.31574	18.206	21.2289
154	77.0096	3.20873	8.13898	1.46114	9.14468	3.29295	3.49409	3.98113	2.1249	2.33753	1.66371	1.32034	8.84297	3.09037	4.74115	12.8255	1.80451	0.597673	9.58862	14.7119	3.64494	6.85312	9.29553	6.43935	7.21373	6.12902	8.4723	9.42196	0.497103	0.405153	11.7911	6.50113	4.69087	9.59724	7.9091	4.43944	0.768641	2.60907	17.4575	3.67511	12.554	17.8943	9.36593	7.17494	8.37029	1.03874	7.51688	16.8986	21.7518
155	77.5097	3.22957	6.30861	1.58182	10.7136	4.61041	5.07303	4.2929	2.28581	3.71534	2.03582	1.23988	9.66764	3.93516	4.93224	13.1071	2.5085	0.426704	8.54269	15.6171	5.97816	6.42067	9.22513	6.79134	8.69211	4.05728	8.00967	12.2279	0.6379	0.163785	11.6201	6.95369	4.25842	9.17485	8.97514	4.77132	0.788755	2.60907	18.6442	4.71098	12.8557	19.1715	7.11317	6.76261	10.8644	1.28011	8.45218	16.4963	20.2332
156	78.0097	3.25041	6.04712	1.99416	9.79838	4.4495	5.56583	4.18227	3.43231	4.70092	2.41799	1.8433	10.2912	6.43935	5.61611	14.1028	2.88061	0.597673	7.87893	17.5078	7.49677	5.47531	8.69211	7.78698	11.3472	3.52426	6.28993	13.8973	0.758584	0.998515	10.5641	8.17059	4.61041	8.70217	9.02543	5.63622	1.54303	2.56884	20.545	5.30434	13.9117	19.433	5.90633	6.62181	13.1976	2.37632	10.6647	16.2047	18.8051
157	78.5098	3.27124	6.35889	1.09909	9.26536	3.93659	7.3962	4.02136	4.30726	4.36904	2.4381	1.96399	12.4434	5.63479	6.52124	13.6804	3.26277	0.668071	8.1203	16.2607	8.16053	4.98252	7.65624	10.8946	12.2523	3.46391	6.6017	17.1759	1.37206	1.90364	10.1518	7.77836	5.02275	7.51544	9.91044	7.30568	1.75423	2.55879	20.5551	5.29429	15.2392	17.1098	4.89057	7.09449	14.2737	1.95393	13.7623	16.3254	16.0495
158	79.0099	3.29208	7.13328	1.29017	8.08869	5.3848	7.57722	4.64489	5.06154	5.18366	2.33753	1.61199	14.5956	5.56439	8.4019	14.5855	3.36334	0.60773	7.4666	15.3455	8.99526	3.86619	7.16345	13.5094	18.4373	3.20243	6.63187	20.3941	0.577559	2.01427	9.59868	9.24668	4.65064	6.86174	11.5196	8.49241	1.53297	3.54437	21.0579	6.38044	15.1487	17.3311	5.0012	7.57722	17.3814	1.23988	16.89	16.4863	14.893
159	79.5099	3.31291	6.10747	1.9841	7.34448	5.69657	7.9795	5.17791	5.47388	7.03415	2.91078	2.58752	16.0337	5.39342	10.2021	16.1544	4.35899	0.386476	5.60605	14.4605	8.37173	2.47833	6.40918	15.3398	21.9573	4.01705	6.47095	23.6627	0.909439	2.66798	9.28691	9.87022	3.95671	6.15775	14.8685	9.47799	1.58326	4.14779	18.9359	8.07002	15.1588	18.5982	4.87046	7.87893	18.8698	1.62205	21.486	15.8627	12.8514
160	80.01	3.33375	5.5141	2.01427	6.52986	6.56147	8.83435	5.28854	6.34883	8.00967	4.08745	3.63345	17.2506	6.19798	11.4793	17.3411	5.5256	0.577559	3.86619	14.8326	8.56281	2.40793	4.51846	15.9533	25.8192	2.68953	5.37474	26.7502	1.54303	2.71826	8.32144	10.192	5.23394	5.54427	15.4619	10.2323	2.06599	3.43374	17.8195	7.29563	14.9878	19.2318	4.28715	7.86888	19.9057	1.19966	20.9932	12.4434	12.5396
161	80.51	3.35459	5.23251	2.16513	5.38336	6.93358	9.04554	6.49538	7.29419	8.30133	7.27551	5.17217	18.9603	6.43935	11.3788	18.5278	6.25976	0.658014	4.33887	15.788	8.38178	2.65936	3.62339	19.433	27.6194	2.05594	5.41497	28.309	1.82463	3.08031	7.89905	11.1072	5.89771	5.42359	16.2162	11.8213	1.63354	2.7197	18.4029	6.52124	14.0525	18.3167	2.39644	6.93358	24.0491	1.34045	20.3295	12.3931	10.0354
162	81.0101	3.37542	5.04143	2.69815	5.39342	8.64326	9.43777	8.49672	8.77257	8.67344	10.3731	4.97103	19.1715	7.18356	12.6661	15.7923	7.67779	0.00431014	4.35899	14.4706	10.9664	2.52861	2.73837	19.9459	27.6697	2.44816	5.36469	30.8735	1.75423	3.26134	6.05862	9.41765	6.12902	3.8547	16.1056	13.5209	2.30736	3.48403	16.6328	7.99962	12.8155	15.551	1.99416	6.70227	26.6137	2.86912	18.6701	10.9248	8.23524
163	81.5102	3.39626	4.76989	3.76419	6.47957	11.1676	9.82999	8.90906	11.3371	9.68919	14.2551	5.53422	18.7089	8.15909	12.6057	14.7263	8.83435	0.456875	4.32882	11.715	12.0325	2.20679	2.22547	19.3324	28.4843	2.87055	4.24836	32.5933	1.77434	3.77424	5.56583	7.72808	7.33586	3.52282	16.5682	12.0727	3.46391	3.48403	15.3656	7.87893	13.6301	14.4045	2.52718	5.70662	25.0146	3.09037	17.8052	10.432	7.60165
164	82.0102	3.41709	4.03573	3.40214	5.69513	11.4089	9.03549	9.42196	13.7809	9.90039	14.0238	5.06154	17.4417	7.53556	12.7365	14.3944	9.23663	1.14075	3.61477	9.91476	11.59	1.82463	2.02433	21.0924	31.5215	4.39921	4.18802	29.1035	1.52292	4.18658	5.02275	7.09449	6.73244	2.58752	15.5826	12.6258	3.84608	3.35329	15.7579	8.08007	14.1329	11.9204	2.25564	5.32446	24.7129	3.44236	14.3456	10.442	6.0227
165	82.5103	3.43793	3.65356	3.38202	4.41789	12.1129	8.11024	11.5239	14.3944	9.27685	13.7723	6.27843	16.7276	7.56573	12.656	12.4836	8.73378	1.14075	3.27283	10.6187	12.1431	1.59331	2.25564	21.2835	34.619	6.13907	3.83602	25.5031	1.714	3.7843	4.93224	5.07303	5.97816	2.11484	15.2205	13.6617	6.88329	3.49409	12.248	8.61309	13.3083	10.8644	2.18524	5.1736	23.7474	4.59892	13.3097	9.96935	5.42934
166	83.0104	3.45877	4.39778	3.75413	3.05014	12.4549	7.3962	14.3801	13.1876	10.3127	14.2148	7.70653	14.4246	6.19798	11.771	11.4578	9.31708	1.18098	2.98118	10.0757	10.353	1.714	3.2714	21.6958	33.5932	7.55711	2.99124	23.1598	2.15651	5.16211	3.21249	4.69087	4.85178	2.1953	15.2909	14.6171	6.68215	3.48403	11.6848	9.9909	11.2667	10.1604	1.90364	4.00699	25.256	6.56003	14.768	8.73234	5.00694
167	83.5104	3.4796	4.42795	4.04578	2.93951	13.5913	5.68651	18.6945	13.5698	13.5108	15.2909	7.96801	13.0267	5.98678	11.3486	9.7481	9.38748	1.58326	2.31742	8.98951	10.3932	1.42235	4.33744	22.088	31.4813	8.21081	2.2973	22.2748	2.12633	7.35453	2.6493	4.83167	4.96241	2.02433	15.7234	14.1444	6.21953	4.56013	12.9218	9.35731	9.4665	10.2711	2.09473	3.78574	24.8436	7.26402	14.3858	7.13328	5.40922
168	84.0105	3.50044	4.32738	3.50271	3.86476	11.9017	5.49543	22.5262	12.7853	14.597	15.6128	7.95795	14.1631	6.72094	10.9966	9.65758	10.2725	3.61477	2.11628	9.0398	10.2323	1.19103	4.26704	20.5292	27.3177	10.1015	2.32747	21.9429	2.5085	8.70217	1.9252	4.26847	4.04722	2.55735	13.36	13.2393	6.82295	6.21953	12.5497	8.34155	8.89325	8.02835	2.29587	3.32312	23.5865	8.17921	14.2752	6.33878	5.85173
169	84.5105	3.52127	3.08031	3.00991	3.51276	11.2581	5.72674	23.8437	11.3673	15.8944	16.0352	7.24391	12.3126	7.71658	9.56851	7.35453	9.29697	4.27853	2.31742	8.29558	9.126	1.38212	3.83459	18.6083	25.3666	12.6962	2.80015	17.9603	3.2326	10.9047	1.15081	4.77132	3.87625	1.78296	11.9118	12.3644	7.87893	6.64192	11.4233	9.13606	8.71223	6.48963	1.62205	3.73545	22.792	10.4722	15.5926	4.55869	4.79575
170	85.0106	3.54211	3.31162	3.25128	2.34615	11.7408	5.4552	26.1669	10.6532	16.7693	16.186	7.88755	11.0656	6.41923	8.81423	6.83157	9.15617	4.28859	1.89502	7.71227	9.7797	1.5028	3.67367	16.7478	24.3609	15.1803	2.18668	15.6774	3.71534	14.8973	0.889325	3.95671	3.38346	0.867775	11.6805	11.0067	9.75959	7.1146	9.94493	8.9852	8.05852	6.6606	0.324697	3.61477	21.3539	10.0297	14.9691	3.5731	4.67506
171	85.5107	3.56294	3.52282	3.25128	2.10478	11.4492	4.15785	27.5044	8.40046	16.5179	15.2909	8.30995	10.2912	4.9308	7.96945	6.97237	7.99962	5.72674	3.15215	7.85307	8.95503	2.00565	3.48259	15.1889	23.1239	15.7435	1.41229	11.1719	4.28859	19.4531	1.18098	2.12633	3.27283	0.435324	11.1273	10.011	11.6	7.87893	9.29122	7.86888	6.18792	5.20234	1.43097	2.35765	20.6298	8.42057	13.8729	2.94957	3.95096
172	86.0107	3.58378	2.88923	2.69815	1.0488	10.2826	3.73545	30.3204	8.13898	16.2262	16.1458	9.28547	9.88889	4.49835	9.01537	5.81581	7.67779	5.596	1.68383	7.35022	7.83871	3.11192	3.25128	13.8111	20.7907	19.4244	1.42235	9.93487	4.57018	22.3093	1.24132	2.02577	3.61477	1.09909	9.39754	10.0211	13.5209	8.92486	8.899	7.98956	5.40348	3.83459	2.27575	2.05594	20.8007	7.3847	12.0023	2.20535	4.24261
173	86.5108	3.60462	2.71826	2.37632	0.81749	10.3932	3.14209	30.6925	6.98242	15.8944	14.7579	9.15473	8.66194	4.9308	9.58862	5.69513	6.73244	3.91648	0.426704	6.42498	7.38614	3.59466	3.07026	12.0914	17.8339	20.1183	1.20109	11.2322	4.31876	23.7675	1.08041	3.07169	3.26277	0.787319	8.16053	8.59298	12.5253	9.45788	6.87754	6.96375	4.81011	3.37196	2.0545	1.59331	18.377	6.60026	10.8558	2.03439	4.37335
174	87.0109	3.62545	3.04008	2.21541	0.938173	9.31708	3.01135	31.9295	6.45946	14.0439	14.4562	9.20502	7.74676	3.79436	8.80418	6.0069	5.81725	3.88631	0.768641	5.66065	7.3962	3.68517	3.03003	10.965	16.0941	21.3553	0.919496	10.317	4.56013	24.8336	1.09047	3.08175	3.18232	0.234184	6.4609	8.01973	11.7006	10.1418	7.18931	5.16355	4.27709	2.87917	1.10914	2.30736	18.2965	5.90633	10.2021	2.44672	3.25703
175	87.5109	3.64629	3.60328	1.86342	0.41521	9.10589	1.59331	32.3318	4.97103	12.9879	13.1186	8.01829	7.81715	3.48259	7.64762	4.52852	5.81725	4.20813	1.66371	5.85173	7.84876	3.84608	2.97974	9.8185	13.2379	24.0204	0.879268	10.0958	3.20243	25.2962	1.12064	2.55879	3.25272	0	5.71668	7.82865	10.5641	11.0167	7.86313	3.75557	4.18658	2.17518	1.26	1.55309	16.9288	6.85168	8.10019	1.72262	2.43235
176	88.011	3.66712	4.02567	2.13496	0.706863	8.11024	1.65366	32.2614	3.94521	11.0569	13.2695	7.23385	6.5902	3.62339	6.55141	3.63345	5.3848	5.244	0.828983	4.92649	7.38614	3.49409	3.201	8.75245	11.5684	24.9255	0.647957	10.0857	2.84038	25.6482	0.587616	2.2269	2.5085	0.81749	5.15349	8.4723	10.353	11.248	5.71093	4.01705	3.94521	2.04444	0.847661	1.01001	15.903	8.11886	5.36469	1.79302	2.57315
177	88.511	3.68796	3.70385	1.88353	1.12926	6.86318	2.2269	29.9583	2.96969	10.2423	14.5165	6.77123	5.82587	3.17083	5.97816	2.62775	3.78574	5.40491	0.295963	4.86615	6.38044	4.79144	3.37196	8.38035	10.5225	24.2417	0.577559	10.307	2.72975	25.4169	0.859154	2.10622	1.15081	0.686749	4.01705	7.84876	9.45788	11.2883	4.40352	4.48973	3.07026	1.82319	0.686749	1.06029	13.3686	8.03841	5.46526	0.918059	2.11053
178	89.0111	3.7088	3.75413	1.73268	0.364925	5.53565	1.99559	26.9412	3.01997	10.0714	14.064	4.53858	4.36761	2.7786	6.06867	1.21977	3.20243	5.18366	0.0244241	5.68076	5.33451	6.78272	2.74843	7.33442	10.8343	23.4673	0.828983	9.37168	2.11628	24.6626	1.42235	1.5028	1.23126	1.17954	3.05158	7.22523	8.30133	9.95067	4.35324	2.87055	2.1953	1.29017	0.0632154	0.778698	12.9462	7.65624	5.91782	0.626407	1.91945
179	89.5112	3.72963	3.96533	2.47689	0.153728	4.22825	1.80451	26.8507	3.55299	9.10589	14.0539	3.36191	3.56305	2.35621	5.35463	1.32034	3.81591	5.80719	0.426704	5.59025	5.94799	9.02543	2.31598	5.60462	9.86878	23.1354	0.929553	8.19501	2.53867	24.4313	1.15081	1.42235	1.83468	1.10914	2.75993	6.70227	8.0499	8.93492	3.52857	2.97112	1.41085	1.13931	0.0129304	1.11058	13.1272	6.97237	5.35463	0.435324	1.4166
180	90.0112	3.75047	3.53288	1.12926	0.646521	3.75557	1.62349	26.368	3.26134	7.86888	12.0526	3.96533	3.74407	1.80307	3.655	1.60193	1.41229	4.42939	0.587616	5.60031	4.97246	10.4636	1.93382	3.83459	8.26972	19.1729	0.73847	7.52119	3.20243	26.0304	1.67377	0.859154	1.73411	0.51578	2.03582	5.06298	7.67779	7.85882	2.54298	2.67947	0.958287	1.32034	0.545951	0.436761	11.7293	5.142	4.47967	0.576122	1.83899
181	90.5113	3.7713	3.65356	1.7729	0	3.71534	1.8548	24.7991	2.65792	6.58158	10.3731	3.50271	3.95527	1.59188	3.32312	0.445381	0.708299	3.93659	0.6379	4.77563	4.07739	11.59	2.73837	3.41219	6.70083	15.824	0.828983	5.28854	2.68953	26.2516	1.17092	0.828983	1.19103	0.374982	1.37206	3.89637	6.67209	6.83301	2.83463	2.16656	1.19966	0.465495	1.01863	0.688185	9.7481	5.42359	3.27283	0.696806	2.88492
182	91.0114	3.79214	3.76419	1.60193	0.234184	3.63488	1.38212	22.2145	2.849	6.56147	8.86452	2.7082	2.64786	1.80307	2.89067	0.234184	0.989895	3.655	0.396533	5.02706	4.12768	13.2594	1.96399	3.15071	5.69513	14.9088	1.16086	3.76993	1.76428	24.9643	1.20109	0.949667	1.23126	0.465495	0.0747091	2.69958	5.65634	7.52694	2.31167	1.19103	1.07897	0.61635	0.505723	0.497103	9.3257	6.23821	3.3734	0.425267	1.47694
183	91.5114	3.81298	4.79	0.364925	0.344811	2.5085	1.77434	19.9617	2.06456	4.89201	7.64762	1.55165	2.37632	1.63211	1.87491	0.81749	0.40659	2.94095	0	5.34888	4.91212	16.3067	0.797376	2.22547	5.19228	14.8887	0.899382	2.30161	1.44246	22.2288	1.82463	0.587616	1.32178	0.445381	0.0847661	2.40793	5.244	7.12466	1.97979	0.859154	0.535894	0.908002	0.31464	0.316077	6.36895	5.34313	2.91078	0.696806	1.49705
184	92.0115	3.83381	5.31296	0.596236	0.374982	2.30736	1.09047	18.6643	2.0545	3.35329	5.16355	0.284469	1.76285	1.50136	1.54303	1.17954	0.275849	2.37776	0	4.2225	4.15785	18.66	1.28011	1.90364	3.88487	13.7723	0.668071	2.54298	1.7844	21.3539	2.03582	0.366362	1.12064	1.27005	0.40659	2.18668	5.62617	6.11896	1.37637	0.487046	0.646521	0.606293	0.757148	0.537331	5.142	4.30726	2.00565	0.757148	2.4927
185	92.5115	3.85465	6.28849	0.646521	0.0229874	2.67947	0.718356	16.2708	0.94823	2.62918	4.36904	0.988458	1.66228	0	0.849097	0.827547	0.587616	2.42804	0	3.80011	3.68517	22.4616	2.27575	1.97404	2.17518	14.3556	0.487046	3.15646	1.69388	18.2563	3.3734	0.50716	0.728413	2.04444	0.83904	1.67377	5.37474	6.52124	0.61204	1.34189	1.02869	0.374982	0.857718	0.0344811	4.28715	4.09607	1.34189	0.928116	4.55438
186	93.0116	3.87548	7.62607	0.737034	0	2.00565	0.678128	15.2952	0.877832	2.49844	4.42939	0.837604	0.334754	0	1.46257	0	0.0847661	2.26713	0	4.1521	3.50414	24.7646	1.71256	1.61199	1.78296	13.2091	0	2.5631	1.31172	16.7578	6.2497	0.255735	0.366362	4.36761	1.01001	1.79445	5.88765	5.1736	1.47694	0.849097	0.918059	0.545951	0.908002	0	3.28145	3.35185	1.47263	0.807433	6.84737
187	93.5117	3.89632	9.17485	0.133614	0.00287343	1.4324	0.708299	13.7968	0.103443	2.62918	2.94095	0.747091	0	1.24994	2.74987	0.304583	0.124994	2.5085	0.446818	3.25703	3.62483	23.3768	3.42225	1.68239	0.918059	12.2839	0.557445	1.75854	1.6436	17.311	6.52124	0.446818	0.487046	3.93516	1.02007	1.20109	6.76261	4.80149	2.03008	0.698242	0.827547	0.465495	2.11484	0.245678	2.92946	2.88923	1.23126	1.08903	8.39615
188	94.0117	3.91716	10.09	0.606293	1.00857	1.14075	0.215507	12.6402	0.133614	2.23696	1.97548	0.847661	0.354868	1.08903	2.58896	0.244241	0.426704	1.87491	0.748527	2.1407	2.99124	19.2936	5.64484	1.44102	0.867775	11.4894	0.285906	1.67808	1.72406	15.6918	8.21081	1.05024	0.778698	5.50405	1.13069	1.46257	6.75255	4.2383	2.03008	1.16086	0.374982	0.163785	3.28145	0.768641	2.66798	2.41655	0.658014	0.928116	9.41191
189	94.5118	3.93799	12.7049	1.1192	0.465495	1.51286	0.255735	11.1216	2.54729	1.54303	1.90508	1.12926	0.525837	0.968344	2.75993	0.395096	0.426704	1.67377	1.02007	3.32743	3.05158	18.0968	6.88185	1.26	1.42091	10.8256	0.60773	0.803122	1.54303	12.5339	9.88027	1.362	0.859154	6.67066	0.718356	2.31742	5.73679	3.63488	3.27714	0.658014	0.71692	0.676692	3.86476	0.396533	2.21541	1.30023	0.235621	1.41085	11.7049
190	95.0119	3.95883	14.495	0.545951	0.0330444	1.83468	0	9.4823	2.74843	1.31172	1.90508	0.61635	0.0833293	0.747091	1.91514	0.525837	1.07035	2.34759	1.9252	3.66936	3.04152	15.7837	6.41923	1.51142	0.857718	10.3731	0.265792	2.31167	0.969781	11.1259	11.0067	0.758584	0.818926	7.40482	0.326134	1.58326	5.76697	2.7197	1.81888	0	1.10914	1.58182	4.12624	0.688185	2.24558	1.73268	0.527274	2.42661	13.5755
191	95.5119	3.97966	16.1946	0.576122	0.244241	1.09047	0.476989	9.20071	2.48695	1.39217	1.86485	0.566065	0	0.31464	1.10052	0.304583	0.0847661	2.08611	2.73981	4.64489	3.02141	14.2752	5.97673	1.76285	0.71692	8.70361	0.547388	3.91073	1.15081	9.52684	11.067	0	1.25138	7.44505	0.617787	1.04018	6.3905	2.8605	0.893635	0	1.27005	1.06891	5.13194	0.999952	2.51712	0.928116	0.114937	3.24122	15.3355
192	96.012	4.0005	16.2349	0.51578	0.646521	1.12064	0.678128	7.53125	1.90364	1.06029	1.83468	0.425267	0	0	0.597673	1.1192	0	2.01571	3.15215	4.34318	2.66941	12.6057	6.83157	0.978401	1.80307	7.98956	1.22121	5.99253	1.05024	9.11451	10.4234	0.265792	1.21115	8.5312	0.658014	1.61343	7.4666	2.03582	1.35626	0.688185	1.46114	1.71256	5.90633	1.07035	2.1953	2.14501	0.728413	3.97538	17.1055
193	96.512	4.02134	16.9791	0.405153	0.0933863	1.31172	0.537331	6.43504	2.01427	1.40223	1.13069	0	0	0	0.597673	2.24558	0	1.24132	3.74551	4.44375	1.99559	11.1374	7.91772	1.08903	3.11048	7.1146	2.2269	7.27982	1.30166	8.32	9.84005	0.889325	1.37206	10.5627	0.60773	1.51286	8.08007	1.80451	2.76424	0.396533	1.90364	2.03439	5.78564	1.99559	2.15507	2.1249	1.23126	5.0012	19.4689
194	97.0121	4.04217	16.1142	1.05886	0.0330444	1.26143	0.909439	5.09746	2.03439	1.16086	1.16086	0	0.21407	0.405153	0.60773	1.93382	0	0.698242	6.59164	4.61472	1.86485	8.70361	7.35453	2.20535	3.10043	6.54135	2.44816	6.72669	0.658014	7.62607	9.98084	0.617787	1.27149	10.7337	0.50716	0.798812	7.94933	2.72975	1.65797	0.255735	1.32034	3.07026	6.42929	2.33753	1.54159	1.93382	1.26143	4.80006	21.6211
195	97.5122	4.06301	15.3197	1.43097	0	0.326134	0.748527	4.89632	1.63211	1.48269	1.31172	0.737034	0	0.646521	0.275849	2.30592	0	0.517217	7.59734	4.98683	2.31742	8.49241	6.84163	2.53723	3.91504	5.89771	3.15215	6.12327	0.185336	6.69077	9.67913	1.5028	1.06029	10.7639	0.6379	0.456875	7.69791	3.06163	2.0703	0.668071	0.877832	4.63915	6.79134	2.7197	1.35051	1.9841	2.39787	4.31732	23.7934
196	98.0122	4.08384	13.9519	1.38068	1.37062	0.215507	0.356305	4.71529	1.7729	1.72406	0.10488	0.274412	0.606293	0.385039	0.336191	1.66228	0.517217	0.376419	6.92352	8.04415	1.82463	7.42637	6.8718	2.13496	5.12188	4.4495	1.89502	6.52555	0.849097	5.48393	10.3127	2.40793	0.929553	12.1919	0.959724	0.597673	4.91212	1.59331	3.47828	1.31172	2.01427	5.36325	6.64049	3.3734	1.63211	0.837604	1.91514	4.68943	24.3365
197	98.5123	4.10468	13.1373	0.857718	1.65222	1.35195	0.366362	4.39347	0.837604	1.11058	0.094823	0	0.274412	0	0.145108	0.535894	0.265792	0.627843	7.36603	12.0167	1.30166	5.89771	8.71223	2.39644	5.28279	3.86619	2.34759	6.19367	0.798812	3.38202	10.9966	2.80015	0.768641	12.1215	1.30166	0.678128	3.62483	1.4324	2.73406	1.01001	2.72832	5.59456	6.53992	2.7197	2.10478	1.1896	1.66371	7.06288	23.3107
198	99.0124	4.12551	11.0153	0.71692	1.83325	1.21115	1.10052	4.90637	0.94823	0.678128	0.627843	0.264355	0	0	0.818926	0.988458	0.497103	0.979838	8.35161	14.2091	0.658014	5.86754	9.59724	4.27709	4.67937	3.55443	3.86619	7.04851	0.999952	2.89929	7.80853	1.65366	1.07035	11.8198	2.48839	0.728413	3.1622	1.72406	2.83463	0.698242	3.31162	6.74106	5.85604	3.03146	2.02433	2.01427	1.34189	8.00824	21.2792
199	99.5124	4.14635	8.97371	1.63211	3.201	0.989895	1.87491	4.24261	2.27575	1.13069	0.768641	0.455438	0	0.807433	1.48269	2.0545	0.668071	0.959724	8.50247	14.903	1.33183	5.47531	9.84867	5.15205	4.84029	3.5142	4.85178	7.48096	0.979838	2.45678	6.42067	1.06029	2.91078	12.6244	3.41363	0.658014	1.88497	1.30166	3.9409	0.326134	3.43231	10.7136	5.4437	4.5199	2.62775	1.76285	2.07605	7.54562	19.2175
200	100.012	4.16719	9.40616	1.41085	3.37196	1.33183	2.41799	3.93085	2.2657	2.65936	0.929553	0.505723	0.535894	0.897946	1.19103	2.21541	0.979838	1.13069	8.58292	14.1689	0.316077	4.39921	9.22513	6.96231	4.85034	2.01571	6.31004	8.90906	0.627843	2.52718	6.94363	1.2916	3.1622	13.1071	3.92654	0.617787	1.21115	0.708299	4.31301	0.859154	4.40783	11.1259	6.28849	5.3848	3.00991	2.11484	1.84474	7.5255	16.2808
201	100.513	4.18802	9.27542	1.40079	3.55299	1.52292	2.95101	4.32307	2.7786	3.03146	1.08041	0.445381	1.1896	1.22983	1.53297	1.9137	0.899382	0.728413	7.67779	14.0985	0.678128	2.85044	8.62171	8.6016	5.17217	1.44246	5.42503	9.02974	0.426704	2.31598	7.63757	2.4381	3.7254	10.7739	5.36469	1.40223	1.03012	0.60773	4.66501	0.999952	5.85604	13.62	5.88621	5.63622	2.30592	1.95393	1.81457	8.22949	12.1776
202	101.013	4.20886	9.09439	1.17954	4.72966	1.44246	3.01135	4.47392	3.77424	2.41799	1.56314	0	1.15943	1.22983	1.54303	2.02433	0	1.13069	6.79278	13.4246	1.31172	1.68383	6.5902	10.2509	6.61032	1.62349	4.68081	8.58723	0.577559	1.49131	7.66774	3.69523	4.3087	10.8041	6.36033	2.37776	0.617787	0.376419	5.72099	1.33183	6.9422	15.7923	5.60462	5.90776	3.15071	2.17518	2.02577	9.01394	11.7451
203	101.513	4.22969	9.86878	1.49131	4.92074	1.61343	3.41363	4.2929	4.51846	2.98118	1.87491	0.173842	1.13931	1.35051	1.6436	4.02567	0.356305	0.949667	5.62617	13.2034	1.42235	2.26713	5.06154	12.8758	7.20368	1.61343	5.72674	9.41191	0.999952	1.83325	7.92922	4.94229	4.98252	10.442	7.94933	3.83602	0.678128	1.33183	7.9637	0.658014	8.3904	17.1601	4.87046	5.30434	3.94521	2.71826	3.59466	10.9348	11.1417
204	102.013	4.25053	9.86878	1.72262	6.79134	1.39217	4.2383	3.79005	6.68071	3.15215	2.18668	0.726977	1.43097	2.6378	1.22121	5.88621	1.69388	0.265792	5.1736	12.9419	1.35195	2.2973	4.60897	14.143	9.95929	0.798812	5.596	10.9104	0.295963	1.38068	5.27417	5.27417	5.46526	9.19496	9.8501	5.55577	1.58326	1.38212	9.10014	1.40223	8.90331	15.9834	5.27274	5.02275	4.63915	2.86912	4.81155	13.4994	12.429
205	102.513	4.27137	10.0699	1.87347	7.8071	1.14075	5.68651	3.88056	8.20938	3.19238	2.94095	0.264355	2.14501	3.17083	1.37206	8.27978	1.7844	0.577559	5.42503	12.9017	1.09047	0.557445	4.11618	15.7823	13.3988	0.60773	5.4552	11.7954	0.10488	1.45108	4.00699	6.12902	3.94665	8.78263	9.80988	7.76831	1.32178	2.09616	10.6489	2.01571	11.3069	15.5108	4.77994	5.29429	4.95091	2.2657	6.26981	13.6402	11.4535
206	103.013	4.2922	11.1862	1.97404	7.82721	1.42235	5.77702	5.35894	8.94354	2.62918	4.3791	0.576122	2.79872	3.10043	1.97548	8.90331	1.89502	0.295963	4.7311	13.0324	1.03012	1.25138	3.95527	18.0149	15.209	2.81021	5.84742	12.6	0.396533	1.52148	5.01269	6.92352	4.24836	8.08869	11.4391	10.0714	1.19103	2.63924	11.7954	1.70394	12.4735	17.844	4.55869	5.9681	4.83023	3.07026	9.126	14.4749	9.71362
207	103.513	4.31304	10.2711	1.37062	7.04277	1.42235	7.2554	5.66065	8.76251	3.4438	5.75691	0.908002	2.59758	4.18658	1.97548	10.5728	2.85044	0.60773	3.78574	11.4334	2.05594	1.56314	3.201	21.032	18.2865	2.55879	5.33451	11.7753	1.12064	1.47119	4.36904	7.08443	5.04286	6.36895	13.179	12.5856	1.4324	2.37776	11.2724	1.58326	14.1028	19.7347	5.23251	6.37038	3.79436	2.96969	11.1374	16.3555	9.68344
208	104.013	4.33387	8.97371	1.0488	7.37465	2.72975	8.18064	7.50108	8.80274	4.60035	7.185	1.00857	2.93951	4.94086	2.80015	12.7049	4.47967	1.04018	4.26847	10.488	2.7901	1.06029	2.69815	22.1685	20.4588	1.51286	4.83167	15.1343	0.718356	1.78296	3.77568	8.18064	5.02275	6.35889	13.6315	13.8327	0.698242	2.59901	12.3184	1.77434	13.5496	19.3525	5.5141	6.51118	4.04578	3.19094	10.8457	17.5624	10.5584
209	104.513	4.35471	9.1849	1.65222	7.53556	3.28289	9.126	6.72669	7.90767	3.97682	7.86888	1.81313	3.62339	4.56875	3.98688	15.3599	6.06867	0.748527	4.38916	9.58287	3.91648	1.18098	2.86912	20.8611	22.1886	0.889325	4.14779	17.4273	0.93961	1.96399	2.94095	8.75389	4.81155	5.64484	14.1847	14.6272	0.597673	4.13773	12.6402	1.47263	14.5252	18.8798	4.38772	6.35027	5.16211	3.90499	11.6101	16.2751	9.14037
210	105.013	4.37555	7.4551	1.8433	9.88889	3.91648	9.98084	6.0227	8.35017	5.58594	9.71936	2.04444	3.88487	4.83023	4.36904	16.4561	6.74249	0.909439	2.81021	9.15042	4.98252	1.94531	3.1306	18.9402	24.9342	1.59331	4.97246	19.0163	1.40223	1.43097	2.96107	9.68919	4.20813	5.09171	13.2795	13.3902	1.16086	4.82161	12.7609	1.97548	17.5925	21.5248	4.16647	7.3258	5.81581	4.77994	13.4002	16.617	8.57718
211	105.513	4.39638	8.17921	2.44672	8.96365	5.37474	10.4334	6.71663	9.84867	8.03984	9.57856	2.51712	4.52852	4.73972	3.75557	15.8426	7.4666	1.22121	1.81457	7.83296	5.94799	1.47263	2.62775	20.2778	24.9744	2.73981	5.07303	18.785	2.12633	1.49131	2.00565	8.68349	3.74551	4.23687	12.6057	12.4649	0.828983	3.85614	12.61	2.7197	16.1142	19.8151	5.34313	6.21953	6.53992	6.18792	13.1589	16.1645	7.93353
212	106.013	4.41722	6.56003	2.7082	9.4665	6.93358	10.011	7.14908	12.7853	8.0499	8.29127	4.09607	4.95091	5.13194	3.32312	15.3599	8.13036	2.06599	2.05594	8.43638	6.9738	1.11058	2.31598	18.7793	25.7488	2.87055	4.74115	16.844	2.14645	1.59188	1.38212	8.35161	4.36904	2.32604	12.0224	11.4391	0.869211	3.5846	13.5956	2.70964	16.9087	18.0552	4.34749	5.61611	8.72228	7.05282	12.2135	14.0726	7.7525
213	106.513	4.43805	5.55433	2.90934	9.78832	7.94933	8.56281	8.21512	14.1933	8.35161	8.45218	4.25698	5.70519	5.15205	4.58024	15.2996	8.86452	2.12633	1.95537	9.84436	7.35597	1.9252	2.6378	17.5523	28.2228	3.02141	5.1032	17.0552	2.46827	1.79302	0.889325	8.9148	4.96241	0.928116	11.8313	13.9232	1.362	4.33887	13.6459	3.43374	18.3871	18.0351	4.5084	5.90776	9.27542	8.23955	12.0023	13.4189	6.93789
214	107.013	4.45889	5.09171	3.30157	10.1001	8.83435	8.94497	9.61305	13.61	7.71802	9.22657	5.09171	5.48393	4.53858	4.67075	15.8527	10.0814	1.66371	1.80451	9.59293	8.27116	1.5732	2.55735	17.7635	26.8751	3.31306	4.64058	15.6674	4.28859	1.83325	1.04018	7.42637	3.91648	0.988458	10.6949	16.4575	1.31172	4.31876	14.1487	4.17796	16.9489	19.3927	2.71826	5.00263	8.44069	10.0096	10.2222	11.7796	5.43939
215	107.513	4.47973	5.03137	3.7139	10.0297	10.1116	8.60304	10.9305	13.0669	7.48671	8.76395	6.23821	5.31296	4.12624	5.60605	14.3441	10.1015	1.79445	1.45252	9.87453	8.4723	1.61343	2.36627	16.084	27.549	2.91078	4.90206	14.4605	4.79144	2.45678	1.16086	6.45084	3.85614	0.737034	10.5641	16.2866	2.2973	4.05728	13.143	3.75557	18.2362	18.729	2.71826	5.25406	9.17485	12.4735	9.06566	10.5527	5.017
216	108.013	4.50056	5.62473	3.68373	9.15473	11.3587	7.19506	11.5641	12.4735	6.50113	8.81423	8.70217	7.33442	4.30726	5.77702	13.4189	10.0915	1.62349	0.517217	8.85877	9.02543	2.35765	2.47689	14.3441	26.3924	3.07169	5.11326	11.3328	6.07873	3.48259	1.20109	4.77132	3.48403	1.76285	10.3228	15.6731	4.07739	4.87189	12.5095	4.2383	19.1916	17.0595	2.83894	5.48537	10.1001	16.1041	7.13472	8.672	4.34318
217	108.514	4.5214	5.06154	4.15641	8.55131	12.133	6.49107	12.7508	12.6345	5.65634	9.82999	10.2409	6.30861	4.96097	7.15483	13.7307	10.2826	2.52861	0.849097	8.37604	8.75389	3.09181	2.78866	14.0827	24.4112	4.52996	3.87625	10.4277	6.58158	5.88621	0.788755	4.5199	4.07739	1.43097	9.9205	14.9892	5.97816	5.89771	12.9419	5.40491	18.4172	16.5768	2.43666	5.67645	11.1561	18.206	7.21517	7.3143	3.76993
218	109.014	4.54223	4.33744	4.10613	8.37029	13.9131	5.70662	15.6674	11.669	6.1089	10.544	11.5885	6.60026	4.04578	9.08577	12.8658	9.69925	3.76562	1.362	7.74245	7.4666	4.17796	2.08467	13.5195	21.3136	5.14343	3.15215	9.49236	7.65768	8.44069	0.336191	4.10756	3.85614	0.505723	9.95067	14.0036	6.25976	4.94229	12.4491	6.19942	16.959	15.9231	2.32604	5.51554	11.4779	18.6787	8.96509	7.16345	3.86045
219	109.514	4.56307	3.8547	4.14635	8.14904	14.5869	5.0328	16.7133	11.2466	6.41061	11.1072	12.1215	6.22815	4.0659	7.69791	10.3314	9.56851	6.61175	1.10052	4.76558	6.86318	6.5313	2.45678	12.4434	19.5436	6.28993	3.02141	8.19501	8.51252	9.66764	0.40659	3.21249	3.78574	0.41521	11.2883	12.7867	5.94799	4.90206	12.952	6.71232	16.798	16.265	1.40079	4.77132	10.5728	17.7132	11.2078	7.02265	3.32743
220	110.014	4.58391	3.10043	5.17217	7.49533	16.1659	4.40927	18.0408	10.2208	7.69791	11.3788	11.5684	6.24826	4.25698	6.65198	9.33576	10.534	6.95369	0.658014	4.65495	7.73814	5.6664	1.81313	12.8658	18.1356	7.35597	3.11192	6.98817	8.78406	13.6904	0.899382	3.01135	4.64058	0.405153	10.1418	11.9822	5.92788	5.35463	11.0713	8.85446	16.9087	13.9519	1.31028	4.52996	9.97941	15.4605	12.4549	6.29855	2.66367
221	110.514	4.60474	3.51276	4.2067	7.04277	16.5481	4.12768	21.8021	9.43633	8.82429	11.5698	10.6834	7.95795	4.49835	6.77266	8.75245	10.7955	6.20947	1.08041	4.37335	7.75825	6.56147	2.2657	9.55701	16.3656	8.76395	2.28725	6.21378	9.47799	17.6328	0.949667	2.5085	2.83032	0.495666	8.76395	11.4391	6.05862	6.4609	10.7998	11.1776	15.2694	12.1919	1.53154	3.08175	9.27542	14.7263	13.712	4.58886	2.58321
222	111.014	4.62558	3.43231	4.10613	6.25832	17.1716	4.52996	24.1152	10.8644	7.98956	11.3989	9.22513	8.6016	4.14635	7.83871	7.5959	8.81423	6.41061	1.41229	5.53996	7.34591	10.2524	1.82319	6.90197	15.018	11.7609	1.2916	5.30865	8.77401	20.7504	1.35195	1.60337	2.66941	0.264355	8.01973	9.49811	6.09885	8.32144	9.80413	11.0972	13.5999	11.4578	0.696806	2.7197	8.77257	14.6459	11.9922	3.7843	2.5631
223	111.514	4.64641	2.86912	5.39342	5.8661	17.0811	2.81021	26.549	11.5584	9.25674	11.8112	6.92208	7.50539	4.12624	7.13472	6.89191	8.46224	5.61611	1.21115	4.84603	8.05996	13.2795	1.1896	6.64049	14.5352	15.301	1.6436	5.19803	8.53264	21.8467	2.35765	1.80451	2.92084	0.485609	7.185	8.73378	6.90341	7.63757	9.0398	11.419	12.4132	9.73804	0.143671	2.2973	9.41622	16.0136	10.8357	3.38202	1.487
224	112.014	4.66725	3.67367	5.61467	5.29285	14.3255	2.25708	26.5289	11.0957	8.85446	11.5799	6.4494	7.10311	3.16077	5.73679	6.31866	7.30568	4.33887	0.798812	2.38207	8.41195	14.8786	1.14937	4.65926	16.3153	18.9517	1.86485	5.98247	7.35597	23.1943	2.04588	1.61343	3.04152	0.0330444	5.99828	8.82429	7.66774	8.21081	8.22518	9.93056	12.4937	7.00254	0.244241	2.76998	9.10445	16.8282	9.24668	3.26134	1.02438
225	112.514	4.68809	3.21105	4.72966	3.68373	12.3342	2.6493	25.1612	11.4477	6.83301	10.8558	5.35319	7.19362	2.36627	4.6607	5.37331	6.78272	3.78574	0.869211	2.95532	7.76831	19.6456	1.89359	4.54863	15.5812	20.068	1.49274	4.3633	7.10454	25.2057	1.68383	1.2916	2.10622	0.264355	4.90206	8.28121	8.63321	9.54839	6.6764	9.73948	11.0656	6.12758	0.938173	2.3677	8.49097	15.028	7.68785	2.3361	0.94392
226	113.014	4.70892	3.66362	4.97103	3.21105	12.8773	2.08611	24.0549	10.7437	6.37038	9.80988	4.35755	6.52986	2.72832	4.58024	3.9251	5.58594	3.98688	0.215507	2.55304	6.78272	22.1699	0.706863	4.0659	13.8312	21.2145	2.2269	3.4984	6.42067	26.5936	2.56884	0.969781	0.818926	1.66228	4.0975	6.51118	8.56281	9.61879	6.28418	9.67913	9.27542	5.43365	0.586179	1.52292	7.81715	14.5956	7.00397	1.53154	0.531584
227	113.514	4.72976	3.05014	5.09171	3.21105	13.0281	1.76428	23.7331	7.97807	6.3905	9.96073	3.39208	6.72094	2.81883	4.35899	2.80877	4.42939	5.0328	0.0244241	3.82022	6.67209	21.7375	1.20971	3.2714	12.2422	22.4415	1.62349	2.80446	4.91212	24.5319	2.54873	1.45252	0.818926	1.27005	2.69958	6.45084	8.3315	10.0915	6.27412	8.44212	8.30995	4.26704	1.00857	1.28155	7.17351	13.3485	6.15919	1.27005	1.47694
228	114.014	4.75059	2.52718	4.68943	2.3361	11.238	1.89502	22.667	6.63043	5.84742	9.52828	2.56741	5.9365	1.88353	3.17226	2.31598	3.84608	4.98252	1.38212	3.46822	5.61611	21.2748	3.70385	2.40649	10.5024	21.305	1.02007	2.63349	4.19807	24.6827	3.5846	0.979838	0.40659	0.978401	2.51856	6.66204	7.68785	9.63891	5.63048	6.25976	6.88185	3.19094	1.65222	0.859154	7.92778	13.7709	5.83736	1.41085	1.36631
229	114.514	4.77143	3.48259	4.81011	1.72262	10.0915	2.46827	20.4645	6.30861	4.84172	10.6848	3.21105	5.34313	1.74273	1.79445	2.45678	3.98688	4.5199	0.718356	3.16652	4.68081	18.1773	4.14635	1.92376	7.44505	22.6426	0.537331	3.02572	4.11762	26.1209	3.70528	0.869211	0.215507	1.27005	1.33183	7.2554	7.99962	10.4535	4.85609	6.48101	6.0069	2.47689	1.73268	1.15081	6.38906	12.725	5.72674	1.50136	1.19535
230	115.014	4.79226	2.95963	5.25262	1.46114	9.61879	1.66371	19.1672	5.49399	4.36904	10.0512	3.33174	4.88051	1.32034	1.714	1.65222	2.94095	3.61477	0.778698	3.48834	4.31876	15.8642	6.31866	2.01427	6.16781	23.769	0	1.81888	3.20243	25.9097	3.70528	0.889325	0.93961	2.1249	1.18098	6.99392	8.60304	9.64896	4.1521	6.08879	4.5788	2.50706	0.767205	1.18098	4.54863	12.5339	5.35463	1.47119	1.25569
231	115.514	4.8131	2.78866	5.69513	2.00421	7.55711	1.28155	18.775	4.68943	3.59466	8.68349	2.34615	3.68373	1.7729	1.37206	1.14937	1.99559	2.78004	0.959724	2.34184	3.90642	14.0238	6.77123	2.22547	5.21239	23.4773	0	0.672382	3.3734	25.0448	3.69523	0.728413	1.49274	2.99986	0.718356	5.6664	6.84306	9.1964	2.4223	5.80719	3.70385	2.57746	0.827547	1.18098	4.87046	10.9348	4.00699	0.334754	1.63785
232	116.014	4.83394	2.41655	4.32738	1.92376	6.59164	0.50716	18.1011	3.31162	3.43374	9.1964	2.1249	3.45242	1.7025	0.808869	0.757148	1.76428	2.40793	0.587616	2.26139	3.64494	12.0727	8.80274	1.51142	3.201	22.8236	0.155165	0.441071	2.91078	22.3596	4.62047	0.668071	0.989895	3.50271	0.959724	5.41497	5.69657	9.02543	1.95968	5.1736	3.37196	2.29587	0	0.929553	3.95527	9.58718	3.93659	0.1135	2.25133
233	116.515	4.85477	2.79872	4.58886	1.57176	6.16924	0.446818	16.4518	3.10043	3.22255	7.3962	2.14501	3.65356	1.08903	0.83904	0.495666	2.04588	2.06599	0.718356	2.2111	3.01135	10.3831	9.55701	1.69245	3.14065	21.7475	0.788755	0.420957	1.87491	21.3036	5.97816	0.798812	1.52292	2.71826	1.32178	4.3087	5.08309	7.64762	1.95968	4.71098	2.82889	1.55165	0.234184	1.40223	3.03003	9.16479	1.9252	1.19966	2.86481
234	117.015	4.87561	3.7843	4.04578	1.53154	6.58158	0.849097	15.5467	3.42225	2.70964	5.68651	1.87347	3.70385	1.38068	1.21115	0.264355	1.7844	1.30166	1.15081	2.26139	2.83032	9.45788	8.56137	1.68239	3.69379	18.7606	0.537331	0.441071	2.51856	20.7605	7.62751	0.376419	1.74417	2.9194	1.41229	2.78004	4.82161	6.75255	1.75854	4.54001	1.9137	0.666635	1.31028	0.959724	3.39208	9.42627	2.17662	0.304583	4.02136
235	117.515	4.89644	4.02567	3.15071	1.53154	6.4609	1.5028	14.2795	3.43231	2.32747	4.89201	1.01863	4.30726	1.60193	0.527274	0	2.06599	1.24132	0.396533	2.74412	3.39352	8.64326	7.4551	1.53154	2.60763	15.5122	0.094823	1.29591	2.58896	19.1816	7.99962	0	1.45252	3.59322	1.01001	2.04588	4.05728	5.78708	2.5631	4.11762	1.38068	0.676692	1.15943	0.869211	2.38638	9.94924	2.3677	0.274412	3.41794
236	118.015	4.91728	4.33744	2.29587	1.0488	4.85178	0.60773	11.7451	2.86912	2.18668	4.07739	0.666635	3.94521	0.867775	0.336191	0	1.53297	1.55309	0.678128	2.78435	2.87055	9.126	8.37029	1.74273	1.07897	14.4763	0.40659	1.59762	1.77434	18.4574	7.74819	0	1.15081	5.62473	0.617787	2.33753	3.88631	5.27417	1.88928	2.83032	1.52148	0.988458	1.66228	1.23126	2.31598	7.68641	1.73411	0.224127	5.84167
237	118.515	4.93812	5.28279	2.21541	0.787319	4.05728	0.678128	10.6992	2.65792	2.6493	2.75993	0.244241	3.62339	0.193956	0.30602	0.103443	0.828983	1.23126	2.09616	3.19669	2.61913	9.13606	9.83861	1.95393	0.797376	13.8327	0.476989	1.24563	1.56314	18.2161	8.1907	0.627843	1.69388	6.30861	0.999952	1.27149	2.85044	3.82597	1.70825	1.714	1.53154	1.23988	1.93382	0.818926	2.42661	5.82587	2.07605	0.686749	6.84737
238	119.015	4.95895	6.24826	1.93382	0.435324	3.655	1.30166	10.1159	2.61769	1.81457	2.39787	1.23988	3.62339	0.0531584	0.527274	0	0.497103	0.919496	2.48839	3.89062	2.62918	9.01537	10.5225	1.61199	0.656578	12.5655	0.426704	1.37637	1.39217	16.0438	8.28121	0.0344811	1.09047	7.96801	1.27149	0.30602	2.96107	3.45386	1.85911	1.17092	2.02433	0.726977	1.79302	0.40659	1.59188	5.06154	1.32178	1.14937	9.42196
239	119.515	4.97979	7.83727	2.59758	1.06891	3.35329	0.627843	9.17054	2.52718	1.95537	1.51286	0.545951	3.44236	0.726977	0.748527	0	0.969781	1.08041	3.70528	3.88056	3.24266	10.2222	10.1705	1.1896	0.656578	10.2524	1.60337	2.24127	0.40659	15.028	7.4666	0.869211	1.82463	9.45644	1.26143	0.919496	2.14645	3.67511	1.14506	1.03012	1.48125	1.16948	1.72262	0.798812	1.76285	3.83459	1.24132	0.777262	10.9909
240	120.015	5.00062	10.4018	2.68809	0.747091	3.61477	0	8.77832	1.95393	1.714	1.68383	0	1.99416	0.747091	0.547388	0.978401	0.255735	0.50716	4.94229	4.98683	2.97112	11.5397	10.5527	1.9137	0	8.99526	1.97548	2.97543	0.255735	13.0971	6.72238	1.4324	1.99559	11.679	1.60337	1.03012	1.714	4.67075	1.46688	0.617787	1.23988	1.01863	2.99986	0.316077	1.1896	3.45242	1.05024	0	14.4404
241	120.515	5.02146	11.5181	2.13496	0	2.93089	0.617787	8.27547	1.69245	1.23126	1.74417	0.224127	1.56171	0.183899	0	0.767205	0.929553	0.0847661	8.3315	6.7468	2.69958	12.4549	10.1001	2.62775	0.505723	9.68919	0.889325	2.43235	0.487046	11.1158	5.83736	0.909439	0.869211	12.6244	0.969781	0.909439	2.18668	4.46961	1.97979	0	1.19966	1.15943	4.97103	1.10052	1.7025	2.79872	0.6379	0.284469	16.663
242	121.015	5.0423	11.5684	1.29017	0.244241	1.76428	1.16086	7.50108	1.58182	1.31172	0.899382	0	1.05886	0.364925	0.366362	1.15943	0.979838	0.869211	8.65332	6.8876	2.32747	13.8126	9.22513	2.99986	1.15943	9.64896	0.999952	3.30731	1.07035	7.72664	5.40491	0.959724	0.60773	13.5798	0.577559	0.426704	1.84474	3.59466	1.46688	0	1.10914	0.837604	6.70083	2.16656	1.38068	2.44672	0.768641	1.34045	16.4719
243	121.515	5.06313	12.8255	1.35051	0.224127	0.899382	0.698242	6.83732	2.00421	1.58326	0.527274	0.0431014	1.16948	0.505723	0.466932	1.24994	0.617787	0.597673	7.06432	7.43068	1.35195	11.7911	8.82285	3.87481	2.09473	8.69355	1.63354	3.55874	0.416647	6.79134	4.85178	1.41229	0.356305	13.3887	0.547388	0.30602	2.44816	3.13203	0.692496	0.466932	0.71692	0.887889	8.06858	1.82463	1.66228	1.13931	0.30602	1.53154	15.4763
244	122.015	5.08397	13.6804	1.26	0.918059	1.62349	1.13069	6.7468	2.60763	2.02577	0.567502	0	1.08903	0	1.02007	0.847661	1.23126	0.185336	7.3962	7.78267	1.47263	10.001	8.75245	4.01561	1.69245	7.91916	2.13639	5.04717	0.356305	5.78564	4.13773	1.56314	0.768641	13.4792	1.38212	0.889325	2.06599	2.67947	0.863464	0.567502	1.41085	1.31028	8.13898	1.67377	1.94387	1.05886	0.165222	2.00421	12.9922
245	122.515	5.1048	12.6345	0.747091	1.20971	1.5732	2.23696	6.64623	3.61333	1.41229	0.396533	0	0.807433	0	0.225564	1.01863	1.09047	0.818926	8.4723	7.8933	1.14075	7.47665	7.51544	6.20804	1.19966	8.05996	1.96542	8.16484	0.627843	5.17217	3.59466	2.01571	0.73847	13.6703	1.72406	1.07035	1.95537	2.48839	1.15512	0.396533	0.908002	0.877832	7.56573	1.90508	0.656578	1.82319	0.0445381	1.90364	14.2895
246	123.015	5.12564	12.6143	0.706863	1.21977	1.35195	1.90508	5.91207	3.28145	1.98554	0.60773	0	0.706863	0.908002	0.73847	1.44102	0.788755	0.73847	8.97514	9.39179	1.39217	7.29563	7.4551	7.85738	1.28011	6.28993	2.02577	12.0167	0.0344811	3.67367	3.54437	1.5028	0.879268	13.0971	1.53297	0.728413	1.82463	2.5789	1.86916	0.336191	1.3304	1.85336	8.36023	1.76428	0.968344	1.88353	1.13069	2.7082	13.8672
247	123.515	5.14648	12.7451	1.15943	1.69245	1.24132	2.06599	5.59025	2.62775	2.25708	0.567502	1.15943	0.204013	1.06891	0.426704	1.96399	0.356305	0.929553	9.50817	12.6201	1.97548	7.73814	6.93214	8.43063	1.47119	5.87759	3.15215	17.4273	0.215507	3.39208	4.2383	1.61343	2.63924	12.5641	1.69388	1.09047	1.40223	2.41799	1.57751	0	1.8433	3.24122	6.71089	2.69958	0.998515	1.34045	2.34759	3.58316	13.4146
248	124.015	5.16731	12.5942	1.16948	1.43097	1.27149	2.7197	5.55002	2.27575	2.63924	0.0747091	0.374982	0	0.425267	0.396533	0.988458	0.778698	0.728413	9.56851	14.3097	2.54873	7.185	4.51846	10.3213	1.1896	6.38044	3.15215	22.8883	0.316077	2.20535	4.19807	2.91078	3.70528	11.5986	2.55879	0.929553	1.03012	1.83468	0.923806	0.0545951	1.87347	3.87481	7.76687	1.79445	0.71692	1.1192	2.56884	3.68373	14.1286
249	124.516	5.18815	11.327	0.666635	1.35051	0.869211	2.67947	5.97242	1.78296	1.95537	0	0.877832	0.726977	0.94823	1.61343	1.10914	1.16086	0.215507	9.31708	14.0582	2.21685	6.16924	3.49265	13.2077	2.13496	5.98822	3.303	23.6124	0.124994	1.28011	3.24266	3.18232	4.1679	11.2768	3.75557	0.617787	1.15081	2.15651	0.994205	0.225564	1.78296	4.8604	8.97371	2.08611	1.42091	1.29017	2.98118	4.07595	13.656
250	125.016	5.20898	9.89895	0.726977	2.00421	0.999952	2.31742	4.33313	2.22547	1.41229	0.0344811	0.596236	0.928116	1.38068	2.05594	2.71826	1.48269	0.456875	8.56281	13.4548	3.48403	6.63187	3.59322	14.5252	4.60897	5.27417	4.1679	23.552	0.195393	1.47119	3.02141	3.46391	5.244	10.4119	4.77132	1.34189	0.436761	2.34759	3.18663	0.255735	2.11484	5.37331	9.1849	3.45386	1.10914	1.30023	3.3734	5.27274	13.4146
251	125.516	5.22982	9.09439	0.193956	1.80307	0.456875	2.69958	4.38341	2.2657	1.6436	0.547388	0.656578	0.304583	1.65222	2.98118	4.5788	1.23126	0.40659	7.57722	13.8169	3.73545	6.2497	3.62339	15.5912	6.32872	5.14343	5.87759	23.7331	0.929553	1.99416	1.83468	4.5903	5.28423	8.17921	5.01269	2.04588	0.0143671	2.51856	3.62914	0.456875	2.00421	5.09171	8.48092	3.52426	2.23553	0.71692	2.84038	9.20502	11.4535
252	126.016	5.25066	8.73234	0.133614	1.49131	1.39217	3.5142	5.37905	2.54729	1.46257	0.255735	0.304583	0.193956	2.06456	3.67511	7.25396	0.718356	0.487046	7.2554	12.5698	3.28289	5.41497	3.10043	16.5768	10.975	5.30434	6.35027	25.4629	0.869211	1.46114	1.65366	6.23964	5.21383	6.61032	6.31004	2.12633	0	1.77434	4.56444	0.50716	2.68809	7.53556	9.89895	4.01705	2.7786	0.897946	2.72975	11.7696	9.66333
253	126.516	5.27149	7.56573	0.787319	2.49701	1.82463	4.29864	4.81586	2.43666	1.35195	0.818926	1.01863	1.30023	1.58182	3.70528	8.19932	0.265792	0.436761	6.65198	11.7451	3.42369	6.13907	3.84464	19.5134	15.2794	4.54001	6.63187	24.6684	0.627843	1.57176	1.77434	6.66204	5.70662	6.52986	7.84876	2.4381	0.20545	2.17662	4.07164	0.265792	3.29151	8.87314	9.99952	4.02711	3.80442	0.51578	3.4438	14.1631	7.55136
254	127.016	5.29233	7.32436	1.07897	3.81447	2.60907	5.87759	4.85609	3.30157	1.362	1.2916	1.55165	0.787319	2.00421	3.61477	9.43633	0.50716	0.416647	5.9681	13.1632	4.5199	6.07873	4.9308	20.5091	18.8296	3.10186	7.79848	25.8651	0.386476	1.79302	2.23696	5.51554	5.90776	5.04143	8.70361	2.05594	0	4.26847	4.0113	0.828983	2.68809	9.76821	9.14468	4.28859	4.96097	0.998515	4.92218	15.8125	6.58589
255	127.516	5.31316	7.19362	0.797376	4.33744	3.12198	6.04856	5.09746	4.25698	1.2916	1.76428	0.757148	0.304583	2.15507	4.72104	11.8701	0.587616	1.5732	5.14343	12.2681	4.84172	5.39486	4.80006	20.5292	26.322	3.81591	7.77836	28.0073	0.386476	0.958287	1.48269	5.25406	5.68651	3.8547	9.84005	2.67947	0.356305	5.28423	5.42934	1.19103	3.15071	9.37599	9.45644	3.74551	4.05584	1.9137	7.36603	16.0438	7.36028
256	128.016	5.334	6.86174	1.3304	6.01695	3.81591	7.42637	6.12327	4.99114	1.16086	1.56314	0.354868	1.20971	2.54729	6.09885	14.7665	0.668071	0.517217	4.96241	11.5742	4.80149	5.61611	4.70954	20.7404	28.2932	4.3791	7.27551	25.9154	0.466932	0.706863	0.919496	6.77266	5.4552	2.59758	11.8716	4.62047	1.75423	5.27417	6.26407	0.698242	4.29721	11.6086	8.91337	3.76562	3.73402	2.52718	8.54269	15.6415	8.72803
257	128.516	5.35484	6.14769	2.34615	7.55567	3.50414	9.2668	6.32441	4.48829	1.94531	2.07605	1.22983	0.596236	2.46684	6.1793	16.9791	1.01001	0	3.98688	9.47225	4.13773	3.86619	4.39778	18.7893	30.2845	3.91648	6.70227	24.2259	0.446818	1.42091	0.6379	7.09449	4.39921	3.00991	13.9232	5.91782	0.798812	4.40927	8.25535	1.19103	4.24692	13.4692	7.27408	3.98688	4.6492	2.04444	10.1619	14.1631	9.84436
258	129.016	5.37567	5.31296	3.30157	8.6016	3.60471	10.001	6.32441	4.8604	1.96542	3.35329	2.07461	0.284469	3.29151	6.87323	18.5278	1.55309	0.537331	3.303	9.59293	3.73545	2.78004	3.38202	17.9546	31.3907	3.655	6.14913	20.8266	0.909439	1.07897	0.416647	6.83301	4.04722	1.9841	15.4217	5.78708	1.39217	4.27853	9.40185	2.01571	4.63915	15.5409	6.49969	5.33451	4.31732	2.52718	12.123	12.8658	9.88458
259	129.516	5.39651	5.02131	2.87917	9.64753	3.74551	11.1173	6.91777	5.70519	2.00565	4.33887	2.17518	0.385039	4.44806	8.73378	20.2677	1.95537	0.627843	2.84038	8.79843	3.91648	3.21249	3.36191	17.3009	30.3146	4.0975	5.90776	17.5178	1.77434	0	0.285906	6.75255	3.20243	1.26	18.0968	6.83301	1.73411	3.40357	10.4578	1.26143	6.09741	16.4963	5.01125	5.9681	4.69949	2.38638	13.7824	11.85	9.72367
260	130.016	5.41734	4.80006	3.40214	9.84867	3.99694	12.4448	7.41056	7.63613	1.62349	5.40491	2.72832	1.19966	5.01125	8.46224	21.9875	2.66941	0.93961	3.04152	7.63182	3.88631	4.00699	2.01427	13.7407	30.4152	3.84608	4.90206	12.7005	2.82027	0.787319	0.768641	7.36603	2.63924	1.88353	20.2893	6.71232	1.66371	3.97682	12.1575	1.09047	7.24391	17.8339	5.35319	5.88765	5.70519	1.71256	15.0797	11.2566	9.29122
261	130.516	5.43818	5.33308	3.9251	10.3415	4.78138	12.4649	8.55706	9.05416	1.66371	5.70662	3.84464	1.34045	6.71089	9.10589	19.9559	2.93089	1.60337	2.59901	6.25401	3.5142	3.77568	2.18524	13.9318	28.7659	3.29295	4.56013	11.7854	2.97112	0.94823	0.698242	6.94363	2.89067	1.22983	19.9976	5.95805	2.55879	4.05728	14.4102	0.808869	9.2553	17.0193	5.55433	6.69221	5.98678	2.29587	15.4418	9.36593	6.86749
262	131.016	5.45901	4.54863	3.73402	12.1215	4.52996	11.8112	8.01398	8.23955	2.34759	6.41061	4.01561	1.85336	8.01829	9.68919	20.841	2.5085	1.75423	1.77434	5.65059	4.12768	4.01705	1.85336	10.1705	28.6653	3.85614	3.63488	11.0009	3.7958	1.28011	1.15081	6.28993	3.60471	0.294526	19.0422	5.61611	3.61477	4.10756	16.6731	0.989895	10.6331	16.9891	4.92074	6.83301	6.68071	3.16077	16.2463	8.22949	5.73105
263	131.516	5.47985	4.41789	3.48259	11.3874	5.04286	11.0167	10.3573	8.71223	3.03146	8.88463	4.61903	1.99416	8.10881	9.46794	17.4115	2.42804	2.07605	0.959724	6.99823	3.78574	3.88631	1.63211	9.00388	30.6264	3.92654	2.96107	9.32139	2.55879	1.54159	1.17092	5.27417	4.17796	0.747091	17.8856	6.70227	5.20377	4.01705	19.0666	1.59331	11.5081	17.0595	3.8547	6.02845	9.50673	2.44672	15.8139	6.64049	4.85609
264	132.016	5.50069	5.17217	4.87046	11.2566	5.92788	10.192	14.4505	10.5728	2.19673	9.96073	4.67937	2.50706	7.74676	9.55845	14.8068	2.32747	2.55879	0.909439	7.07868	3.80585	3.21249	1.65222	8.91337	30.194	4.01705	3.52426	8.78837	4.32882	2.43666	0.60773	3.59466	2.69958	0.908002	16.2866	7.185	6.76261	4.71098	21.6714	2.17662	12.1014	16.2349	4.25698	5.60605	10.7639	2.66798	14.8685	6.53992	4.75552
265	132.517	5.52152	4.66932	5.01125	10.7538	6.22959	9.42771	16.6429	9.7481	2.39787	10.1518	4.55869	1.12926	7.00254	9.64896	14.0726	2.88061	3.19238	1.28155	6.98817	3.54437	2.73981	1.9137	8.30995	26.0806	5.42503	2.95101	8.85877	4.90206	2.42661	0.798812	3.41363	2.24702	0.737034	15.311	8.09013	7.27551	4.99258	22.6871	3.33317	13.9519	15.7923	2.99986	6.23964	12.0511	4.35755	12.2034	8.25966	4.10182
266	133.017	5.54236	4.18658	5.55433	10.6834	8.64326	8.11024	19.5896	10.965	3.59466	10.9262	4.5788	1.1192	8.18926	10.2926	13.439	2.89067	3.96676	1.13069	6.76692	4.42939	3.08175	2.22547	7.02265	23.5161	6.76261	1.8548	8.20507	5.6664	3.73402	0.808869	2.7197	2.24702	0.284469	15.2909	8.72372	8.75389	5.08309	22.4156	3.55443	14.5352	15.2794	3.1306	5.04286	12.3428	6.40918	12.6661	8.47086	2.25133
267	133.517	5.56319	3.14065	6.69077	9.92912	10.1619	8.01973	20.0623	11.2768	5.18366	11.2581	4.92074	2.23553	8.48092	10.7351	12.1215	2.65936	5.0328	1.10052	6.53561	4.02711	3.01135	2.10478	5.53422	21.022	7.537	1.45252	8.37604	6.23964	5.80576	1.5732	3.25272	1.27149	0	14.3154	8.78406	10.9765	5.596	21.5004	4.14779	15.7622	14.0022	2.55735	3.83602	15.8125	10.3716	13.5008	7.17351	2.11053
268	134.017	5.58403	3.12054	6.379	8.52114	9.25674	6.47095	21.4099	10.3415	6.67209	12.0828	4.9308	2.73837	8.18926	10.0311	10.2811	3.07169	5.07303	1.01001	7.63182	3.75557	2.96107	1.9137	5.142	18.0954	8.28121	1.59331	7.05857	6.94363	7.40482	1.31172	4.62047	1.22121	0.71692	11.8917	7.71802	11.8917	6.1089	19.9215	4.26847	17.3411	13.9016	1.72262	3.36334	17.7736	12.3026	12.1934	6.12758	2.23121
269	134.517	5.60487	3.61333	5.74541	8.08869	10.9564	6.44078	24.6281	8.85302	7.78842	14.8786	5.43365	2.60763	6.72094	9.2668	9.54696	3.61477	6.56147	1.09047	7.13903	2.60907	3.1622	1.96399	4.73972	18.5178	9.38748	1.31172	5.94224	6.12902	9.94924	0.828983	3.4438	1.13069	0.475552	12.2034	7.54705	14.597	7.69791	18.9459	4.04722	18.8798	13.8312	1.81313	2.75993	18.7592	13.439	11.3788	4.68943	2.10047
270	135.017	5.6257	2.35621	5.25262	7.76687	11.4291	6.73244	26.0361	9.01394	8.72372	14.8987	4.48829	4.83023	5.76553	9.18634	9.69781	3.5142	7.83871	0.969781	6.13333	3.19238	2.25708	1.61199	3.05014	15.9231	11.7106	1.56314	6.38475	5.19372	10.3415	0.949667	3.36334	1.45252	0.465495	11.7911	7.41631	16.8598	10.0714	18.2621	6.04856	16.2952	11.9506	2.65792	4.00699	17.8741	13.1976	12.4951	4.48829	0.863464
271	135.517	5.64654	1.95393	5.0012	8.23955	10.4234	5.92788	26.8608	7.83727	9.04554	14.2651	3.83459	5.09171	6.06724	6.76261	11.9103	3.96676	7.64762	0.466932	4.77563	2.74987	2.01571	1.32034	2.21541	15.2694	13.5712	1.62349	5.66065	6.79278	12.2523	1.15081	3.08175	1.79445	0.535894	10.7854	6.40056	17.6242	11.5296	17.367	7.96945	16.1443	12.4836	2.14501	2.52861	16.1745	12.0109	10.0613	3.51276	0.772951
272	136.017	5.66737	1.73268	5.4437	8.28983	10.4535	6.11896	28.0475	6.08735	9.29697	13.5209	4.2067	5.95661	6.15775	6.45084	12.021	4.35899	8.28121	0.30602	4.49404	1.9252	2.34759	1.36057	2.65792	15.561	15.6429	1.75423	3.71965	8.14041	14.2436	1.46257	1.89502	1.59331	0.425267	9.25674	5.71668	18.8913	11.4693	15.597	7.77836	15.9734	12.202	1.54159	1.51286	16.5868	11.4578	8.28121	2.17518	1.72837
273	136.517	5.68821	1.93382	4.75983	7.22379	12.0928	4.95235	27.6855	5.26268	9.56851	12.4649	3.97538	7.08299	5.78564	6.21953	10.5828	3.78574	8.69355	0.547388	4.41358	2.41799	3.60471	3.15071	1.3304	14.0424	16.4978	0.979838	3.29726	8.54269	15.6415	2.28725	1.23126	1.76428	0.666635	7.4666	4.96241	17.0811	11.2078	14.9432	8.9148	15.6817	10.1001	1.20971	1.4324	15.8728	10.2308	6.55141	2.15507	1.87922
274	137.017	5.70905	1.7025	4.58886	6.97237	13.179	4.4495	27.1725	5.02131	7.81859	10.7452	3.84464	8.5312	5.70519	5.47531	8.8832	4.33887	9.43777	0.597673	3.79005	2.55879	3.99694	3.55299	0.153728	10.6633	17.1012	0.899382	3.46822	7.36603	16.9288	2.07605	1.24132	2.5789	1.14937	6.92352	4.40927	15.4418	9.95067	13.7968	6.51118	14.9274	9.96935	1.13931	1.46257	14.9174	11.146	6.13907	2.14501	1.03443
275	137.517	5.72988	1.47119	3.69379	7.21373	13.1287	4.47967	25.4629	4.95091	8.0499	10.1518	4.02567	9.36593	6.14769	6.05862	7.69647	4.00699	9.07571	0.708299	3.2872	2.53867	3.39352	4.40783	0.445381	9.54696	17.8354	0.778698	2.81452	7.13472	18.6586	2.20679	0.235621	2.03582	1.01863	5.35463	4.88195	14.6372	10.6446	13.7364	6.3201	14.1832	8.95359	1.03874	0.849097	14.0525	11.0153	4.56013	1.46114	1.2054
276	138.017	5.75072	2.59758	3.56305	5.92644	13.9433	3.77568	24.0649	5.76553	6.99392	8.87457	3.74407	9.33576	7.34448	6.29999	5.41353	4.14779	8.76395	0.316077	3.66936	2.56884	4.0975	4.95091	0.525837	7.71658	19.0522	1.19103	1.91945	7.48671	20.1973	2.01571	0.0143671	1.21115	1.71256	5.14343	3.96676	15.2608	10.5139	13.3844	6.38044	14.5051	6.90197	1.12926	0.476989	13.3686	11.0656	5.09315	1.36057	1.29591
277	138.517	5.77155	1.85336	4.38772	4.83023	12.7767	3.52426	24.0348	5.5845	7.02409	7.70796	4.17652	10.09	6.38906	7.60739	3.29151	4.28859	7.55711	0.094823	2.79441	2.23696	4.64058	4.18658	0.626407	6.12758	19.2433	1.35195	2.23121	5.99828	20.4387	2.37776	1.11058	1.27149	2.28581	4.27853	3.95671	16.2966	10.001	11.8256	5.94799	14.324	5.84598	2.07461	1.07035	12.4735	11.7796	5.86754	1.0488	1.05455
278	139.017	5.79239	2.07461	3.73402	3.7843	11.238	3.19238	23.2302	6.0773	6.3905	6.27987	3.47253	11.5785	5.90633	7.59734	3.04008	4.07739	7.22523	0.497103	3.43805	2.28725	5.596	5.17217	0.31464	6.34883	17.4934	1.73411	2.18093	4.86184	20.8208	3.54437	1.12064	2.2973	2.9194	3.48403	3.2326	14.4562	10.6949	9.96504	5.53565	12.2724	4.61903	0.877832	1.59331	12.021	10.7437	5.29429	0.797376	2.00996
279	139.517	5.81323	1.7025	3.04008	2.45678	11.2883	2.5789	21.7921	6.11752	6.48101	6.25976	3.201	13.3384	4.11618	7.89905	2.50706	2.73981	5.41497	0.708299	3.18663	2.10622	5.82731	7.3847	0.696806	5.62473	15.9446	0.818926	1.11489	5.15349	21.3136	3.34323	0.798812	0.426704	4.49835	2.3677	2.66941	12.6661	9.45788	8.67775	5.39486	12.8155	4.60897	0.576122	0.93961	12.1618	11.4678	5.47531	1.20971	2.72401
280	140.017	5.83406	1.66228	2.81883	3.37196	10.4938	2.06599	20.9171	5.74541	6.6017	5.77702	2.57746	12.9462	3.58316	7.66774	1.75279	2.53867	4.17796	0.828983	2.47258	1.98554	8.4019	8.93348	0.374982	4.15641	15.8944	0.094823	1.45683	4.81155	21.4343	4.2383	1.26143	0.185336	7.28413	1.51286	2.3677	11.1776	7.68785	8.53695	5.40491	12.725	3.61333	1.41085	0.889325	12.3529	11.9305	6.43073	0.576122	2.88492
281	140.518	5.8549	2.45678	3.26134	1.86342	8.97514	1.51286	21.8625	5.45376	7.12466	4.96241	1.75279	15.5108	4.18658	6.11896	1.46114	3.06163	4.08745	0.426704	3.40788	2.33753	9.36737	10.4621	0.294526	3.93516	12.0727	0.336191	0.420957	3.99694	22.8825	4.74115	0.989895	1.27149	9.21508	1.20109	1.96542	10.5641	7.86888	7.43068	4.84172	11.488	2.42661	1.7025	0.989895	11.327	10.4018	6.51118	1.0488	1.82894
282	141.018	5.87573	3.21105	2.66798	1.61199	8.85446	1.33183	21.3194	4.96097	6.28993	4.03716	1.30023	16.0739	3.5731	5.6664	2.56741	3.18232	3.87625	0.20545	2.91509	1.362	9.65902	12.383	0.988458	3.76419	12.294	0.577559	0.0287343	4.43944	19.8151	4.74115	0.346248	0.849097	9.70787	1.18098	1.74417	8.88463	6.57152	7.38039	3.99694	10.3616	3.26134	1.3304	0.959724	10.6532	10.09	4.86184	1.63211	0.742781
283	141.518	5.89657	2.44672	1.90364	1.76285	7.28557	1.33183	20.5349	3.47253	6.62181	3.42369	1.34045	16.3254	3.50271	4.95235	1.82319	2.53867	3.50414	0.627843	3.37771	1.12064	9.35731	13.8815	2.02433	2.51712	11.7006	0.426704	1.04449	4.39921	18.8497	4.33887	0.386476	0.617787	11.9606	1.54303	1.11058	7.95939	6.15919	6.37469	4.6607	8.26972	3.48259	1.06891	0.295963	9.92912	7.95795	3.90642	1.58182	1.91945
284	142.018	5.91741	1.46114	1.50136	1.95393	6.05862	1.7844	18.1917	3.11048	5.85748	2.74987	1.28011	14.1531	2.34615	3.86619	1.00857	2.24702	2.90072	1.03012	3.55874	1.27149	11.4592	14.5553	2.10478	2.00421	11.1877	0.768641	1.08472	2.78004	17.9345	4.98252	0.818926	1.73411	13.962	1.08041	1.37206	7.94933	5.27417	5.78133	4.55007	6.32872	1.37062	1.20971	0.446818	8.48092	7.72664	3.70528	2.04444	2.37201
285	142.518	5.93824	1.31028	1.35051	0.867775	5.67645	1.52292	16.7435	3.34179	3.86619	2.07605	1.96399	14.7162	1.99416	2.89067	0.81749	0.899382	2.3677	1.68383	3.26708	1.28155	13.7824	14.0827	3.37196	1.31028	10.7049	0.909439	2.2111	1.87491	15.5812	5.30434	0.899382	1.5028	15.6817	1.27149	1.27149	6.74249	4.46961	4.27278	4.69087	5.30291	1.0488	2.53723	0.869211	7.67636	6.65054	3.38346	1.78296	3.36765
286	143.018	5.95908	1.1896	1.60193	1.01863	4.52996	1.6436	16.2406	3.2714	3.15215	1.21115	1.07897	12.6345	1.54159	2.28725	1.02869	1.03012	2.5789	2.03582	4.0113	1.24132	15.1803	14.324	4.47823	1.7025	9.57856	1.06029	3.85039	1.39217	12.8054	5.94799	0.728413	1.99559	18.196	1.04018	1.14075	6.61175	3.95671	3.73976	3.53431	5.02131	0.767205	2.78866	1.31172	6.13764	6.04712	3.45386	1.03874	4.32307
287	143.518	5.97991	1.43097	2.1953	0.61635	3.7254	0.426704	14.0884	3.54293	2.38782	0.758584	0.596236	12.021	0.908002	2.11628	0.918059	1.61343	2.09616	1.70394	3.84033	0.93961	15.9044	13.2178	5.31296	1.48125	8.83435	2.08611	3.45817	1.41229	11.9606	5.86754	0.487046	2.20679	19.6643	0.567502	0.356305	6.35027	3.82597	3.30731	3.24266	3.90499	0.596236	2.46684	0.929553	3.87481	5.90633	3.41363	2.02433	4.2929
288	144.018	6.00075	1.59188	1.61199	0.636464	3.02141	0.748527	12.9922	2.93951	2.61913	1.17092	0.757148	11.4176	0.958287	1.90508	1.02869	0.919496	1.5732	1.77434	4.04147	0.668071	14.3053	12.1618	6.56003	1.50136	8.76395	2.96107	4.88626	0.50716	11.498	5.53565	0.959724	2.62918	19.5637	0.668071	0.436761	5.40491	4.04722	2.85475	1.95537	3.89493	0.495666	3.96533	0.235621	3.52282	5.68507	1.77434	2.82889	4.13199
289	144.518	6.02158	2.35621	1.71256	0.525837	2.01571	1.13069	12.8715	2.67803	2.54873	1.47263	0.938173	9.8185	1.05886	1.98554	1.00857	0.668071	1.21115	2.30736	4.18227	0.547388	11.942	9.83861	9.31565	1.10914	7.60739	3.77568	4.55438	0.396533	9.84867	7.16489	0.466932	2.5789	20.2275	1.15081	0.40659	4.77132	3.46391	2.20104	1.27149	2.75849	0.626407	5.94655	0.668071	3.31162	5.82587	1.30166	1.9841	4.13199
290	145.018	6.04242	2.82889	1.05886	0.606293	1.70394	1.4324	11.2724	2.32604	2.2973	0.60773	0.525837	8.99382	0.908002	1.28155	1.32034	0.818926	1.03012	2.96107	4.41358	0.40659	12.0626	8.6016	10.4722	1.46114	6.74249	5.18366	4.39347	0.909439	10.1805	6.44078	1.12064	3.49409	18.739	1.46257	0.10488	4.87189	3.5142	0.742781	1.4324	3.5731	0.626407	7.90767	0.698242	2.44672	5.21239	1.47263	1.99416	6.12327
291	145.518	6.06326	3.86476	0.938173	0.445381	1.55309	1.61343	9.33145	2.46684	1.75423	0.557445	0.0229874	7.46516	1.08903	0.517217	0.344811	0.758584	0.567502	3.71534	4.69518	0.93961	13.2494	7.03271	11.1963	1.23988	5.16355	5.95805	7.22954	0.446818	8.50103	5.69657	0.989895	4.45956	17.6127	1.04018	0.60773	5.00263	2.38782	2.03008	1.38212	2.94957	0.586179	10.9952	0.316077	2.25564	5.17217	0.828983	3.56305	7.99387
292	146.018	6.08409	4.15641	0.918059	0.706863	1.26143	3.38346	8.31569	1.82319	1.84474	0.798812	0	6.78128	0.928116	0.909439	0.0330444	0.00431014	0.436761	3.77568	4.07164	0.577559	13.2494	6.01695	13.2077	2.18524	6.28993	5.92788	7.81284	0.487046	6.48963	6.29999	0.658014	5.79714	15.6817	1.32178	1.46257	5.15349	1.99559	2.05019	1.02007	1.23988	0.586179	13.6603	0.788755	1.61199	4.44806	0.557445	3.6435	10.7696
293	146.518	6.10493	4.59892	1.30023	0.666635	1.26143	2.5789	7.48096	2.86912	2.35765	0.0244241	0.455438	4.99114	0.928116	0.547388	0.234184	0.30602	0.728413	4.87189	3.8705	0.0344811	11.2883	5.5141	15.8326	2.17518	5.51554	5.94799	8.94928	0.6379	6.49969	6.50113	0.728413	5.12332	15.209	1.61343	1.714	4.93224	1.93525	1.43671	0.567502	0.757148	1.50136	16.8282	0.698242	1.68239	2.58752	0.416647	3.31162	12.4893
294	147.018	6.12576	6.85168	1.93382	0.787319	1.58326	2.88061	6.54566	2.69815	1.714	0.497103	0.475552	4.6492	0.405153	0	0.576122	0.416647	1.72406	6.09885	4.23256	0.155165	9.41765	5.62473	16.7478	3.08031	4.24836	6.3905	11.3328	0.929553	5.20234	5.77702	0.567502	4.86184	13.7307	1.53297	1.72406	3.94665	2.32747	1.80882	0.758584	0.636464	0.908002	20.1571	1.5028	1.32034	1.67233	0.466932	3.94521	15.3053
295	147.518	6.1466	8.26972	1.42091	0.897946	1.30166	3.08175	5.83162	2.21541	1.96542	0.758584	0.31464	3.7139	0.757148	0.658014	0.747091	1.04018	1.16086	6.02845	3.55874	0.326134	7.52694	5.23251	18.3569	2.86912	2.89067	6.35027	11.4032	0.0545951	4.23687	4.5903	1.15081	3.14209	13.0166	1.74417	1.66371	2.41799	2.21685	2.20104	0.949667	0.897946	0	20.2577	2.5789	1.51142	1.24994	1.12064	4.10613	15.5467
296	148.018	6.16744	9.6777	0.857718	0.636464	0.678128	3.03146	6.39481	2.42661	1.66371	0.0847661	0.123557	2.71826	1.21977	0.73847	1.53154	0.416647	0.849097	7.15483	4.0113	0.0646521	6.01839	5.5141	20.7102	3.41219	3.39352	6.34021	12.4189	0.456875	3.86476	2.35765	1.80451	2.82027	12.1417	1.46257	2.03582	2.2269	1.42235	1.56745	0.155165	0.787319	0	20.2074	2.99124	0.576122	1.17954	0.768641	4.53858	17.9302
297	148.519	6.18827	10.4823	0.686749	0.1135	0.386476	3.85614	6.1635	2.18524	1.63354	0	0	2.25564	1.24994	0.899382	1.09909	0.567502	1.16086	6.27987	4.49404	0.255735	4.68081	5.21239	21.9271	3.66362	1.89502	5.9681	13.2034	0.577559	3.54293	2.03582	1.714	2.8605	9.2553	1.97548	2.52861	2.16656	1.14075	1.09478	0.326134	0.696806	0.928116	19.0609	3.11192	0.0732724	1.7025	1.02007	4.25698	20.2735
298	149.019	6.20911	10.4923	0.978401	0.646521	0.466932	3.90642	5.71093	1.65222	0.517217	0	0	1.79302	0.978401	0.849097	1.31028	0.0747091	0.849097	5.89771	5.06729	0.949667	4.40927	4.41789	19.9962	5.53422	1.51286	6.89335	11.9664	0.30602	3.17083	2.41799	2.24702	2.98118	8.79268	2.97112	1.20109	1.87491	1.7844	2.18093	0.658014	1.34045	1.39074	15.6717	2.39787	1.17954	1.58182	1.74417	4.5084	16.9044
299	149.519	6.22994	11.6992	1.21977	1.24994	0.668071	4.27853	6.49538	2.44672	0.547388	0.798812	0	1.17954	0.767205	0.145108	1.94387	0	0.316077	4.91212	5.16786	1.13069	4.31876	4.2067	20.1973	8.21943	0.849097	7.33586	11.1216	0.617787	2.64786	2.46827	4.05728	2.70964	7.99818	2.63924	0.6379	0.879268	2.19673	2.67372	0.627843	1.41085	1.87347	13.61	2.24702	0.726977	1.86342	0.708299	6.33878	15.6472
300	150.019	6.25078	12.2623	1.13931	1.1192	0.265792	3.5142	6.43504	2.56741	0.808869	0.20545	0.385039	1.9841	0.847661	0.275849	2.48695	0.718356	0	4.33887	6.65629	1.75423	3.80585	5.05148	20.5292	9.34582	1.06029	6.26981	11.8356	1.2916	1.41085	3.19238	4.41933	2.58896	5.80576	3.20243	1.21115	0.718356	2.05594	3.27714	0.416647	1.48125	2.32604	13.2379	2.91078	0	1.02869	0.487046	7.29419	14.5309
301	150.519	6.27162	12.4031	1.71256	1.16948	0.567502	3.20243	6.50544	2.29587	0.668071	0.265792	0	0.757148	1.67233	1.05024	4.43801	0.114937	0.40659	2.78004	6.63618	1.10052	2.61913	5.99684	17.2808	13.9821	0.949667	6.33016	12.4391	1.30166	1.72262	2.8605	3.87625	1.86485	5.01125	3.78574	3.61477	1.84474	1.72406	4.24261	0.235621	1.00857	3.35185	12.4434	3.87625	0	1.38068	0.577559	8.47086	14.4806
302	151.019	6.29245	11.1762	1.17954	2.22547	0.0244241	2.45822	6.69652	2.6378	1.14075	0.487046	0.666635	1.14937	1.64216	0.577559	7.58584	0	1.45252	2.34759	6.65629	1.42235	0.748527	5.15205	16.5064	16.255	1.12064	6.05862	12.077	1.16086	1.23988	2.18668	3.68517	1.98554	3.38202	5.44514	3.98688	1.76428	2.35765	4.89632	0.20545	0.918059	4.1363	10.3817	4.35899	0.61635	1.38068	1.69388	8.20938	13.8672
303	151.519	6.31329	10.9549	2.03439	4.18658	0	2.74987	6.77697	2.78866	1.362	0.617787	1.7025	0.254298	1.59188	0.346248	8.05852	0.999952	1.42235	2.4381	7.49102	2.42804	1.01001	3.30157	14.4849	19.5939	1.87491	5.63622	10.7595	1.74417	1.45108	2.47833	3.7958	2.32747	2.18524	6.73244	4.84172	0.758584	2.55879	5.68076	0.094823	1.02869	4.66932	8.16915	4.01705	1.92376	1.3304	1.22121	9.15473	12.5899
304	152.019	6.33412	10.9549	2.08467	5.60462	0.155165	3.78574	6.41492	2.40649	0.949667	0.155165	0.897946	0	2.20535	1.20109	9.96935	1.22121	1.32178	2.05594	7.92347	3.11192	1.25138	2.58752	14.4548	24.6224	2.04588	5.35463	10.8802	0.73847	1.38068	2.01571	3.87625	2.00565	1.72262	7.05426	5.47531	1.12064	1.56314	6.44509	0.587616	1.8433	5.5845	7.21373	5.00263	2.82889	1.3304	1.51286	10.8141	11.4132
305	152.519	6.35496	9.75815	1.69245	6.18792	0.326134	5.27417	6.05287	2.41655	1.66371	0.466932	0.284469	0	3.58316	2.33753	11.679	1.35195	1.18098	2.03582	7.69216	3.48403	1.20109	2.3361	13.7407	26.8852	2.2973	3.98688	11.4434	0.094823	1.15943	1.59331	3.91648	2.19673	1.3304	7.62751	6.3201	2.02577	2.02577	6.15344	0.778698	2.07461	8.10881	5.96667	6.40056	2.69815	1.50136	2.13639	10.6432	10.8702
306	153.019	6.3758	9.21508	2.40649	8.13898	2.06599	5.46526	6.70658	2.75849	1.87491	1.2916	0.606293	0	5.7957	2.39787	13.2479	0.718356	1.13069	1.60337	8.42632	4.88195	1.11058	1.79302	12.3126	28.5748	2.32747	3.69523	12.4089	0.778698	0.978401	1.28155	4.86184	2.06599	1.67233	8.52258	7.61745	1.53297	2.95101	6.0227	0.50716	2.1249	9.7481	6.11752	6.3201	3.91504	2.09473	1.86485	9.84867	10.9506
307	153.519	6.39663	9.73804	2.2657	10.1101	1.46257	6.2497	6.76692	3.62339	2.01571	1.76428	0.958287	0.455438	5.67502	2.8605	14.9576	0.818926	1.10052	1.04018	8.67775	7.78842	0.808869	1.66228	11.85	31.1293	1.62349	2.89067	11.9463	0.798812	1.1896	1.42235	5.84742	1.52292	1.60193	8.55275	8.42201	2.34759	3.27283	7.85307	0.748527	1.94387	11.3472	4.70954	6.66204	5.13194	3.14065	1.95537	10.5426	10.3874
308	154.019	6.41747	9.42627	2.9194	10.9449	1.8548	5.83736	6.32441	3.79436	1.35195	1.24132	0.857718	0.475552	5.41353	2.87055	15.551	1.87491	0.436761	1.23126	8.04415	9.22657	0.658014	2.02433	9.2553	31.2399	1.61343	2.23696	12.6	0.879268	0.807433	1.97548	5.5256	1.39217	0.747091	8.69355	8.10019	3.17226	3.34323	8.23524	1.06029	3.77424	13.2278	3.0602	6.54135	7.09305	3.36191	2.7197	10.3817	9.64322
309	154.519	6.4383	9.84867	4.33744	11.9405	3.45386	6.16924	7.33011	3.44236	0.909439	1.42235	0.726977	0.837604	4.98108	2.42804	15.0783	2.2269	0.30602	0.869211	8.16484	10.2323	0.949667	2.10478	7.30425	29.5805	2.2269	2.31742	12.2379	1.61343	0.827547	1.59331	6.48101	1.6436	0.21407	8.4723	8.9148	3.82597	3.35329	9.44208	1.39217	5.68507	15.9734	2.81883	7.4666	7.3847	3.22111	5.63622	8.672	9.28116
310	155.019	6.45914	10.975	4.73972	11.7293	2.90072	7.35597	8.8286	3.61333	1.362	2.12633	2.15507	0.737034	5.42359	3.39352	14.2335	2.54873	0.869211	0.567502	8.59729	9.72942	1.45252	1.40079	6.41923	28.5647	2.39787	2.40793	8.84871	2.48839	1.49131	1.23126	4.49978	0.929553	1.22983	10.1317	8.18064	3.62483	3.62483	10.2768	1.81457	5.40348	16.4259	2.45678	8.13036	8.47086	3.67367	7.65768	8.94354	9.95498
311	155.519	6.47998	9.96935	4.92074	11.0756	2.8605	8.56281	8.02404	4.99114	1.42235	2.44816	1.66228	0	4.69949	3.69523	13.2781	3.38346	1.16086	0	8.7582	9.43777	1.51286	1.07897	4.8604	28.615	2.09616	2.38782	8.59729	2.84038	1.52148	1.01001	2.83032	0.678128	0.344811	9.96073	8.13036	3.63488	5.34457	11.6446	1.54303	6.29855	17.4719	1.82319	8.9852	11.1661	3.42225	8.8444	8.41052	10.5986
312	156.019	6.50081	8.51109	5.0716	11.0656	4.5903	10.4535	9.56276	6.74106	1.38212	2.90072	1.89359	0	3.32168	4.71098	12.4434	3.4438	1.61343	0	9.0398	10.534	1.31172	1.03874	4.51846	24.8235	2.6493	1.67377	7.87319	4.20813	1.75279	0.446818	2.11628	1.01001	0	9.21651	8.48235	4.4495	4.85178	12.4592	2.38782	7.5959	19.1212	1.59188	9.27685	13.5195	3.86476	11.2883	8.16915	9.84436
313	156.52	6.52165	7.9479	5.68507	12.0914	6.58158	10.5843	11.6446	9.69781	1.15081	3.15215	3.08031	0	3.75413	5.44514	12.6546	3.89637	1.35195	0.818926	9.0398	11.9017	1.362	2.0545	3.69379	21.9573	4.03716	1.30166	6.56578	4.57018	1.65222	0.748527	2.24702	0.859154	0	9.75959	8.34155	6.2497	4.89201	14.7019	3.10186	8.78263	22.1886	1.96399	9.98084	13.5496	4.59892	12.9979	7.84733	7.74245
314	157.02	6.54248	7.96801	5.94655	12.6445	7.15483	11.4391	12.8313	10.442	2.00565	3.96676	2.62775	0.556008	4.29721	6.15919	12.1517	5.50548	1.86485	0.255735	7.1692	11.8816	0.859154	1.36057	2.32604	19.9157	4.35899	1.44246	6.8876	5.09315	1.73268	1.77434	1.91514	0.416647	0	9.79982	9.15617	7.56717	5.1736	16.2305	3.49409	10.5728	21.7461	1.06891	10.7351	15.5711	4.5084	14.1344	8.49097	7.39045
315	157.52	6.56332	5.77559	6.8014	11.8098	8.43207	11.067	14.6516	12.6043	2.65936	5.1736	3.04008	1.97404	5.12188	7.34591	11.1058	5.68651	2.89067	0.0646521	6.37469	10.5742	1.06029	0.777262	1.67233	18.9804	6.45084	1.94531	6.11321	5.75691	2.06456	1.5732	1.5732	1.19103	0	9.55845	9.03549	10.011	4.0975	16.2004	5.33451	11.84	21.5751	0.958287	10.886	17.1199	4.61903	12.8069	7.65624	7.12897
316	158.02	6.58416	5.61467	6.13764	11.6891	8.54269	11.2782	16.6932	14.6157	2.66941	7.34591	4.0659	1.57176	5.66496	7.22523	9.19496	6.35027	4.35899	0.698242	5.8115	10.4636	2.65936	0.887889	1.3304	15.6817	8.02979	2.38782	4.56444	6.47095	2.50706	2.16656	1.51286	1.08041	0.505723	10.4535	9.11594	11.0368	3.98688	15.436	5.94799	13.1574	22.1283	2.04444	10.3127	18.6686	5.73536	13.6617	6.6606	5.30865
317	158.52	6.60499	4.29721	6.38906	11.0857	9.06566	10.7251	21.3194	14.2033	3.73545	7.27551	5.55433	1.13931	4.44806	7.55711	8.28983	6.64192	5.22389	0.899382	5.2986	10.5843	3.4438	1.16948	0.737034	12.8255	11.6905	2.24702	3.93085	7.41631	2.7082	2.32747	0.336191	1.56314	0.807433	10.0915	9.01537	13.1488	5.35463	16.8742	8.22087	14.7766	21.4243	2.25564	9.75959	19.0005	6.04712	12.0224	6.28849	4.00125
318	159.02	6.62583	4.09607	6.30861	11.0857	10.6446	9.87022	23.1799	15.5409	4.40927	7.4666	4.75983	1.41085	4.31732	7.185	8.07864	6.68215	5.67645	0.275849	5.04717	10.4334	3.92654	0.666635	0.787319	13.5295	15.4317	1.714	3.8705	7.24534	4.02567	1.46257	0.497103	1.63354	1.01863	8.38178	9.66908	13.7522	4.67075	14.9634	10.001	17.0394	23.0334	1.54159	7.47665	20.9315	7.48527	9.36737	5.29285	3.73976
319	159.52	6.64666	4.30726	6.24826	11.5785	10.896	8.76395	24.2158	16.9489	5.0328	8.45218	3.86476	1.55165	5.40348	7.185	7.99818	6.66204	6.43073	0.245678	5.66065	10.7653	3.54437	0.364925	1.10914	12.5842	18.9316	1.73411	3.63919	7.2554	3.94521	1.24132	0.567502	1.11058	1.00857	7.73814	8.23093	14.1243	4.80149	14.551	11.6402	18.9201	20.8711	1.23988	6.1089	20.6197	8.44069	8.35161	4.48829	3.19669
320	160.02	6.6675	3.75413	5.75547	10.9348	11.419	8.92486	25.0002	17.4216	5.72674	9.54839	4.00556	2.36627	5.56439	7.34591	5.96667	6.82295	6.19942	0.0445381	5.2986	8.90475	3.63488	0.596236	0.696806	11.6086	24.1612	2.05594	2.18093	6.84306	4.41789	1.44246	0.859154	0.295963	1.09909	6.95369	6.92352	14.2551	5.81725	13.6258	11.0067	20.9717	19.2017	1.55165	5.32446	19.7447	8.80274	7.94933	4.18658	2.1407
321	160.52	6.68833	3.61333	5.30291	11.7897	10.6044	7.78842	26.72	15.6013	5.72674	10.7653	3.59322	2.94957	7.36459	7.73814	5.52416	6.96375	5.36469	0.818926	4.40352	8.3315	4.6607	0.958287	1.24994	11.0857	26.7458	2.07605	2.71395	6.36033	4.9308	1.48269	1.33183	0.456875	2.03439	5.64628	7.36603	12.6158	6.87323	13.6358	11.4291	22.3495	17.8741	1.54159	5.02275	18.7189	8.57143	7.50682	4.12624	2.13065
322	161.02	6.70917	3.34179	5.31296	12.3126	10.6446	7.76831	28.0877	14.2033	4.99258	10.6547	3.51276	3.48259	9.16479	7.2554	5.40348	7.37608	5.50548	0.446818	4.28284	7.33586	6.5313	1.48125	1.3304	11.5181	25.016	1.04018	3.76993	5.63622	5.47388	1.25138	0.587616	1.21115	1.55165	4.74115	6.31004	11.59	8.24098	13.6057	11.8414	21.7059	16.7176	1.67233	4.3791	17.8037	10.0096	6.40056	3.33174	2.33178
323	161.52	6.73001	3.29151	5.39342	11.3874	10.6044	7.3962	28.2386	13.9117	4.50984	10.6245	3.2714	4.40783	8.04847	7.3962	3.6435	7.36603	5.5256	0.889325	4.92649	5.74685	7.73814	1.96399	0.646521	10.3415	22.5119	0.728413	2.39213	5.80719	5.35319	1.59331	0.60773	1.38212	1.64216	3.62483	4.95235	10.363	9.37742	12.1373	10.886	23.3653	14.3743	0.666635	3.88631	16.1343	10.2711	5.33451	2.56741	2.33178
324	162.02	6.75084	2.96969	5.74541	9.51679	9.03549	6.34021	27.4944	14.3542	5.30434	9.78976	3.21105	5.77559	7.90767	6.52124	3.59322	6.71232	5.68651	0.808869	3.61908	4.5199	9.126	1.71256	0.626407	9.72798	21.3251	1.2916	2.64355	5.36469	6.04712	2.08611	0.456875	0.93961	2.66798	3.52426	3.94665	9.64896	11.067	11.9563	10.9564	22.5205	12.383	0.163785	3.61477	15.1085	8.03841	5.93793	2.21541	2.62344
325	162.52	6.77168	1.9841	5.54427	9.37599	10.8659	6.2497	26.4786	14.143	5.56583	9.21651	3.43231	6.82151	7.57579	5.98822	3.15071	7.69791	5.47531	0.808869	2.60332	3.39352	9.15617	2.39644	1.45108	8.48092	23.0952	0.487046	3.76993	4.24836	7.37465	2.14645	0.0747091	1.27149	4.99114	3.5142	3.25272	11.3285	11.248	11.5138	10.8558	23.1239	11.2466	1.51142	3.18232	14.5151	6.34883	5.5256	2.66798	3.96102
326	163.02	6.79251	1.56171	3.95527	9.59724	10.9564	5.54571	25.9758	12.3227	5.89771	8.90475	3.93516	8.20938	6.88185	6.52124	1.17954	6.3201	4.93224	1.09047	2.85475	3.60471	10.5541	2.37632	2.2657	7.10311	23.0046	0.597673	3.32743	3.70528	7.28413	1.60337	0.50716	0.808869	6.09741	2.98118	2.08611	12.0023	10.4736	10.5282	9.01537	23.0334	10.3515	1.79302	2.16656	13.3686	5.81581	4.65064	1.76285	4.06159
327	163.52	6.81335	2.2657	3.62339	7.85738	10.2926	4.38916	25.6338	11.4377	6.0385	8.10019	2.56741	8.23955	5.54427	5.06298	0.656578	4.71098	4.7311	1.48269	2.5631	2.35765	12.5856	2.56741	3.68373	5.64484	21.4961	1.03012	2.32173	4.04722	10.5325	1.90508	1.27149	1.07035	6.41923	1.83468	1.7844	14.1243	10.7452	10.0556	8.71366	20.1772	9.95929	1.22983	1.4324	13.5094	5.81581	4.90206	1.53154	3.076
328	164.02	6.83419	1.64216	2.78866	5.23251	9.9909	3.73545	23.7129	11.5785	5.99828	8.02979	2.49701	10.6532	5.54427	4.08745	0.968344	5.1032	4.38916	0.718356	1.71831	1.52292	12.9175	4.52852	4.04578	3.84464	19.4746	0	2.89498	3.53431	13.0267	0.788755	1.09047	0.698242	7.8071	1.22121	1.63354	16.0553	8.65332	10.1863	7.78842	18.9201	7.51544	0.535894	1.32178	11.7494	5.37331	4.20813	1.3304	1.3462
329	164.521	6.85502	1.58182	1.81313	4.83023	9.56851	3.84608	21.5306	10.9952	4.79144	6.55141	2.37632	9.61736	5.56439	4.49978	0.867775	3.66505	4.02711	1.09047	1.67808	1.86485	11.5799	7.70653	5.74541	3.25128	19.5652	0	3.06595	3.4438	12.0511	0.265792	1.08041	0.356305	10.4018	0.828983	1.35195	15.4418	7.69791	9.21077	7.77836	15.4001	7.33442	0.978401	1.49274	10.2409	3.90499	3.26277	1.3304	1.64791
330	165.021	6.87586	1.80307	1.9137	4.54863	8.96509	2.92084	20.7562	11.84	5.02275	5.61611	1.10914	8.59154	3.58316	4.02711	0.747091	3.45386	3.33317	2.08611	1.39648	2.33753	11.6604	9.1849	7.48527	2.13496	18.3281	1.53297	3.17657	3.22255	14.7565	1.5028	0.647957	0.155165	12.9663	0.849097	1.68383	16.0251	7.79848	8.58723	7.20511	15.913	6.48963	1.48125	0.849097	9.09439	3.43231	3.10186	1.78296	1.23557
331	165.521	6.89669	0.908002	2.74843	2.94957	8.73378	2.35765	20.5148	11.2265	6.07873	6.86318	1.78296	10.3515	2.9898	3.82597	0.767205	3.70528	3.05158	2.44816	1.71831	1.95537	12.133	10.1303	8.16915	2.06456	15.7837	1.13069	4.02136	2.73981	16.1242	2.42804	0.708299	1.01001	14.0625	0.336191	1.27149	15.6027	7.52694	6.03276	5.73679	15.0481	5.17217	2.71826	0.999952	6.52986	3.42225	2.58896	1.65222	0.571812
332	166.021	6.91753	1.42091	1.86342	2.23553	8.64326	2.21685	19.8712	10.1805	6.20947	6.76261	1.9841	11.5584	2.83894	3.93659	0.525837	2.31742	3.82597	3.3734	3.18663	1.52292	11.9218	11.4578	8.96365	1.8433	13.7019	0.859154	4.34318	2.69958	14.2737	2.70964	0.718356	1.83468	14.3441	0.0244241	0.979838	13.9232	7.21517	4.68512	5.34457	13.3586	3.84464	3.72396	1.2916	5.50405	4.12624	2.33753	1.47119	0.461185
333	166.521	6.93837	1.69245	2.36627	3.30157	7.82865	2.54873	19.0968	10.261	5.69657	6.21953	1.42091	13.3887	2.55735	2.80015	0.928116	2.12633	3.62483	3.86619	1.65797	1.67377	11.8313	11.4779	12.2623	2.14501	13.5209	1.61343	4.50409	2.62918	13.8312	2.03582	0.758584	2.41799	13.1675	0	1.62349	10.9564	6.75255	5.44945	3.92654	11.2566	2.60763	5.4437	0.708299	5.33308	3.77424	2.07605	2.08467	0.923806
334	167.021	6.9592	1.37062	2.04444	2.27575	6.85312	2.69958	19.5494	9.1849	4.90206	5.89771	1.07897	11.85	1.48125	2.21685	0.525837	1.98554	2.92084	3.45386	1.22552	1.77434	10.5038	11.0052	13.7005	1.43097	11.6805	2.32747	5.45951	1.81457	13.8916	2.07605	1.2916	2.58896	13.9117	0	0.828983	9.58862	7.59734	6.07299	4.26847	10.7236	2.73837	5.09171	0	3.68373	2.7082	1.32178	2.41655	1.02438
335	167.521	6.98004
336	168.021	7.00087
	Rhythmic (y/n)		y	n	y	y	y	y	y	y	y	y	y	y	y	y	y	y	y	y	y	y	y	y	y	y	y	y	y	y	y	y	y	y	y	y	y	y	y	y	y	y	y	y	y	y	y	y	y
	Period		25.7		26.4	25.4	24.7	25.5	25.1	25.5	25.3	25	27.1	24.9	24.8	25.2	25	25	23.3	24.1	25.5	23.6	22.8	22.9	24.3	25.9	24	24.7	24.7	25.4	23.2	24.1	23.6	23	24.3	25.2	24.1	24.7	25.6	25.6	26.9	26.7	23.5	24.9	25.5	25.1	25.3	24.8	23.9
	Amplitude		3.245		4.182	5.626	3.272	11.415	4.115	4.619	5.887	3.502	3.605	4.157	3.979	7.569	3.43	2.28	3.52	6.07	3.65	5.59	5.741	10.632	12.801	9.353	3.349	8.865	2.116	9.651	3.763	3.396	2.122	6.696	6.073	6.623	4.809	3.708	9.62	2.915	5.736	7.191	4.232	3.153	7.601	5.984	6.484	7.441	8.621
	Goodness of Fit		64.122		58.082	73.337	65.841	77.846	57.372	41.766	68.735	23.704	44.614	75.225	73.303	67.192	60.367	37.151	70.78	71.308	69.833	41.662	65.97	87.397	80.281	58.882	69.862	58.554	44.954	81.392	44.869	71.414	64.251	83.754	77.989	61.181	71.094	60.822	64.261	34.807	81.531	76.95	36.442	56.319	75.643	37.126	78.896	74.831	70.335
[truncated: 274 more columns]

## Sheet: Clock-KO
Raw data - Clock-/-
Single Dispersed Fibroblasts
Photons/min
			Experiment 1																					Experiment 2
Plane	hrs	days	Cell 1	Cell 2	Cell 3	Cell 4	Cell 5	Cell 6	Cell 7	Cell 8	Cell 9	Cell 10	Cell 11	Cell 12	Cell 13	Cell 14	Cell 15	Cell 16	Cell 17	Cell 18	Cell 19	Cell 20	Cell 21	Cell 22	Cell 23	Cell 24	Cell 25	Cell 26	Cell 27	Cell 28	Cell 29	Cell 30	Cell 31	Cell 32	Cell 33	Cell 34	Cell 35	Cell 36	Cell 37	Cell 38	Cell 39	Cell 40	Cell 41	Cell 42	Cell 43	Cell 44	Cell 45	Cell 46	Cell 47
1	0.500062	0.0208359	30.0941	15.5625	34.369	15.2205	12.837	12.1532	12.123	12.304	14.0539	14.8484	13.883	14.6372	13.0583	21.2547	13.1589	15.7737	12.8974	14.6171	13.2695	12.4146	17.7851	14.4749	22.0931	43.7749	13.0683	13.4002	38.2547	14.4246	13.0985	16.0452	17.6744	19.8051	17.0771	27.0964	10.715	44.5076	13.9634	12.4146	33.1507	53.9688	26.0861	29.4706	11.0067	22.4314	9.09439	18.3971	13.6955
2	1.00012	0.0416719	28.666	11.9922	27.5001	12.7264	9.72942	9.79982	10.7251	9.1964	12.2738	12.4146	10.5239	11.3285	9.86016	16.1357	10.9262	13.1991	10.6345	12.7063	11.4492	11.0268	16.6788	12.9663	17.5423	40.7015	12.5957	13.3097	32.9591	13.3058	12.0828	14.8082	14.0338	17.9068	17.932	27.3981	8.1907	38.0585	13.2494	9.72942	31.7528	47.7617	24.4512	28.3077	10.182	19.0724	7.35956	17.7434	13.0795
3	1.50019	0.0625078	27.0468	10.2323	23.6382	12.7767	9.55845	8.93492	11.0771	8.52258	12.7867	10.3731	10.2122	10.0613	7.70796	12.9678	9.3372	13.6114	10.7653	13.1387	10.4837	10.0814	15.7837	12.8155	16.2097	33.4283	10.7552	13.5712	29.9891	12.8406	12.4951	14.9591	12.9678	18.8497	20.1068	29.5227	6.90341	32.1626	12.7666	8.43207	32.4568	46.316	24.1809	30.4448	7.88899	18.4287	8.7424	16.964	13.6075
4	2.00025	0.0833437	28.0928	11.0871	21.3251	12.4347	9.15617	8.64326	10.4435	9.3372	12.8773	9.0556	9.30703	11.2279	7.63757	13.5913	9.24668	12.9879	10.2826	12.7063	9.20646	9.34725	14.3053	12.1492	15.9583	26.5895	10.4938	13.5611	28.4963	11.8601	12.7365	16.0955	12.7666	19.4028	22.0176	32.2758	6.16924	30.6541	11.4894	7.89905	34.1966	41.0675	25.5261	32.3462	8.14041	19.9473	8.67954	18.1708	12.9286
5	2.50031	0.10418	31.3613	11.3587	18.4086	11.9319	10.2021	10.182	10.0714	9.63891	12.9879	9.59868	9.65902	11.9621	9.00532	11.0771	8.99526	11.8414	9.98084	12.2236	8.15047	8.44212	11.8012	12.0612	18.02	22.2369	12.3945	13.6718	25.9821	11.1938	11.1475	19.3439	14.416	18.8245	27.0461	32.5523	6.09885	30.3524	10.0211	7.13472	37.2037	40.9418	26.0668	36.0076	8.27116	22.7331	7.88755	21.5651	14.4497
6	3.00037	0.125016	26.906	10.5843	15.301	13.3902	9.67913	11.0067	11.6302	9.35731	12.0325	7.79848	9.72942	13.2393	9.1964	9.96073	9.42771	9.93056	8.77401	11.2581	8.24098	10.0512	10.7955	12.916	17.668	19.622	12.6962	12.5755	21.5193	12.6269	10.6144	22.6728	14.1344	19.6668	29.8118	29.5981	6.16924	28.0895	9.75959	7.85882	39.9191	43.8489	25.5326	38.1447	8.9148	27.0476	7.90012	22.9228	15.9834
7	3.50044	0.145852	26.0411	9.89033	14.5065	11.9721	9.42771	11.3285	11.7106	10.0814	11.6805	8.83435	9.53834	14.9088	9.16623	9.70931	8.52258	8.70361	8.73378	11.0067	8.97514	12.0325	10.6044	12.1618	19.8302	15.8084	13.7422	12.0928	17.5908	16.8508	9.91044	23.7891	15.8642	19.4154	33.3695	22.5959	5.64628	30.8175	11.3084	7.15483	41.9807	45.1846	24.5607	41.1304	9.32714	27.832	8.22698	23.7399	18.4348
8	4.0005	0.166687	26.2825	9.3372	13.2393	10.9765	10.1619	11.952	11.3788	10.9564	12.6359	10.1518	10.6848	14.9289	6.9738	9.13606	7.45654	9.8501	9.58862	11.3788	11.3687	12.4046	9.49811	14.0726	21.4142	16.0739	15.1703	11.9621	17.3079	19.4908	9.66908	23.9601	17.1314	18.9502	38.5739	17.3537	5.15349	32.7535	11.8716	7.60739	42.8758	51.1874	24.5735	42.4975	9.22657	29.2601	7.44756	24.0542	18.7617
9	4.50056	0.187523	23.0341	9.02543	12.2034	9.48805	10.1015	11.6704	12.3744	10.8055	12.2236	10.0613	10.6547	13.4807	6.81289	8.49241	7.01403	8.37173	10.2222	10.2222	12.5957	13.7321	9.44782	17.8565	22.6965	17.0153	15.6027	12.4448	17.6222	20.5845	9.04554	24.4126	18.1572	22.3319	44.1179	15.6063	4.39921	34.3626	12.6258	8.58292	46.2349	53.0731	25.8222	45.6403	8.1907	31.1407	7.19614	23.853	18.3091
10	5.00062	0.208359	24.613	9.7797	13.0181	9.88027	10.9564	11.5095	13.4505	9.73948	13.2091	9.35731	11.6302	13.712	8.22087	9.29697	7.85882	8.31138	9.72942	9.59868	13.8025	14.2752	11.3788	21.8039	24.557	19.2037	17.4632	12.2236	16.3022	20.4085	9.16623	26.243	19.6456	24.733	45.9784	14.4497	5.63622	37.606	13.893	9.49811	47.6328	53.9373	27.0065	48.6417	7.48671	30.7083	7.25899	25.1353	17.9571
11	5.50069	0.229195	27.2781	10.7854	13.0583	10.544	10.9463	10.9865	14.1143	9.65902	14.6775	9.69925	13.7522	14.9591	7.07437	9.38748	8.59298	7.3258	9.51822	9.10589	14.1143	14.8585	10.715	28.0141	25.0473	18.2382	17.0811	12.3241	16.5379	18.812	8.94497	27.3191	20.0378	26.141	44.6207	14.4246	6.01839	39.2528	13.9634	10.2725	45.8225	57.1587	28.4805	52.4445	8.08007	27.8823	6.65557	24.3684	16.0337
12	6.00075	0.250031	27.7408	11.4693	10.7049	9.79982	10.182	10.6547	12.7063	10.886	16.89	12.294	14.3858	13.6617	6.96375	10.8156	8.61309	7.87893	8.54269	8.58292	13.6315	14.235	9.16623	25.789	23.4633	16.1866	18.4589	11.1173	17.5122	18.2337	8.58292	27.2085	18.7707	25.3616	44.407	14.0977	6.34021	37.1785	14.9892	11.3184	46.969	53.5445	32.5355	57.3473	8.88463	26.1022	5.80073	23.0862	16.1091
13	6.50081	0.270867	28.2939	9.75959	9.37742	9.95067	10.6748	11.0268	12.6862	11.2581	18.8813	10.4736	13.8729	14.0137	7.08443	10.8759	9.01537	7.9091	8.94497	8.60304	12.837	12.2738	8.82429	25.2861	21.0999	15.7763	17.7448	10.534	17.4336	18.46	9.3372	27.9728	16.8799	27.3353	42.735	12.3001	5.93793	37.254	14.2048	10.886	45.4705	52.3345	36.3072	59.7201	8.67344	24.5735	6.995	21.8542	15.732
14	7.00087	0.291703	28.9074	10.001	7.92922	10.3831	11.9721	11.7911	11.5296	12.2537	21.476	10.6949	13.7924	15.5725	6.67209	13.0181	9.89033	8.10019	8.89469	8.3315	14.0036	11.2279	8.73378	22.9982	22.3193	15.4303	18.7807	10.7351	18.125	17.1777	10.1418	29.4311	17.8555	30.9432	41.2768	12.2875	6.1089	36.7637	12.6761	11.6704	45.1588	52.8216	38.5278	62.3758	8.36167	22.8136	7.81213	23.2622	14.7766
15	7.50094	0.312539	31.0596	10.9061	8.37173	11.248	11.9118	11.1977	12.0124	11.8917	21.5766	11.067	14.5266	13.1589	7.0442	14.3657	7.75825	8.62315	9.09583	8.35161	13.9232	8.43207	7.51688	19.3651	25.0096	15.7441	19.4948	12.133	17.5122	16.7628	11.3888	28.9383	20.0077	31.0061	39.6551	10.8292	6.80284	35.8334	11.4492	11.7106	45.0079	58.3687	39.4675	67.2314	8.21081	23.2762	7.40985	23.2622	15.1286
16	8.001	0.333375	32.6385	11.4089	8.93492	11.7207	11.4894	12.0425	13.1991	11.4291	20.9128	10.3932	15.4217	12.5353	7.88899	13.6014	7.68785	9.2668	8.82429	7.71802	14.3456	8.92486	7.59734	15.5937	28.7432	14.9315	20.4502	12.0425	17.5122	16.4109	12.3141	27.8622	22.9946	32.0495	38.5237	10.2761	5.97816	34.7271	9.97079	12.1129	44.7967	57.8816	41.392	71.6785	8.95503	23.5578	5.9893	20.0817	12.3378
17	8.50106	0.354211	29.2091	11.7408	8.32144	12.2135	10.5239	12.123	12.3241	11.6905	19.9976	10.7552	13.2594	10.6345	7.74819	13.0985	8.4723	8.66338	8.64326	8.28121	14.2852	7.75825	8.16053	14.0977	29.0072	14.5614	22.0794	11.0972	20.2621	15.4052	13.0482	26.3335	23.2058	31.1066	38.3854	9.3081	5.88765	38.0082	9.42771	12.5957	45.37	58.9501	41.9778	71.2385	9.21651	22.6024	7.15842	20.3331	9.6601
18	9.00112	0.375047	25.4981	12.2135	8.62315	10.0211	10.8357	13.0482	12.294	10.2624	19.9976	11.9922	14.597	8.67344	7.45654	13.3399	7.24534	8.10019	8.08007	8.0499	15.0295	6.55141	9.04554	13.8086	28.9318	13.3948	24.5735	10.6345	21.205	15.1914	15.0596	25.4284	23.1454	27.8004	39.6048	6.88185	6.27987	35.9591	9.63891	11.4693	47.3311	63.7586	43.6899	73.517	9.45788	23.9098	8.61669	21.7033	8.93097
19	9.50119	0.395883	24.1907	13.2997	7.72808	9.0556	10.363	12.2437	13.4002	9.58862	20.0579	11.2983	12.6459	8.55275	7.67779	12.5353	7.47665	8.64326	7.07437	7.50682	16.1357	6.16924	7.74819	11.5206	25.8644	12.5258	27.2688	9.8501	20.7964	13.0795	16.0653	23.9299	20.6915	26.4553	36.6254	8.13898	6.88329	33.0175	8.13036	11.067	45.6113	62.4701	47.8607	70.1542	10.7753	22.009	9.82352	19.0382	9.58467
20	10.0012	0.416719	21.3747	14.5165	6.38044	7.4666	10.2423	11.6402	12.7063	9.86016	18.3483	10.7653	12.9678	7.79848	6.80284	11.9319	7.37608	7.62751	8.58292	6.76261	13.1589	6.37038	7.12466	11.4201	25.7639	12.6626	25.6195	10.0714	19.6179	12.5138	18.4991	22.5018	20.6111	24.0165	37.2917	7.10814	6.88329	32.7786	8.4019	10.9564	44.4347	60.2387	49.9719	70.4371	10.5139	21.9084	10.9172	16.788	10.0875
21	10.5013	0.437555	18.4883	13.5108	5.26412	7.02409	11.781	11.0067	12.6258	8.37173	17.1515	11.067	11.8816	6.25976	6.75255	11.6704	7.4666	7.78842	10.1518	5.85748	12.3945	6.64192	7.17494	13.3938	28.8689	11.4236	25.5792	10.6748	16.1765	13.2052	18.1572	19.9875	23.0952	24.0667	37.8448	5.85101	6.83301	30.9432	7.98956	10.2926	43.4491	63.0358	50.7571	71.4114	11.8112	23.2561	11.4075	19.5034	10.1881
22	11.0014	0.458391	14.7371	12.3141	6.04856	7.2554	11.5397	10.2624	11.8615	7.56717	17.1515	11.6402	13.1488	6.61175	7.185	11.4793	6.42067	8.79412	10.3228	6.18936	13.2091	5.40491	7.537	12.3755	28.1775	11.6891	24.2417	10.2323	13.8665	13.8463	17.8354	20.3496	22.542	24.9467	31.0186	5.38588	6.40056	30.8678	7.92922	10.2725	42.4534	62.8943	48.8069	69.51	11.7207	22.8035	10.1001	15.38	9.45896
23	11.5014	0.479226	14.3147	11.771	6.85312	7.19506	11.5397	9.49811	11.4492	6.05862	14.3355	10.1015	14.2048	6.78272	7.40625	10.5943	6.49107	7.16489	9.126	5.29429	11.8313	4.89201	8.54269	11.0932	27.4735	9.22714	21.4156	9.96073	12.2951	16.0589	16.3268	21.657	21.9788	25.085	27.637	5.22245	5.78708	34.438	10.9363	11.067	41.2064	60.2858	45.6465	69.6042	10.5843	22.9946	10.6155	13.1675	9.08182
24	12.0015	0.500062	14.0934	12.6057	5.68651	6.22959	10.363	9.126	12.4649	5.3144	11.781	10.2021	12.8169	6.28993	6.96375	9.66908	7.29563	6.3905	9.01537	4.39921	10.0412	4.32882	7.94933	9.62238	25.437	8.495	19.2936	9.21651	12.7194	14.764	12.6761	18.6399	20.3496	25.1353	24.2302	5.71273	5.55577	38.4859	11.3587	13.1387	41.1058	59.7515	42.7501	69.4157	9.96073	22.19	11.9355	10.4018	9.34582
25	12.5016	0.520898	12.605	12.5253	5.75691	5.47531	10.1116	8.92486	11.4693	5.60605	11.8313	9.53834	12.8974	7.73814	5.90776	9.08577	8.0499	6.06867	8.92486	4.46961	11.0972	3.68517	8.68349	7.71156	25.2484	8.43868	18.0264	6.96375	15.7994	14.5126	10.5641	17.8856	20.1987	24.5067	18.5605	4.82017	4.78138	39.4665	11.6503	13.7723	33.9653	54.2831	40.6776	69.3685	9.27685	22.0392	13.884	8.70468	10.6407
26	13.0016	0.541734	11.9513	10.1015	4.60035	4.63053	8.69355	8.56281	11.0368	5.53565	13.2695	7.47665	10.2725	6.56147	6.22959	9.04554	7.33586	5.89771	7.96945	4.47967	10.5239	1.39217	7.26546	6.11501	23.7902	8.09272	18.7003	6.19942	14.5579	14.5377	9.81993	17.8152	19.0321	24.3056	17.9823	3.77676	5.23394	31.0689	10.9865	14.0841	31.2399	49.286	38	65.3457	8.67344	22.1397	15.0909	8.60411	11.2189
27	13.5017	0.56257	8.90403	9.98084	5.21383	5.13337	7.2554	6.49107	10.6748	5.80719	13.8126	6.69221	9.18634	6.07873	4.55007	8.03984	6.85312	5.44514	7.48671	3.41363	10.1317	2.59901	6.22959	6.995	24.6324	7.89962	17.1917	6.56147	14.4165	14.4497	9.74953	16.1558	19.706	26.1661	16.3606	3.94018	5.0328	25.0347	10.9061	13.3801	26.8048	41.3032	34.6273	61.0087	8.45218	20.1987	14.5126	8.13898	9.4841
28	14.0017	0.583406	9.97007	10.4938	5.39486	5.74685	7.1146	5.39486	10.8558	5.02275	13.0683	5.76697	9.4076	5.02275	4.4495	7.34591	5.76697	5.5256	5.83736	3.69523	11.1575	3.91648	6.04856	5.09674	24.5696	8.26167	14.949	5.93793	13.5365	14.8017	10.4636	15.1803	19.6557	25.2107	13.8086	4.36761	4.12768	19.7548	9.73948	12.3342	22.8423	39.3076	34.4406	55.3987	9.38748	20.0579	11.9606	8.07612	7.04528
29	14.5018	0.604242	9.67842	9.73948	5.28423	5.35463	7.05426	5.19372	10.3027	4.35899	13.5712	5.79714	8.1203	4.86184	4.76127	6.09885	5.51554	4.17796	5.71668	3.64494	10.2222	4.6607	5.32446	5.61216	26.933	8.37431	13.531	6.18936	11.808	13.0292	10.9061	14.0841	21.5464	23.6645	13.3058	4.44303	3.61477	15.6943	9.126	11.2883	21.9673	34.5776	33.9772	47.9817	10.011	20.6413	11.3069	7.32185	6.68071
30	15.0019	0.625078	8.2101	9.72942	5.53565	6.4609	6.41061	3.64494	8.10019	4.27853	13.0583	5.05292	6.81289	5.23394	4.50984	5.85748	6.27987	4.60035	5.244	4.89201	8.1907	4.21819	5.48537	6.96985	29.5352	9.13864	12.7465	7.05426	9.89087	11.9732	12.6862	11.8615	23.6282	25.9398	9.92409	4.79503	3.75557	14.324	8.2611	9.75959	20.9214	30.7748	31.8403	44.0218	9.88027	20.1183	11.6589	6.44186	6.61786
31	15.5019	0.645914	9.29625	9.56851	7.20511	5.80719	6.84306	3.26277	6.81289	5.43508	13.2293	5.07303	6.43073	5.20377	5.76697	5.26412	5.1032	4.70092	4.62047	4.95235	7.92922	2.74987	5.65634	6.30358	26.8827	9.21105	10.7351	6.44078	7.95804	13.5698	13.0885	8.88463	21.5062	24.733	9.6601	3.87733	4.28859	11.6464	7.19506	8.75389	19.6442	26.4535	28.3517	42.5289	10.1619	18.4689	12.1492	6.65557	7.02014
32	16.002	0.66675	9.53762	9.89033	7.43643	4.94229	5.64628	4.86184	6.91346	5.28423	12.7767	6.22959	6.22959	4.48973	3.96676	4.80149	5.46526	4.36904	4.34893	5.02275	7.78842	2.95101	5.09315	5.80073	24.4816	7.51343	10.534	5.51554	6.57521	10.8921	13.008	7.43643	19.5853	19.0382	7.51042	3.7139	4.35899	10.7538	5.79714	7.0442	17.0998	20.8278	26.1247	36.5576	9.87022	17.9359	14.2486	7.19614	7.17099
33	16.5021	0.687586	8.32072	9.69925	7.00397	4.98252	4.94229	5.91782	6.09885	4.77132	11.6503	5.48537	5.49543	4.72104	4.07739	4.47967	5.71668	4.07739	5.46526	5.49543	6.64192	3.08175	3.86619	5.31045	23.2873	6.52383	10.715	4.08745	7.36091	9.14468	12.7666	6.00833	18.6299	16.1343	5.56187	4.40532	3.73545	10.5527	5.85748	7.08443	15.2794	17.0879	22.192	31.2934	9.44782	14.2148	14.4497	5.62473	6.74357
34	17.0021	0.708422	6.31938	8.69355	6.00833	4.98252	5.3848	5.77702	6.26981	3.82597	11.0771	4.19807	5.46526	4.86184	4.85178	4.3791	5.19372	4.42939	5.72674	3.60471	7.13472	3.08175	3.40357	5.4613	22.8222	5.26067	10.534	3.303	7.72233	7.84984	9.60874	6.68215	18.2577	15.2669	4.30475	3.57562	3.655	10.6658	4.86184	6.74249	14.0625	15.3279	19.817	30.0991	9.82999	13.0683	14.7389	4.59389	7.32185
35	17.5022	0.729258	6.17858	7.42637	5.34457	5.56583	5.56583	4.4495	5.93793	4.19807	10.3429	4.38916	5.68651	4.4495	4.91212	4.6607	4.75121	3.77568	5.19372	3.2326	6.74249	2.28725	4.71098	5.36073	22.2565	4.9308	9.91044	4.12768	6.38664	5.09674	8.01973	7.08443	17.8052	15.1537	4.29218	3.46248	3.33317	10.7161	4.10756	6.02845	13.1574	12.1223	17.281	28.8263	10.886	11.9621	16.6371	4.7196	7.81213
36	18.0022	0.750094	6.53058	8.80418	6.85312	4.90206	4.84172	4.68081	4.34893	4.15785	9.34725	4.75121	6.16924	3.76562	4.47967	5.54571	4.0975	4.31876	5.13337	3.50414	6.68215	1.83468	4.21819	5.39845	22.5582	4.92275	10.8558	3.655	6.92091	4.11618	8.1907	5.596	18.0465	12.8532	2.94706	3.91504	2.23696	9.32067	4.2383	4.17796	11.0153	9.56087	16.7082	28.3549	10.2222	10.4334	16.8131	5.32302	9.45896
37	18.5023	0.77093	4.75049	6.96375	8.07002	4.95235	4.7311	3.89637	4.63053	3.40357	9.06566	5.39486	5.20377	3.92654	3.61477	5.55577	3.17226	4.76127	5.1736	2.51856	5.53565	2.23696	5.62617	4.24189	19.9434	4.41588	10.2725	3.11192	7.9109	4.94588	7.64762	5.596	15.9547	11.2566	4.01561	5.91387	1.7844	8.69211	5.56583	3.89637	10.8141	6.16664	16.1739	24.9292	10.4032	10.2524	14.676	4.85789	10.0372
38	19.0024	0.791765	4.22753	5.50548	8.36167	5.68651	4.64058	4.13773	5.40491	3.15215	9.3372	5.3848	4.80149	3.39352	3.39352	5.04286	4.87189	5.15349	3.89637	3.02141	4.97246	2.02577	4.85178	4.11618	18.0074	5.07562	10.3831	3.1622	7.76947	4.74474	7.08443	3.93659	14.4059	11.5206	6.11501	5.97673	2.40793	9.3081	5.75691	4.76127	11.1661	6.26093	14.4425	23.9078	9.80988	9.35731	13.8966	4.5436	7.86241
39	19.5024	0.812601	2.67875	6.21953	9.14611	6.99392	3.91648	5.47531	5.46526	2.82027	11.1977	6.48101	4.33887	3.40357	3.47397	5.54571	4.38916	4.77132	3.66505	3.39352	5.79714	3.02141	4.50984	5.00874	15.0657	3.19295	9.8501	4.27853	8.35089	5.26016	6.95369	3.07169	12.0526	11.9858	6.22815	6.27843	4.03716	11.2441	4.71098	4.56013	10.3012	5.82093	14.0048	22.8707	8.1907	7.73814	13.5195	3.63848	6.24072
40	20.0025	0.833437	2.3167	5.18366	8.9148	5.69657	3.63488	5.244	4.77132	3.50414	14.3858	5.596	5.3144	5.16355	3.2326	5.50548	4.20813	4.92218	3.92654	3.42369	4.80149	4.61041	4.87189	4.82017	14.6886	3.78028	8.09013	5.244	9.71802	6.69329	7.02409	2.87055	11.7509	11.3572	6.819	6.907	4.62047	12.5012	4.29864	4.47967	8.5312	3.46382	13.123	21.5664	7.15483	7.70796	12.2372	3.26134	5.28531
41	20.5026	0.854273	3.66434	4.63053	10.1015	4.79144	3.07169	4.71098	4.84172	3.98688	14.5668	5.13337	4.54001	4.25842	2.69958	5.29429	4.52996	4.67075	4.47967	2.70964	3.85614	4.03716	5.6664	4.8956	13.972	5.59054	6.09885	4.85178	10.3937	6.83157	7.09449	3.47397	11.1776	10.3767	7.84984	7.87498	5.47531	16.3983	4.3791	4.32882	8.61166	3.93525	12.8077	21.4878	8.07002	7.55711	13.1046	3.81447	6.16529
42	21.0026	0.875109	5.64556	6.02845	11.1977	5.61611	3.31306	5.23394	3.62483	3.32312	11.5497	4.71098	4.63053	3.36334	2.5085	5.47531	5.49543	4.08745	4.21819	3.69523	4.40927	3.5846	4.22825	4.8956	14.0097	6.379	5.76697	3.92654	11.6037	5.96415	7.54705	3.53431	11.2078	8.25212	7.63613	7.14585	6.16924	13.9972	5.54571	4.67075	9.83861	4.50095	13.6573	21.3621	8.59298	6.93358	12.0863	4.48075	5.83844
43	21.5027	0.895945	6.80212	5.29429	11.9118	5.42503	3.97682	6.50113	3.13203	3.70528	9.56851	4.5199	4.80149	3.2326	3.19238	6.74249	2.8605	4.00699	4.38916	4.17796	4.72104	4.77132	3.26277	6.03958	15.0783	7.05483	5.3144	4.32882	10.7709	5.64987	7.35597	3.56448	12.0626	7.23385	7.4727	7.93784	4.62047	11.2944	5.1032	5.62617	11.6288	3.66811	13.1552	21.645	8.42201	7.78842	11.2315	4.38018	6.80643
44	22.0027	0.916781	8.01901	6.49107	11.9922	4.77132	4.13773	6.4609	3.54437	3.48403	9.29697	4.93224	5.91782	4.67075	4.79144	8.24098	2.92084	4.39921	3.82597	4.13773	5.12332	3.7958	3.74551	7.15842	14.2612	8.04444	5.30434	5.15349	9.87516	6.11501	7.75825	4.62047	11.4089	8.03841	7.15842	8.45326	4.00699	8.67954	4.75121	5.55577	14.5855	3.46382	12.473	21.7235	7.72808	8.58292	12.3001	4.83274	6.01444
45	22.5028	0.937617	8.44141	6.94363	11.8414	5.20377	3.82597	6.63187	3.69523	3.94665	9.72942	5.57588	5.60605	4.43944	5.43508	9.16623	5.11326	4.75121	4.17796	4.93224	4.2383	4.3087	4.34893	7.34699	13.4818	8.36627	5.81725	5.87759	8.74374	6.17787	8.13036	5.1736	10.7854	7.84984	8.64183	6.70586	3.7254	8.66697	4.72104	5.77702	17.4719	4.4381	10.5742	19.8064	6.90341	8.13036	9.19496	5.82587	6.52986
46	23.0029	0.958453	7.134	7.0442	13.5209	4.84172	4.72104	8.29127	3.31306	4.46961	10.8457	5.86754	5.06298	5.11326	5.89771	11.6604	4.48973	4.85178	4.62047	5.55577	5.06298	4.38916	4.18802	8.21441	12.7526	9.99148	6.19942	7.0442	9.0266	7.72413	7.59734	4.41933	10.2021	7.6487	8.54126	6.56757	3.49409	7.97555	5.12332	5.92788	19.9861	5.85236	9.98205	20.7807	7.31574	7.81859	7.22128	7.27156	5.70016
47	23.5029	0.979289	6.9932	7.88899	13.3801	5.53565	5.83736	10.011	2.97112	4.55007	9.95067	5.92788	5.86754	4.40927	5.15349	13.3801	3.61477	4.5199	4.87189	6.54135	5.00263	4.19807	5.76697	9.50924	10.7035	10.6029	5.29429	6.88329	8.94803	7.69898	6.87323	3.93659	8.56281	8.49097	9.09439	7.79955	3.05158	7.08299	5.08309	5.41497	22.1584	6.70092	10.793	24.9764	5.89771	5.90776	7.20871	7.9127	5.75044
48	24.003	1.00012	7.07366	7.35597	14.0338	6.2497	5.75691	11.6201	3.61477	4.04722	10.2323	5.14343	4.38916	5.9681	5.08309	15.1401	5.79714	4.26847	5.58594	7.0442	5.27417	3.25272	6.08879	10.9926	9.43382	11.0937	5.30434	7.10454	10.6451	7.33442	7.24534	2.99124	7.54705	10.3515	11.1309	8.11384	3.13203	6.76871	4.79144	6.25976	23.4155	8.79089	11.4689	26.5163	5.65634	6.15919	7.35956	7.08299	6.0773
49	24.5031	1.02096	6.69149	6.52124	15.1501	7.13472	6.55141	12.0325	4.99258	5.15349	9.44782	4.01705	5.14343	5.596	4.98252	16.5883	5.19372	4.42939	5.51554	7.2554	5.54571	3.88631	6.54135	12.7652	7.72413	8.81682	6.94363	7.42637	10.048	8.40297	7.89905	2.90072	6.1793	10.5527	13.9217	7.30928	3.01135	6.60529	3.89637	6.34021	27.8607	13.9765	13.0651	29.5649	5.39486	7.52694	6.63043	8.00069	6.44186
50	25.0031	1.0418	9.01465	7.02409	16.7593	5.75691	7.3258	11.3084	4.75121	5.19372	8.3315	4.10756	5.91782	4.78138	5.79714	15.2306	4.63053	4.91212	5.11326	7.79848	6.67209	4.86184	5.98822	14.3366	6.907	7.98812	7.63757	6.28993	10.0166	10.2007	6.80284	3.08175	5.5256	10.6281	14.0852	6.78128	2.7197	8.79268	4.75121	8.08007	28.8865	16.1608	14.037	30.162	5.63622	7.66774	6.20301	8.3024	5.86358
51	25.5032	1.06263	9.13534	7.94933	15.5826	6.00833	6.19942	9.89033	4.74115	4.33887	8.2611	4.42939	6.34021	5.49543	5.9681	15.7636	3.68517	5.18366	5.02275	8.03984	7.19506	5.09315	6.85312	14.1229	5.75044	7.81917	8.03984	6.34021	12.7037	13.092	7.09449	4.96241	4.60035	10.7287	13.1046	6.11501	3.63488	8.93097	5.35463	7.74819	30.6264	20.2779	15.6397	31.2934	6.28993	8.27116	6.85671	9.06925	5.75044
52	26.0032	1.08347	7.86816	8.62315	14.2148	5.83736	5.90776	10.1518	5.22389	4.77132	8.2611	3.91648	6.22959	5.11326	5.65634	15.8642	3.00129	5.87759	5.54571	7.55711	7.00397	5.47531	7.91916	14.9149	6.14015	7.02265	7.87893	7.17494	13.3637	15.028	7.74819	5.82731	5.29429	10.3892	12.3881	5.75044	4.26847	9.84867	5.65634	7.94933	32.1148	22.7607	17.6929	32.2834	6.07873	7.72808	5.88873	9.29553	6.39158
53	26.5033	1.1043	9.5175	8.61309	13.37	5.40491	6.26981	8.50247	3.98688	5.37474	10.192	3.88631	6.14913	5.74685	4.99258	14.3255	2.6493	4.21819	5.50548	7.84876	8.37173	5.35463	7.45654	16.0086	7.24642	6.14568	8.53264	7.71802	13.238	15.5937	7.09449	6.2497	6.07873	10.3892	12.916	5.66244	4.56013	9.28296	6.5313	8.69355	30.0632	34.3262	19.9007	33.9176	5.94799	7.33586	6.22815	10.9172	6.68071
54	27.0034	1.12514	10.1008	8.42201	12.5957	7.05426	6.57152	9.53834	4.50984	5.89771	11.3687	3.95671	6.79278	4.40927	5.30434	15.0395	3.70528	3.92654	4.64058	8.1203	7.13472	6.35027	6.52124	18.9502	7.34699	5.67099	9.06566	5.83736	15.0294	15.5434	6.23964	6.5313	6.07873	10.0121	13.9343	5.58702	4.29864	8.18926	6.40056	8.25104	28.1624	44.1475	22.4302	38.3961	8.93492	7.96945	6.00187	10.5778	6.41672
55	27.5034	1.14598	11.5691	8.16053	11.7207	5.44514	6.64192	10.3328	6.49107	6.25976	11.8716	3.35329	8.28121	3.73545	5.76697	16.4777	4.55007	4.93224	4.12768	8.00967	6.23964	8.53264	6.92352	18.5982	7.9127	5.92041	10.896	5.27417	16.5379	14.3366	5.84742	7.63757	6.63187	11.0178	16.7754	5.82587	4.38916	7.33442	7.19506	8.64326	28.1222	55.4459	24.9018	43.1418	8.80418	8.95503	6.03958	11.5835	6.39158
56	28.0035	1.16681	10.5634	7.99962	11.238	5.4552	6.13907	9.95067	5.94799	6.21953	11.4391	4.4495	9.79982	3.54437	4.92218	18.0667	4.25842	5.07303	3.59466	9.64896	6.89335	9.00532	8.52258	17.6428	8.60411	5.49399	10.7854	5.94799	15.8779	14.9777	6.47095	9.14611	7.12466	11.7972	18.0954	8.16412	4.86184	9.52181	6.86318	8.89469	30.0129	60.3644	27.6759	43.2204	8.22087	10.4636	5.9893	12.7401	6.36643
57	28.5036	1.18765	11.4484	8.51252	10.1015	6.83301	6.01839	12.1129	5.94799	6.84306	9.96073	4.77132	10.0512	4.47967	3.67511	20.0077	3.83602	5.16355	4.2383	10.2423	7.70796	8.50247	7.93927	19.1011	8.80525	5.03539	11.5196	6.22959	16.2708	13.356	5.95805	9.29697	7.22523	12.9035	18.2588	8.10126	5.04286	10.9801	7.45654	9.18634	31.1091	59.1858	30.4307	48.1703	7.73814	14.2048	5.14702	13.1926	6.70586
58	29.0036	1.20848	10.5131	8.80418	9.91044	7.95939	6.50113	12.4347	6.84306	6.96375	8.60304	4.12768	9.58862	4.14779	3.81591	20.1283	4.08745	5.15349	4.75121	10.2021	8.62315	9.28691	7.76831	19.2771	9.89895	4.56875	14.1344	6.51118	15.1865	12.8783	5.27417	9.9205	8.49241	14.9526	17.9445	8.20183	6.14913	10.6532	7.51688	8.50247	33.201	54.503	31.0808	52.3659	8.46224	12.7666	5.57445	11.1938	6.89443
59	29.5037	1.22932	11.4887	8.9852	9.48805	7.44648	7.57722	11.4089	5.00263	9.04554	8.8444	4.02711	9.89033	4.05728	4.33887	21.1944	4.84172	5.6664	3.66505	10.1116	9.53834	8.32144	8.74383	18.4851	10.6281	4.82621	15.2608	6.95369	13.7408	11.9983	5.29429	10.6848	8.64326	15.7571	19.1388	10.1127	6.63187	11.6589	6.92352	8.46224	34.267	55.823	31.8081	50.606	7.02409	13.5812	6.88185	10.4269	7.04528
60	30.0037	1.25016	11.8809	7.9091	8.8444	7.24534	8.07002	11.4291	5.48537	9.81993	9.41765	4.42939	10.8256	3.96676	5.74685	20.1987	3.55443	6.04856	3.98688	9.75959	8.44212	8.58292	7.24534	17.8188	9.78581	5.23653	17.5035	7.72808	14.6051	13.8086	5.76697	11.6	8.23093	14.3869	17.4166	9.43382	5.9681	11.0932	7.54705	8.66338	34.3274	56.263	31.3447	50.056	7.59734	12.9376	6.75614	9.97438	7.52299
61	30.5038	1.27099	11.8608	9.21651	8.4723	7.44648	7.70796	11.5296	5.83736	9.1964	10.896	6.2497	9.7797	4.33887	6.27987	17.4834	3.53431	6.31004	5.76697	7.30568	7.1146	8.32144	7.40625	16.8383	8.79268	4.95494	18.3281	8.1907	14.1179	13.6075	7.07437	11.0871	7.99962	14.8143	15.3926	6.98242	5.55577	11.9732	9.17628	7.85882	35.4336	53.9216	29.1499	50.6531	8.21081	13.1991	6.42929	9.91152	7.52299
62	31.0039	1.29183	11.3479	9.21651	8.67344	7.05426	7.09449	8.9148	7.05426	9.02543	11.0268	6.92352	9.1964	5.55577	5.21383	15.6832	5.22389	3.86619	7.16489	6.23964	7.70796	7.44648	7.12466	15.0029	8.22698	4.67334	20.2792	9.21651	13.9294	15.5937	7.62751	10.0714	6.55141	16.7	14.8394	6.61786	5.35463	11.0429	10.8759	8.51252	35.8963	56.4044	29.1177	49.4588	8.4019	12.8471	6.49215	9.87381	8.50354
63	31.5039	1.31266	11.5691	8.79412	6.13907	7.16489	6.25976	7.38614	6.99392	7.96945	11.4089	6.2497	8.1907	6.69221	4.08745	14.9591	4.7311	3.54437	5.71668	7.35597	6.52124	7.58728	4.99258	13.62	7.83727	5.18021	20.1183	11.4793	13.6937	17.2783	11.2883	10.6144	6.09885	16.8634	16.1846	6.29101	5.35463	11.1184	11.6503	7.79848	38.2395	55.2416	29.1949	48.2489	7.4666	12.5554	6.819	9.54696	8.34012
64	32.004	1.3335	12.8866	10.7653	5.12332	8.35161	5.92788	6.83301	6.88329	5.73679	11.8313	6.4609	8.07002	6.99392	4.19807	13.5812	4.88195	3.95671	4.13773	7.83871	6.44078	6.83301	4.32882	12.7023	8.4784	4.92275	18.5192	18.4488	14.5579	18.5354	12.7163	12.1431	6.38044	17.1526	16.7	5.96415	5.53565	10.8418	12.9778	8.11024	41.136	53.8902	28.0879	48.0446	8.11024	13.6416	5.93901	11.1435	7.6487
65	32.5041	1.35434	12.5145	11.2883	5.20377	6.63187	6.08879	7.14477	6.71232	5.75691	9.91044	6.54135	6.88329	5.20377	4.64058	12.9175	5.72674	4.64058	4.17796	7.72808	6.64192	6.1793	5.34457	13.2052	9.92409	4.04578	18.6701	21.9487	16.6479	17.7434	11.9118	13.2896	7.4666	15.292	15.996	5.76301	6.59164	11.2064	12.9477	7.60739	40.8946	55.053	26.2277	46.9289	7.75825	14.5165	5.13445	11.1435	7.02014
66	33.0041	1.37517	10.493	10.896	5.22389	5.51554	5.07303	8.03984	6.93358	6.67209	9.15617	7.14477	6.1089	4.85178	4.54001	15.2608	5.5256	5.4552	5.4552	6.40056	6.08879	7.29563	5.93793	12.9035	11.8978	3.61132	19.6657	22.4314	15.9565	18.7365	10.4234	14.2551	9.32714	14.2486	16.4486	6.66814	7.68785	11.6086	14.0338	6.41061	41.8601	51.6902	26.2599	44.2732	8.60304	14.5869	5.59959	10.1755	6.58014
67	33.5042	1.39601	10.4025	10.2725	5.596	4.99258	4.5903	8.76395	7.3962	7.52694	10.1116	7.03415	5.98822	4.80149	4.20813	14.9792	5.99828	3.02141	5.5256	6.28993	4.60035	5.48537	6.01839	10.2132	11.9606	3.95728	19.6858	20.1585	13.4422	20.1697	10.7854	13.9131	9.82999	14.324	14.5126	5.41102	8.85446	13.004	12.837	6.40056	40.6331	51.5959	26.0217	44.8075	8.4723	14.3657	4.43046	10.8921	6.44186
68	34.0042	1.41684	9.35659	10.7753	5.70662	4.89201	4.95235	7.92922	7.27551	6.76261	12.1129	7.23529	5.27417	4.40927	4.11762	14.3154	6.40056	3.98688	5.50548	6.9738	3.46391	4.52996	6.76261	8.96868	13.004	4.15842	19.6255	15.6027	13.348	21.0874	11.2279	14.7479	10.7653	13.9217	13.6703	4.79503	8.61309	14.7263	12.6761	7.24534	41.7595	51.4702	22.9644	44.0846	8.83435	12.2537	5.85101	9.97438	7.32185
69	34.5043	1.43768	7.73742	10.9765	5.596	4.3791	4.81155	6.22959	7.33586	5.99828	12.2034	8.53264	6.28993	4.38916	4.04722	13.1689	6.33016	4.03716	4.31876	5.71668	3.57454	4.17796	5.61611	7.81213	13.7332	4.06992	20.7519	13.4606	14.1179	21.7411	13.1689	15.4217	11.3285	15.2292	13.4189	4.22932	7.81859	18.7742	11.4492	6.87323	40.0196	49.616	24.1745	45.6089	8.18064	11.5497	6.24072	8.96868	7.62356
70	35.0044	1.45852	7.68713	10.2524	4.72104	4.33887	4.12768	5.87759	7.88899	5.50548	13.7723	7.40625	6.90341	5.22389	2.42804	14.768	6.93358	4.36904	4.63053	4.3791	4.36904	3.04152	5.51554	6.71843	13.6326	4.65725	22.4113	11.4894	13.788	20.5468	14.9993	15.5625	11.1575	16.7754	11.8224	4.51846	7.42637	20.7228	11.4592	6.34021	35.4135	47.7931	23.5115	50.7002	8.92486	12.2738	7.27156	8.60411	7.00757
71	35.5044	1.47935	8.22015	9.89033	3.82597	4.40927	3.73545	4.65064	7.95939	4.91212	12.3543	6.59164	5.23394	5.05292	2.23696	13.0482	6.4609	3.03146	5.5256	4.55007	4.77132	2.49844	5.42503	7.03271	12.2623	5.40549	22.3107	8.85446	13.5365	19.9182	18.1069	15.4016	9.98084	17.1526	8.80525	4.1539	7.02409	23.8279	12.304	7.3258	35.1621	46.1903	23.0738	48.1389	9.94062	12.0425	7.52299	8.26469	7.49784
72	36.0045	1.50019	7.08371	8.29127	4.21819	4.41933	4.77132	4.47967	6.85312	5.04286	11.1475	6.27987	4.82161	4.41933	2.2973	10.2524	6.71232	1.91514	4.10756	5.11326	4.52996	2.52861	5.40491	7.88755	11.4326	6.25028	20.5105	7.3962	12.4208	20.0817	17.604	16.9202	8.38178	16.876	8.07612	3.60076	6.06867	23.8907	12.5454	6.12902	33.8849	46.1275	23.9621	44.0375	10.001	12.3744	7.28413	8.72983	8.08869
73	36.5046	1.52102	7.55639	8.36167	4.48973	5.85748	4.41933	4.80149	8.1907	4.64058	12.6862	6.66204	5.244	3.64494	3.09181	9.4076	6.05862	3.33317	2.55879	4.60035	3.2326	2.68953	5.36469	8.45326	11.7595	7.07093	19.6154	7.34591	14.5422	17.052	18.1974	19.9171	9.16623	15.9206	7.05785	2.90934	6.58158	22.3822	12.6862	5.39486	33.3217	39.5747	23.3249	41.979	10.0512	13.4907	8.16412	9.82352	9.84867
74	37.0046	1.54186	7.15411	8.56281	4.40927	6.01839	4.25842	3.12198	9.09583	3.28289	11.6	5.78708	5.18366	3.28289	3.05158	6.89335	6.96375	3.02141	2.82027	4.02711	3.303	1.84474	5.35463	8.64183	9.99952	6.88588	18.8209	8.22087	14.9979	13.1172	15.834	21.4156	8.15047	12.7778	6.15272	2.35621	7.31574	19.7548	13.179	3.95671	30.727	32.5662	24.0071	40.4704	9.55845	12.2135	7.43499	9.44639	9.09439
75	37.5047	1.5627	5.49471	8.4723	3.54437	4.55007	2.83032	2.74987	9.10589	3.91648	11.5598	6.0385	4.82161	3.45386	2.83032	7.48671	6.34021	2.2973	2.67947	2.91078	2.47833	1.26143	4.22825	9.29553	9.19496	7.06288	18.7807	7.73814	15.5479	12.0863	13.7422	22.7733	7.68785	11.5081	5.97673	2.73335	8.39184	18.108	11.942	3.41363	29.1179	28.5277	22.7198	35.9762	9.30703	13.0382	7.24642	8.72983	7.10814
76	38.0047	1.58353	4.841	8.51252	3.83602	3.15215	3.03146	3.18232	8.72372	4.0975	11.4592	5.13337	3.48403	3.75557	3.1622	5.58594	5.88765	2.58896	3.13203	2.33753	2.25708	1.52292	3.82597	8.79268	10.1504	7.36057	17.8454	7.13472	16.2393	12.4509	12.1431	22.7532	8.64326	10.6029	5.71273	2.64535	10.0512	17.8188	12.0928	3.00129	27.4786	26.0135	21.188	32.6605	7.47665	13.0784	5.43616	7.08299	7.03271
77	38.5048	1.60437	4.37838	8.32144	4.5199	2.69958	4.01705	3.54437	7.40625	4.50984	9.37742	4.71098	3.59466	3.80585	4.36904	4.34893	6.31004	3.11192	3.13203	3.14209	3.2326	2.90072	3.80585	7.61099	11.0806	7.82721	16.8397	7.88899	14.9508	12.2749	10.182	23.0851	8.94497	11.6086	5.8133	2.7082	10.4435	18.6108	9.69925	2.99124	26.5533	24.1749	19.3021	29.942	6.50113	12.7666	5.17217	7.90012	7.10814
78	39.0049	1.6252	5.71596	8.93492	4.58024	3.62483	3.73545	3.64494	6.94363	2.91078	8.81423	6.11896	4.96241	4.21819	3.74551	5.40491	6.16924	2.75993	4.62047	3.82597	4.2383	2.40793	3.91648	6.93214	12.7023	8.35822	14.7277	6.45084	13.5837	13.8966	10.4334	23.7489	11.0771	9.8361	7.09557	3.03506	9.81993	17.756	8.73378	3.01135	23.4859	20.8907	18.8065	26.8935	5.56583	13.4706	5.33559	8.02584	7.54813
79	39.5049	1.64604	5.38408	10.2926	5.63622	4.42939	4.58024	3.88631	7.3258	3.2326	8.8444	6.59164	3.99694	4.01705	3.50414	5.07303	7.01403	2.84038	5.18366	3.80585	4.69087	1.72406	4.6607	6.0773	13.3309	9.4846	12.8873	6.43073	13.458	17.2531	10.1015	23.4673	11.6302	8.76754	7.23385	5.28531	8.94497	18.02	7.89905	3.2326	21.2935	15.7208	14.3009	24.9606	4.7311	14.416	5.03388	8.01327	7.86241
80	40.005	1.66687	5.94727	10.2926	6.43073	5.0328	5.46526	4.24836	8.13036	4.62047	9.35731	6.81289	4.70092	3.7254	4.03716	5.5256	7.80853	3.46391	5.58594	3.52426	4.61041	1.55309	3.303	5.42359	15.7571	10.9409	11.4793	5.79714	10.8651	19.8302	8.90475	22.1297	13.3298	7.44756	6.66814	6.379	7.68785	18.0577	8.13036	3.5142	20.5694	11.8237	12.4987	19.7593	5.27417	9.94062	6.08987	9.3961	7.71156
81	40.5051	1.68771	6.45012	8.90475	6.99392	4.91212	5.02275	5.36469	8.83435	3.86619	9.04554	6.22959	4.57018	4.33887	5.39486	6.18936	7.50682	3.29295	6.49107	3.5142	4.68081	1.714	4.05728	5.44873	15.8074	12.1075	10.8558	4.96241	8.30375	18.3845	8.24098	22.2403	13.4606	6.60529	6.71843	5.42359	6.61175	16.8634	8.17059	3.57454	18.6888	8.63375	11.7135	16.3808	5.4552	8.55275	8.10126	9.8361	8.95611
82	41.0051	1.70855	4.60969	8.9852	6.40056	4.64058	4.84172	3.12198	8.58292	3.03146	8.72372	7.48671	4.24836	4.05728	4.7311	4.93224	7.06432	3.90642	6.4609	3.82597	5.73679	1.60337	3.54437	5.31045	12.3629	10.9972	10.2323	4.94229	8.25661	16.1469	7.61745	20.7318	10.544	6.29101	6.71843	4.94588	6.81289	18.636	7.88899	3.10186	17.3713	8.09947	10.9861	16.3651	6.42067	8.60304	8.44069	8.88068	8.95611
83	41.5052	1.72938	4.28787	8.89469	7.63757	4.55007	5.244	2.81021	8.39184	2.94095	8.39184	6.41061	4.07739	4.35899	4.7311	4.04722	7.03415	4.2383	5.70662	5.16355	4.65064	1.66371	4.17796	6.06472	9.47153	10.8121	9.90039	4.5199	6.62235	14.6635	6.80284	17.5538	8.17059	7.10814	7.46013	5.47388	6.99392	19.5662	5.99828	2.89067	17.2808	6.76377	10.8832	13.8351	6.13907	7.86888	6.96985	9.29553	10.2258
84	42.0052	1.75022	5.27345	8.39184	8.96509	4.96241	5.08309	4.18802	8.09013	3.50414	6.52124	7.14477	4.60035	5.23394	3.45386	4.54001	7.33586	3.84608	5.596	4.83167	5.86754	2.52861	4.64058	7.12071	7.66127	11.9707	8.78406	5.02275	6.27664	16.2097	6.99392	14.768	6.48101	5.95158	6.91957	6.47957	6.56147	20.4336	5.3144	3.15215	15.7823	6.07236	11.3208	11.038	6.22959	6.9738	8.3904	9.4841	9.04411
85	42.5053	1.77105	5.23323	9.13606	10.2122	6.1793	4.79144	4.85178	7.44648	4.01705	5.40491	8.83435	4.27853	4.42939	4.36904	5.0328	7.22523	3.655	6.50113	5.26412	6.52124	2.55879	4.13773	8.31498	7.63613	11.7535	7.93927	5.16355	6.51235	18.3468	7.55711	13.2695	6.79278	5.87616	6.24072	6.29101	4.62047	21.1125	4.94229	3.90642	15.8627	6.15093	11.8422	10.4566	5.62617	7.29563	9.40867	10.3138	9.43382
86	43.0054	1.79189	5.03209	8.65332	10.5943	5.1736	4.74115	4.56013	6.29999	4.05728	5.48537	8.55275	4.41933	4.6607	2.78004	5.01269	7.89905	4.36904	6.81289	5.53565	5.80719	2.18668	4.38916	9.40867	6.95728	12.1718	7.73814	5.21383	5.44379	15.1412	6.76261	11.6604	6.74249	5.66244	6.61786	6.50472	4.61041	19.4657	4.55007	3.15215	17.0394	5.75808	13.5028	7.61233	5.30434	8.28121	6.98242	10.3264	10.3892
87	43.5054	1.81273	4.87117	7.70796	11.6503	5.18366	4.89201	4.43944	7.65768	3.17226	5.80719	8.43207	5.01269	5.29429	2.5789	4.42939	6.5313	6.37038	6.1089	5.61611	6.58158	2.7197	4.90206	7.87498	8.90582	11.9868	6.2497	3.95671	6.93663	14.0977	7.41631	10.1015	8.4019	6.51729	8.02584	7.20871	4.20813	20.7354	5.01269	3.84608	16.4461	4.20238	13.6573	6.85806	5.89771	8.92486	6.17787	10.1504	9.33325
88	44.0055	1.83356	6.77195	9.73948	12.8672	4.65064	4.61041	5.29429	6.88329	3.15215	4.77132	8.17059	4.7311	5.00263	3.55443	4.91212	6.45084	5.1032	6.3201	4.43944	6.19942	3.71534	4.28859	7.9127	12.0109	11.85	5.86754	4.10756	5.80522	12.8658	8.49241	8.9852	11.1072	7.23385	9.42124	7.43499	2.82027	23.501	6.54135	4.80149	16.1041	4.13953	13.3741	6.38664	6.28993	8.08007	6.06472	10.4395	7.74927
89	44.5056	1.8544	6.59092	10.8759	11.6503	4.47967	3.28289	5.90776	7.40625	3.87625	4.91212	7.47665	4.91212	3.75557	3.14209	6.6017	7.69791	4.06733	5.02275	3.92654	6.81289	3.35329	4.5199	9.69781	11.5081	11.6167	5.26412	6.19942	6.7952	12.0109	8.78406	8.41195	10.7251	8.51612	10.1629	8.55383	2.65936	23.0359	6.31004	5.60605	16.2248	5.83665	14.494	7.1252	5.94799	8.44212	5.78816	9.72295	6.69329
90	45.0056	1.87523	5.54499	9.96073	12.2839	5.60605	3.85614	7.62751	7.09449	3.00129	5.83736	7.29563	4.31876	3.18232	3.39352	7.36603	7.38614	5.0328	4.96241	5.32446	7.05426	4.08745	5.15349	9.32067	10.6658	11.4477	5.47531	7.28557	7.76947	10.6784	8.60304	7.64762	9.78976	8.6544	10.0372	8.42812	3.17226	21.8039	5.6664	5.94799	15.4102	7.53376	14.8995	6.57521	5.86754	7.28557	5.43616	8.80525	6.56757
91	45.5057	1.89607	5.76625	8.94497	11.6	6.12902	5.29429	8.18064	5.41497	2.75993	6.00833	6.2497	5.42503	3.1622	4.2383	9.7797	5.63622	5.87759	4.76127	4.33887	6.68215	4.12768	4.76127	10.2007	9.2201	11.6086	5.73679	7.63757	7.64376	9.2201	8.45218	7.81859	8.65332	8.17669	10.8669	8.01327	3.07169	20.4336	5.51554	6.04856	15.3297	7.86376	14.2816	6.7952	6.25976	7.76831	5.70016	8.37783	6.83157
92	46.0057	1.91691	9.46722	8.38178	11.2279	5.69657	4.90206	8.66338	6.00833	2.47833	5.88765	7.00397	4.3087	4.03716	3.87625	9.62885	5.40491	5.4552	5.07303	3.62483	6.48101	3.67511	4.40927	10.1755	7.84984	11.8098	7.17494	6.75255	7.42376	8.40297	8.03984	7.52694	7.76831	7.00757	11.6338	8.13898	2.7901	17.5548	6.23964	6.87323	13.1675	9.40373	13.4899	6.95234	6.42067	7.26546	8.21441	8.49097	6.89443
93	46.5058	1.93774	11.901	8.16053	10.5843	6.41061	4.26847	8.45218	4.21819	3.09181	8.42201	6.2497	3.5142	3.35329	2.66941	9.93056	4.22825	5.71668	5.04286	4.13773	5.56583	4.39921	4.17796	9.53439	8.52869	11.3834	7.76831	5.13337	9.26231	7.33442	7.85882	7.36603	8.69355	6.03958	9.06925	8.49097	3.09181	17.3411	6.6017	8.36167	12.7149	11.6194	14.8545	5.93093	7.75825	7.72808	9.13211	9.15725	6.42929
94	47.0059	1.95858	12.424	8.78406	11.067	5.1736	4.3087	9.1964	4.3791	3.48403	9.51822	5.90776	4.01705	3.97682	3.09181	10.5943	4.29864	7.55711	4.94229	3.74551	4.83167	4.97246	4.2383	9.94924	7.87498	11.1259	8.15047	4.78138	8.68089	6.51729	7.0442	5.88765	7.88899	5.37331	7.44756	9.63496	4.17796	15.7823	7.185	9.13606	13.4088	15.5322	16.47	5.88379	8.23093	8.46224	10.2635	10.0875	4.82017
95	47.5059	1.97941	13.8722	8.75389	10.3831	5.74685	4.34893	7.62751	5.41497	3.70528	9.15617	6.34021	4.80149	3.24266	3.7958	8.42201	4.76127	6.54135	5.39486	1.98554	4.29864	4.91212	4.7311	11.8098	7.66127	9.28346	9.53834	4.72104	10.1266	7.33442	7.36603	5.70662	7.66774	5.86358	7.42242	8.44069	3.91648	16.2349	8.79412	9.06566	15.028	17.1822	17.4097	6.32378	7.56717	8.15047	10.5527	9.99952	4.97103
96	48.006	2.00025	16.9295	8.20076	10.715	6.86318	4.50984	6.06867	4.33887	3.64494	9.73948	6.49107	5.14343	2.91078	4.34893	7.72808	4.58024	5.26412	5.28423	2.4381	4.43944	4.48973	4.77132	12.1366	10.3389	9.56506	9.32714	4.81155	10.5666	8.80525	7.88899	5.06298	8.27116	5.39845	9.00639	8.36526	3.24266	17.932	8.20076	8.85446	16.2449	18.9107	19.3407	7.31377	7.56717	10.3127	9.34582	9.18239	7.68641
97	48.5061	2.02109	16.3965	7.28557	10.1317	5.91782	5.01269	6.83301	3.5846	4.20813	12.4549	5.63622	3.61477	3.20243	5.04286	7.88899	3.64494	4.94229	4.69087	3.96676	3.86619	4.35899	4.88195	10.3138	12.1743	10.7719	7.47665	5.44514	13.018	10.1504	7.66774	4.26847	9.73948	5.15959	8.98125	9.25782	3.39352	16.0086	8.08007	8.90475	17.3411	18.6122	21.2008	7.8009	6.93358	12.5454	9.11953	7.86241	6.74357
98	49.0061	2.04192	17.0602	7.94933	11.0067	5.20377	5.83736	6.05862	4.34893	5.29429	11.9922	5.39486	4.1679	2.5085	4.95235	9.14611	3.60471	5.95805	4.3791	3.36334	4.77132	3.70528	4.72104	10.8418	13.0418	10.9248	7.55711	6.22959	15.3279	11.5584	8.52258	4.27853	10.4334	6.69329	8.76754	7.20871	4.28859	14.7263	7.48671	10.1317	18.6083	21.0321	22.4881	9.78087	7.77836	14.0238	8.35269	9.38353	5.75044
99	49.5062	2.06276	18.9007	8.53264	10.7452	5.00263	5.23394	6.43073	4.56013	5.62617	10.353	5.50548	4.13773	3.39352	4.82161	10.0512	2.63924	4.97246	4.77132	2.98118	6.64192	3.67511	5.51554	11.2315	11.7846	11.0535	8.11024	6.98386	16.6793	11.9481	8.71366	4.34893	9.42771	6.98242	9.5721	7.32185	4.92218	14.8017	7.02409	11.9017	19.5838	22.965	25.6549	12.0123	8.21081	14.5065	6.76871	8.07612	5.76301
100	50.0062	2.08359	18.1162	8.80418	10.2926	5.49543	4.38916	5.5256	4.56013	5.57588	11.2782	6.88329	3.70528	4.54001	4.45956	11.0368	2.17662	4.28859	3.88631	4.63053	5.63622	3.91648	5.14343	10.1755	12.7401	10.7478	7.47665	6.92352	15.2179	11.9858	8.05996	3.77568	10.192	6.31615	11.9606	7.78698	5.1736	15.3172	7.4666	12.8571	20.499	27.302	31.0937	15.4694	7.66774	13.1488	6.22815	7.34699	5.9013
101	50.5063	2.10443	17.6134	10.0915	9.79982	5.77702	5.18366	5.74685	4.07739	5.01269	13.1689	5.21383	3.91648	3.73545	3.7958	11.6704	1.5732	5.21383	3.81591	4.76127	5.19372	4.29864	5.30434	9.93666	14.0852	10.0558	6.86318	6.51118	15.6736	10.4144	9.06566	4.78138	11.2681	5.82587	12.7149	7.7367	5.54571	12.9915	7.02409	13.4304	23.1641	30.5706	31.5635	19.0836	7.55711	13.4103	6.96985	7.83727	5.70016
102	51.0064	2.12527	17.2513	10.1518	9.94062	6.75255	4.12768	6.01839	3.75557	4.26847	17.1917	4.03716	6.06867	3.55443	5.07303	13.3902	2.2973	5.5256	4.07739	3.90642	6.76261	4.42939	6.23964	11.8224	14.9652	9.89493	6.99392	6.37038	15.6894	10.1252	8.88463	5.58594	11.9721	6.26586	10.9298	7.20871	5.15349	11.7469	7.52694	12.5253	24.0894	32.9119	34.0416	20.545	9.73948	15.12	7.48527	7.34699	6.555
103	51.5064	2.1461	15.5316	10.7452	9.51822	6.71232	4.34893	5.94799	3.57454	5.21383	17.956	5.25406	5.69657	2.73981	4.17796	12.4951	1.91514	4.91212	4.21819	4.12768	7.15483	6.5313	7.21517	11.7469	15.7069	9.25128	7.58728	6.77266	15.9879	8.76754	8.75389	6.44078	12.5655	7.00757	11.1309	6.16529	3.86619	12.1241	9.46794	12.2034	25.0347	34.3419	35.316	24.3007	11.1575	16.1659	8.02584	7.53556	7.42242
104	52.0065	2.16694	13.9627	10.715	9.29697	4.64058	5.19372	4.83167	2.84038	5.04286	16.015	5.88765	6.50113	3.28289	4.19807	14.2953	1.69388	4.02711	4.19807	6.20947	9.45788	7.49677	7.31574	11.1184	15.3423	8.78464	8.14041	8.02979	17.0408	6.76871	9.27685	9.3372	12.2738	6.24072	11.1058	6.27843	4.63053	12.0486	10.6345	12.3644	26.7846	33.5248	34.3441	28.4492	10.0915	17.7348	8.46583	8.35269	8.45326
105	52.5066	2.18777	14.9784	10.2624	9.60874	4.94229	5.40491	3.45386	3.55443	4.29864	16.5179	5.92788	6.75255	3.53431	5.07303	14.5568	2.02577	4.32882	3.5846	6.1793	8.53264	7.13472	7.41631	9.81095	15.2794	8.50304	9.32714	8.32144	15.5165	5.97673	8.88463	11.4994	12.2236	6.68071	10.0875	7.72413	4.15785	13.5195	10.544	12.7063	28.6452	35.9448	33.0053	32.7705	10.0512	18.0868	8.28983	6.34129	8.10126
106	53.0066	2.20861	15.3204	9.41765	9.88027	8.07002	5.60605	3.38346	3.86619	5.60605	17.1112	5.57588	7.30568	3.88631	6.86318	15.3915	3.92654	4.63053	3.21249	7.09449	9.28691	8.0499	8.70361	8.23955	15.5686	9.12255	9.7797	8.25104	15.0765	4.05333	10.534	12.8773	12.4549	5.82587	9.69781	8.36526	4.77132	11.7092	10.7552	12.1029	30.8275	38.5061	32.8701	35.1433	11.5095	17.242	7.23385	6.88185	9.93666
107	53.5067	2.22944	16.0646	10.2423	8.70361	7.4666	4.84172	3.27283	4.10756	6.38044	15.8642	5.84742	6.37038	4.24836	5.80719	13.1488	3.41363	4.1679	4.01705	5.21383	9.70931	7.82865	8.07002	8.16412	16.2349	9.46851	10.5139	8.07002	17.6379	5.28531	12.3744	14.1444	12.9879	5.86358	9.37096	8.44069	4.43944	10.8418	11.7006	11.4894	30.0532	38.8833	31.3318	36.8562	10.0412	17.3224	6.93214	8.00069	12.3001
108	54.0067	2.25028	14.1437	9.67913	8.39184	6.65198	5.14343	3.64494	2.90072	6.67209	14.9892	6.79278	5.85748	4.70092	5.1032	13.0482	2.84038	5.32446	4.65064	4.70092	9.64896	6.71232	7.63757	9.34582	18.0954	8.5835	12.2839	7.92922	18.2979	6.54243	12.0928	16.5782	14.4763	6.05215	9.87381	8.88068	3.77568	11.1812	12.3945	12.0425	30.3046	41.6804	28.5448	36.9033	8.95503	16.9805	6.34129	8.70468	13.6452
109	54.5068	2.27112	12.1524	8.72372	8.38178	5.79714	5.244	3.32312	2.35765	6.36033	13.179	7.16489	6.61175	4.92218	4.26847	11.952	2.95101	5.12332	4.11762	4.26847	9.27685	6.45084	7.60739	10.0875	16.8006	8.34213	13.3198	7.75825	21.535	8.44069	10.5843	17.3426	13.4404	6.50472	10.6281	7.5607	4.3791	10.8167	12.3744	12.0023	30.5359	39.1976	27.4185	37.0133	9.31708	16.9705	6.66814	9.63496	13.092
110	55.0069	2.29195	12.3234	8.92486	7.9795	5.80719	4.86184	3.00129	4.19807	6.5313	12.656	6.18936	7.52694	4.25842	4.07739	11.2782	3.80585	4.74115	3.73545	5.33451	9.57856	6.07873	6.65198	8.81782	14.7137	8.71223	14.7177	7.89905	21.425	9.2201	9.9909	19.2433	11.771	8.11384	10.1127	6.12758	4.80149	11.9983	13.0985	11.7207	32.4568	36.5576	26.659	40.8633	9.11594	19.0422	7.22128	9.69781	12.8155
111	55.5069	2.31279	12.1725	9.41765	7.60739	6.13907	4.83167	4.21819	4.14779	7.10454	12.9477	5.244	8.27116	4.82161	4.41933	10.3932	4.28859	3.75557	3.4438	4.74115	8.3315	6.04856	8.23093	9.00639	15.0406	8.68809	15.0797	8.71366	20.545	8.93097	10.7854	20.6815	12.0325	8.90582	9.44639	5.18474	6.23964	12.7275	12.8773	10.7452	35.6448	35.4419	26.7812	39.7633	8.45218	19.4445	5.75044	9.63496	12.7401
112	56.007	2.33362	11.8708	8.87457	6.1793	5.94799	5.73679	4.28859	3.91648	6.71232	11.9017	5.41497	7.57722	4.20813	3.75557	9.68919	3.71534	3.90642	4.65064	4.54001	6.54135	5.51554	8.70361	7.95041	15.5309	8.43063	15.3513	8.79412	22.2578	9.68524	11.0067	21.5967	12.4247	7.88755	8.34012	4.0659	7.1146	14.94	12.5051	11.0067	37.968	35.0176	28.6156	41.979	8.62315	18.6399	5.36073	9.63496	14.2486
113	56.5071	2.35446	10.0606	9.48805	5.98822	7.14477	5.21383	2.60907	4.33887	6.81289	9.95067	6.43073	8.16053	4.55007	3.22255	8.69355	3.08175	4.33887	6.16924	4.33887	6.99392	5.4552	8.81423	7.46013	14.94	7.49734	15.0797	9.44782	24.5678	10.4521	11.6503	20.5507	11.952	7.34699	7.32185	4.36761	8.82429	14.8394	11.0972	9.81993	37.6562	32.9119	29.4073	44.3675	8.83435	17.8957	5.92644	10.2635	14.2989
114	57.0071	2.3753	8.66266	9.29697	6.35027	5.72674	6.02845	2.87055	4.36904	6.9738	8.85446	4.91212	7.74819	5.84742	3.07169	9.20646	3.86619	4.18802	4.60035	4.78138	7.67779	5.28423	9.21651	6.91957	13.884	8.25363	17.1012	10.2323	26.9406	11.7846	12.837	20.9228	11.1072	8.36526	6.03958	5.95158	9.42771	15.0406	10.353	7.93927	38.2395	31.7805	31.6215	44.7918	7.95939	17.5638	6.21558	12.3126	15.8829
115	57.5072	2.39613	7.63685	8.55275	5.41497	4.77132	6.06867	3.89637	4.22825	7.07437	8.95503	4.93224	7.16489	4.85178	3.303	8.89469	4.39921	4.27853	4.01705	4.18802	7.85882	3.7254	10.0512	5.52416	13.0543	8.27776	17.3627	9.03549	26.7363	12.5892	14.1344	22.5722	10.4435	9.63496	5.71273	5.57445	9.80988	17.8188	10.4535	6.93358	41.3572	30.2877	32.0656	47.0703	8.62315	16.7593	6.29101	12.7275	15.7571
116	58.0072	2.41697	8.2101	8.60304	5.30434	3.7958	4.54001	3.07169	3.95671	7.2554	6.31004	4.83167	6.67209	5.32446	3.35329	7.87893	4.08745	3.21249	5.81725	4.48973	7.60739	2.65936	7.81859	5.18474	11.1184	7.71457	17.3526	8.37173	26.4535	11.7846	14.8283	22.0693	8.89469	9.87381	7.12071	5.38588	8.77401	20.2702	11.781	6.23964	44.2637	27.9149	32.0077	49.286	9.56851	14.1947	5.97673	13.0795	15.6566
117	58.5073	2.4378	8.59226	7.26546	5.9681	4.21819	4.64058	3.77568	3.76562	6.96375	5.57588	5.69657	6.05862	4.75121	2.81021	7.67779	4.3087	3.29295	6.3201	5.61611	7.61745	3.19238	6.13907	5.37331	9.97438	7.71457	17.2621	8.52258	24.8978	11.7092	15.0295	23.0248	7.9795	10.5149	8.27726	5.57445	8.59298	21.8416	12.1833	6.13907	44.1028	28.8892	32.2522	49.6003	7.76831	14.2852	6.27843	15.1537	14.2737
118	59.0074	2.45864	6.04784	7.21517	4.33887	5.44514	4.64058	4.76127	3.11192	5.55577	6.5313	6.14913	5.64628	4.14779	3.07169	8.3315	4.15785	3.60471	5.36469	4.90206	7.67779	2.38782	5.97816	4.9836	10.5149	7.02265	17.2722	8.24098	23.3421	12.4886	15.9547	22.5923	8.41195	11.7092	8.99382	5.66244	10.2926	22.2188	13.0885	5.09315	42.6345	29.9106	31.6858	52.2088	7.80853	16.0754	4.8956	18.4725	15.3926
119	59.5074	2.47948	6.00761	7.36603	3.75557	4.34893	4.42939	5.244	3.82597	5.26412	6.83301	6.4609	5.28423	4.04722	2.89067	8.28121	4.29864	2.81021	4.71098	5.48537	7.66774	3.09181	4.42939	5.6373	10.7915	5.76754	18.1371	8.8444	22.9021	13.5195	16.6687	22.3308	8.63321	11.0806	9.3961	4.16647	9.70931	21.0119	12.6661	4.5199	44.857	31.1048	29.9802	52.6488	6.96375	17.5538	4.87046	22.8348	16.7628
120	60.0075	2.50031	5.44442	6.66204	3.68517	4.56013	5.78708	5.3848	5.34457	3.94665	6.1089	5.28423	4.80149	4.34893	2.67947	7.93927	6.75255	4.18802	4.26847	5.3848	8.22087	4.22825	4.60035	3.27391	10.4521	4.57679	17.7448	7.40625	22.2264	13.1046	18.1169	19.5149	8.36167	9.93666	7.22128	3.78933	10.2323	21.0496	12.5957	4.21819	43.6904	29.3606	28.8538	49.5846	7.00397	16.8397	4.74474	21.9422	17.2154
121	60.5076	2.52115	4.22753	7.41631	3.5846	4.70092	6.48101	5.86754	4.91212	3.55443	5.0328	5.51554	2.94095	3.91648	2.89067	8.45218	6.18936	4.13773	4.46961	4.94229	8.86452	3.26277	5.55577	4.39275	8.6544	4.39174	16.0955	6.01839	18.1565	11.8349	18.7204	16.719	6.92352	9.50924	5.68759	3.83961	9.34725	21.8919	15.1501	3.22255	41.317	27.2392	27.4313	48.5317	6.83301	16.6084	4.97103	20.4588	17.1526
122	61.0076	2.54198	4.72032	7.22523	3.08175	4.80149	6.33016	6.73244	4.54001	3.59466	5.32446	6.05862	4.34893	4.4495	3.08175	7.15483	6.29999	2.82027	5.58594	6.28993	7.60739	4.18802	4.39921	6.96985	7.19614	3.19295	16.367	6.69221	17.9365	10.4269	17.9862	15.8541	5.75691	11.3698	5.33559	3.21105	9.27685	21.7033	14.074	3.303	39.7783	28.3863	26.4659	47.9346	7.66774	16.538	4.8956	20.4336	16.8634
123	61.5077	2.56282	5.48465	6.5313	3.54437	4.80149	6.07873	8.17059	6.70227	3.19238	5.09315	5.27417	4.08745	4.79144	3.38346	6.67209	5.35463	3.46391	6.69221	7.69791	7.59734	3.45386	3.82597	6.20301	6.89443	4.44002	16.1156	6.3201	18.8164	8.91839	17.6744	15.4921	5.51554	11.8224	5.52416	3.85219	9.72942	20.5468	12.6258	3.61477	38.3502	28.2134	27.4506	41.9475	7.185	16.7291	5.68759	19.1514	15.2794
124	62.0077	2.58366	4.83095	6.67209	4.05728	5.57588	5.09315	9.02543	8.2611	3.60471	6.9738	5.26412	2.89067	4.89201	1.27149	6.82295	6.25976	3.64494	7.02409	9.126	6.76261	2.54873	5.09315	5.32302	5.58702	4.68138	17.6644	6.26981	16.0979	7.86241	17.3124	14.9289	4.46961	12.8406	5.48645	3.95276	9.88027	21.7033	11.6	3.08175	36.9523	26.1235	27.6309	39.0561	7.26546	16.6788	5.6373	18.9502	13.6955
125	62.5078	2.60449	5.56511	7.03415	4.72104	6.12902	6.00833	8.32144	8.8444	3.68517	8.55275	7.27551	3.3734	4.28859	0.818926	6.16924	6.91346	2.76998	7.56717	9.56851	6.54135	2.94095	5.70662	5.62473	4.45561	5.27676	17.7046	6.70227	14.9822	8.08869	15.5625	17.8957	3.56448	13.3309	5.14702	3.55048	10.5139	20.4211	10.5239	2.94095	32.5473	23.075	27.6888	33.3362	6.95369	15.4116	5.28531	17.8691	11.3195
126	63.0079	2.62533	5.24328	6.83301	3.57454	5.61611	6.28993	8.50247	9.34725	3.655	9.87022	6.15919	4.19807	3.92654	2.40793	6.3905	6.93358	2.4381	8.39184	10.4837	6.73244	3.95671	4.96241	7.33442	4.51846	6.43532	14.768	5.41497	13.6465	7.44756	15.653	22.0291	3.61477	14.852	5.23502	4.17904	11.2581	19.1262	10.0512	2.7197	31.7126	21.645	26.7684	26.8149	6.89335	11.781	4.10361	18.5731	10.8167
127	63.5079	2.64616	5.3338	7.26546	2.84038	5.95805	6.26981	9.32714	8.31138	3.07169	10.2122	6.51118	4.58024	4.22825	2.96107	6.38044	6.73244	2.92084	7.62751	11.1374	6.28993	2.65936	3.77568	7.93784	6.00187	9.46851	13.3902	4.6607	12.3423	6.95728	15.3915	24.1612	4.80149	15.1663	4.17904	3.6259	8.80418	19.7422	10.001	2.94095	31.089	20.3721	25.1979	23.4678	7.63757	10.4435	3.91504	18.5354	9.97438
128	64.008	2.667	5.50477	8.17059	3.27283	6.11896	6.43073	9.97079	7.69791	3.63488	8.69355	6.43073	4.0975	3.97682	2.2973	6.22959	7.49677	2.5789	9.126	11.3587	6.41061	2.70964	3.2326	7.5607	5.68759	13.266	12.7163	4.98252	13.5994	7.79955	12.8672	24.8652	4.55007	14.9274	4.1539	3.17334	8.90475	19.9308	10.886	2.67947	30.7974	21.1264	23.8205	19.0522	7.15483	10.0512	4.21675	17.3411	10.6909
129	64.5081	2.68784	6.37972	7.55711	3.93659	5.57588	7.9091	10.4032	8.14041	3.3734	7.73814	5.596	4.08745	4.21819	3.28289	6.73244	7.20511	2.8605	9.52828	11.7408	6.49107	3.68517	3.83602	7.28413	5.23502	16.3636	11.1877	4.20813	15.0922	6.76871	11.6302	22.4817	4.18802	14.6509	4.20418	2.40649	8.81423	20.4588	11.1072	2.90072	29.5201	19.335	22.2307	18.6436	7.51688	8.28121	3.94018	15.7069	10.5024
130	65.0081	2.70867	8.07935	8.02979	4.7311	6.94363	8.10019	10.6748	8.36167	4.12768	7.75825	6.02845	4.40927	4.58024	3.46391	6.28993	5.64628	3.90642	8.96509	10.896	5.89771	4.65064	4.69087	6.995	5.41102	16.7417	10.886	3.71534	14.6051	7.02014	11.3989	20.7117	4.52996	13.5823	3.95276	2.45678	7.60739	20.9742	11.5598	2.68953	28.3535	19.775	22.7906	17.1979	5.98822	7.63757	3.09791	15.4052	9.42124
131	65.5082	2.72951	8.78334	9.38748	5.08309	7.80853	6.90341	10.4435	8.77401	5.00263	10.1619	5.91782	4.41933	4.43944	3.50414	5.67645	5.53565	4.33887	8.51252	11.5397	5.70662	3.85614	5.42503	7.61099	6.0773	17.4015	10.353	3.34323	13.4894	6.50472	9.89033	21.0435	5.89771	12.0235	7.12071	2.63278	7.50682	20.6725	11.8213	2.25708	28.0719	18.785	24.9082	17.0093	5.75691	11.1072	2.59506	17.1651	9.18239
132	66.0082	2.75034	7.73742	10.1317	4.72104	7.54705	6.79278	11.1072	7.93927	3.98688	10.9966	5.25406	5.09315	4.72104	2.05594	5.20377	6.55141	4.86184	8.21081	11.3385	5.53565	2.89067	3.61477	8.93097	7.37213	17.6026	8.86452	2.89067	13.1594	6.05215	10.0311	20.0781	5.89771	11.3195	7.78698	3.63848	7.59734	21.3136	11.8112	2.3677	27.2975	19.2407	24.6186	16.2865	6.6017	9.46794	2.59506	14.6886	8.67954
133	66.5083	2.77118	8.30061	10.3328	4.50984	6.67209	7.62751	10.7452	7.95939	3.91648	11.8514	5.56583	4.6607	3.90642	2.75993	5.39486	7.67779	3.59466	8.0499	10.4334	5.9681	2.92084	3.09181	9.47153	7.54813	16.79	9.28691	3.42369	12.1066	5.97673	9.84005	17.8152	6.0385	9.99952	8.54126	3.75162	7.76831	22.8348	11.1072	3.08175	23.3351	20.5764	26.9357	17.0408	7.3962	8.59298	3.09791	15.0783	5.39845
134	67.0084	2.79202	8.78334	9.84005	5.27417	6.44078	6.76261	11.4894	8.22087	4.01705	13.0583	5.49543	3.82597	3.4438	3.06163	5.32446	6.90341	3.92654	6.99392	8.56281	6.40056	2.61913	3.75557	9.78581	8.11384	16.4038	10.4837	2.85044	10.9437	4.83274	9.82999	17.3627	6.49107	10.0749	10.8921	5.34816	7.185	22.9856	10.1619	3.39352	21.3237	20.435	28.5899	14.2751	8.1907	10.7854	3.2362	14.7012	4.56875
135	67.5084	2.81285	8.30061	10.2826	4.6607	7.60739	5.5256	9.45788	7.59734	4.34893	12.3442	4.82161	3.82597	4.13773	3.05158	5.08309	6.07873	5.18366	7.21517	8.97514	6.27987	3.15215	4.08745	9.89895	8.11384	17.4497	10.4938	3.20243	8.77517	4.68189	9.89033	15.7536	6.49107	11.2692	12.8658	5.83844	6.22959	21.2382	9.28691	2.98118	20.7102	20.5607	30.1733	13.4108	8.85446	10.1518	3.43734	14.7012	3.96533
136	68.0085	2.83369	7.2044	10.896	4.96241	7.94933	6.29999	7.9795	7.185	4.38916	12.6862	5.34457	4.6607	3.91648	2.85044	4.27853	5.54571	6.22959	7.10454	7.42637	6.12902	3.32312	4.25842	9.35839	7.97555	18.8014	10.353	3.54437	8.61803	5.7253	9.80988	14.4562	6.38044	10.3012	14.6886	6.60529	4.80149	20.2954	8.70361	4.04722	18.3871	20.4979	31.9755	13.4894	9.95067	10.0412	2.75849	15.1789	4.25447
137	68.5086	2.85452	8.98448	11.1776	7.0442	8.38178	5.97816	8.9852	7.06432	4.32882	14.2651	6.1793	4.43944	2.68953	2.7197	4.5199	4.38916	5.94799	7.59734	5.70662	6.22959	3.53431	5.41497	9.7481	7.52299	19.622	10.0311	3.61477	7.89519	4.19161	8.31138	14.2249	6.01839	10.3767	15.8703	5.49902	4.76127	20.4336	7.48671	5.02275	15.7722	20.7964	33.0375	11.588	11.4793	10.2624	2.2305	14.3995	4.59389
138	69.0086	2.87536	10.0606	10.6446	7.59734	8.63321	5.58594	7.28557	7.4666	4.07739	14.5065	6.18936	5.1032	2.67947	3.60471	6.06867	4.69087	5.22389	7.61745	5.5256	5.68651	3.22255	5.27417	13.0543	8.15155	21.1507	9.46794	3.92654	8.82231	3.92761	7.70796	12.837	6.52124	9.34582	17.668	6.02701	3.50414	20.3331	7.48671	5.36469	13.1172	19.8064	31.7888	9.21517	12.9678	12.1632	2.9722	13.884	4.1539
139	69.5087	2.89619	9.29625	10.0613	9.34725	8.56281	4.91212	6.96375	7.14477	4.19807	13.9332	5.60605	5.12332	3.54437	4.98252	5.50548	6.40056	5.44514	6.49107	5.19372	5.85748	3.26277	5.06298	15.0909	9.3081	21.1346	11.6402	4.08745	10.5351	5.13445	8.13036	12.4649	7.44648	9.93666	18.1708	7.3847	4.06733	20.4211	8.30133	5.25406	13.5798	18.9422	32.5934	8.35089	15.1099	15.8441	2.34364	12.2246	3.51276
140	70.0087	2.91703	11.5993	8.4723	9.53834	9.75959	5.72674	7.71802	6.78272	4.29864	13.3198	5.30434	5.26412	4.45956	4.2383	5.13337	6.3201	6.74249	6.63187	5.69657	5.1032	3.84608	6.84306	14.4246	8.71725	22.092	12.5051	3.7958	11.8551	4.59389	8.32144	11.419	6.9738	12.7149	18.3468	8.28983	4.35899	20.4839	8.35161	6.90341	11.4678	21.0164	32.4196	8.27232	14.6573	18.5796	3.13563	11.9229	3.12305
141	70.5088	2.93787	13.4498	7.88899	11.0771	8.54269	5.01269	5.70662	7.24534	4.06733	13.4706	6.22959	5.41497	4.83167	3.02141	5.81725	7.24534	7.1146	7.76831	5.44514	4.12768	3.2326	8.03984	14.9274	9.04411	21.6898	10.9966	3.05158	13.0965	4.60646	8.64326	9.56851	7.23529	12.9915	18.5228	10.4521	4.03716	20.9868	7.72808	7.52694	10.7035	22.5092	30.9585	8.41375	15.7737	18.9215	4.51846	12.6018	2.87163
142	71.0089	2.9587	13.2084	8.82429	10.9966	8.25104	4.56013	5.75691	7.56717	3.62483	13.3499	4.74115	6.92352	4.58024	3.28289	5.88765	5.5256	7.75825	7.65768	4.84172	5.53565	2.73981	8.61309	15.4429	11.7972	23.3632	8.73378	2.75993	14.8565	3.94018	7.84876	9.36737	9.43777	14.2989	17.1651	10.5275	4.35899	20.8736	8.99526	8.64326	11.0052	21.3464	32.0463	8.36661	15.1501	20.0378	4.29218	12.5138	2.83392
143	71.5089	2.97954	12.4642	7.70796	10.8457	8.51252	5.54571	4.74115	6.47095	3.84608	12.9678	4.74115	7.86888	4.81155	4.54001	5.13337	5.27417	6.85312	5.61611	4.84172	5.62617	3.10186	6.78272	13.972	11.1058	26.3079	7.75825	2.56884	14.9665	3.9779	7.68785	9.06566	8.88463	14.9526	16.5743	10.9549	3.62483	20.8234	8.36167	10.6547	9.50673	19.6336	32.5934	10.8494	15.6731	19.535	6.467	13.8463	3.57562
144	72.009	3.00037	12.5044	8.32144	12.1029	8.1203	5.92788	5.0328	5.35463	4.60035	14.6976	4.85178	7.41631	5.56583	3.74551	5.69657	6.35027	6.26981	5.80719	4.4495	5.35463	3.66505	7.54705	14.852	11.4829	26.8068	8.2611	3.05158	16.0036	4.04075	7.54705	7.06432	9.18634	12.4132	17.9194	10.7035	2.90072	19.7674	8.32144	11.7911	9.5369	18.5965	32.3745	11.038	13.8628	18.7505	5.66244	13.2806	3.81447
145	72.5091	3.02121	13.319	10.1719	11.4693	6.62181	4.46961	6.15919	6.55141	4.35899	13.9835	3.96676	9.55845	5.89771	3.13203	5.69657	6.09885	6.9738	6.08879	4.85178	7.72808	3.06163	9.42771	13.9343	15.0532	26.2033	7.35597	3.94665	17.9679	4.8076	5.62617	6.81289	12.0425	8.81782	17.8817	9.5721	2.83032	17.5297	8.1203	12.6862	8.64183	18.2193	32.6127	12.9394	12.9376	19.9674	6.39158	13.5446	3.27391
146	73.0091	3.04205	13.2587	10.5239	11.238	6.93358	5.56583	5.15349	6.34021	4.97246	13.0985	5.73679	9.35731	6.11896	4.34893	4.48973	5.244	7.75825	5.39486	3.655	8.14041	4.06733	9.59868	14.0475	14.3492	25.9378	7.82865	3.40357	19.7593	4.75732	5.61611	6.79278	11.4793	7.44756	19.1891	10.0624	3.04152	16.7	6.96375	12.0124	9.04411	17.1508	32.0463	15.0765	12.5655	19.1025	7.15842	14.3995	1.67736
147	73.5092	3.06288	15.7528	9.73948	11.942	5.14343	7.09449	4.24836	5.71668	4.03716	11.8012	5.6664	8.4723	6.14913	3.91648	5.13337	4.78138	7.4666	5.41497	2.25708	7.36603	4.40927	9.46794	13.8966	15.7949	23.4598	9.11594	3.7958	24.2849	4.82017	5.39486	7.43643	12.6359	6.69329	20.0565	9.91152	3.11192	14.4497	8.37173	11.3989	8.73234	16.9308	30.5466	16.9308	11.0871	17.1917	6.70586	14.1229	2.43164
148	74.0092	3.08372	13.1782	9.09583	10.3831	5.07303	7.34591	4.77132	6.20947	4.00699	11.4089	5.14343	8.9148	4.49978	2.84038	5.89771	4.91212	7.72808	4.7311	1.97548	8.78406	4.78138	10.8558	13.5446	16.8634	23.3874	9.60874	4.22825	23.0121	4.48075	5.0328	7.26546	13.4907	8.3024	20.6096	10.3012	3.61477	14.0475	8.64326	10.8457	8.40046	16.6008	31.1323	16.4436	11.2681	15.4619	8.08869	12.7652	2.85906
149	74.5093	3.10455	12.5145	9.63891	10.5541	7.38614	6.80284	4.32882	6.6017	4.57018	11.5799	4.14779	7.81859	3.86619	2.96107	7.16489	5.12332	7.66774	3.48403	3.97682	9.4076	6.11896	12.0325	13.1423	16.788	21.2231	9.34725	5.85748	21.7078	4.35504	4.39921	8.36167	13.4304	11.7218	21.5902	10.7412	2.53867	13.444	8.87457	7.81859	7.49533	15.5951	31.1709	18.7693	10.5742	16.015	9.97438	11.7721	3.41219
150	75.0094	3.12539	12.3033	11.5698	10.5843	5.30434	5.55577	3.07169	5.26412	5.26412	10.8759	4.17796	7.21517	5.01269	3.41363	7.99962	4.6607	6.56147	4.11762	4.4495	10.1116	5.73679	11.4492	12.8029	15.5937	22.3656	9.52828	7.74819	21.5035	4.58132	4.45956	8.99526	12.475	14.0097	22.6713	9.97438	2.39787	11.5458	10.8357	7.92922	8.34012	15.5794	31.9304	18.9893	9.62885	15.8541	11.0052	10.4647	4.95846
151	75.5094	3.14623	12.6151	12.3644	9.80988	5.596	6.54135	4.1679	4.17796	5.50548	8.4019	4.35899	6.98386	4.55007	3.57454	7.91916	2.88061	7.26546	5.73679	4.2383	8.14041	4.89201	10.8457	12.1241	15.5686	22.961	9.61879	8.38178	21.975	5.0716	4.10756	9.126	12.4549	14.8017	21.8291	10.2132	2.30736	9.89895	11.9017	8.49241	9.00388	16.1451	31.3898	19.9164	9.71936	15.0596	11.6212	9.81095	4.90817
152	76.0095	3.16706	13.6912	13.5209	9.11594	6.19942	7.2554	5.71668	5.73679	6.07873	7.54705	3.96676	8.16053	4.84172	3.96676	7.34591	2.56884	6.77266	5.19372	5.11326	7.9795	4.49978	9.35731	11.3321	13.5698	22.6874	10.4837	8.3315	21.1107	5.64987	4.70092	9.30703	10.8558	14.5126	18.7994	11.4955	2.27719	9.16982	10.8659	9.45788	8.89325	18.7536	30.3277	20.215	10.7049	14.9691	12.1241	9.09439	5.22245
153	76.5096	3.1879	14.4253	14.7177	8.96509	7.41631	6.82295	5.89771	5.07303	4.87189	7.77836	4.00699	8.31138	5.72674	3.49409	7.40625	3.41363	5.78708	4.79144	3.87625	8.22087	5.11326	8.64326	11.1812	13.1298	23.1621	11.1273	10.4334	22.2893	6.24072	5.61611	9.87022	10.5038	14.236	17.7308	11.4955	2.2269	10.0372	11.1977	9.28691	9.19496	20.325	29.7678	23.2321	10.5843	16.5682	11.9355	10.4269	6.75614
154	77.0096	3.20873	14.6365	14.9792	9.11594	7.4666	5.50548	7.87893	4.47967	5.44514	6.74249	4.15785	7.9091	6.15919	3.64494	8.46224	3.10186	6.6017	4.79144	3.2326	8.94497	4.99258	9.23663	9.86124	12.9915	23.4518	11.067	10.3831	22.8235	8.06355	4.84172	9.66908	10.3932	12.7401	19.9811	10.4269	2.74987	10.6155	11.781	8.62315	10.3012	21.5193	31.2031	24.6935	10.8156	16.4274	12.1995	10.5778	8.27726
155	77.5097	3.22957	14.6969	13.9735	7.43643	7.30568	4.18802	9.1964	4.54001	5.91782	6.33016	3.76562	6.68215	5.67645	4.32882	9.09583	2.91078	6.23964	4.80149	4.24836	10.0714	4.63053	8.46224	6.85671	12.0361	23.0173	13.9433	11.0569	21.9121	9.35839	4.27853	10.3027	9.62885	11.6338	20.3456	11.0304	3.42369	9.76067	12.2034	8.49241	11.4477	22.525	31.718	28.8577	10.5641	15.7334	11.7972	12.1869	8.96868
156	78.0097	3.25041	12.7156	13.9534	7.26546	7.43643	4.3087	10.8256	4.55007	5.27417	4.98252	2.45822	6.95369	4.1679	3.21249	7.75825	2.21685	6.00833	3.69523	2.48839	10.4636	4.89201	8.88463	6.03958	13.2555	23.9264	15.6027	11.1475	21.8178	10.4395	4.82161	10.1418	10.6044	10.9047	19.252	11.4704	4.07739	9.3961	11.9118	9.24668	13.3183	24.3635	32.4196	27.9149	10.0412	13.6315	11.6841	12.4006	10.1252
157	78.5098	3.27124	12.424	13.883	5.89771	7.86888	4.75121	9.24668	3.54437	5.244	5.3144	2.75993	7.59734	4.3087	2.97112	6.95369	3.74551	5.34457	3.38346	2.63924	9.21651	4.18802	8.58292	6.61786	15.4429	25.5436	15.0797	10.8558	21.2521	10.4395	5.37474	8.3315	12.3543	10.2509	17.1777	11.5584	4.55007	9.79838	11.6402	8.59298	13.5999	25.2435	33.2756	26.3278	8.76395	12.8571	13.972	12.3252	12.9915
158	79.0099	3.29208	11.6496	13.3902	6.08879	7.34591	3.76562	8.51252	3.32312	4.85178	6.22959	3.63488	7.59734	5.11326	2.31742	7.71802	2.32747	6.00833	3.5846	4.95235	7.62751	3.3734	7.89905	4.8076	14.7012	22.6391	13.4002	10.3932	19.2093	10.5149	6.16924	8.75389	11.7609	8.3024	14.6132	9.53439	5.65634	8.46583	10.9865	8.90475	13.9016	26.7049	34.4278	26.6106	8.81423	11.6101	18.1583	12.6143	15.028
159	79.5099	3.31291	10.2416	16.0653	7.2554	8.58292	4.22825	10.1619	3.20243	4.82161	6.04856	3.19238	7.61745	4.88195	1.87491	8.78406	2.28725	5.86754	3.71534	5.86754	7.33586	3.90642	7.48671	4.6316	15.3423	20.4427	12.5655	11.0469	20.2307	11.6338	5.63622	9.30703	12.2738	8.26469	13.0543	8.59154	5.61611	7.8247	11.6604	10.2524	15.9331	22.305	32.8122	27.0506	9.3372	11.1676	16.7	12.0738	18.4222
160	80.01	3.33375	9.09511	14.6473	6.73244	8.77401	4.29864	10.0412	2.7901	4.46961	6.0385	3.64494	7.14477	3.85614	1.86485	8.95503	3.39352	6.0385	4.7311	6.64192	7.49677	3.56448	8.0499	4.51846	15.5057	19.5175	11.5598	10.7452	24.9606	12.3629	6.04856	8.64326	12.4046	10.3641	13.3183	7.35956	5.43508	8.67954	9.50817	9.22657	17.9043	20.7964	30.7397	27.5849	8.65332	11.0067	16.3103	13.5949	20.4839
161	80.51	3.35459	8.33078	15.3915	7.24534	9.2668	3.28289	10.0412	3.99694	4.2383	6.51118	4.28859	7.00397	4.60035	2.84038	8.66338	4.17796	6.19942	4.67075	6.73244	7.14477	3.67511	6.66204	5.4613	12.8783	16.5567	12.0325	10.4234	23.4678	11.9229	7.16489	9.9205	10.3027	10.3264	12.4761	8.35269	6.14913	11.8224	8.68349	8.57287	19.0106	21.5507	29.3687	27.632	9.18634	11.8213	13.6578	13.9972	20.9491
162	81.0101	3.37542	6.84234	14.8183	6.72238	8.78406	4.04722	9.55845	4.64058	2.83032	6.88329	5.32446	7.77836	5.63622	3.40357	8.69355	4.21819	5.51554	4.41933	7.50682	6.91346	3.35329	5.83736	5.83844	12.1492	14.3763	13.4103	11.5698	24.0492	11.8852	8.4019	8.23093	9.71936	11.7595	10.5024	8.86811	6.36033	12.4258	8.2611	8.38178	21.8567	20.435	26.9936	26.5163	8.99526	12.5957	12.5515	15.0532	20.9114
163	81.5102	3.39626	6.91274	16.7894	6.44078	7.98956	4.56013	8.2611	4.00699	3.35329	8.16053	4.82161	8.07002	4.85178	3.15215	8.71366	4.14779	4.77132	5.23394	8.83435	6.59164	2.91078	5.55577	5.12188	11.5709	13.2097	12.123	11.2279	24.0492	12.9286	9.44782	6.69221	9.25674	15.5183	11.2566	7.5607	6.54135	13.2303	8.30133	7.50682	24.9744	19.9636	27.6952	25.4949	7.43643	11.3888	11.1686	15.3549	18.4977
164	82.0102	3.41709	7.59662	16.1357	5.49543	7.51688	4.13773	8.9852	4.7311	4.39921	7.70796	2.82027	6.54135	4.00699	2.92084	8.3315	5.4552	4.27853	5.29429	8.67344	6.94363	2.90072	4.65064	5.03388	11.9983	13.958	12.4649	11.3888	22.7607	13.972	10.5843	7.26546	9.59868	17.0646	9.76067	6.467	5.75691	13.5572	8.9148	5.95805	26.6237	19.6179	27.0323	27.7263	7.86888	9.7797	9.34582	17.5171	17.052
165	82.5103	3.43793	7.56645	15.311	4.19807	7.45654	3.49409	9.98084	4.92218	4.85178	7.96945	2.80015	5.46526	3.40357	2.7901	9.18634	4.1679	4.50984	5.6664	8.81423	5.53565	3.303	4.79144	6.65557	11.3698	15.9774	11.0771	10.0915	23.1378	12.1618	10.4535	7.36603	9.09583	17.1903	6.86928	7.34699	5.73679	12.1995	9.47799	5.44514	28.8262	19.8221	27.3477	29.4077	8.83435	8.96509	8.32755	17.3411	16.7126
166	83.0104	3.45877	5.76625	14.6775	3.92654	8.51252	3.60471	9.76965	5.44514	3.00129	9.02543	4.1679	4.74115	3.08175	2.40793	11.2782	3.4438	3.71534	5.33451	8.01973	4.5903	2.17662	5.25406	5.95158	9.64753	18.9704	10.9564	10.2021	22.8392	10.7035	10.1317	8.17059	7.71802	16.7503	6.79386	6.91957	5.48537	12.3881	8.02979	5.81725	29.319	16.5693	24.6701	29.9106	8.64326	9.17628	7.92527	17.4794	14.0475
167	83.5104	3.4796	4.61975	14.1947	4.33887	8.61309	4.36904	10.3731	5.3144	2.99124	7.19506	5.244	5.37474	2.51856	2.98118	11.2883	4.03716	3.11192	4.49978	7.9091	4.20813	2.49844	5.57588	5.34816	8.36526	20.3462	12.3241	8.64326	18.7064	8.96868	10.5038	7.58728	6.69221	14.236	7.66127	5.93901	4.96241	11.8224	8.22087	5.13337	29.5403	15.4536	24.5542	30.492	8.1203	9.30703	9.15725	18.2337	13.1046
168	84.0105	3.50044	4.1873	13.4807	2.60907	8.27116	4.11762	10.4334	5.78708	3.42369	5.67645	5.18366	6.44078	3.02141	3.85614	10.6245	3.20243	3.08175	4.12768	7.15483	2.48839	3.08175	4.08745	5.23502	8.59154	20.3059	13.0281	7.10454	16.7736	8.89325	10.011	7.22523	6.87323	16.4863	7.08299	6.34129	5.82731	10.5904	8.63321	4.17796	28.9067	15.2022	25.0627	31.6234	9.45788	8.68349	10.9801	17.3663	14.2486
169	84.5105	3.52127	5.29357	11.4994	1.87491	8.4019	3.55443	9.15617	4.33887	3.56448	6.54135	4.61041	5.08309	3.1622	3.33317	10.534	2.23696	2.7197	4.14779	6.42067	2.67947	2.70964	3.98688	4.97103	8.98125	19.5335	12.9879	6.63187	14.8722	8.10126	10.3127	6.69221	7.185	17.8817	8.31498	5.62473	6.72238	10.1881	7.01403	3.19238	27.6898	14.6994	24.831	32.5505	9.81993	8.07002	11.4201	17.9445	14.4749
170	85.0106	3.54211	5.45448	10.4234	4.52996	9.03549	3.3734	7.51688	5.6664	2.67947	7.54705	4.55007	5.35463	2.58896	3.82597	10.011	2.81021	2.8605	3.97682	7.3962	3.84608	2.63924	3.85614	4.93331	8.71725	17.321	13.8126	7.49677	14.2437	6.83157	11.5196	6.98386	6.9738	19.5159	8.02584	5.43616	6.81289	10.0749	6.89335	3.49409	25.9298	15.7522	24.0264	32.5034	11.2279	8.48235	9.63496	15.9583	14.588
171	85.5107	3.56294	4.68009	11.1374	5.21383	8.01973	3.28289	7.62751	6.20947	2.7901	8.29127	3.4438	4.3087	2.25708	3.89637	9.31708	3.84608	2.47833	4.21819	6.07873	4.42939	2.25708	3.3734	6.15272	7.97555	15.1567	14.4663	7.16489	13.7251	5.51159	12.2738	7.89905	6.38044	19.7422	7.18356	5.83844	5.94799	10.7035	6.38044	3.22255	24.6626	18.4079	22.6619	29.3291	13.7019	8.46224	11.1812	15.4806	14.5
172	86.0107	3.58378	4.59964	11.9721	5.0328	7.61745	3.46391	6.98386	7.63757	2.40793	12.0425	3.86619	3.88631	2.02577	2.35765	8.8444	3.48403	3.19238	3.86619	6.02845	3.7254	1.70394	2.95101	4.61903	7.14585	11.9787	14.416	7.13472	12.8923	6.85671	13.7321	7.62751	5.71668	19.5411	6.80643	6.40415	4.70092	12.4509	6.5313	3.32312	24.9442	20.0579	22.353	29.2349	14.074	8.43207	9.86124	16.3103	13.4818
173	86.5108	3.60462	4.59964	12.5051	4.36904	7.54705	3.18232	4.94229	8.11024	2.20679	12.6258	4.79144	3.31306	2.38782	2.34759	9.66908	3.2326	3.68517	4.97246	5.92788	2.11628	1.41229	2.44816	5.68759	6.76871	11.0776	14.2249	7.37608	10.4723	8.99382	13.7824	8.76395	5.41497	20.1194	6.00187	6.22815	5.08309	13.884	6.22959	4.19807	22.5305	18.6907	23.2991	28.4492	13.3902	8.30133	8.45326	16.5743	14.2737
174	87.0109	3.62545	4.76055	12.8571	4.83167	8.32144	3.45386	6.3201	6.9738	2.38782	12.123	4.48973	2.35765	2.89067	2.44816	9.11594	3.19238	3.49409	3.93659	6.15919	1.38212	2.58896	2.90072	6.71843	7.69898	10.796	15.2306	6.80284	11.3994	9.68524	13.7321	9.51822	6.15919	21.1125	6.59272	6.643	4.45956	14.0223	6.51118	4.17796	20.137	17.3236	26.8006	30.2091	13.1689	8.9852	6.54243	16.0211	13.884
175	87.5109	3.64629	5.96739	11.7207	4.35899	8.44212	5.28423	6.62181	7.70796	2.06599	11.3788	4.19807	2.35765	2.8605	3.24266	8.70361	3.22255	3.71534	3.53431	6.5313	1.93525	1.93525	3.7958	6.85671	5.80073	10.9811	16.538	6.82295	10.1423	11.4955	14.1243	10.0714	4.64058	19.5159	6.47957	6.86928	4.76127	13.7709	6.43073	3.90642	17.7635	19.0679	28.0364	27.4277	13.2795	10.7854	5.44873	14.3366	12.5389
176	88.011	3.66712	6.66132	11.4291	4.89201	8.52258	3.67511	7.42637	8.24098	1.93525	11.1575	3.53431	2.61913	3.00129	2.10622	8.4723	3.50414	3.26277	4.95235	5.05292	3.68517	2.35765	2.60907	6.98242	5.85101	11.496	16.6084	5.98822	8.82231	9.91152	14.4964	11.2179	4.68081	19.9434	7.68641	5.93901	3.90642	11.4578	7.64762	3.26277	16.8081	18.2036	29.9609	24.2221	12.8873	8.73378	5.33559	12.3378	10.4395
177	88.511	3.68796	6.81217	13.0181	4.76127	7.88899	3.38346	8.10019	6.87323	1.58326	10.1116	4.11762	1.41229	3.22255	1.30166	7.50682	3.54437	2.39787	6.70227	3.88631	4.06733	1.73411	2.5085	8.23955	6.49215	9.07428	14.4964	4.99258	7.6909	9.81095	15.8441	10.0613	5.19372	19.9057	6.98242	5.32302	3.32312	9.91152	10.0714	2.74987	18.1356	15.3751	33.8678	22.855	11.1072	7.67779	4.92074	12.7903	9.77324
178	89.0111	3.7088	8.14975	14.1143	5.25406	8.62315	4.33887	10.5239	8.38178	1.79445	9.7797	4.39921	2.69958	2.67947	1.96542	7.87893	3.71534	2.53867	5.42503	3.92654	4.28859	2.2973	3.01135	9.3081	6.88185	9.00991	13.722	3.68517	6.73235	10.4521	16.5179	9.56851	5.50548	19.8679	5.37331	4.85789	3.45386	10.9926	9.65902	4.79144	17.1299	13.4894	35.1551	23.1221	10.4938	7.73814	5.48645	13.4315	10.7538
179	89.5112	3.72963	8.54198	13.9634	5.83736	8.22087	4.49978	11.3285	8.81423	2.89067	12.8974	4.25842	2.72975	4.21819	3.25272	7.52694	2.60907	2.62918	5.23394	3.92654	4.90206	3.69523	4.45956	7.76184	9.25782	8.65591	12.2135	2.54873	6.57521	9.67267	17.7046	9.03549	7.40625	17.14	5.68759	4.55618	3.5142	12.4886	8.81423	4.38916	15.5409	13.4265	35.1229	23.185	9.9909	7.92922	5.28531	12.6646	11.7469
180	90.0112	3.75047	9.83933	13.5008	5.93793	9.22657	4.89201	10.4133	10.6748	3.1622	10.1216	3.76562	2.6493	4.90206	3.52426	7.08443	3.71534	3.11192	5.54571	4.3791	4.68081	3.21249	5.01269	7.95041	8.45326	8.17317	13.1086	2.93089	7.59662	7.96298	19.7965	9.59868	6.76261	14.4246	7.34699	5.34816	3.3734	12.0612	10.2423	4.41933	15.0079	13.8508	35.4447	20.2936	12.1934	7.88899	3.04763	14.7263	10.0372
181	90.5113	3.7713	11.1367	14.1243	7.71802	7.67779	4.61041	11.2279	12.1029	3.5846	11.1575	3.63488	4.57018	6.01839	4.56013	7.60739	5.01269	3.81591	6.68215	4.0975	4.72104	2.91078	5.43508	7.19614	8.69211	8.98578	13.3902	2.66941	6.32378	8.71725	18.9115	12.304	6.95369	13.6955	7.12071	5.15959	3.38346	9.78581	9.8501	4.26847	15.3197	17.1822	36.3716	17.2608	11.3486	7.77836	2.6202	18.2337	9.94924
182	91.0114	3.79214	15.3908	15.1803	8.20076	7.78842	5.58594	11.3788	12.5152	3.655	14.3255	4.02711	5.5256	5.1032	5.60605	7.48671	4.88195	3.26277	5.26412	3.2326	5.19372	3.75557	4.89201	7.13328	7.67384	8.99382	11.7006	3.02141	7.5809	7.61099	18.9517	12.6258	6.13907	14.0349	8.10126	4.55618	2.42804	9.20753	9.74953	5.3144	14.6459	17.2765	35.0071	15.3594	10.715	8.95503	2.80877	18.4851	10.1252
183	91.5114	3.81298	15.7327	15.1501	8.45218	8.57287	6.01839	11.8414	12.304	2.31742	12.9979	5.244	6.34021	4.33887	4.7311	7.86888	4.86184	3.80585	3.81591	3.21249	6.56147	3.7958	4.5199	7.90012	7.42242	7.96399	11.419	3.81591	7.78519	8.22698	18.9316	14.1746	5.93793	14.3869	10.3264	3.8019	2.44816	9.72295	8.57287	5.57588	14.3743	17.1979	34.0609	16.0193	8.97514	10.2524	3.53791	19.4154	7.29671
184	92.0115	3.83381	15.079	13.008	8.14041	9.28691	5.98822	11.0368	12.5957	2.96107	12.6862	4.45956	4.84172	4.58024	4.25842	6.86318	5.90776	4.04722	3.90642	3.61477	7.78842	5.27417	5.98822	8.37783	7.34699	6.86979	12.9477	3.15215	8.0209	10.1881	17.1314	14.9188	5.87759	13.6326	11.1686	2.7082	3.4438	9.94924	7.81859	5.44514	14.1732	18.0779	32.7607	15.8936	8.28121	10.1216	3.47505	19.9685	6.12758
185	92.5115	3.85465	18.5587	12.2839	8.8444	8.86452	6.45084	10.6547	10.4938	3.40357	13.8025	4.47967	6.00833	5.22389	4.80149	6.34021	4.68081	4.79144	5.83736	2.62918	7.65768	6.13907	6.35027	9.14468	7.42242	7.08702	11.4894	3.26277	8.50803	9.20753	15.6128	14.4864	5.93793	12.4258	10.3389	2.8842	3.03146	11.5206	8.57287	6.34021	13.7709	16.3965	30.9456	14.7151	6.75255	11.0167	2.29335	19.7674	6.30358
186	93.0116	3.87548	20.2181	13.179	8.14041	8.0499	7.47665	9.55845	8.57287	3.80585	14.9088	6.02845	6.80284	4.6607	4.62047	7.03415	4.99258	4.03716	5.39486	2.10622	7.72808	4.65064	6.57152	9.32067	8.06355	7.76285	10.4133	2.80015	10.1109	8.64183	16.367	14.064	6.45084	11.8726	9.20753	3.38705	2.67947	12.5515	8.30133	5.98822	10.784	15.9093	28.1587	13.678	6.44078	12.2236	1.86593	19.0634	5.24759
187	93.5117	3.89632	21.425	11.5196	8.27116	7.22523	7.30568	9.46794	8.92486	5.0328	14.0439	5.82731	7.2554	5.50548	5.1032	7.80853	5.09315	4.01705	4.62047	2.30736	8.21081	4.41933	6.50113	9.58467	9.3081	7.49734	9.37742	3.66505	8.30375	7.88755	14.7981	14.4361	7.44648	8.76754	8.05098	3.13563	2.89067	13.9469	8.01973	5.32446	10.9348	18.1093	26.4852	12.2951	6.05862	11.2179	2.59506	16.8508	5.42359
188	94.0117	3.91716	21.8775	10.2524	9.69925	6.1089	5.89771	8.05996	8.66338	5.34457	12.9678	6.55141	6.67209	5.69657	4.39921	7.22523	4.00699	3.82597	5.05292	2.10622	7.80853	4.60035	6.6017	10.0121	8.85554	7.74676	8.68349	4.07739	7.70662	6.88185	14.9691	13.9936	7.08443	8.46583	8.31498	2.9722	4.0975	13.268	9.02543	5.79714	11.2566	20.4664	24.4191	12.9865	5.88765	10.2021	3.04763	16.788	4.88303
189	94.5118	3.93799	21.2339	10.7049	9.76965	7.22523	5.62617	7.83871	6.88329	5.42503	14.074	5.65634	6.11896	6.15919	3.42369	7.64762	4.85178	2.88061	4.75121	3.53431	7.85882	4.32882	7.20511	11.3446	7.34699	7.43298	8.90475	3.77568	9.34088	6.16529	16.3268	11.1575	5.87759	8.3024	8.3904	3.29905	3.655	13.1423	9.84005	6.42067	11.7394	22.1478	23.357	12.0437	4.57018	10.6547	3.66362	16.1846	3.94018
190	95.0119	3.95883	21.1233	9.62885	8.77401	9.36737	5.93793	9.08577	6.34021	4.43944	14.1444	4.7311	7.01403	8.07002	4.36904	8.11024	4.10756	3.64494	4.91212	2.67947	7.36603	4.87189	7.24534	12.2875	7.43499	6.43532	7.29563	3.39352	10.6923	5.13445	15.1501	10.9363	5.94799	7.53556	9.18239	3.63848	3.25272	13.9217	10.2323	6.93358	12.373	22.7921	22.2435	9.15231	4.01705	9.08577	4.35504	14.4749	3.50019
191	95.5119	3.97966	21.4049	9.22657	9.68919	8.20076	6.76261	9.03549	6.93358	4.12768	14.0942	5.55577	7.64762	8.41195	4.4495	8.1203	3.75557	4.35899	3.96676	2.68953	8.53264	6.90341	6.68215	12.8406	7.72413	5.15607	6.47095	3.53431	10.818	5.57445	14.5668	9.95067	6.1793	6.26586	11.7092	4.29218	3.22255	13.004	10.6647	8.77401	11.6891	23.1692	20.6022	10.6451	3.62483	8.41195	5.59959	12.1995	3.46248
192	96.012	4.0005	21.4652	10.2122	10.7854	7.44648	7.07437	8.80418	6.47095	4.17796	13.9131	5.80719	8.25104	8.71366	4.60035	9.20646	5.0328	3.4438	5.1736	3.91648	8.79412	7.91916	8.17059	14.2235	8.35269	5.75949	6.67209	4.00699	11.5094	5.09674	12.5051	11.2078	6.68215	4.58132	13.6955	4.26704	3.82597	12.2749	11.6	9.14611	11.8701	25.3221	18.6777	11.1009	3.76562	7.42637	5.36073	11.0429	4.83274
193	96.512	4.02134	20.6606	9.9909	11.781	6.71232	5.99828	9.74953	7.00397	4.07739	14.4461	5.9681	8.36167	7.43643	4.45956	9.66908	4.25842	4.19807	5.95805	4.57018	8.89469	7.31574	8.87457	11.8224	9.04411	7.22379	5.3144	4.10756	14.1808	5.19731	10.2524	13.1387	7.23529	3.66362	13.8589	3.92761	3.54437	13.5069	12.2738	10.8558	11.4075	25.7778	18.7163	9.71802	3.29295	7.45654	6.35386	9.87381	4.92074
194	97.0121	4.04217	21.1736	9.57856	11.8414	6.83301	6.12902	9.45788	6.79278	3.99694	13.3801	5.4552	6.78272	7.59734	4.46961	7.87893	4.19807	4.89201	5.56583	3.46391	8.81423	6.23964	7.94933	10.4898	10.1001	7.85939	4.92218	4.25842	14.8408	5.71273	8.92486	12.9778	8.08007	4.59389	15.3549	4.65675	4.38916	12.828	11.6604	10.1418	11.5986	25.6835	17.9568	9.41945	3.7958	7.31574	5.49902	7.68641	3.72647
195	97.5122	4.06301	19.3532	10.3328	10.8659	5.48537	5.75691	8.78406	6.34021	3.85614	11.5397	5.19372	6.25976	7.71802	5.32446	7.81859	4.45956	4.02711	4.6607	2.54873	8.10019	5.60605	6.22959	9.01896	10.8795	8.50304	3.69523	5.12332	14.6994	5.49902	8.63321	11.7408	8.70361	6.22815	13.268	4.35504	5.20377	13.8589	10.8256	10.011	11.4578	25.0864	16.6502	10.1737	4.34893	8.88463	4.56875	6.95728	4.68189
196	98.0122	4.08384	18.0157	9.07571	10.192	5.4552	4.40927	8.01973	5.02275	3.41363	9.10589	5.76697	6.50113	7.64762	4.58024	7.28557	4.25842	4.35899	5.49543	2.96107	9.31708	5.40491	6.29999	8.51612	11.8349	8.85705	3.20243	6.19942	16.2079	4.85789	7.19506	12.1129	9.46794	7.00757	13.6326	4.65675	4.60035	14.2486	11.4391	9.06566	11.2466	27.9149	17.1072	9.32516	4.77132	9.25674	6.14015	6.58014	5.47388
197	98.5123	4.10468	15.5517	9.62885	11.5196	6.5313	5.05292	7.58728	5.60605	3.66505	8.77401	6.23964	6.84306	6.78272	4.74115	7.13472	5.21383	4.48973	4.88195	3.19238	9.18634	5.26412	5.85748	7.44756	12.9789	9.27542	2.90072	6.62181	17.0408	4.76989	6.36033	12.8069	10.3831	7.48527	14.676	4.41789	4.80149	15.0657	11.1977	8.34155	11.5181	30.4763	15.2471	8.71232	4.96241	9.54839	5.4613	5.28531	4.0659
198	99.0124	4.12551	14.1337	8.35161	13.0181	7.33586	4.97246	6.06867	4.62047	4.69087	7.99962	6.96375	6.19942	6.68215	4.87189	7.88899	5.44514	4.60035	4.58024	2.51856	9.50817	5.86754	5.16355	7.33442	14.1103	8.43063	2.67947	6.07873	18.8636	4.22932	6.48101	13.6315	11.2883	7.30928	14.4372	4.45561	4.29864	16.436	11.5196	7.95939	11.2064	30.1777	11.5912	9.1366	5.08309	8.52258	6.12758	5.03388	4.99617
199	99.5124	4.14635	13.8822	9.24668	14.8082	7.60739	7.22523	6.02845	3.76562	5.58594	7.37608	7.99962	6.52124	6.5313	5.244	7.74819	5.75691	5.22389	4.24836	2.21685	8.16053	6.66204	6.55141	7.18356	12.8783	7.35252	2.45822	6.00833	18.8636	3.8019	6.77266	13.8226	10.3027	7.67384	14.1606	3.21105	4.65064	16.9011	10.4133	7.13472	11.1561	33.0691	10.5227	6.96806	6.05862	9.59868	7.00757	5.5493	6.819
200	100.012	4.16719	12.8363	9.71936	14.6372	6.04856	6.42067	6.70227	5.29429	6.04856	7.50682	9.27685	7.19506	6.56147	5.30434	7.31574	4.88195	5.35463	5.15349	2.88061	7.61745	5.42503	5.60605	6.80643	12.9538	6.92611	2.3677	5.99828	19.3036	4.46818	5.91782	13.9634	10.363	6.20301	13.4063	3.34934	5.14343	15.9709	9.96073	8.15047	10.1001	30.6648	10.2009	6.71663	6.80284	9.62885	6.58014	5.20988	8.59154
201	100.513	4.18802	11.1166	8.9852	14.4864	5.61611	5.65634	6.59164	6.99392	5.05292	7.61745	9.54839	5.75691	5.47531	5.07303	6.19942	5.4552	4.75121	5.13337	4.70092	8.2611	5.36469	6.55141	6.30358	13.708	6.99047	3.24266	6.77266	19.885	6.63043	6.21953	13.0885	10.9664	6.83157	13.8086	3.8899	4.79144	17.0017	10.2021	8.74383	10.09	29.6434	9.31266	6.88949	7.76831	10.3328	6.50472	5.39845	9.64753
202	101.013	4.20886	9.24597	7.55711	15.1602	7.22523	5.49543	6.26981	6.94363	4.3791	7.56717	7.55711	5.97816	5.75691	5.28423	6.37038	6.34021	5.93793	6.04856	4.19807	8.9852	5.94799	6.68215	5.15959	12.9663	7.95594	4.12768	8.07002	20.3879	5.95158	5.14343	12.0928	10.3731	7.90012	16.2726	4.66932	5.91782	19.8554	9.34725	8.68349	9.95929	29.4077	8.42442	8.60232	8.8444	9.2668	6.14015	5.27274	8.67954
203	101.513	4.22969	7.82793	8.16053	16.2262	6.15919	5.34457	5.22389	6.54135	4.19807	8.66338	6.88329	5.13337	5.72674	4.02711	6.02845	5.67645	5.1736	4.49978	4.17796	6.41061	6.42067	7.49677	5.7253	12.8406	9.49265	4.36904	8.00967	22.195	5.12188	5.46526	10.2122	10.2725	9.76067	16.4989	7.22128	6.21953	19.5788	9.32714	8.9148	9.79838	28.5749	7.84514	9.82801	9.30703	9.8501	5.27274	5.32302	6.85671
204	102.013	4.25053	8.723	8.32144	16.3469	6.35027	3.97682	5.32446	5.89771	3.18232	8.08007	8.14041	5.77702	5.25406	4.48973	5.58594	5.55577	5.3848	3.27283	5.33451	6.21953	6.00833	7.20511	5.20988	14.7012	9.2191	5.6664	7.84876	21.1736	4.19161	5.48537	10.7251	11.7609	9.79838	15.8326	6.60529	6.83301	19.4531	9.79982	9.30703	9.99952	30.4291	8.37937	11.5566	9.49811	11.9621	5.5493	6.52986	6.58014
205	102.513	4.27137	7.98884	7.4666	15.1401	5.64628	3.70528	4.3791	5.23394	3.03146	7.43643	7.36603	4.62047	4.5903	4.82161	5.88765	5.69657	6.18936	3.52426	5.42503	5.81725	4.79144	6.34021	4.94588	15.0406	9.47656	5.54571	8.64326	20.3879	4.66932	5.12332	9.69925	12.0325	9.79838	16.2851	7.84984	7.55711	17.932	10.4133	9.44782	10.3012	32.8648	8.48879	13.1751	10.9966	11.5598	5.48645	6.02701	6.22815
206	103.013	4.2922	8.25032	6.86318	15.3513	5.46526	3.60471	4.71098	4.48973	3.26277	8.53264	6.56147	4.25842	4.92218	4.11762	6.4609	5.62617	5.35463	3.94665	6.35027	5.99828	3.85614	6.38044	3.76419	14.852	10.1685	4.78138	10.0915	20.325	4.99617	5.70662	8.23093	11.8816	11.1309	14.6383	8.86811	7.24534	17.9948	10.8156	10.192	10.9851	33.0691	9.06807	12.8765	11.1374	10.8759	5.96415	5.9013	5.68759
207	103.513	4.31304	7.45582	5.1736	16.4475	5.73679	3.88631	4.48973	3.94665	2.91078	6.77266	7.29563	5.42503	4.31876	2.97112	5.89771	7.65768	6.34021	3.19238	6.5313	6.11896	4.58024	6.96375	3.22362	17.4291	10.788	4.2383	10.0915	18.7222	5.33559	6.84306	6.78272	13.9433	12.1743	13.8337	8.72983	5.98822	18.284	11.5296	9.98084	11.0555	29.3291	11.1599	12.3423	10.7552	10.4234	5.36073	6.819	5.52416
208	104.013	4.33387	5.81653	4.65064	13.531	4.21819	3.50414	4.3791	3.28289	3.11192	6.56147	6.13907	3.86619	4.3087	2.76998	5.80719	7.92922	6.74249	2.12633	4.45956	5.05292	4.65064	6.44078	4.14132	16.5617	11.0133	4.77132	10.3429	18.9736	5.47388	7.59734	6.64192	13.2494	13.2303	14.2989	8.70468	5.13337	16.1217	11.6	10.0714	11.2164	28.8734	11.3916	11.918	10.9865	10.1015	4.99617	6.14015	6.71843
209	104.513	4.35471	5.76625	5.68651	11.9319	4.38916	3.15215	3.66505	5.21383	3.5142	8.1907	5.44514	2.81021	3.82597	3.04152	6.41061	7.33586	5.92788	2.12633	4.77132	5.33451	4.26847	5.71668	5.14702	15.6314	11.5845	5.68651	10.4535	20.7493	5.42359	7.537	6.29999	12.5051	13.1172	12.7023	8.32755	4.98252	16.0714	12.9778	8.90475	11.7997	30.0834	9.8147	12.5623	12.0224	8.54269	4.49332	6.643	7.30928
210	105.013	4.37555	6.49035	4.32882	11.771	5.13337	2.69958	3.63488	3.85614	3.06163	7.60739	5.16355	2.14645	3.83602	3.25272	4.79144	6.88329	5.26412	3.74551	4.63053	6.0385	2.5789	3.93659	3.33677	15.0909	13.5074	6.64192	10.0412	20.1993	4.8956	7.82865	5.67645	12.0727	13.6578	12.5389	8.35269	4.22825	16.172	12.8773	7.15483	12.8255	28.4177	9.84045	14.0237	13.1186	8.23093	6.31615	6.555	7.00757
211	105.513	4.39638	7.24462	3.655	11.9218	4.55007	2.80015	4.45956	4.4495	3.5142	8.65332	5.32446	1.9252	4.86184	3.303	4.72104	7.70796	4.3791	3.61477	6.0385	5.47531	2.61913	3.67511	3.94018	14.4623	15.3659	8.95503	10.0613	19.6964	4.74474	8.43207	5.30434	11.5698	11.9732	12.1115	6.91957	4.2383	16.0086	11.2581	6.45084	14.4246	28.402	10.0078	15.9251	13.2896	8.28121	8.54126	4.9836	7.28413
212	106.013	4.41722	7.45582	3.48403	12.6459	5.78708	2.45822	5.0328	5.88765	5.36469	7.95939	5.26412	2.38782	5.30434	3.61477	6.35027	8.30133	4.48973	3.27283	4.97246	6.43073	3.00129	5.54571	4.02818	13.5949	14.497	10.1116	8.94497	20.4193	4.50589	9.93056	5.34457	10.8759	12.7023	11.3321	5.9893	5.00263	16.6497	11.2782	5.94799	15.4806	25.7778	10.1237	15.9722	14.0942	6.87323	8.13898	5.13445	7.79955
213	106.513	4.43805	5.59528	4.1679	12.4951	5.65634	1.83468	3.74551	5.37474	5.58594	7.37608	5.22389	3.07169	3.43374	3.3734	4.97246	8.53264	4.48973	4.27853	3.92654	4.82161	1.89502	4.88195	2.63278	14.1355	14.8993	11.4793	8.8444	16.6165	4.36761	9.88027	4.7311	11.3084	14.7389	11.5081	6.49215	6.02845	17.7308	11.1977	4.5903	14.8068	23.8292	10.3682	17.1979	13.5108	7.27551	7.51042	5.73787	7.10814
214	107.013	4.45889	5.92716	4.95235	11.2179	5.76697	2.15651	3.78574	4.57018	5.25406	7.47665	6.29999	2.84038	3.81591	3.85614	4.62047	7.85882	5.08309	4.28859	3.82597	5.54571	2.49844	5.596	2.06707	14.4749	14.3844	13.7623	10.544	14.7151	5.20988	8.97514	4.46961	11.5799	15.4303	11.9355	6.17787	5.14343	18.1331	11.8213	5.244	13.3787	22.2107	11.0119	16.8679	12.8571	7.70796	8.57897	5.93901	7.05785
215	107.513	4.47973	8.03913	4.6607	9.65902	7.52694	2.44816	4.45956	5.86754	4.01705	8.59298	7.86888	3.4438	4.60035	3.87625	4.85178	8.49241	3.73545	3.86619	4.29864	5.04286	2.18668	4.86184	3.17334	14.4372	13.9499	13.722	8.65332	13.9765	4.73217	10.0613	5.596	11.5497	16.5491	10.1127	6.379	4.71098	16.2977	11.4089	5.32446	14.5453	22.4464	11.2758	15.3594	12.9477	8.29127	6.52986	7.24642	7.78698
216	108.013	4.50056	8.46152	5.14343	9.00532	7.69791	2.72975	5.23394	5.95805	3.4438	9.45788	6.49107	3.89637	4.00699	3.62483	5.54571	7.41631	3.69523	4.24836	3.50414	3.74551	0.879268	4.07739	4.30475	13.1926	14.2235	13.6114	8.34155	13.0651	4.22932	10.0613	4.75121	10.5541	16.9137	9.13211	5.18474	4.17796	17.2657	11.5497	6.06867	15.2996	22.6821	13.9534	15.2022	13.4606	7.30568	6.03958	6.98242	6.79386
217	108.514	4.5214	8.46152	5.85748	8.0499	7.24534	1.714	4.47967	4.79144	4.36904	10.5038	5.61611	3.47397	2.3677	3.57454	6.47095	6.40056	3.59466	4.06733	2.78004	4.08745	0.929553	2.52861	5.02131	12.5641	14.7464	15.6228	6.95369	12.0123	3.6259	10.8558	4.06733	10.0512	17.2657	9.43382	4.58132	4.31876	18.5982	11.2983	6.00833	13.972	22.1164	14.9768	15.5636	13.1991	8.41195	6.10244	8.67954	7.02014
218	109.014	4.54223	9.18562	6.11896	8.96509	6.41061	1.84474	3.35329	3.47397	5.04286	11.4894	5.75691	3.06163	2.05594	3.21249	4.77132	5.58594	3.84608	3.655	2.81021	3.02141	0.527274	2.7197	4.93331	12.0738	15.1407	14.9792	6.4609	11.8708	4.64417	13.1186	4.40927	9.65902	15.82	7.88755	4.09104	2.24702	16.2851	11.0368	5.02275	15.1085	19.115	16.7854	16.0665	12.2236	8.78406	4.76989	10.0875	7.78698
219	109.514	4.56307	9.1454	5.71668	9.43777	6.15919	1.76428	3.76562	2.87055	3.59466	11.5598	5.34457	1.75423	1.49274	3.01135	3.94665	4.1679	2.26713	2.81021	2.5789	2.41799	0.698242	1.80451	5.43616	12.5515	13.9338	15.5122	6.49107	12.6251	6.25329	13.4807	4.94229	10.0412	13.9217	5.12188	3.63848	1.5028	14.2737	13.4002	5.68651	16.1846	19.225	18.6649	19.665	11.419	7.65768	4.93331	10.7664	8.20183
220	110.014	4.58391	10.7746	5.02275	9.7797	6.76261	2.47833	3.99694	3.39352	3.90642	13.1991	6.09885	2.19673	1.83468	3.70528	3.80585	5.14343	2.23696	2.93089	2.15651	2.01571	0.708299	0.869211	6.36643	13.5949	13.5798	15.9748	6.11896	12.4051	6.52986	14.7076	5.0328	10.8759	12.4886	5.18474	3.00991	1.24132	13.8589	13.3499	4.60035	17.0193	17.8265	20.4284	20.4664	10.534	7.98956	4.88303	11.5081	8.50354
221	110.514	4.60474	12.0116	5.97816	10.1116	6.58158	2.63924	4.70092	4.04722	4.88195	13.5712	6.56147	3.00129	2.75993	2.81021	3.95671	4.2383	2.98118	4.25842	2.2973	2.85044	1.52292	2.42804	7.22128	13.0292	12.3247	15.3714	5.61611	10.1109	6.63043	14.7881	5.02275	10.4234	13.6955	6.31615	3.37448	1.2916	12.1869	12.1934	4.10756	17.1299	14.9351	22.3787	23.7507	9.82999	8.44212	4.01561	12.5138	7.7367
222	111.014	4.62558	12.3033	5.69657	9.76965	6.11896	1.76428	3.55443	2.68953	3.94665	12.5957	6.57152	3.22255	3.38346	2.62918	3.49409	3.84608	2.58896	5.42503	2.2269	2.44816	2.5085	3.93659	8.40297	11.6841	10.8363	16.8095	5.09315	10.4566	7.33442	14.1143	4.78138	9.34725	13.708	8.07612	2.43164	1.83468	13.444	11.9319	4.48973	17.2908	13.2694	24.7473	23.8292	9.48805	8.36167	3.8019	10.0498	7.72413
223	111.514	4.64641	11.5993	6.71232	8.87457	5.56583	1.88497	5.46526	2.87055	3.03146	12.9376	6.85312	3.89637	3.31306	2.99124	2.94095	4.17796	2.30736	6.08879	2.73981	3.50414	2.97112	4.75121	9.04411	11.6589	10.5064	16.005	5.19372	11.8237	8.52869	13.4404	5.91782	9.32714	12.5389	7.87498	1.53908	2.24702	14.0852	12.3744	4.25842	16.6572	12.3265	26.247	24.6149	10.7049	7.44648	4.22932	9.32067	7.6487
224	112.014	4.66725	12.5648	7.73814	8.86452	6.28993	2.20679	6.54135	4.50984	4.12768	13.9031	6.64192	3.24266	3.91648	2.69958	3.46391	4.90206	3.93659	6.90341	5.11326	4.31876	2.80015	4.4495	9.52181	11.8601	10.0961	15.6832	5.50548	11.4151	8.25212	12.8069	5.69657	9.48805	12.4886	7.61099	1.33794	1.49274	11.6841	10.8659	3.39352	16.0739	10.6923	26.9164	22.415	11.9621	8.46224	3.87733	8.78011	7.49784
225	112.514	4.68809	12.605	9.48805	8.99526	6.11896	3.69523	7.33586	6.36033	5.64628	13.7321	6.33016	3.5846	4.50984	3.57454	4.00699	5.08309	3.77568	7.44648	5.91782	4.35899	2.53867	5.14343	11.7218	11.0932	10.2248	15.2909	4.86184	10.1894	8.45326	12.7867	6.1793	8.87457	10.6281	7.9127	1.86593	1.34189	11.5332	10.4636	2.93089	15.6415	9.74944	25.9509	23.8764	11.9017	9.84005	2.7082	8.02584	6.467
226	113.014	4.70892	15.26	8.68349	10.2524	5.1032	3.70528	8.94497	5.79714	5.76697	14.1143	5.9681	2.75993	5.16355	2.87055	4.27853	4.58024	4.47967	7.48671	5.01269	4.99258	2.7197	4.32882	12.5012	10.6532	10.0961	13.6315	4.38916	10.0323	7.18356	12.4448	7.24534	8.52258	10.0749	8.06355	1.97907	1.75423	10.5024	10.363	3.80585	14.4246	9.98515	25.0048	23.8607	12.0023	10.7049	2.7082	7.93784	4.97103
227	113.514	4.72976	14.4555	8.75389	11.8313	6.05862	5.11326	8.92486	5.9681	6.23964	12.6862	5.99828	2.63924	4.71098	2.94095	5.53565	3.26277	4.86184	8.68349	6.07873	5.4552	3.73545	4.68081	15.1286	11.4201	10.5305	12.6258	4.08745	9.5923	6.98242	11.9017	7.4666	9.13606	7.84984	7.54813	2.29335	1.2916	7.66127	10.3027	4.58024	13.8916	8.03661	23.9363	24.5835	11.0469	10.896	3.65105	7.10814	4.8956
228	114.014	4.75059	13.7917	10.5541	11.3385	6.05862	5.58594	7.60739	6.63187	5.89771	11.8514	6.20947	3.18232	5.41497	3.06163	5.23394	4.01705	4.68081	9.08577	5.93793	6.94363	3.62483	5.35463	13.3183	13.6075	10.9328	12.5454	3.99694	10.2366	6.995	11.0972	7.94933	10.886	5.9893	7.54813	2.67049	0.547388	6.79386	9.95067	5.01269	14.2033	8.0209	22.7391	26.2178	9.69925	10.4334	3.31162	6.83157	4.8956
229	114.514	4.77143	14.7773	11.8012	11.4793	6.25976	5.15349	7.92922	6.3201	5.71668	11.2078	5.44514	4.27853	5.21383	3.2326	4.80149	4.77132	4.5199	7.56717	5.70662	8.42201	3.62483	5.20377	12.5138	14.7514	11.5765	10.4234	3.70528	10.1737	7.44756	10.0714	8.43207	11.8012	5.88873	8.5664	1.60193	1.19103	6.93214	10.7753	5.76697	15.1688	7.43948	22.958	27.6792	9.23663	10.363	2.82134	7.48527	4.6316
230	115.014	4.79226	15.26	11.3385	13.0482	5.77702	5.1736	8.58292	6.65198	6.29999	11.7207	5.16355	5.73679	6.89335	4.39921	5.85748	4.04722	4.56013	7.05426	6.96375	9.49811	6.12902	4.54001	11.1812	15.6943	10.8926	8.79412	3.69523	10.9751	7.34699	9.67913	8.9852	12.5554	6.01444	8.07612	1.30023	1.18098	8.37783	9.29697	4.99258	14.6157	5.64808	20.3898	27.9463	8.24098	10.3328	2.82134	6.50472	5.52416
231	115.514	4.8131	15.4612	9.86016	13.5913	6.43073	4.57018	8.31138	6.70227	5.44514	12.7968	5.43508	4.82161	8.55275	4.96241	8.9852	4.21819	4.80149	8.00967	8.1203	8.90475	5.6664	4.47967	11.1309	14.1983	10.8041	8.88463	4.40927	12.0123	7.48527	8.78406	8.22087	11.3587	7.13328	8.06355	1.50136	1.81457	7.5607	8.70361	4.69087	12.906	6.40235	19.2055	30.6648	8.35161	9.32714	2.26821	6.03958	4.83274
232	116.014	4.83394	16.3361	10.7351	12.7063	5.98822	5.51554	9.82999	6.69221	5.78708	12.3342	5.3144	4.32882	7.87893	5.54571	10.715	4.34893	4.89201	7.03415	7.38614	9.78976	6.37038	5.3144	10.6281	15.1412	10.3696	8.67344	3.91648	14.7151	6.68071	7.94933	7.91916	12.1129	6.94471	7.81213	1.51394	1.5732	7.33442	7.93927	5.05292	14.5755	6.73235	19.1476	31.9848	6.98386	9.0556	2.58249	6.50472	5.02131
233	116.515	4.85477	18.7398	12.0425	12.3543	5.46526	6.87323	8.00967	6.84306	5.73679	12.123	5.05292	4.89201	6.90341	4.32882	9.70931	3.24266	2.66941	6.44078	6.64192	10.4133	6.77266	4.84172	10.6029	14.6383	7.28816	9.0556	2.97112	17.7322	5.85101	7.72808	8.61309	11.7106	6.643	9.11953	1.81565	1.88497	7.43499	8.0499	5.02275	16.3455	6.35521	18.9674	32.6291	6.57152	9.86016	3.19848	5.93901	4.27961
234	117.015	4.87561	19.3231	12.4951	13.4907	6.5313	6.4609	7.2554	5.51554	5.87759	12.0023	5.6664	5.54571	6.4609	3.5142	10.0211	3.46391	3.20243	5.57588	6.56147	9.58862	5.39486	5.30434	11.8726	13.7583	6.69278	7.05426	2.78004	20.9064	6.26586	7.70796	8.46224	11.0067	5.91387	9.89895	2.04193	2.39787	7.03271	7.16489	4.6607	16.5969	5.49094	18.2722	31.9377	7.27551	12.0526	2.93449	5.23502	5.0716
235	117.515	4.89644	19.0012	14.2148	13.712	5.67645	6.15919	9.36737	5.48537	6.37038	12.9778	6.19942	4.97246	7.29563	3.60471	10.4736	3.655	4.70092	6.04856	6.93358	7.9795	4.5199	5.73679	10.5527	13.1549	6.86174	6.42067	2.6493	21.8021	4.97103	6.65198	9.95067	10.5239	5.51159	10.0498	1.7025	2.3677	6.11501	6.09885	5.74685	14.1732	5.34951	18.0405	29.612	6.07873	12.0526	2.69563	4.65675	5.78816
236	118.015	4.91728	18.8504	13.3097	13.0583	6.27987	7.29563	10.1216	7.37608	6.06867	14.7076	5.69657	5.16355	7.56717	3.5142	11.1776	4.17796	5.62617	7.64762	8.16053	8.05996	4.85178	7.1146	10.9172	13.5949	5.13998	5.83736	2.69958	22.1164	4.60646	6.65198	10.3027	10.8759	6.85671	9.67267	1.01109	3.88631	6.24072	6.0385	6.73244	12.8758	5.38094	18.1757	26.972	6.05862	10.5742	2.72077	4.48075	6.93214
237	118.515	4.93812	20.1679	13.37	13.6919	6.3905	7.51688	8.86452	7.41631	5.99828	13.8226	5.55577	5.60605	9.4076	4.36904	13.189	5.36469	6.08879	7.45654	8.96509	8.48235	5.6664	7.41631	11.7972	13.4943	4.89862	4.94229	2.70964	22.1007	4.88303	8.43207	9.59868	10.7955	7.34699	10.3389	1.12423	4.45956	4.8076	5.68651	8.48235	12.7451	5.3338	17.4291	26.4063	5.25406	10.6044	2.69563	4.34246	8.91839
238	119.015	4.95895	18.4582	13.2192	13.6919	6.14913	8.0499	9.10589	8.14041	5.76697	13.9433	6.15919	5.41497	8.89469	7.20511	13.2896	5.50548	5.77702	6.94363	9.82999	7.94933	5.46526	9.57856	12.6646	12.828	5.36526	5.08309	1.66371	20.7021	4.78246	7.56717	10.2323	10.2624	8.25212	10.4647	1.40079	4.97246	4.92074	6.07873	9.51822	12.6143	6.71663	17.7637	26.1549	4.32882	11.238	3.52533	4.43046	11.0178
239	119.515	4.97979	17.2413	12.1733	13.9232	6.50113	7.69791	10.7049	9.21651	5.65634	14.4059	6.70227	6.52124	9.49811	6.49107	13.0281	5.87759	6.6017	6.18936	10.5541	8.11024	5.35463	8.39184	13.3686	11.0681	5.21239	5.20377	2.82027	19.8379	4.39275	7.95939	11.0972	8.85446	7.78698	10.1755	2.26821	4.83167	4.82017	5.84742	9.51822	12.4937	7.06234	19.3986	23.6564	3.7958	10.9262	3.55048	4.29218	12.4509
240	120.015	5.00062	17.2614	12.6359	13.1689	6.52124	7.57722	10.7049	10.8156	7.23529	14.426	5.86754	6.41061	7.40625	4.90206	13.9332	6.15919	7.38614	7.185	10.5843	7.79848	5.23394	6.09885	14.6635	10.5024	4.9308	3.85614	3.20243	22.1321	5.88873	8.22087	10.7251	8.4019	6.35386	10.7789	2.21793	6.42067	4.61903	5.39486	10.4938	10.6432	6.85806	19.3471	21.9593	4.17796	10.9765	3.90247	4.16647	12.8909
241	120.515	5.02146	17.9754	9.9909	15.6329	6.06867	7.24534	9.23663	10.4032	6.96375	13.9433	7.95939	5.49543	7.537	4.43944	13.2896	6.45084	7.45654	7.17494	10.8457	8.25104	5.4552	7.59734	14.324	11.2944	4.07797	4.01705	4.13773	21.5193	6.93214	7.58728	11.9922	9.03549	6.58014	12.3881	3.27391	7.74819	6.47957	5.22389	9.00532	11.3773	8.49232	18.7485	22.965	3.93659	11.1475	5.95158	4.61903	13.532
242	121.015	5.0423	16.6379	8.31138	15.653	5.75691	6.73244	9.14611	9.72942	6.34021	12.1934	8.1907	7.37608	6.82295	5.00263	10.6547	7.42637	7.19506	8.02979	10.8558	7.12466	5.25406	7.82865	14.8269	11.2189	3.32168	5.62617	4.58024	21.1264	5.66244	8.00967	14.064	8.97514	6.76871	14.1355	3.90247	6.49107	8.55383	5.11326	8.86452	11.2164	10.8966	19.0832	20.1836	3.76562	10.7552	6.94471	7.13328	14.1857
243	121.515	5.06313	13.1581	9.1964	14.4059	6.1793	6.49107	8.07002	10.8659	5.95805	12.0928	6.91346	7.00397	5.93793	5.63622	9.34725	7.73814	6.71232	7.45654	10.3328	5.60605	5.56583	6.62181	14.0977	12.6395	2.54126	4.88195	4.76127	19.4136	6.19044	9.07571	13.5913	10.1116	7.43499	14.0852	5.22245	6.57152	12.0863	4.54001	11.0469	11.3874	13.2065	19.7655	18.9736	3.29295	12.5655	8.80525	6.0773	12.8658
244	122.015	5.08397	13.0073	9.72942	14.4059	4.95235	5.81725	8.01973	12.7163	6.33016	11.1374	6.95369	5.53565	6.55141	5.40491	9.11594	7.61745	4.61041	6.33016	8.31138	6.11896	4.57018	6.28993	13.444	12.2749	2.6378	5.12332	4.67075	20.0736	4.82017	10.1418	13.7321	9.81993	8.00069	13.6955	6.22815	6.43073	16.4234	4.2383	11.9319	11.1158	15.5636	18.401	17.355	3.66505	12.4247	11.1561	6.32872	12.5641
245	122.515	5.1048	11.72	9.89033	11.2179	6.25976	6.20947	6.77266	12.9979	6.50113	11.4391	8.38178	5.06298	5.13337	5.63622	9.68919	6.36033	5.58594	5.74685	7.00397	6.59164	3.96676	5.77702	12.3252	10.9926	2.47689	4.41933	4.55007	19.7121	3.0602	10.5038	13.4203	8.79412	9.84867	12.8783	5.83844	5.94799	18.5731	4.22825	11.8716	10.6834	15.4379	17.133	15.1708	3.85614	10.9262	12.2623	7.43499	12.0863
246	123.015	5.12564	10.3019	9.44782	9.72942	6.76261	6.13907	5.95805	12.8672	6.45084	10.8558	7.26546	5.78708	4.88195	4.99258	9.89033	5.98822	6.68215	5.23394	7.24534	4.83167	4.5199	5.70662	10.3892	11.6589	2.26771	3.78574	4.97246	18.9422	3.36191	9.96073	11.4994	9.32714	10.9675	11.4704	5.87616	6.14913	17.9068	4.07739	12.1029	10.7236	17.2765	15.7427	14.5422	4.2383	11.1977	11.0806	6.47957	11.2566
247	123.515	5.14648	9.52756	9.08577	8.39184	5.41497	5.97816	6.37038	11.6604	6.22959	9.55845	6.88329	6.04856	4.33887	5.68651	9.47799	6.94363	5.83736	5.20377	7.63757	6.00833	5.22389	5.32446	10.7287	11.1184	1.92175	3.61477	5.07303	19.2093	3.32419	9.41765	11.2681	8.89469	10.6155	10.9172	5.6373	5.76697	17.4166	3.31306	12.0727	9.14468	18.2036	14.6163	14.1808	5.55577	12.4549	11.5458	5.91387	10.9424
248	124.015	5.16731	9.18562	9.76965	8.05996	7.26546	6.71232	7.64762	12.6158	6.01839	8.62315	8.48235	7.65768	5.36469	6.22959	10.0211	7.68785	5.27417	5.57588	7.99962	6.11896	6.15919	5.32446	9.01896	12.0738	2.81481	3.71534	5.33451	19.2879	2.68306	8.09013	10.3127	9.65902	10.1881	11.2818	6.51729	5.37474	17.0646	3.31306	13.2091	7.8775	20.2936	13.4771	14.5108	5.9681	11.5799	13.4063	5.9013	10.8669
249	124.516	5.18815	9.60802	10.5943	8.62315	7.96945	6.31004	7.82865	14.5769	6.08879	8.44212	9.01537	7.537	4.70092	5.28423	9.63891	8.75389	6.02845	5.71668	6.43073	6.6017	5.40491	6.26981	7.53556	10.9549	3.63546	2.99124	5.87759	18.9736	3.04763	6.28993	9.98084	8.76395	11.8852	11.9606	6.89443	6.41061	16.3354	3.5142	12.3342	6.93214	19.6807	12.9879	13.9137	6.45084	11.7207	14.3366	6.555	8.61669
250	125.016	5.20898	9.33648	10.3328	7.45654	7.44648	5.34457	7.77836	14.4059	5.23394	9.20646	7.43643	7.02409	3.43374	5.67645	10.6245	7.81859	5.78708	5.48537	5.95805	6.67209	5.1736	7.48671	8.37783	9.7481	4.11015	4.64058	6.47095	18.0936	3.33677	5.71668	8.89469	7.79848	12.5515	13.6075	6.47957	5.86754	16.5743	3.34323	10.5742	8.23955	19.5707	12.3957	13.8822	7.75825	11.1575	14.764	7.3847	8.01327
251	125.516	5.22982	9.1454	10.8055	6.83301	7.44648	5.14343	6.56147	13.8025	4.0975	8.83435	8.3315	6.3905	3.61477	5.73679	12.8873	7.79848	4.99258	6.05862	5.85748	6.38044	4.79144	6.16924	8.00069	10.9801	4.30324	4.61041	6.42067	14.5579	4.87046	5.83736	8.16053	8.78406	11.4201	14.0977	6.03958	5.40491	18.548	3.81591	10.1317	8.25966	21.4721	12.4215	13.4265	7.99962	11.5397	15.204	9.67267	7.88755
252	126.016	5.25066	9.43705	9.87022	5.92788	7.01403	4.3791	5.85748	13.1488	4.60035	10.6345	8.65332	5.67645	4.06733	5.58594	14.9792	6.16924	5.21383	5.21383	5.0328	5.97816	3.82597	6.51118	5.82587	13.3058	6.14568	3.69523	5.44514	13.8194	2.94706	5.63622	7.41631	10.6446	11.1686	13.5572	6.21558	4.84172	21.4016	3.92654	8.87457	8.90331	22.1007	12.3442	13.2694	7.9795	12.0325	14.5377	11.1184	7.63613
253	126.516	5.27149	8.91408	9.10589	6.95369	6.04856	3.92654	5.34457	12.8873	3.45386	9.60874	7.0442	5.64628	3.33317	4.63053	12.9477	4.56013	4.35899	5.36469	4.28859	6.41061	3.83602	6.37038	5.9893	13.4566	7.35252	3.91648	5.18366	14.1022	1.94136	5.0328	7.14477	10.7653	12.2498	14.0349	5.76301	4.49978	21.6782	4.11762	7.36603	8.90331	23.0435	12.3056	12.9394	7.28557	10.1216	14.1355	11.7344	10.6155
254	127.016	5.29233	8.48163	8.67344	6.14913	5.84742	4.12768	5.33451	12.8773	1.84474	8.39184	5.89771	5.01269	4.13773	4.68081	13.7924	4.50984	4.0975	4.96241	3.89637	5.72674	2.19673	3.07169	5.18474	15.028	9.03405	4.61041	6.43073	12.578	2.63278	5.19372	6.6017	12.0224	13.3183	12.5641	4.7196	5.23394	22.0931	4.7311	7.68785	9.83861	22.7607	12.0224	14.6679	7.08443	9.93056	14.1732	11.4578	12.6898
255	127.516	5.31316	8.99454	8.92486	5.94799	5.91782	2.98118	5.01269	13.3801	2.4381	7.74819	6.38044	4.31876	3.3734	5.09315	13.8528	5.42503	4.26847	5.19372	4.45956	5.34457	2.32747	3.655	5.44873	12.3755	11.311	4.56013	6.68215	13.0337	3.6259	4.71098	7.27551	9.90039	15.8577	12.3503	5.88873	5.61611	18.4097	5.39486	8.64326	11.1762	22.6821	11.9452	16.8522	7.52694	9.39754	11.9732	10.2887	13.5195
256	128.016	5.334	8.15981	8.23093	4.27853	5.93793	2.85044	5.6664	11.8213	3.63488	9.07571	6.93358	3.82597	2.35765	5.92788	13.0784	5.25406	3.32312	5.82731	3.84608	6.5313	4.70092	4.42939	5.37331	12.3629	11.0374	4.84172	6.26981	14.3222	4.11618	4.3791	5.86754	9.89033	13.708	10.9801	6.08987	4.36904	17.6554	7.54705	9.20646	11.2064	21.3621	13.0329	17.7165	8.82429	10.7955	10.4395	10.3138	13.7332
257	128.516	5.35484	7.79776	7.20511	4.01705	5.80719	2.24702	5.87759	11.3587	2.41799	8.4019	6.59164	2.54873	2.44816	5.89771	12.6158	6.13907	2.68953	3.64494	2.37776	6.67209	3.74551	3.92654	4.92074	13.3812	12.5902	4.54001	6.70227	14.7622	3.78933	4.62047	5.30434	10.7049	12.8155	9.82352	5.38588	4.26847	19.0005	7.78842	7.98956	12.3529	20.8278	14.4554	17.9836	10.353	11.0167	7.86241	7.57327	15.3172
258	129.016	5.37567	6.74177	6.73244	4.08745	5.98822	1.88497	4.17796	11.9621	0.50716	8.27116	6.12902	2.31742	4.12768	5.00263	13.4103	5.60605	1.76428	3.97682	2.5789	6.18936	2.66941	4.26847	5.56187	14.4497	13.5315	4.38916	7.20511	13.6308	3.83961	5.1736	5.78708	11.5598	12.0863	9.35839	6.17787	4.55007	20.0188	9.61879	7.42637	12.8255	20.7964	15.1184	15.9722	12.5957	10.544	6.94471	6.56757	16.0337
259	129.516	5.39651	6.69149	6.52124	3.36334	5.75691	1.97548	4.34893	10.9463	1.72406	8.92486	5.12332	2.93089	2.60907	4.6607	13.6516	4.08745	1.42235	5.61611	2.11628	7.02409	2.52861	5.93793	4.50589	14.7137	15.905	4.42939	7.85882	14.4165	2.83392	6.00833	5.28423	11.771	10.2007	10.2384	6.78128	4.48973	21.5651	9.29697	7.89905	14.1531	21.9907	15.6526	15.1236	14.416	10.011	7.08299	6.56757	14.6132
260	130.016	5.41734	6.98314	6.59164	4.3791	4.94229	1.68383	5.89771	8.53264	2.48839	7.81859	3.89637	2.59901	2.42804	2.40793	14.9188	3.69523	1.38212	5.28423	1.82463	6.29999	3.35329	5.22389	4.22932	11.4201	18.5922	4.89201	7.33586	10.7866	3.61333	6.55141	5.57588	9.13606	11.9481	10.5275	6.51729	4.67075	20.1319	8.75389	7.00397	12.8959	17.575	15.3243	16.9622	14.4763	8.90475	6.84414	5.78816	13.884
261	130.516	5.43818	6.46018	8.10019	7.23529	6.83301	2.88061	6.87323	9.38748	2.92084	7.14477	3.95671	3.01135	4.02711	2.53867	17.2621	5.06298	2.30736	6.99392	2.7901	4.64058	4.61041	5.78708	4.9836	9.98695	20.0002	5.62617	6.58158	9.4823	4.29218	6.00833	6.50113	7.98956	13.7835	9.96181	6.86928	3.28289	20.7102	8.42201	6.84306	12.031	15.3122	14.7708	18.125	14.074	8.37173	8.52869	5.09674	11.1184
262	131.016	5.45901	5.62545	9.16623	7.45654	6.47095	2.6493	6.68215	9.24668	3.26277	6.95369	3.89637	2.68953	4.20813	3.63488	14.8987	4.52996	2.47833	7.63757	1.32178	5.80719	3.64494	5.41497	4.25447	10.7664	21.8748	6.13907	5.74685	8.82231	5.03388	5.83736	4.74115	8.61309	15.3549	8.91839	6.85671	2.66941	19.9057	6.69221	7.12466	12.2221	16.9465	14.9961	20.1993	14.9289	7.81859	8.55383	5.76301	9.82352
263	131.516	5.47985	6.8524	9.91044	7.17494	5.80719	3.05158	6.45084	10.3228	3.34323	7.35597	4.2383	3.28289	3.92654	3.76562	15.6731	4.65064	1.82463	8.11024	1.59331	5.72674	2.30736	6.12902	4.79503	10.5149	22.3978	6.48101	6.40056	8.68089	6.22815	5.82731	3.78574	8.41195	15.4932	8.44069	7.08299	3.3734	19.4531	6.06867	6.94363	12.0009	18.895	14.8352	20.765	14.9088	7.59734	8.54126	7.53556	8.89325
264	132.016	5.50069	7.42565	9.52828	8.16053	5.54571	2.63924	5.95805	9.52828	2.80015	6.78272	3.63488	4.4495	2.66941	3.89637	15.6128	3.13203	2.53867	7.55711	2.37776	4.42939	3.13203	5.98822	5.61216	9.98695	21.8426	6.25976	7.12466	8.30375	6.47957	5.53565	3.36334	7.98956	13.5698	7.74927	6.59272	4.57018	17.6805	7.55711	6.56147	11.3673	19.3193	14.2044	21.5821	13.7522	8.50247	7.58584	7.25899	7.02014
265	132.517	5.52152	7.74747	9.67913	9.61879	5.05292	2.33753	5.99828	9.52828	2.5789	6.26981	5.3848	2.89067	1.88497	2.88061	12.837	1.99559	2.49844	5.97816	3.02141	4.56013	3.5846	6.38044	4.84531	11.5206	22.8081	7.00397	6.38044	7.94233	6.68071	6.1089	4.98252	9.21651	12.7149	7.42242	5.80073	4.4495	18.1205	8.48235	5.18366	12.1517	20.0264	16.0323	20.4193	12.7566	9.17628	7.59841	6.76871	6.26586
266	133.017	5.54236	9.16551	8.9852	9.37742	3.70528	3.34323	5.50548	9.24668	3.88631	6.20947	5.21383	2.5789	2.44816	2.00565	12.3945	2.98118	2.13639	5.00263	2.44816	4.08745	4.74115	6.22959	4.20418	12.4258	23.9103	6.99392	6.08879	9.35659	7.39728	5.30434	5.92788	9.94062	12.3252	7.4727	4.46818	4.12768	17.8188	8.48235	5.244	13.3586	19.9164	15.8328	19.5236	12.1532	9.65902	7.05785	5.95158	6.80643
267	133.517	5.56319	11.9111	8.4019	8.80418	3.54437	2.58896	7.28557	10.4736	4.04722	8.63321	5.02275	2.23696	3.04152	2.56884	10.6345	3.24266	2.66941	3.87625	2.02577	2.91078	4.15785	7.05426	3.85219	14.9777	22.6552	8.1203	5.6664	9.62373	6.78128	4.71098	6.52124	11.9822	12.1995	6.467	3.96533	3.20243	19.5537	9.98084	5.04286	13.0166	18.7693	15.7363	20.7021	11.5196	10.6345	7.7367	4.99617	5.88873
268	134.017	5.58403	13.5705	9.21651	8.53264	3.76562	2.42804	5.42503	8.37173	4.46961	9.89033	4.29864	1.82463	3.63488	2.5085	9.82999	3.01135	1.93525	4.40927	2.82027	3.17226	3.22255	6.99392	3.58819	14.9903	21.6576	8.44212	4.90206	10.9594	7.79955	4.7311	7.19506	11.9922	13.1675	6.39158	3.19848	2.62918	18.5354	10.3127	5.50548	13.3586	18.7064	16.3992	20.4664	10.0613	9.58862	7.7367	4.8956	5.76301
269	134.517	5.60487	13.4196	10.6446	10.6949	4.22825	2.89067	4.47967	8.01973	4.33887	10.011	4.55007	1.88497	3.33317	2.44816	9.25674	3.11192	1.39217	4.94229	1.93525	3.32312	3.1622	7.17494	4.76989	14.0223	21.553	8.75389	4.14779	12.6094	7.12071	6.13907	7.55711	11.2179	15.5309	4.93331	2.85906	1.81457	15.8451	9.81993	6.1089	14.1832	17.2136	15.7684	20.8907	10.1015	8.67344	5.75044	4.8956	7.25899
270	135.017	5.6257	14.5259	10.7049	11.8012	4.75121	2.5085	5.90776	7.94933	4.28859	8.48235	5.86754	1.99559	3.03146	4.14779	8.35161	3.46391	1.34189	5.70662	2.2973	4.67075	4.48973	6.74249	4.83274	13.3938	22.1805	9.44782	5.55577	11.0851	6.27843	5.11326	8.03984	10.715	17.4291	4.68189	2.6202	2.41799	14.2863	9.58862	6.42067	12.7853	15.0608	14.3589	17.7322	11.3989	9.09583	4.85789	4.84531	5.6373
271	135.517	5.64654	16.4367	10.7854	11.9621	4.22825	1.97548	6.05862	7.537	4.65064	9.13606	6.74249	2.2973	2.72975	3.62483	8.14041	3.42369	2.15651	6.4609	3.13203	5.6664	3.75557	6.19942	4.92074	12.1618	22.5426	9.70931	5.85748	11.1794	6.95728	5.51554	7.37608	9.72942	17.1903	5.13445	1.51394	3.29295	14.3492	11.1575	6.99392	12.9462	13.6308	13.432	17.245	10.4736	10.4133	4.26704	4.09104	4.38018
272	136.017	5.66737	18.2973	12.3644	14.5367	3.87625	2.90072	6.80284	8.31138	4.00699	10.8457	6.36033	3.56448	3.45386	3.77568	8.69355	3.77568	2.73981	6.0385	5.82731	6.77266	4.0975	5.25406	5.85101	8.94354	22.253	10.9865	6.48101	11.2894	7.58584	5.74685	7.17494	7.15483	15.82	4.26704	1.77793	2.62918	14.9274	11.1374	6.94363	12.4635	11.2737	14.1593	16.3179	9.1964	10.3027	4.51846	3.39962	4.35504
273	136.517	5.68821	18.7498	11.7408	14.074	3.92654	4.10756	8.10019	7.62751	3.94665	10.9564	5.94799	3.94665	4.60035	3.45386	8.79412	4.96241	2.95101	5.55577	6.48101	6.18936	3.83602	6.50113	8.67954	9.08182	21.9231	11.0368	5.15349	9.82801	7.72413	6.35027	6.29999	7.26546	13.8966	3.52533	1.63965	2.83032	15.6314	9.08577	6.73244	11.9103	9.01088	13.6444	15.4536	10.3429	9.7797	5.70016	2.8842	3.91504
274	137.017	5.70905	17.905	10.3127	15.7837	4.99258	5.14343	8.16053	7.3258	4.93224	10.3027	5.9681	3.46391	4.5903	3.67511	10.1116	4.56013	2.10622	6.71232	7.14477	4.68081	4.87189	8.0499	9.96181	11.4201	23.5644	10.5742	4.82161	9.96944	7.58584	7.61745	6.91346	9.13606	13.356	0	1.43851	3.32312	12.4886	9.29697	6.44078	10.5124	8.82231	13.3548	16.1136	9.68919	8.96509	5.47388	3.53791	2.84649
275	137.517	5.72988	20.4394	9.98084	16.3268	5.42503	4.99258	8.27116	8.1203	6.18936	10.3127	5.97816	3.86619	4.95235	4.10756	10.3127	4.93224	2.62918	5.90776	9.56851	5.55577	4.1679	8.30133	8.95611	10.0498	26.1309	11.3687	4.04722	8.00518	8.57897	8.14041	6.50113	8.03984	13.5069	4.02818	1.90364	2.65936	12.1492	8.97514	5.47531	10.8544	9.85944	14.5584	15.7679	9.28691	8.13036	5.75044	4.83274	2.34364
276	138.017	5.75072	22.9939	11.2782	18.2276	5.48537	5.05292	9.09583	8.94497	5.61611	10.2122	6.70227	5.50548	5.58594	4.85178	11.8313	5.41497	3.52426	5.99828	10.7653	6.63187	3.99694	8.09013	9.09439	10.0875	24.7873	10.2222	3.49409	8.71232	7.19614	8.36167	6.12902	8.07002	13.8337	4.11618	1.45108	2.68953	12.6521	8.85446	6.41061	9.65758	9.84373	13.3612	16.1136	9.07571	7.80853	5.87616	5.12188	3.13563
277	138.517	5.77155	22.0887	10.5742	18.5293	6.73244	5.19372	10.2524	8.34155	4.54001	10.3228	6.73244	5.73679	7.20511	5.34457	13.0482	4.64058	4.48973	5.86754	10.5742	5.74685	4.34893	9.72942	9.88638	10.9675	23.9828	10.7552	2.78004	10.3466	6.29101	8.22087	6.9738	8.77401	14.2109	4.09104	1.47622	2.95101	12.0989	6.96375	6.77266	9.22513	9.54516	13.58	16.6165	8.53264	8.25104	5.58702	5.64987	3.00991
278	139.017	5.79239	22.3703	10.5943	17.4029	6.36033	5.04286	10.8659	7.70796	4.86184	10.7552	5.93793	5.04286	7.82865	4.24836	12.7666	3.42369	5.06298	4.52996	11.3084	5.1032	4.90206	10.0613	10.7287	12.4383	22.9932	10.7753	2.61913	9.67087	5.41102	10.2222	8.30133	9.95067	12.8155	4.30475	1.92879	2.45822	13.5446	6.99392	7.24534	10.1303	10.378	15.3823	19.5236	7.72808	9.10589	6.03958	5.56187	1.82822
279	139.517	5.81323	22.1692	9.93056	16.1458	6.67209	4.80149	11.8514	5.6664	4.31876	9.28691	6.69221	3.35329	7.51688	4.55007	13.008	3.73545	4.52996	6.02845	11.7408	6.85312	5.64628	9.72942	11.0429	12.5641	21.9553	11.8514	1.83468	10.0166	4.49332	9.30703	8.8444	10.0512	14.1732	4.41789	2.28078	2.82027	11.4955	7.37608	7.2554	10.1805	9.56087	17.7509	19.8064	8.21081	10.6144	5.29788	7.08299	1.84079
280	140.017	5.83406	21.777	11.9319	15.3513	6.38044	4.54001	11.8917	5.67645	4.4495	9.59868	8.50247	4.03716	7.95939	4.36904	13.9735	4.39921	5.23394	7.19506	12.3241	8.68349	4.55007	9.61879	11.0555	10.3641	19.968	9.86016	2.25708	12.358	5.49902	8.70361	8.46224	8.29127	16.0463	4.00304	1.55165	2.93089	11.0429	7.10454	7.3962	9.20502	8.68089	15.0347	21.2521	8.53264	11.1776	4.92074	7.74927	3.58819
281	140.518	5.8549	20.1578	12.2034	15.2809	8.29127	5.00263	10.7753	7.14477	4.71098	10.534	7.185	4.77132	8.57287	5.08309	12.6661	5.50548	5.84742	7.20511	13.4807	9.09583	5.95805	10.0613	10.9424	9.81095	17.1521	8.79412	2.73981	12.5937	6.05215	9.45788	7.17494	7.84876	16.7251	3.65105	1.58936	3.12198	13.1423	7.26546	6.79278	9.40616	6.98377	13.7603	22.2893	7.71802	10.7351	3.8019	5.66244	4.41789
282	141.018	5.87573	20.4193	12.4448	15.1401	8.25104	6.70227	12.8773	8.02979	5.71668	9.90039	6.5313	5.28423	9.81993	6.22959	12.5957	5.89771	6.1793	7.06432	14.4461	9.8501	5.3144	9.88027	11.8978	11.9732	16.0659	8.38178	2.21685	13.458	4.75732	10.0814	7.36603	9.57856	19.8679	4.55618	2.82134	2.58896	9.81095	7.61745	5.44514	9.2553	7.5809	12.5953	21.8021	7.38614	11.1475	3.03506	5.29788	4.05333
283	141.518	5.89657	20.2584	12.6258	13.6215	6.63187	7.83871	13.1287	8.66338	6.00833	11.1977	8.28121	7.47665	9.36737	6.1089	11.4492	5.94799	6.96375	6.04856	13.1991	8.45218	5.15349	9.34725	10.9298	12.2875	14.9073	8.09013	1.75423	13.6151	4.12875	9.49811	7.29563	9.82999	21.2759	5.42359	2.06707	2.25708	7.66127	7.67779	5.79714	7.95795	8.30375	11.9194	21.425	7.28557	9.37742	2.50706	5.75044	3.66362
284	142.018	5.91741	17.8447	12.5051	13.3198	8.50247	7.88899	11.6302	10.3127	5.98822	11.2983	8.64326	6.93358	8.80418	6.20947	10.6547	6.31004	6.44078	6.3905	14.245	8.43207	5.64628	8.1907	10.2384	12.4132	15.4222	9.14611	2.08611	11.7608	3.21105	10.4736	7.31574	9.93056	20.6851	5.31045	1.48879	2.48839	8.16412	6.91346	5.49543	8.2496	7.78519	12.061	19.4922	8.10019	9.7797	2.69563	6.27843	4.59389
285	142.518	5.93824	19.9064	10.8558	10.4837	9.95067	8.44212	12.0425	10.4736	5.32446	13.541	9.13606	6.34021	8.86452	6.94363	11.59	5.80719	6.86318	6.76261	13.6617	9.37742	6.9738	7.88899	10.1504	13.0543	14.6821	9.29697	2.89067	10.5194	3.00991	10.0714	7.09449	10.4435	19.2394	5.00874	3.91504	3.03146	8.4784	7.2554	5.11326	9.26536	7.97376	13.3676	18.0465	8.02979	9.4076	3.56305	6.35386	5.14702
286	143.018	5.95908	15.6724	10.6345	10.1216	9.74953	8.48235	14.8887	10.6245	4.56013	12.5655	9.64896	6.48101	8.4723	7.70796	10.5239	6.74249	8.2611	7.38614	13.9131	8.2611	5.70662	7.36603	10.3389	12.2623	12.2684	9.50817	2.53867	10.0952	4.29218	8.75389	6.71232	9.80988	18.9754	5.56187	3.0602	3.39352	8.21441	6.55141	4.84172	9.20502	8.22518	13.9791	17.5593	8.09013	8.93492	3.94018	6.08987	6.51729
287	143.518	5.97991	15.6824	11.248	11.9118	11.7106	8.10019	14.6976	9.63891	5.3144	11.9822	10.011	6.35027	8.99526	8.31138	10.7049	6.78272	6.69221	7.22523	13.3399	9.07571	4.63053	8.8444	9.2201	12.4886	11.0133	9.96073	2.17662	9.26231	4.87046	6.77266	8.65332	9.9909	15.3926	5.53673	2.25564	2.5085	7.68641	4.88195	4.67075	8.25966	7.17234	15.0797	16.1293	6.86318	8.76395	5.00874	6.39158	6.24072
288	144.018	6.00075	16.8692	11.6402	12.6761	12.9879	9.43777	17.2722	10.1216	5.25406	11.3184	10.182	6.33016	8.72372	8.05996	11.1877	7.16489	5.84742	6.55141	12.6158	9.08577	3.7958	9.43777	8.54126	12.9286	9.65356	7.64762	3.26277	9.62373	3.2362	7.63757	7.3962	10.3429	12.4383	4.5436	1.8785	1.98554	7.79955	4.93224	4.03716	8.58149	7.81662	14.4876	16.9308	6.5313	10.0814	5.28531	6.10244	5.62473
289	144.518	6.02158	16.9094	11.2883	7.88899	9.91044	6.89335	16.5883	11.8414	4.5199	11.9218	9.30703	4.98252	8.63321	8.3315	11.1173	7.35597	5.20377	5.72674	11.9319	9.17628	4.14779	9.08577	9.91152	11.9983	9.33174	6.51118	4.1679	10.6294	2.50706	8.13036	6.90341	9.59868	11.7469	4.78246	1.85336	2.85044	8.18926	4.70092	3.5142	9.63747	8.11518	13.5285	16.1608	8.02979	10.7251	3.72647	5.5493	5.47388
290	145.018	6.04242	17.9251	10.2021	7.02409	9.98084	5.70662	15.9547	10.9463	4.77132	12.5353	7.63757	4.62047	8.0499	8.89469	11.2078	5.72674	4.29864	5.65634	9.57856	8.90475	4.28859	8.78406	8.70468	11.3446	7.90767	6.61175	4.08745	10.5509	2.10478	7.38614	7.50682	9.07571	11.9606	5.58702	1.30023	3.22255	7.12071	4.29864	4.39921	9.01394	6.9052	12.4858	13.6151	7.24534	12.7566	3.51276	5.33559	4.83274
291	145.518	6.06326	17.0804	10.0311	6.81289	9.76965	5.86754	14.7479	9.57856	5.53565	11.771	8.62315	5.63622	7.91916	7.64762	12.294	5.13337	5.36469	5.47531	8.13036	8.4019	4.19807	7.68785	8.07612	11.8726	6.47555	6.36033	2.83032	10.4251	2.65792	7.09449	7.73814	9.49811	13.356	5.17217	2.02936	2.91078	7.15842	4.39921	4.6607	8.51109	7.86376	12.872	13.6622	7.34591	12.5253	2.21793	5.29788	4.75732
292	146.018	6.08409	14.1638	9.90039	7.00397	9.39754	5.92788	11.9922	10.3731	6.01839	10.2021	8.44212	6.12902	7.14477	7.08443	12.8571	5.42503	5.68651	5.73679	7.49677	7.42637	5.00263	7.76831	7.76184	11.5081	6.52383	6.21953	1.70394	11.4308	1.95393	6.76261	7.34591	9.20646	12.5263	5.10931	2.50706	3.3734	8.01327	4.50984	4.58024	9.55701	10.2052	13.1166	13.9294	9.44782	11.8716	2.11736	4.7196	4.40532
293	146.518	6.10493	14.365	9.47799	5.53565	7.61745	6.01839	10.6949	10.363	5.93793	9.52828	7.63757	6.0385	7.2554	7.79848	13.5611	6.63187	5.81725	4.40927	7.48671	7.92922	4.29864	7.99962	7.52299	13.3812	6.14568	5.11326	1.95537	12.2951	2.6202	7.20511	5.47531	10.7049	12.2623	5.22245	2.48192	4.3087	9.13211	3.60471	3.53431	10.0096	9.65516	12.8334	13.3008	8.54269	10.6748	1.76536	4.39275	4.43046
294	147.018	6.12576	15.6322	10.1518	4.82161	7.82865	7.36603	10.0211	10.9363	6.68215	10.5541	7.92922	6.58158	7.61745	7.14477	13.3399	6.80284	6.61175	5.44514	7.07437	9.74953	5.39486	8.64326	8.23955	12.6772	6.07327	4.39921	2.2269	9.79659	3.51276	6.36033	4.88195	10.1418	12.8658	7.5607	2.24307	4.90206	10.4647	3.98688	4.34893	11.1259	11.1009	13.7216	13.3794	8.20076	9.52828	2.51964	4.10361	4.49332
295	147.518	6.1466	15.3506	10.7552	5.3144	7.30568	6.06867	9.53834	10.1116	6.54135	8.49241	7.56717	5.57588	6.43073	4.49978	12.6057	5.95805	5.34457	5.13337	6.65198	8.58292	5.69657	6.81289	8.18926	10.9172	6.68474	4.61041	1.86485	10.7551	3.9779	5.48537	4.57018	8.73378	11.0932	7.19614	2.38135	4.57018	12.5515	4.76127	5.57588	10.9851	11.8866	13.1166	14.6994	7.86888	8.18064	3.70133	4.29218	4.43046
296	148.018	6.16744	14.0431	9.75959	5.28423	7.19506	5.28423	8.11024	9.52828	5.27417	7.537	7.93927	4.67075	5.93793	4.27853	10.7653	6.76261	5.22389	5.11326	5.596	7.59734	5.6664	4.80149	7.07042	11.3195	6.86979	4.31876	3.11192	11.4623	4.55618	5.5256	3.89637	9.0556	8.98125	7.81213	2.77106	4.3791	14.764	5.1736	6.11896	10.1202	12.798	13.0072	11.6194	9.18634	7.57722	3.72647	3.73905	4.76989
297	148.519	6.18827	14.194	9.93056	5.53565	6.61175	5.92788	6.75255	9.22657	4.83167	8.28121	7.60739	5.12332	6.77266	4.71098	10.8457	8.57287	5.11326	4.99258	5.08309	8.32144	5.65634	5.69657	6.59272	12.1869	6.7491	4.17796	3.32312	12.358	4.58132	4.94229	3.63488	9.74953	8.21441	9.91152	3.8899	5.44514	16.612	5.67645	5.98822	9.85872	16.1136	13.2711	11.1009	7.42637	7.72808	4.04075	4.36761	5.09674
298	149.019	6.20911	15.0891	9.91044	5.46526	7.14477	6.59164	6.81289	8.03984	6.14913	9.13606	7.56717	5.35463	5.47531	3.64494	12.6661	7.2554	5.49543	5.25406	4.68081	8.62315	6.23964	7.4666	5.76301	10.0749	8.3904	3.62483	3.60471	14.3222	4.49332	4.84172	3.34323	8.05996	7.7367	10.1629	4.04075	6.84306	15.1789	6.78272	6.65198	9.23519	16.9308	14.3395	13.0023	6.95369	5.61611	4.99617	5.31045	5.43616
299	149.519	6.22994	15.421	8.57287	4.95235	6.3201	6.49107	8.16053	8.77401	7.34591	8.1203	7.02409	3.76562	4.7311	4.21819	11.7911	6.20947	5.01269	4.52996	5.0328	10.0714	6.71232	5.91782	5.56187	7.37213	8.80073	2.67947	4.27853	11.9808	3.44991	4.14779	3.12198	5.89771	7.13328	11.3572	4.60646	7.75825	14.5377	8.21081	7.52694	9.87884	18.6593	13.7796	14.5422	7.537	5.596	5.80073	5.64987	6.17787
300	150.019	6.25078	14.6566	9.18634	6.83301	6.80284	6.58158	5.69657	9.93056	6.90341	6.4609	6.80284	4.83167	5.11326	3.38346	10.6446	6.31004	4.91212	4.85178	4.34893	11.771	5.68651	4.5199	6.11501	5.76301	9.23519	2.38782	4.17796	12.8137	2.92191	4.29864	3.60471	4.61041	5.29788	11.9103	5.86358	8.88463	14.1983	7.85882	6.65198	11.2768	16.3651	13.7152	15.7994	8.34155	5.51554	6.76871	4.93331	7.10814
301	150.519	6.27162	13.5001	7.95939	6.35027	6.41061	5.71668	4.86184	7.09449	5.49543	5.15349	6.6017	3.83602	5.04286	3.12198	9.0556	4.6607	5.75691	5.67645	3.42369	11.3184	4.55007	5.69657	6.01444	6.83157	8.25363	2.66941	3.89637	13.4108	4.04075	3.87625	3.57454	5.60605	4.48075	12.9286	5.15959	8.79412	12.9035	7.00397	6.0385	12.4434	16.915	14.1851	16.1136	8.72372	5.80719	4.75732	4.50589	7.51042
302	151.019	6.29245	11.4887	7.34591	4.3791	6.08879	3.09181	4.35899	6.85312	5.21383	5.23394	6.48101	3.78574	4.0975	2.76998	7.44648	3.81591	5.00263	4.25842	3.3734	9.21651	3.7958	4.94229	4.32989	7.14585	7.28816	3.00129	3.82597	13.568	3.03506	4.32882	3.7254	5.1032	4.53103	13.3686	6.17787	8.63321	10.7412	7.02409	5.67645	12.7954	18.2665	15.4852	17.2293	8.38178	5.86754	4.43046	4.17904	7.62356
303	151.519	6.31329	11.368	8.48235	4.89201	7.19506	3.46391	4.54001	8.30133	6.01839	7.00397	6.93358	3.78574	4.65064	3.01135	8.71366	4.57018	5.32446	5.11326	2.96107	8.48235	3.56448	4.20813	4.05333	6.643	6.87783	3.20243	3.5846	13.6937	3.26134	4.65064	2.74987	4.94229	4.76989	13.9846	7.10814	8.24098	9.16982	7.44648	5.51554	13.1272	20.2464	14.4554	15.4065	8.56281	6.13907	4.56875	3.7139	7.46013
304	152.019	6.33412	13.8219	8.97514	7.01403	6.67209	5.3848	6.04856	9.49811	6.59164	6.57152	7.41631	4.71098	6.19942	3.83602	9.97079	4.97246	5.65634	6.74249	4.89201	9.03549	4.79144	4.42939	3.8899	6.91957	6.74106	3.1622	3.98688	13.348	3.82704	3.56448	2.21685	5.28423	3.46248	14.5252	6.05215	7.81859	9.01896	9.21651	5.04286	12.4434	18.8793	14.7515	14.7779	8.88463	7.00397	4.19161	4.24189	6.47957
305	152.519	6.35496	14.7874	8.0499	7.44648	6.83301	5.53565	6.07873	10.192	5.36469	5.07303	5.92788	5.48537	6.23964	4.62047	8.08007	4.72104	5.39486	5.18366	6.13907	8.71366	4.89201	5.21383	3.34934	7.09557	6.60428	3.55443	5.46526	12.1537	4.34246	3.49409	2.5085	5.35463	3.92761	15.0406	6.54243	7.49677	8.44069	9.95067	4.95235	12.7652	17.8736	14.0435	12.9551	9.9909	8.03984	4.70703	4.26704	6.58014
306	153.019	6.3758	15.2802	7.1146	6.28993	5.71668	6.47095	5.5256	11.0569	4.33887	5.5256	5.35463	3.97682	6.49107	2.49844	7.95939	4.29864	5.20377	4.74115	4.91212	8.35161	2.95101	4.20813	3.0602	7.46013	7.05483	3.47397	5.42503	11.2894	5.47388	3.35329	2.78004	5.76697	5.20988	14.764	6.96985	7.95939	8.66697	11.2983	5.23394	11.3673	17.135	13.078	13.3165	10.3731	9.45788	3.96533	5.19731	7.77441
307	153.519	6.39663	15.9339	7.67779	6.85312	5.63622	5.39486	5.596	10.2725	5.58594	7.09449	5.12332	5.09315	6.16924	2.4381	7.43643	4.36904	4.61041	6.45084	4.99258	6.25976	2.88061	3.99694	3.18591	8.06355	7.85939	3.33317	5.55577	11.6351	6.60529	2.99124	1.79445	6.45084	3.61333	14.5	5.4613	7.78842	11.3446	11.6101	6.36033	10.7437	18.0936	13.4384	13.7565	11.5497	9.29697	4.35504	4.92074	7.84984
308	154.019	6.41747	18.2671	8.86452	8.50247	7.64762	4.6607	7.30568	10.1719	5.76697	6.52124	5.94799	6.26981	6.74249	3.01135	9.30703	5.04286	5.01269	8.13036	7.0442	5.67645	3.47397	5.67645	2.44421	7.20871	6.6606	3.38346	5.95805	11.6508	7.4727	3.655	1.9252	5.76697	3.37448	13.532	4.48075	7.82865	12.6143	10.3429	6.40056	10.1303	17.8736	13.6959	12.1851	11.0771	8.46224	4.12875	4.75732	7.18356
309	154.519	6.4383	19.8863	8.65332	8.18064	6.16924	6.38044	5.44514	12.4247	5.55577	6.77266	7.20511	5.77702	7.16489	3.00129	8.72372	4.72104	4.1679	9.09583	5.63622	7.45654	3.64494	6.06867	2.59506	8.34012	5.96868	4.2383	7.20511	14.6365	8.41555	3.90642	2.85044	6.67209	3.37448	13.4943	6.32872	7.69791	12.4635	10.1216	7.62751	10.794	19.005	13.7088	12.3423	11.8313	7.15483	4.70703	3.91504	7.96298
310	155.019	6.45914	19.6348	8.24098	8.67344	6.1089	5.32446	5.36469	13.3902	6.19942	5.74685	6.6017	4.22825	5.92788	2.56884	7.19506	4.24836	5.06298	7.08443	5.23394	5.28423	3.88631	5.08309	2.58249	10.0121	6.78933	3.48403	7.80853	14.3537	9.93666	2.88061	2.60907	8.00967	3.08534	15.0406	6.98242	6.3201	12.0235	11.2179	6.69221	10.4621	20.2621	12.5824	11.8237	10.6647	6.0385	5.28531	3.44991	8.55383
311	155.519	6.47998	17.1005	7.30568	9.9205	5.05292	5.1736	3.70528	14.2048	5.77702	5.77702	5.76697	4.5903	6.09885	3.18232	5.85748	4.87189	3.91648	7.09449	5.78708	4.76127	3.47397	4.47967	2.48192	9.77324	8.24558	3.1622	7.48671	13.6622	8.84297	2.60907	2.41799	7.81859	3.75162	14.764	7.93784	5.35463	11.9355	11.7207	5.88765	9.33576	18.235	11.7328	12.3894	9.29697	6.28993	5.67502	4.04075	10.1629
312	156.019	6.50081	18.1363	7.63757	12.7465	5.07303	5.42503	4.29864	14.9389	5.09315	5.46526	6.05862	3.93659	5.39486	3.89637	5.596	4.40927	4.12768	7.92922	5.16355	5.56583	3.62483	5.37474	3.39962	9.14468	8.80073	3.34323	7.54705	13.9294	7.7367	2.76998	2.55879	7.31574	4.31732	14.6132	7.28413	4.70092	12.7275	13.541	5.63622	9.41622	19.115	11.2951	13.3637	8.77401	8.57287	6.17787	3.8899	11.8726
313	156.52	6.52165	19.8259	7.44648	13.9634	5.37474	5.47531	4.3791	15.0999	3.73545	6.0385	6.09885	3.60471	4.40927	2.83032	4.49978	4.81155	4.01705	7.15483	5.91782	5.57588	2.08611	5.83736	3.43734	9.4841	10.3455	4.24836	7.58728	15.9093	7.42242	2.74987	5.02275	7.58728	4.02818	16.348	7.27156	4.03716	14.1229	14.7076	5.1032	10.6834	18.0622	11.9645	13.9922	8.4019	9.64896	6.42929	3.22362	11.0932
314	157.02	6.54248	19.4739	5.69657	14.0439	4.88195	3.47397	4.1679	13.3097	2.97112	6.23964	5.37474	3.33317	3.18232	2.19673	4.00699	3.31306	1.5732	5.29429	4.92218	3.80585	1.99559	5.11326	3.72647	10.2132	11.6408	4.54001	6.9738	16.8836	7.43499	3.04152	5.18366	8.17059	4.59389	15.4932	6.80643	4.68081	12.4132	15.12	5.34457	11.7193	16.3493	11.9452	14.1337	6.67209	8.86452	6.643	4.14132	12.5892
315	157.52	6.56332	15.8132	7.13472	15.6832	4.06733	3.12198	3.85614	10.9463	2.62918	4.83167	5.02275	2.37776	1.82463	1.77434	4.17796	2.2973	0.587616	4.98252	5.20377	3.05158	3.13203	4.54001	3.46248	12.1241	13.5396	4.50984	5.70662	13.9608	8.44069	2.95101	5.95805	9.69925	5.52416	14.1103	6.75614	3.56448	10.8669	16.7894	5.48537	11.0857	18.3136	11.6105	15.0608	5.35463	9.42771	6.65557	4.21675	12.3629
316	158.02	6.58416	15.3304	6.49107	14.3657	4.27853	3.04152	4.76127	9.00532	3.29295	4.28859	4.38916	2.08611	2.93089	2.76998	4.72104	2.09616	1.24132	5.25406	5.26412	3.1622	1.26143	3.99694	3.8899	12.7401	13.1212	4.49978	5.87759	13.9137	8.28983	3.10186	7.03415	10.192	5.9013	13.884	6.49215	2.65936	8.71725	17.2923	5.91782	11.9606	19.3664	11.2693	15.7836	4.75121	10.192	6.66814	4.66932	13.1298
317	158.52	6.60499	13.3392	7.15483	14.7277	2.78004	2.80015	6.40056	9.09583	3.92654	3.40357	5.1736	2.72975	2.76998	3.17226	4.64058	2.67947	1.34189	5.08309	3.3734	3.76562	0.728413	4.35899	3.52533	12.9789	13.0488	4.74115	6.78272	14.3537	8.78011	3.64494	7.3962	10.3831	6.51729	12.9286	5.09674	2.02577	7.48527	17.8454	6.11896	12.735	17.9207	12.0546	15.5636	5.06298	10.0814	7.51042	4.59389	12.3629
318	159.02	6.62583	11.7099	9.89033	15.7636	2.37776	2.34759	6.88329	10.7955	4.79144	3.14209	5.53565	2.2973	3.15215	2.2269	4.17796	2.87055	1.59331	5.35463	2.60907	3.11192	1.7844	4.80149	4.83274	12.6898	12.8074	5.97816	5.69657	14.1022	7.83727	3.75557	8.61309	10.1518	5.66244	14.3995	4.51846	1.96542	7.22128	18.6399	5.47531	13.0468	16.9936	11.102	14.4637	4.52996	12.0325	7.44756	4.00304	12.4132
319	159.52	6.64666	13.1984	9.95067	16.0955	3.19238	4.49978	6.80284	12.0124	5.07303	4.54001	7.06432	3.5846	3.52426	3.93659	6.80284	2.62918	1.91514	4.61041	4.45956	4.08745	2.56884	4.35899	5.26016	14.4497	12.0833	6.56147	5.0328	13.6465	7.62356	5.44514	8.01973	11.5598	5.91387	14.2737	5.53673	1.95537	6.84414	19.1428	5.02275	11.9807	15.5322	9.13244	14.4794	4.40927	10.9865	7.04528	3.87733	13.796
320	160.02	6.6675	14.9282	11.7509	18.6299	5.77702	6.86318	9.02543	14.2651	6.04856	6.55141	8.49241	5.4552	3.68517	3.83602	6.0385	4.31876	2.92084	6.02845	5.49543	5.68651	3.52426	5.29429	6.27843	16.0463	10.6593	6.59164	4.82161	12.6408	7.00757	6.55141	8.1907	12.837	6.907	14.8646	4.83274	1.27149	5.64987	20.2088	3.91648	11.6891	12.4837	7.92238	14.7622	5.26412	10.6748	7.29671	4.8956	11.8475
321	160.52	6.68833	14.8276	11.8816	20.1887	5.76697	5.33451	8.1907	15.0496	5.01269	6.94363	8.63321	5.40491	3.67511	4.07739	5.83736	4.40927	3.04152	6.64192	5.02275	5.4552	3.74551	5.91782	6.58014	16.0966	10.9569	6.73244	4.78138	11.4466	7.58584	5.53565	8.49241	12.8773	8.45326	16.3103	3.39962	1.95537	5.68759	22.9342	3.40357	10.7236	10.5351	7.97387	14.9665	4.71098	10.9966	7.15842	2.63278	11.8224
322	161.02	6.70917	15.3405	11.1676	21.2044	5.48537	4.12768	7.01403	14.1646	5.1736	6.88329	9.0556	5.0328	3.01135	4.7311	6.63187	4.40927	3.60471	7.28557	5.64628	4.56013	3.52426	5.02275	8.60411	18.3594	11.5362	6.44078	4.5903	12.2008	8.66697	5.40491	9.48805	14.6875	9.08182	17.228	3.2362	2.23696	6.05215	22.5018	3.76562	9.19496	11.2266	7.16288	15.5794	3.86619	12.7465	6.89443	1.92879	12.1995
323	161.52	6.73001	13.9124	10.9564	19.4948	5.68651	4.32882	6.49107	12.4347	5.77702	7.68785	9.11594	4.95235	3.5142	4.93224	5.99828	5.51554	3.7958	6.72238	5.82731	3.87625	3.46391	5.49543	8.17669	20.4839	10.9087	6.57152	4.52996	14.2122	9.47153	5.85748	9.84005	16.3871	7.9127	17.2531	3.36191	1.98554	6.79386	22.5621	2.87055	8.99382	10.7394	6.52566	12.9237	3.17226	12.8169	9.62238	2.65792	11.1184
324	162.02	6.75084	12.9469	9.46794	20.2189	4.96241	4.13773	5.89771	11.1072	5.53565	7.49677	9.82999	5.69657	4.3087	4.64058	6.69221	4.47967	4.20813	5.11326	5.06298	3.69523	3.35329	4.29864	9.27039	19.3022	9.81447	5.63622	3.19238	13.0494	9.14468	6.81289	8.3315	15.4418	8.81782	16.5491	2.2305	1.88497	6.95728	23.1656	2.4381	10.6733	11.6194	5.75329	11.5408	3.3734	12.5554	8.80525	3.08534	10.8795
325	162.52	6.77168	13.5805	8.3315	19.9373	4.92218	4.33887	5.56583	10.4234	5.41497	8.16053	9.00532	4.5199	4.47967	3.52426	6.71232	4.14779	3.18232	4.67075	4.67075	3.88631	4.33887	3.86619	10.9549	18.7114	9.3961	5.58594	2.33753	13.018	8.86811	7.36603	7.33586	14.8283	9.32067	16.9011	1.57679	1.99559	6.42929	22.2101	3.61477	9.40616	11.2108	5.50227	11.8866	3.36334	11.7609	8.17669	2.06707	10.9172
326	163.02	6.79251	13.1078	9.03549	19.1528	5.28423	4.0975	5.16355	10.0814	5.32446	7.64762	9.63891	4.15785	3.40357	4.40927	7.93927	4.70092	2.93089	4.13773	4.25842	3.52426	4.06733	4.89201	10.5904	17.4166	10.1926	5.37474	2.72975	14.1337	7.71156	7.88899	7.70796	14.2953	9.32067	16.4737	1.8785	2.17662	7.66127	20.1887	4.55007	8.16915	10.0952	5.90776	14.4322	3.06163	11.4492	8.18926	2.67049	11.7972
327	163.52	6.81335	13.5101	10.192	17.2621	6.27987	3.93659	4.81155	10.4535	6.09885	7.3258	9.93056	5.27417	4.65064	4.31876	8.67344	5.86754	4.22825	3.29295	4.07739	2.74987	3.67511	4.84172	10.5904	13.7835	9.46851	4.97246	2.94095	12.358	8.16412	8.61309	7.3962	11.6704	10.0247	16.1971	1.74022	2.35765	9.18239	18.3885	4.25842	8.40046	11.7137	5.38641	14.7151	3.93659	11.0972	9.05668	4.32989	10.8418
328	164.02	6.83419	11.9412	10.5541	14.7177	6.40056	5.67645	4.70092	13.2896	4.22825	6.72238	8.16053	4.65064	4.78138	3.66505	9.22657	6.0385	3.34323	3.86619	3.41363	2.35765	4.04722	4.74115
329	164.521	6.85502	11.0462	9.84005	13.4304	5.21383	6.14913	5.42503	12.4448	4.03716	6.88329	8.50247	4.27853	5.01269	4.40927	8.36167	6.06867	4.79144	4.55007	3.25272	3.00129	4.35899	4.82161
330	165.021	6.87586	10.0505	8.46224	12.7465	5.08309	5.44514	6.07873	12.656	5.69657	8.03984	8.17059	4.61041	4.5903	4.5199	8.4019	4.80149	6.94363	3.87625	3.91648	3.18232	4.64058	5.60605
331	165.521	6.89669	9.48733	8.95503	11.4793	5.53565	5.83736	6.23964	13.8327	5.29429	9.11594	8.03984	5.69657	6.73244	4.92218	8.81423	4.34893	6.74249	4.17796	3.70528	4.08745	4.61041	4.35899
332	166.021	6.91753	9.50745	9.3372	9.25674	6.06867	5.244	6.74249	12.7465	4.70092	9.11594	7.05426	4.95235	5.73679	5.09315	8.55275	4.75121	6.49107	3.91648	4.3087	3.92654	4.28859	3.42369
333	166.521	6.93837	9.46722	8.9148	9.03549	5.57588	4.83167	6.1793	12.4649	3.76562	9.00532	7.52694	4.34893	6.0385	5.4552	8.0499	4.54001	6.81289	3.38346	4.21819	4.07739	4.02711	5.25406
334	167.021	6.9592	11.1669	8.8444	7.74819	6.13907	4.62047	6.29999	12.5554	3.64494	8.67344	6.67209	3.61477	7.30568	4.75121	7.44648	4.58024	6.92352	3.20243	3.81591	3.61477	4.40927	5.27417
335	167.521	6.98004	11.2674	8.59298	7.22523	7.19506	5.90776	5.3848	12.3744	4.96241	9.09583	6.14913	3.27283	8.59298	3.24266	8.55275	4.62047	6.34021	4.42939	3.07169	4.89201	3.26277	3.00129
336	168.021	7.00087	9.83933	7.21517	7.23529	5.43508	5.46526	5.99828	11.9017	5.99828	9.9909	5.79714	4.08745	7.74819	3.39352	8.69355	3.98688	7.67779	4.45956	3.4438	6.74249	2.81021	3.86619
	Rhythmic (y/n)		y	n	y	y	y	y	y	y	n	n	y	y	y	y	n	y	n	y	y	y	y	y	y	y	y	y	y	y	y	y	y	y	y	y	y	y	y	y	y	y	y	y	y	y	n	n	y
	Period		21.9		22.9	19.1	22.7	19	28.9	22			22.6	21.9	23.2	23.6		23.6		18.8	22.6	22.8	22.2	22.6	21.5	30.1	25.8	24.5	22.5	25.4	26.3	27.6	21.4	18.6	24.2	25.9	22.6	31	25.1	23.2	25.9	24	20.3	26.3	19.5	21.7			22.7
	Amplitude		5.882		4.085	1.222	1.106	2.059	1.758	1.272			2.046	1.616	1.129	2.563		1.436		2.871	1.832	1.759	2.109	4.074	2.468	3.86	4.595	2.876	4.93	2.541	3.125	3.76	1.873	3.245	4.126	2.149	1.705	3.351	2.261	2.914	7.381	11.715	6.023	10.662	2.601	2.908			3.065
	Goodness of Fit		80.155		42.766	4.002	35.438	17.402	38.553	48.196			56.641	7.257	36	7.769		39.418		49.542	14.486	46.37	48.286	68.827	40.429	39.945	70.581	2.767	53.324	34.06	14.107	34.528	33.935	15.716	45.385	47.573	37.311	31.429	31.607	59.538	70.572	79.637	59.968	70.97	6.278	62.531			8.85
[truncated: 116 more columns]
