# Supplementary material for: NPAS2 Compensates for Loss of CLOCK in Peripheral Circadian Oscillators
Source: PLoS Genet. 2016 Feb 19;12(2):e1005882. doi: 10.1371/journal.pgen.1005882 (PMC4760943; doi:10.1371/journal.pgen.1005882)
Supplement: S4 Dataset — (XLSX) [file pgen.1005882.s011.xlsx]

## Sheet: Liver
Raw data - Liver
Counts/sec
	Wild-type											Clock-/-
hrs	Sample 1	Sample 2	Sample 3	Sample 4	Sample 5	Sample 6	Sample 7	Sample 8			hrs	Sample 1	Sample 2	Sample 3	Sample 4	Sample 5	Sample 6	Sample 7	Sample 8
0	30.613	1415.75	1336.45	121.155	472.456	103.595	541.336	44.249			0	2128.88	21.766	5.589	1072.91	1597.48	1711.56	1499.37	2059.81
0.166667	30.656	1291.52	1203.26	124.127	408.016	102.446	605.146	42.747			0.166667	1726.93	21.548	5.552	1073.3	2383.78	1822.75	1449.38	1922.81
0.333333	30.262	1063.73	919.413	122.627	313.842	103.026	508.786	42.674			0.333333	1154.24	21.029	5.554	938.516	2117.53	1355.19	1258.03	1609.18
0.5	30.841	830.095	706.273	117.905	239.312	101.08	385.967	42.587			0.5	1005.12	21.419	5.106	742.271	1753.53	1092.35	1047.5	1349.19
0.666667	30.119	635.174	525.564	121.102	198.456	102.976	292.864	41.587			0.666667	911.164	22.037	5.056	617.956	1416.48	913.794	885.883	1131.31
0.833333	29.648	500.014	422.729	118.37	173.928	101.849	243.445	42.638			0.833333	837.917	21.016	5.157	539.471	1204.82	786.467	774.198	959.319
1	30.25	420.761	355.892	120.081	159.287	100.952	209.476	42.196			1	797.086	20.933	5.064	496.932	1081.13	715.237	694.863	847.02
1.16667	30.553	356.597	311.913	118.819	143.496	99.148	186.535	41.902			1.16667	757.093	21.78	4.609	462.706	999.669	659.067	630.802	785.25
1.33333	29.255	308.901	282.807	120.099	140.91	99.98	171.562	42.134			1.33333	736.672	20.842	5.344	441.343	963.183	633.331	593.168	734.745
1.5	30.956	286.982	253.788	122.263	132.668	100.887	160.077	43.515			1.5	721.248	21.132	4.969	427.131	930.715	612.683	573.034	705.754
1.66667	29.702	265.693	242.3	123.462	129.494	147.373	149.859	322.703			1.66667	700.529	403.319	445.035	416.052	898.721	608.293	551.472	678.933
1.83333	282.376	245.482	232.146	144.874	125.447	144.771	144.071	312.053			1.83333	675.68	400.346	436.751	398.453	847.704	601.334	546.91	658.324
2	280.247	231.019	220.705	140.693	119.4	144.911	140.27	306.041			2	639.609	396.65	423.439	378.857	807.091	587.805	548.515	635.655
2.16667	279.702	222.513	211.767	140.334	121.361	139.706	135.173	306.321			2.16667	623.697	388.137	418.63	360.463	756.388	573.919	540.858	616.731
2.33333	277.454	209.487	203.646	136.598	121.55	143.499	130.85	302.143			2.33333	595.681	375.004	403.261	339.009	713.457	549.139	515.914	591.478
2.5	272.623	201.079	196.558	130.276	120.174	142.306	132.044	294.74			2.5	574.959	364.781	389.606	325.971	671.655	527.533	499.978	572.299
2.66667	271.083	192.148	192.629	132.472	120.875	142.946	129.558	292.553			2.66667	566.442	349.6	379.516	308.27	641.972	516.306	473.547	554.313
2.83333	268.94	183.818	187.925	128.58	119.314	140.577	129.21	287.489			2.83333	538.716	330.895	361.817	300.971	615.785	492.5	451.589	531.197
3	268.682	181.499	185.058	126.848	119.511	138.919	130.524	282.997			3	525.88	323.467	355.276	283.831	583.78	472.68	438.048	511.341
3.16667	267.253	172.494	182.468	122.803	119.994	137.935	127.705	273.696			3.16667	505.016	308.947	339.643	278.736	564.776	463.214	420.508	500.393
3.33333	262.738	171.646	179.021	122.332	121.718	139.468	129.898	270.542			3.33333	498.884	304.871	328.13	270.083	548.618	448.414	413.957	480.532
3.5	260.292	164.802	173.861	118.505	120.509	136.476	130.243	263.718			3.5	473.339	293.57	315.648	258.967	522.514	434.474	399.239	462.577
3.66667	263.02	162.831	174.207	119.26	120.837	138.15	129.566	262.513			3.66667	469.572	282.519	305.747	249.712	508.959	421.551	391.541	457.481
3.83333	261.123	162.667	176.285	117.069	122.984	141.234	127.027	259.226			3.83333	451.308	275.707	296.747	245.549	496.898	407.267	373.578	432.377
4	260.14	161.944	171.728	118.639	120.621	142.088	124.669	252.78			4	441.729	270.47	286.315	238.343	484.155	398.606	367.138	420.614
4.16667	262.355	160.691	177.593	120.128	123.161	141.577	127.481	251.441			4.16667	429.692	262.914	280.932	233.15	478.551	384.862	352.534	409.966
4.33333	261.179	157.527	173.631	118.487	125.502	146.89	127.157	248.315			4.33333	416.721	251.327	270.082	223.272	455.292	365.829	339.963	393.578
4.5	263.15	159.05	175.955	119.246	123.39	144.056	125.375	246.536			4.5	405.688	248.041	264.8	219.628	453.229	358.222	329.861	381.489
4.66667	258.499	159.907	178.477	120.312	128.508	146.617	126.541	241.612			4.66667	394.665	242.711	258.648	211.294	436.499	348.476	317.954	366.307
4.83333	261.832	158.136	181.591	121.402	127.958	147.341	128.863	250.425			4.83333	386.809	239.196	254.804	208.482	431.63	337.724	313.918	358.48
5	264.361	161.717	181.355	122.538	129.552	151.067	127.835	245.34			5	374.839	231.729	245.484	207.297	420.121	328.505	300.42	346.425
5.16667	264.697	161.25	187.24	121.253	128.18	152.93	128.552	242.834			5.16667	364.307	227.6	241.739	197.347	405.3	322.851	295.264	332.818
5.33333	261.41	162.859	187.405	120.841	131.194	154.856	130.23	243.068			5.33333	359.61	222.717	237.591	193.204	398.912	306.471	286.988	320.714
5.5	259.413	163.263	190.6	123.309	132.273	159.565	129.825	243.684			5.5	345.78	216.858	232.347	191.396	388.684	302.172	280.319	312.036
5.66667	262.827	167.512	196.543	124.022	131.514	157.93	129.71	244.821			5.66667	341.217	216.79	228.275	186.494	382.307	288.588	272.644	304.18
5.83333	266.027	168.565	197.995	125.63	136.293	163.925	128.718	246.505			5.83333	332.745	209.933	221.995	185.411	374.933	278.197	266.012	290.119
6	265.712	172.103	200.51	128.956	137.74	165.682	127.683	243.302			6	322.203	206.073	217.329	179.114	362.104	270.006	258.745	279.979
6.16667	267.898	177.105	199.394	129.685	139.282	166.1	128.766	244.663			6.16667	314.73	205.503	211.72	177.467	358.141	263.675	254.237	276.328
6.33333	264.48	177.045	206.521	130.841	139.997	170.34	128.554	245.254			6.33333	307.212	202.037	210.261	172.601	351.05	253.76	243.669	268.041
6.5	267.008	182.395	211.123	130.698	138.706	174.514	127.748	247.501			6.5	302.493	194.961	207.257	170.57	342.48	250.715	234.85	258.108
6.66667	269.698	187.448	216.554	134.773	141.293	174.733	130.099	248.709			6.66667	297.689	190.588	204.192	167.771	334.942	238.046	229.687	250.268
6.83333	271.549	185.645	220.675	133.521	142.491	178.354	126.066	252.531			6.83333	288.339	190.302	201.084	161.991	328.518	234.499	224.818	238.221
7	268.171	188.343	224.002	139.195	143.589	179.722	128.874	251.143			7	277.234	188.499	196.166	156.501	318.974	229.423	218.388	237.662
7.16667	268.495	193.121	224.69	137.772	144.168	183.616	127.626	247.407			7.16667	273.233	182.968	193.143	158.111	315.818	220.339	216.296	229.754
7.33333	277.687	195.807	227.778	139.577	146.066	185.358	126.509	252.027			7.33333	267.173	178.838	190.101	153.468	305.404	215.393	211.576	221.502
7.5	275.194	200.555	230.387	141.861	145.534	191.754	126.017	252.712			7.5	258.04	178.864	186.487	152.621	297.233	209.062	209.029	215.174
7.66667	281.34	204.756	230.45	140.355	146.539	194.814	125.328	248.567			7.66667	251.473	176.75	182.381	147.36	293.817	206.56	201.514	209.089
7.83333	281.43	201.598	237.77	143.739	144.748	195.228	127.162	253.388			7.83333	247.409	169.576	181.19	148.681	281.355	199.526	196.597	201.214
8	287.957	209.087	236.683	145.439	146.966	196.607	125.821	252.6			8	244.301	168.395	179.393	143.509	277.44	193.721	192.589	197.219
8.16667	288.322	210.758	242.955	147.561	146.127	198.179	125.162	251.052			8.16667	238.638	168.477	175.689	142.065	269.554	187.136	189.441	192.655
8.33333	289.836	209.496	243.882	146.308	146.033	199.962	126.206	254.393			8.33333	232.95	166.018	174.507	138.599	264.613	181.834	184.274	185.055
8.5	294.672	215.832	243.824	152.228	146.121	207.114	124.018	257.598			8.5	226.164	159.383	174.157	138.818	261.326	179.352	182.112	180.211
8.66667	294.096	218.481	246.912	151.002	145.39	207.684	125.545	257.466			8.66667	220.152	160.825	168.412	132.253	256.535	172.944	179.087	178.042
8.83334	297.888	216.652	247.086	155.209	146.542	211.09	125.501	256.194			8.83334	217.289	157.736	163.267	131.063	245.614	168.437	177.354	170.632
9	297.093	224.281	249.456	154.307	146.855	214.749	124.023	260.623			9	208.274	154.013	164.616	130.78	246.559	163.567	170.58	164.982
9.16667	300.496	225.662	248.898	157.313	144.955	215.444	123.34	259.896			9.16667	206.052	153.366	163.099	130.79	236.381	158.702	167.763	164.248
9.33334	299.15	228.256	254.787	155.714	144.314	218.768	119.544	256.354			9.33334	203.588	152.416	162.964	126.091	231.296	155.373	164.484	160.456
9.5	304.987	226.821	252.138	159.642	146.217	222.387	123.862	255.553			9.5	197.415	152.227	161.409	123.545	227.426	150.851	163.863	153.567
9.66667	307.004	230.985	260.156	159.171	142.993	221.99	122.886	259.557			9.66667	191.489	146.86	158.451	123.074	218.375	147.713	159.759	150.421
9.83334	304.742	232.597	256.147	161.288	144.733	226.706	121.325	257.627			9.83334	189.87	149	158.019	121.406	217.029	145.623	158.452	149.653
10	311.05	236.68	255.037	161.534	145.512	231.253	120.587	255.922			10	186.295	147.579	158.458	120.232	212.79	141.811	155.841	145.116
10.1667	312.567	236.041	255.688	164.821	145.021	230.555	119.59	262.065			10.1667	183.76	149.324	154.673	116.969	207.67	135.546	156.792	144.716
10.3333	312.003	239.572	256.078	167.209	144.837	230.453	118.359	261.855			10.3333	180.508	145.072	155.475	114.124	206.47	133.455	149.932	140.192
10.5	316.141	239.067	256.439	168.057	140.203	233.664	121.358	264.377			10.5	172.922	143.697	155.829	115.45	199.267	130.737	148.351	136.254
10.6667	316.739	241.066	259.84	171.834	140.975	238.245	120.909	263.037			10.6667	171.256	142.997	155.368	115.648	193.702	125.659	147.427	134.95
10.8333	314.625	242.622	260.334	172.342	141.102	238.29	119.709	264.001			10.8333	169.484	141.269	153.545	110.922	191.497	124.376	145.197	132.192
11	319.105	246.277	258.187	174.662	137.322	236.801	119.019	263.607			11	166.244	138.844	156.033	109.622	185.766	125.241	142.709	127.787
11.1667	318.064	241.773	260.353	173.482	135.674	242.221	118.87	259.004			11.1667	166.602	139.344	155.08	106.649	182.569	118.342	141.265	125.722
11.3333	319.364	242.714	255.745	175.989	137.963	244.735	119.559	261.676			11.3333	160.561	138.837	152.237	111.082	182.219	116.069	135.581	124.644
11.5	321.975	248.354	256.506	176.558	136.474	249.64	115.857	261.612			11.5	160.606	139.492	151.482	107.62	176.803	113.797	137.441	119.792
11.6667	322.776	244.135	254.792	182.039	134.811	244.383	115.335	261.208			11.6667	156.718	139.3	151.506	106.161	174.668	112.587	137.734	119.392
11.8333	323.227	248.29	262.159	180.045	131.935	245.318	115.583	258.788			11.8333	157.166	139.68	156.435	104.325	172.28	108.431	133.649	119.105
12	318.615	244.898	256.19	181.78	132.145	248.882	113.126	256.065			12	151.791	139.861	151.031	101.809	167.81	104.321	128.411	118.01
12.1667	320.865	242.89	256.899	184.784	128.61	251.297	111.154	262.294			12.1667	151.202	138.923	153.554	98.32	166.27	102.847	130.233	114.834
12.3333	320.495	244.361	258.66	182.974	131.201	250.659	112.852	263.109			12.3333	148.691	140.169	150.7	100.634	160.481	102.801	129.627	116.086
12.5	320.114	245.676	258.583	182.681	127.78	248.199	111.812	258.798			12.5	148.155	136.539	153.41	98.003	158.481	99.248	128.63	111.791
12.6667	315.81	243.437	257.079	187.279	127.463	248.286	110.89	261.38			12.6667	144.634	140.485	155.488	99.24	153.846	100.677	127.948	113.503
12.8333	316.651	242.352	251.647	188.865	123.963	246.889	107.271	261.022			12.8333	145.405	139.987	154.928	94.351	153.376	96.507	124.943	110.571
13	317.392	245.37	253.049	189.034	124.566	248.639	107.843	257.873			13	141.743	139.869	154.211	93.705	152.098	94.067	125.16	110.066
13.1667	318.199	242.206	251.889	189.782	124.092	250.821	108.482	257.549			13.1667	143.644	142.413	155.334	95.108	149.41	94.163	126.47	111.935
13.3333	314.382	240.565	246.576	188.966	120.534	250.635	106.892	252.374			13.3333	140.398	140.853	157.676	92.198	142.662	92.886	122.076	106.386
13.5	314.9	241.179	252.015	188.908	121.344	246.483	105.711	251.793			13.5	137.995	143.683	158.327	92.959	139.305	91.83	123.064	105.807
13.6667	308.303	237.633	247.459	192.423	117.643	245.838	105.935	248.806			13.6667	138.978	141.483	158.478	92.348	139.578	92.065	122.948	105.857
13.8333	309.424	237.562	249.535	189.955	116.019	247.061	105.871	252.809			13.8333	137.711	143.086	161.245	92.504	137.921	90.147	119.013	103.838
14	308.467	232.109	244.994	189.264	112.808	245.836	102.224	245.319			14	136.615	143.641	161.599	88.221	136.237	91.431	120.745	101.44
14.1667	299.749	235.655	244.944	190.802	113.344	242.813	100.13	246.831			14.1667	134.346	149.355	165.573	90.241	133.377	89.404	118.845	103.852
14.3333	301.034	229.804	243.523	190.533	110.438	244.129	100.784	249.87			14.3333	133.971	150.283	164.789	86.089	133.019	86.314	121.019	100.618
14.5	301.328	230.744	239.708	190.763	107.43	241.861	100.363	244.417			14.5	134.869	148.611	165.647	85.765	128.694	85.877	120.032	103.75
14.6667	296.059	224.509	234.88	190.023	106.713	241.084	95.935	244.864			14.6667	134.352	151.191	163.137	84.443	126.026	87.069	118.835	101.955
14.8333	294.858	226.469	234.35	186.909	106.5	241.559	96.143	245.426			14.8333	134.099	151.605	163.627	82.687	126.894	84.618	119.629	101.749
15	286.883	228.627	230.659	189.113	105.897	235.474	94.993	243.894			15	132.379	150.193	164.851	85.838	122.677	85.973	118.8	98.373
15.1667	291.607	221.286	232.243	192.746	102.901	233.003	95.431	240.99			15.1667	132.42	151.671	166.822	81.681	121.647	83.387	120.585	104.98
15.3333	283.568	219.892	226.971	192.181	104.299	233.426	91.521	239.095			15.3333	133.267	155.117	168.837	80.543	121.384	83.76	116.63	101.902
15.5	285.935	214.012	224.226	186.641	100.184	228.726	92.356	236.474			15.5	129.82	157.448	166.254	81.444	118.445	86.08	117.758	101.136
15.6667	282.35	213.671	221.961	188.316	101.528	229.322	91.593	235.84			15.6667	131.579	158.317	171.118	81.75	116.745	86.326	119.002	102.319
15.8333	276.928	207.537	219.017	188.422	97.6	225.987	89.245	235.636			15.8333	132.847	157.8	170.601	79.549	116.485	84.74	119.243	102.695
16	277.491	208.324	217.599	189.729	97.915	222.166	87.991	234.468			16	132.282	161.087	176.128	80.61	114.311	86.595	118.887	105.161
16.1667	280.016	205.227	215.511	188.02	95.309	222.908	89.403	231.935			16.1667	133.846	159.09	175.377	78.282	112.222	85.862	119.181	104.915
16.3333	269.207	204.12	211.198	184.101	93.948	221.265	86.522	226.722			16.3333	135.725	163.099	175.507	76.243	114.374	82.683	118.622	103.595
16.5	270.672	201.586	208.219	183.642	92.846	214.975	84.755	229.098			16.5	131.221	164.407	177.369	76.611	107.277	86.567	117.268	102.325
16.6667	268.467	198.511	208.25	184.316	89.753	217.165	82.833	225.849			16.6667	133.646	166.859	178.772	76.546	107.899	85.75	121.287	105.562
16.8333	263.223	194.69	204.837	181.331	90.858	211.01	84.275	225.742			16.8333	133.41	164.578	178.724	75.991	106.719	85.854	118.966	106.316
17	259.323	194.687	203.814	180.362	89.075	212.685	83.05	221.225			17	132.389	169.688	177.72	74.539	103.132	87.34	122.57	104.784
17.1667	259.406	190.516	200.644	180.254	88.323	209.634	82.56	222.865			17.1667	132.585	173.217	180.482	74.709	108.289	88.237	120.34	107.663
17.3333	260.525	188.566	199.079	175.853	86.04	203.419	83.178	220.138			17.3333	129.555	174.11	178.58	73.081	103.228	86.657	121.015	107.503
17.5	255.165	186.04	194.585	176.649	85.513	201.901	77.897	217.719			17.5	134.322	175.207	181.745	72.807	103.469	88.052	120.316	108.923
17.6667	257.377	181.133	192.8	172.681	84.197	199.764	77.605	217.257			17.6667	134.11	180.097	183.348	72.979	99.991	89.626	121.24	110.666
17.8333	252.995	181.693	191.846	172.779	83.305	196.387	79.288	216.799			17.8333	136.135	180.408	184.124	70.389	99.182	92.195	121.965	110.182
18	252.305	178.737	189.362	172.27	83.549	193.287	77.03	214.019			18	135.255	183.659	183.334	73.438	95.941	93.043	120.869	106.161
18.1667	252.757	173.69	186.271	171.041	82.444	189.98	76.99	211.8			18.1667	135.044	181.023	185.57	71.092	98.138	91.651	120.789	109.174
18.3333	248.464	170.107	183.121	170.907	81.147	192.225	76.095	213.053			18.3333	137.562	184.66	184.95	72.589	97.039	93.036	122.587	109.119
18.5	246.586	170.017	181.652	166.815	79.826	186.335	75.326	209.273			18.5	138.099	186.285	185.04	70.362	95.508	92.689	124.365	110.597
18.6667	248.307	169.92	178.141	167.42	79.169	184.578	74.015	209.731			18.6667	138.81	185.055	189.709	71.237	93.134	93.357	126.9	108.333
18.8333	248.372	166.176	179.767	162.896	77.422	179.387	74.421	208.038			18.8333	137.099	188.975	189.427	68.02	94.575	94.062	124.153	110.467
19	242.603	165.856	174.575	161.877	77.028	176.349	71.684	208.053			19	138.73	193.194	188.992	71.007	93.48	96.678	125.483	112.261
19.1667	241.462	162.645	175.855	163.908	75.145	178.445	73.685	207.635			19.1667	140.101	194.247	193.993	69.543	93.693	98.152	128.521	112.208
19.3333	243.907	159.401	175.507	163.565	73.97	175.9	74.536	208.168			19.3333	141.52	196.24	193.633	67.57	90.354	98.781	126.817	112.448
19.5	240.161	156.947	173.204	161.183	74.459	174.552	72.503	203.656			19.5	142.7	198.081	190.836	68.088	94.414	99.412	128.338	111.672
19.6667	236.993	159.341	172.167	159.138	73.867	168.006	71.54	208.257			19.6667	144.2	203.294	195.264	67.201	89.648	101.493	127.051	116.423
19.8333	238.634	154.992	170.436	156.996	72.879	170.959	72.539	205.116			19.8333	145.035	204.241	194.889	65.504	88.824	99.548	129.656	114.317
20	235.465	153.661	169.694	155.354	70.226	165.193	71.266	205.169			20	143.292	201.801	198.917	66.548	87.977	102.914	131.656	115.348
20.1667	232.765	153.179	167.635	156.214	73.126	166.182	71.631	204.463			20.1667	145.397	206.065	198.46	67.048	88.797	104.886	132.257	117.592
20.3333	234.081	152.199	168.623	155.749	72.072	163.094	68.644	203.8			20.3333	147.406	209.044	197.087	64.506	89.619	104.391	131.728	115.849
20.5	230.509	153.19	168.287	154.552	70.194	157.956	68.208	201.409			20.5	147.907	212.391	199.003	65.469	87.77	106.766	131.238	117.032
20.6667	234.529	147.826	166.688	154.308	68.939	156.892	68.275	199.637			20.6667	148.993	209.24	202.356	64.301	86.623	106.014	134.064	119.602
20.8333	227.825	149.374	166.867	154.361	68.329	153.653	68.58	204.549			20.8333	149.872	215.555	200.761	63.468	84.926	107.267	132.959	121.359
21	232.014	149.782	163.977	149.332	69.799	153.41	67.001	203.312			21	149.912	217.668	203.976	64.78	86.449	110.86	130.752	119.718
21.1667	233.721	150.58	161.795	148.42	67.38	150.806	67.95	200.351			21.1667	151.915	218.336	205.126	63.838	84.093	112.469	137.728	121.926
21.3333	233.688	146.695	164.756	149.971	68.514	155.666	67.985	202.201			21.3333	152.62	220.502	205.169	63.472	82.338	114.347	132.277	122.059
21.5	231.542	147.004	164.863	148.176	68.792	147.449	68.379	202.564			21.5	151.576	219.606	207.188	63.845	85.639	113.64	135.75	124.689
21.6667	234.52	147.811	164.241	150.095	67.306	149.179	67.487	205.601			21.6667	151.701	218.474	205.313	63.172	85.474	112.698	137.995	123.372
21.8333	237.458	144.639	162.392	150.197	68.504	150.543	67.765	202.063			21.8333	155.636	223.049	206.787	63.485	84.952	117.877	138.306	125.096
22	232.595	147.847	164.607	145.437	67.892	148.634	70.917	203.21			22	153.94	220.749	206.778	63.735	86.267	115.944	139.334	125.969
22.1667	239.991	146.602	164.594	148.003	67.02	146.875	65.753	202.097			22.1667	154.099	226.131	209.804	62.878	83.396	118.737	140.782	127.676
22.3333	242.055	150.117	165.397	144.857	65.838	144.988	68.908	206.443			22.3333	152.662	222.923	209.87	61.885	84.358	118.137	140.181	126.36
22.5	240.508	148.616	165.747	149.957	66.753	144.24	69.059	207.219			22.5	156.748	226.319	210.547	63.556	84.624	118.604	141.52	128.334
22.6667	242.224	151.401	166.874	144.26	65.294	142.018	67.866	204.912			22.6667	157.444	227.443	214.419	64.2	84.145	121.264	142.375	129.964
22.8333	240.544	149.017	169.264	147.478	65.633	143.475	71.194	206.478			22.8333	155.568	231.518	215.769	61.816	84.116	120.804	141.44	130.265
23	247.954	153.189	167.218	147.18	68.364	142.273	73.306	206.025			23	159.477	234.01	214.878	64.061	83.027	121.405	146.078	130.322
23.1667	247.299	153.591	167.646	145.86	68.486	144.707	76.618	212.112			23.1667	160.42	234.931	216.622	65.043	84.423	122.912	144.706	132.13
23.3333	248.747	153.536	168.226	145.975	70.604	142.509	78.047	210.943			23.3333	157.457	234.32	216.858	62.684	84.976	125.009	144.056	133.57
23.5	252.363	156.738	170.17	147.733	70.626	143.295	77.082	210.045			23.5	157.229	234.398	219.092	64.446	84.702	127.194	147.67	132.963
23.6667	258.17	157.645	171.296	145.884	67.99	142.302	75.017	215.911			23.6667	159.467	237.727	221.089	62.66	84.092	124.618	148.394	137.633
23.8333	261.056	160.322	171.7	149.539	68.881	140.198	76.791	216.028			23.8333	163.868	238.486	221.939	64.992	84.541	123.624	149.59	139.47
24	262.124	160.949	175.343	147.845	69.681	140.22	76.121	219.405			24	162.474	240.814	219.002	63.804	85.269	130.573	149.997	135.553
24.1667	261.974	163.733	177.26	149.362	69.684	139.242	76.034	220.656			24.1667	163.635	237.368	222.589	64.11	86.94	130.936	147.52	137.901
24.3333	265.805	165.128	178.952	150.065	69.735	140.655	74.594	225.239			24.3333	160.089	245.318	220.543	63.123	84.577	130.222	149.856	138.333
24.5	273.207	167.406	178.187	147.388	69.791	145.584	75.641	228.271			24.5	165.123	242.604	224.986	64.757	82.858	133.918	151.479	138.508
24.6667	276.521	169.576	179.11	151.893	70.416	143.968	74.893	229.476			24.6667	160.469	241.048	225.889	63.905	85.076	133.649	153.15	136.899
24.8333	283.299	171.691	184.048	151.546	70.552	145.52	76.913	233.157			24.8333	164.884	244.461	231.043	65.381	85.587	133.566	155.579	139.925
25	287.844	177.092	185.46	153.581	71.624	144.704	74.417	233.381			25	165.529	245.21	232.646	64.248	83.163	135.138	153.261	139.845
25.1667	289.267	175.853	186.29	154.811	70.19	144.652	76.339	236.236			25.1667	165.759	247.969	233.053	63.607	85.012	135.503	152.912	145.884
25.3333	296.036	184.376	189.197	152.454	71.669	146.969	74.32	239.268			25.3333	168.517	250.956	231.676	63.861	84.678	137.641	151.098	141.36
25.5	303.544	183.81	195.615	154.901	72.939	151.239	76.524	242.381			25.5	166.629	251.297	236.389	63.201	84.491	138.801	156.894	147.167
25.6667	311.213	186.713	191.278	157.842	71.698	150.98	75.343	244.929			25.6667	166.083	250.493	237.035	63.66	85.888	138.557	157.586	145.664
25.8333	318.274	189.43	194.969	157.8	73.984	151.986	78.401	249.859			25.8333	166.748	256.771	242.173	63.932	84.415	138.713	152.808	146.189
26	322.491	193.865	202.218	158.946	73.077	152.418	76.519	252.542			26	167.337	254.126	241.365	65.457	83.992	143.097	157.513	142.155
26.1667	328.47	197.756	206.644	161.502	71.546	153.525	77.99	255.005			26.1667	165.191	253.917	241.712	63.54	85.397	142.869	159.472	149.345
26.3333	332.732	203.257	208.273	158.739	73.297	158.047	78.812	258.477			26.3333	166.941	252.629	246.752	65.23	85.781	141.975	160.504	145.229
26.5	343.278	206.241	211.272	161.486	73.946	161.9	79.329	261.533			26.5	170.96	259.986	242.506	64.769	84.378	143.645	158.715	143.762
26.6667	351.599	207.614	215.207	162.342	73.464	164.49	79.948	263.044			26.6667	171.548	258.26	243.287	65.815	84.189	145.277	159.894	150.731
26.8333	358.293	211.644	216.63	161.805	75.449	164.161	78.941	265.485			26.8333	175.306	262.137	247.018	64.661	84.653	147.317	161.567	148.074
27	361.561	218.768	214.446	165.293	75.707	164.885	80.869	271.513			27	172.411	261.099	249.028	66.431	83.523	146.559	160.439	149.471
27.1667	369.576	222.434	225.842	166.475	76.229	166.09	76.834	271.744			27.1667	173.262	265.197	250.497	63.786	84.971	149.491	162.54	152.875
27.3333	375.357	224.464	229.877	167.162	77.249	170.988	79.866	275.58			27.3333	175.63	265.105	255.372	64.808	83.871	149.214	164.49	151.888
27.5	389.326	230.493	229.832	170.317	76.444	174.824	80.38	279.891			27.5	174.337	266.749	256.122	65.729	84.025	148.798	163.879	154.805
27.6667	394.201	235.307	236.705	171.399	76.658	179.938	78.218	280.644			27.6667	172.785	266.486	257.151	65.305	83.741	149.153	164.615	153.962
27.8333	401.725	236.935	232.575	171.387	77.734	180.836	82.153	288.622			27.8333	173.922	269.015	259.22	64.222	82.788	149.225	164.594	153.602
28	415.942	245.846	240.456	173.643	77.744	183.198	79.264	294.096			28	179.058	269.922	263.887	64.952	84.219	152.126	165.58	156.16
28.1667	417.369	245.496	242.858	178.901	78.72	191.338	81.746	293.793			28.1667	178.598	271.05	263.477	64.799	82.423	153.677	167.105	156.15
28.3333	430.191	250.576	247.307	177.091	79.437	191.613	82.301	298.461			28.3333	177.115	268.956	265.184	63.783	84.462	154.003	168.511	153.363
28.5	439.626	259.767	249.846	182.019	78.044	192.725	80.433	305.038			28.5	177.916	275.375	268.269	64.751	84.244	157.898	168.155	157.113
28.6667	448.456	259.144	254.243	181.488	79.023	198.035	84.217	307.75			28.6667	178.317	273.716	273.651	64.15	81.97	157.074	166.329	157.844
28.8333	457.595	263.923	256.887	182.316	79.798	200.233	82.763	312.323			28.8333	182.76	275.732	272.159	63.971	80.628	159.464	167.735	158.263
29	462.676	275.592	258.577	185.981	81.166	201.365	82.945	313.838			29	179.278	280.854	272.751	65.92	84.556	160.15	169.268	157.727
29.1667	471.551	279.094	264.452	189.512	79.998	203.344	85.16	319.724			29.1667	181.449	280.078	277.587	62.995	81.54	158.873	171.448	160.697
29.3333	482.169	283.857	262.147	185.138	81.953	209.909	84.294	322.814			29.3333	180.147	281.562	278.591	65.926	83.573	162.256	170.567	159.75
29.5	494.051	294.055	270.218	192.083	82.968	210.015	86.959	333.208			29.5	185.828	284.617	280.67	65.83	82.581	163.327	172.937	160.397
29.6667	499.015	298.488	270.529	190.588	81.645	215.791	87.098	336.498			29.6667	182.358	285.081	284.782	64.927	79.607	165.551	170.536	161.806
29.8333	509.648	303.469	275.324	191.165	83.05	221.548	84.548	341.563			29.8333	186.124	285.153	285.463	65.331	81.753	163.311	169.48	160.959
30	516.667	308.341	280.996	198.059	84.419	222.177	86.937	343.963			30	184.413	288.879	289.963	63.919	81.508	166.474	176.531	163.899
30.1667	527.036	313.624	282.151	198.425	83.309	228.272	87.811	346.645			30.1667	189.128	285.31	293.024	64.697	80.821	164.208	174.45	167.335
30.3333	523.841	322.162	285.788	199.582	84.843	231.948	86.546	355.286			30.3333	189.851	291.891	292.616	64.662	81.821	170.264	173.751	167.399
30.5	536.353	326.114	290.379	200.591	85.423	232.347	86.605	355.313			30.5	192.157	295.282	296.994	65.6	81.22	167.008	175.235	163.579
30.6667	539.181	328.173	294.229	208.251	86.543	238.469	86.008	363.499			30.6667	192.667	290.626	296.278	63.683	80.161	171.777	173.358	170.126
30.8333	550.255	329.865	294.745	209.791	85.743	241.242	87.289	359.787			30.8333	196.419	294.88	301.977	65.268	77.971	169.672	176.441	168.361
31	559.923	337.922	299.847	208.93	86.262	241.459	87.91	367.639			31	196.172	296.145	302.028	63.8	78.732	172.534	173.024	169.09
31.1667	565.599	344.702	299.849	210.314	87.26	248.221	88.856	369.467			31.1667	196.655	297.655	304.248	64.259	79.204	177.009	177.053	172.578
31.3333	570.085	351.013	305.015	212.023	89.551	255.935	89.977	375.239			31.3333	201.189	302.74	306.158	66.548	78.926	175.769	179.12	173.995
31.5	577.294	357.477	306.288	217.006	89.094	252.665	91.151	383.023			31.5	199.834	300.383	308.712	65.291	79.354	178.662	177.714	172.395
31.6667	582.54	368.379	313.01	223	88.495	259.334	90.931	383.094			31.6667	203.883	302.937	306.902	63.873	77.976	181.421	178.824	176.895
31.8333	591.305	368.121	315.611	223.011	89.107	262.057	90.879	392.74			31.8333	201.534	305.947	311.625	65.512	77.425	180.421	181.397	177.622
32	597.543	376.22	315.744	225.438	89.424	265.711	92.284	394.307			32	204.162	308.733	314.361	66.852	76.711	180.463	182.104	177.118
32.1667	598.829	383.867	320.239	225.59	88.092	269.863	90.832	396.442			32.1667	207.208	307.336	317.171	66.44	77.542	185.923	177.213	180.173
32.3333	606.751	386.652	322.345	227.599	87.738	273.571	89.77	399.839			32.3333	207.518	317.037	317.742	65.267	78.376	185.572	181.378	177.44
32.5	608.579	391.609	318.334	231.432	90.082	273.09	90.608	402.882			32.5	209.182	312.061	321.741	64.947	77.096	187.081	184.908	183.335
32.6667	612.51	392.304	322.093	235.473	89.672	276.609	91.873	407.082			32.6667	214.468	314.329	324.171	65.586	79.528	189.763	183.668	186.654
32.8333	613.83	397.328	326.868	234.918	88.13	278.81	90.142	412.103			32.8333	212.444	316.591	332.186	65.413	77.985	191.787	182.989	181.617
33	627.542	407.701	332.971	237.193	91.327	280.234	92.677	418.033			33	215.001	317.949	332.046	66.392	76.966	190.379	183.263	187.432
33.1667	628.047	410.497	337.426	240.413	90.802	285.334	91.292	418.124			33.1667	216.894	322.432	331.797	64.083	77.919	195.806	186.188	189.749
33.3333	624.021	416.817	337.846	242.869	90.648	286.826	90.488	416.381			33.3333	222.346	325.655	336.666	64.144	75.785	194.634	186.41	189.855
33.5	628.022	425.441	340.517	247.666	90.299	291.302	90.848	423.298			33.5	219.234	326.416	342.383	65.851	75.349	198.991	187.374	194.038
33.6667	629.023	430.448	343.217	247.368	88.062	292.129	91.898	430.168			33.6667	220.153	327.75	337.319	64.664	75.596	199.165	188.094	194.938
33.8333	624.59	427.362	341.334	252.041	90.79	297.529	91.424	432.455			33.8333	225.367	334.742	347.767	64.819	76.472	197.633	190.904	196.678
34	635.876	438.429	345.098	251.052	90.62	298.69	92.487	434.654			34	223.732	331.27	353.284	65.584	76.7	204.454	191.79	196.018
34.1667	639.276	445.926	347.631	254.234	90.574	304.284	92.52	439.974			34.1667	228.301	335.163	351.008	64.531	75.784	203.745	192.27	198.91
34.3333	633.504	445.239	351.6	262.348	91.109	306.757	92.477	436.999			34.3333	233.463	342.576	357.512	66.766	76.047	206.084	192.366	199.628
34.5	638.976	454.673	349.448	260.039	87.806	310.551	90.061	440.758			34.5	229.662	344.845	353.694	66.456	77.182	210.129	196.608	202.576
34.6667	641.959	453.561	357.714	261.033	91.069	314.985	91.749	448.064			34.6667	230.456	344.56	358.719	65.413	74.515	211.29	193.679	207.582
34.8333	638.012	455.861	360.697	268.483	89.475	308.351	90.305	450.25			34.8333	238.457	347.621	360.171	63.501	75.353	214.448	196.062	207.786
35	639.304	463.594	356.614	270.606	90.778	310.679	91.538	451.663			35	237.883	353.167	366.811	65.224	75.818	217.739	199.85	209.268
35.1667	641.555	471.652	359.667	271.386	88.911	316.162	91.026	455.847			35.1667	234.377	350.795	365.006	64.855	76.608	215.303	198.215	211.601
35.3333	635.526	468.471	360.851	273.466	90.628	315.388	95.071	455.553			35.3333	241.255	358.456	366.92	66.872	75.413	222.45	201.256	210.362
35.5	641.162	468.308	364.792	273.86	90.383	318.224	91.476	461.507			35.5	242.16	361.248	373.92	67.549	74.583	222.588	204.737	210.004
35.6667	640.542	476.369	368.125	274.033	88.525	318.011	91.293	464.962			35.6667	245.374	368.206	374.142	67.44	76.426	226.082	204.471	215.827
35.8333	637.591	475.81	362.645	280.116	88.955	316.959	94.45	464.038			35.8333	251.236	367.477	384.758	66.493	75.315	225.201	201.51	216.434
36	638.303	487.412	366.51	281.091	89.885	318.478	91.55	469.608			36	251.387	371.845	387.208	68.175	75.15	231.373	206.057	217.834
36.1667	634.963	482.396	369.795	282.905	88.267	324.066	93.6	471.262			36.1667	253.374	380.823	390.032	68	75.697	229.784	206.983	220.325
36.3333	638.311	489.905	369.736	289.681	89.029	323.457	93.306	473.007			36.3333	257.957	376.85	396.139	65.082	76.405	233.533	213.706	220.924
36.5	635.14	494.247	370.596	286.926	88.686	324.824	92.136	471.473			36.5	259.832	383.684	395.636	66.022	75.567	240.357	212.002	225.117
36.6667	628.875	497.997	372.086	290.234	88.22	324.551	93.999	475.932			36.6667	263.218	385.208	398.528	66.396	75.89	238.915	211.686	225.159
36.8333	629.256	497.177	376.023	294.224	89.64	318.046	92.71	477.126			36.8333	265.7	391.988	405.249	67.241	76.11	240.998	214.734	226.258
37	624.512	502.239	374.719	294.304	89.988	320.714	94.302	479.806			37	265.052	395.166	407.775	66.633	74.799	243.61	212.535	232.343
37.1667	631.961	500.157	378.823	297.504	90.697	325.37	93.365	485.251			37.1667	272.348	396.992	405.917	66.518	74.651	247.968	216.814	232.358
37.3333	632.697	509.028	374.265	298.355	87.873	321.272	96.109	492.264			37.3333	273.458	404.575	415.31	67.35	74.329	249.134	219.564	233.041
37.5	631.294	507.17	373.673	301.543	89.535	323.159	94.068	492.294			37.5	278.265	412.84	417.236	66.134	76.228	252.874	219.982	233.611
37.6667	623.821	510.775	379.976	303.762	88.553	320.506	95.615	494.302			37.6667	279.722	414.828	423.067	65.936	75.835	254.899	224.36	240.705
37.8333	623.705	509.961	384.082	301.567	88.151	323.471	95.327	497.004			37.8333	279.829	420.642	429.376	65.869	74.567	258.216	225.59	243.198
38	621.452	510.808	380.358	305.872	89.967	319.02	95.296	497.364			38	282.958	426.243	423.849	68.094	75.217	263.031	224.123	243.463
38.1667	624.555	521.426	383.205	303.624	88.831	322.832	95.209	497.105			38.1667	282.763	428.475	432.07	68.291	77.59	262.49	227.776	246.93
38.3333	624.507	517.453	386.937	307.069	86.433	321.397	94.889	502.665			38.3333	286.983	435.233	429.816	68.904	75.816	267.657	230.261	251.086
38.5	616.556	516.397	387.804	308.601	85.941	319.203	93.498	503.471			38.5	287.115	436.892	444.387	68.338	77.999	272.325	232.842	250.876
38.6667	617.539	523.714	389.83	302.685	88.082	324.591	94.01	503.918			38.6667	291.997	439.551	445.651	68.449	74.597	278.643	228.821	254.028
38.8333	612.462	523.029	391.605	306.534	86.464	320.258	94.376	498.92			38.8333	292.877	452.633	444.769	68.003	76.858	276.498	231.057	258.444
39	609.125	520.905	388.365	309.911	87.426	322.405	94.176	506.468			39	297.131	454.809	451.353	68.022	76.549	280.95	243.23	260.362
39.1667	614.092	520.05	394.224	309.873	87.094	320.984	95.683	509.06			39.1667	299.46	463.855	454.441	67.642	76.898	281.997	236.573	261.474
39.3333	609.32	521.4	391.377	312.549	86.846	316.543	95.598	509.108			39.3333	301.542	472.141	460.865	68.958	77.32	288.397	238.829	263.126
39.5	610.925	529.593	397.505	314.083	85.739	314.774	95.689	515.4			39.5	304.88	476.9	462.199	70.109	78.159	292.879	241.456	269.683
39.6667	606.153	525.266	399.176	314.692	85.773	312.998	95.707	516.005			39.6667	305.91	486.063	473.767	67.196	74.514	298.493	242.774	270.373
39.8333	599.195	524.449	399.72	314.155	87.166	318.586	97.105	520.251			39.8333	311.289	496.312	477.721	68.657	79.098	299.89	246.458	271.981
40	600.204	528.514	403.787	316.445	88.087	316.08	96.246	522.877			40	311.756	496.365	479.731	70.167	75.289	305.713	252.372	270.766
40.1667	599.046	523.004	407.34	317.766	87.087	314.236	97.563	520.845			40.1667	312.921	505.279	478.029	69.733	76.157	306.908	255.885	281.089
40.3333	597.79	524.292	407.297	317.362	85.204	319.322	97.311	525.381			40.3333	317.371	507.059	484.385	69.479	79.45	310.777	255.903	278.993
40.5	600.988	526.093	410.624	320.599	86.375	317.826	97.54	521.289			40.5	317.086	521.419	495.074	70.116	79.187	315.674	260.602	278.409
40.6667	593.133	522.294	412.86	323.102	84.354	313.978	95.857	535.328			40.6667	319.484	530.719	504.263	68.797	79.117	321.189	258.413	288.258
40.8333	592.305	529.236	412.578	321.877	87.532	317.878	99.805	531.211			40.8333	326.787	535.503	500.805	71.241	79.737	316.898	254.045	288.418
41	587.596	524.154	415.11	326.158	86.244	322.106	98.781	536.098			41	323.931	546.587	512.95	69.212	81.004	324.348	261.149	290.394
41.1667	594.399	524.143	419.656	323.551	87.972	313.642	101.201	538.707			41.1667	329.66	547.851	524.381	70.052	80.342	333.171	262.663	298.219
41.3333	592.45	527.618	421.234	325.734	86.365	319.239	98.272	532.95			41.3333	335.158	557.648	518.805	70.771	79.942	331.363	268.359	297.13
41.5	590.721	530.592	423.898	331.192	86.906	316.327	101.26	539.755			41.5	334.069	568.42	535.333	70.837	80.444	336.301	274.476	299.36
41.6667	590.93	524.573	426.113	326.131	86.257	317.939	101.468	544.447			41.6667	337.478	574.202	532.82	71.751	80.54	340.408	280.792	307.566
41.8333	591.652	529.331	429.58	333.823	88.286	319.567	99.781	538.416			41.8333	340.842	588.195	538.474	70.566	80.335	348.677	281.907	307.479
42	598.116	527.562	435.522	329.842	88.123	319.874	99.891	554.093			42	345.398	593.592	546.054	69.977	80.499	345.325	286.475	311.803
42.1667	596.373	532.242	436.02	331.852	86.706	316.47	101.286	551.602			42.1667	342.523	603.055	556.313	72.711	81.207	350.789	287.168	314.653
42.3333	599.044	528.285	442.73	338.391	86.568	319.331	103.261	559.821			42.3333	351.752	612.552	560.671	72.089	85.042	356.619	285.109	317.769
42.5	598.925	526.261	440.107	334.93	86.392	314.165	102.321	560.877			42.5	348.574	619.023	564.534	74.262	82.703	363.113	290.879	318.388
42.6667	605.345	531.248	447.888	338.245	88.812	312.975	101.717	558.995			42.6667	360.394	626.613	576.748	74.306	82.329	367.226	293.611	323.001
42.8333	595.227	533.316	450.934	344.163	87.026	314.061	105.005	562.051			42.8333	362.764	632.192	575.266	73.384	84.073	368.362	293.967	324.768
43	597.364	534.621	450.98	341.968	87.53	313.564	102.323	571.135			43	365.138	646.187	581.964	73.129	84.622	374.989	298.588	325.291
43.1667	604.315	527.69	462.821	341.682	88.05	312.727	104.25	570.96			43.1667	369.368	652.48	592.116	74.491	82.662	383.941	302.225	336.775
43.3333	604.622	530.862	466.567	347.91	89.41	308.875	106.405	575.017			43.3333	372.768	668.09	594.494	72.686	82.964	383.637	306.152	333.643
43.5	598.629	537.471	472.144	350.017	89.238	312.091	105.601	577.134			43.5	380.09	678.78	601.513	74.626	85.218	388.371	311.93	339.406
43.6667	608.161	525.353	471.68	354.593	88.889	308.519	104.739	576.748			43.6667	383.97	687.053	607.545	77.25	85.235	394.256	312.258	344.725
43.8333	609.861	536.291	474.655	355.102	89.511	315.605	107.137	587.91			43.8333	382.951	700.712	616.249	77.079	87.116	398.016	316.042	348.422
44	610.472	528.556	485.583	355.542	90.38	311.908	106.517	587.735			44	388.36	710.701	621.672	75.326	85.961	405.855	320.909	348.978
44.1667	613.001	526.596	491.686	356.951	91.339	307.857	107.444	591.913			44.1667	392.199	715.887	640.531	77.159	87.79	409.585	328.61	353.356
44.3333	616.953	542.037	502.39	360.532	91.049	308.087	105.378	592.596			44.3333	395.243	727.667	640.989	77.423	87.921	417.513	327.985	352.362
44.5	618.941	540.646	503.212	362.831	92.242	308.228	107.127	600.493			44.5	399.763	751.532	654.009	75.663	87.033	418.171	330.473	359.598
44.6667	621.77	542.888	513.35	363.498	91.507	309.758	107.911	603.598			44.6667	406.105	750.122	652.128	75.393	89.131	428.598	334.422	366.708
44.8333	627.277	547.081	518.328	368.025	94.544	309.718	110.034	609.371			44.8333	404.9	768.798	668.285	77.594	88.706	437.403	344.206	367.409
45	624.885	548.202	525.745	370.203	92.767	310.512	111.01	618.068			45	411.866	775.297	669.009	77.332	89.606	443.111	343.113	380.532
45.1667	634.781	554.139	530.144	374.428	91.908	309.779	109.4	618.202			45.1667	417.883	780.917	673.594	79.392	87.823	451.601	344.63	381.418
45.3333	630.506	557.111	544.805	371.242	94.165	312.907	109.294	618.057			45.3333	416.12	794.867	680.471	79.334	91.446	455.842	351.161	384.069
45.5	643.557	556.648	553.081	377.272	92.409	313.072	113.053	633.394			45.5	425.181	804.024	687.616	80.078	90.512	463.546	357.837	388.747
45.6667	644.191	557.108	551.16	381.874	94.797	317.421	115.511	636.863			45.6667	425.917	823.61	691.487	80.234	90.47	471.569	357.215	395.515
45.8333	651.079	567.556	565.701	390.081	95.474	319.926	114.112	640.685			45.8333	428.189	836.445	706.95	80.335	89.63	471.188	362.138	397.303
46	654.176	562.669	573.833	390.306	94.119	319.394	113.496	645.376			46	437.997	847.143	707.923	81.528	92.278	481.663	365.1	404.339
46.1667	652.255	568.615	581.145	393.924	96.376	320.845	116.428	658.822			46.1667	437.883	861.59	723.762	80.402	91.794	478.633	372.044	402.528
46.3333	662.926	574.151	587.052	401.593	97.017	323.566	113.621	660.513			46.3333	435.921	866.352	720.947	80.965	92.115	491.086	381.215	407.654
46.5	666.993	574.651	595.932	402.965	98.021	325.843	116.692	666.35			46.5	440.587	882.541	738.98	82.335	95.359	492.467	379.724	415.069
46.6667	663.042	568.476	598.307	406.509	100.167	328.216	118.35	678.619			46.6667	438.857	887.154	748.387	83.607	93.7	490.699	386.111	410.007
46.8333	681.319	571.038	603.386	411.959	96.419	332.099	115.692	680.604			46.8333	443.37	910.051	745.412	83.482	95.4	500.816	389.496	419.806
47	677.908	573.025	607.79	415.368	98.69	333.717	120.883	686.681			47	440.76	923.243	751.499	83.444	96.816	499.95	398.489	421.64
47.1667	685.073	578.386	620.175	418.273	102.725	328.574	117.827	692.826			47.1667	438.452	934.094	753.964	82.301	95.63	497.997	393.468	425.244
47.3333	688.736	580.514	620.875	418.698	100.795	339.423	119.375	694.799			47.3333	443.147	945.622	769.879	82.644	95.405	503.041	399.698	426.567
47.5	697.862	584.441	630.848	424.307	101.066	340.622	120.755	700.798			47.5	452.474	955.426	771.198	85.004	98.987	507.276	407.934	433.73
47.6667	708.876	583.448	628.505	434.693	99.574	340.823	122.922	711.739			47.6667	448.911	975.691	785.268	84.767	100.061	514.729	414.785	432.458
47.8333	717.547	592.653	638.99	439.339	105.134	347.667	124.337	711.394			47.8333	451.34	985.364	791.17	84.419	98.58	515.896	412.205	431.473
48	715.852	591.513	649.397	446.71	103.146	342.612	124.125	728.183			48	449.917	999.553	799.238	85.17	99.968	519.009	418.106	436.785
48.1667	736.938	589.55	647.273	448.735	107.062	353.821	127.521	739.46			48.1667	454.859	1017.16	805.759	85.194	101.014	523.421	420.48	438.662
48.3333	738.252	601.691	659.657	454.238	106.69	356.272	129.191	737.201			48.3333	456.497	1037.63	816.849	84.505	97.981	531.81	425.646	439.227
48.5	740.55	601.803	666.7	460.462	106.54	357.674	126.188	753.614			48.5	463.941	1056.4	827.041	86.727	98.891	531.345	430.095	443.248
48.6667	749.489	606.879	666.953	461.569	108.29	362.625	125.216	768.021			48.6667	460.297	1068.93	833.293	87.197	100.434	532.544	425.647	440.174
48.8333	755.962	614.811	672.436	466.163	108.851	367.423	129.622	771.377			48.8333	462.35	1083.19	834.14	90.973	101.189	539.954	434.591	449.963
49	766.133	622.209	685.901	474.957	111.386	371.334	131.323	780.116			49	470.878	1096.6	838.843	90.477	102.789	542.593	440.833	451.368
49.1667	771.924	622.526	680.859	476.961	111.169	376.849	130.78	785.108			49.1667	472.99	1115.18	850.737	91.407	104.131	543.192	440.153	454.267
49.3333	787.776	632.193	695.374	485.178	114.298	379.846	131.717	797.698			49.3333	475.734	1128.14	856.69	90.214	101.687	553.831	452.36	456.841
49.5	793.209	632.476	701.79	495.261	113.67	385.872	131.803	807.752			49.5	485.705	1151.1	864.201	91.4	104.057	558.28	452.814	462.783
49.6667	798.992	640.105	708.52	502.261	115.741	394.419	134.656	815.237			49.6667	481.086	1154.59	865.436	89.554	102.645	560.185	459.488	464.942
49.8333	807.965	641.414	721.006	508.541	117.654	395.791	138.013	816.679			49.8333	490.683	1167.54	880.297	92.207	104.093	567.852	461.772	462.826
50	817.54	652.321	723.583	516.749	117.541	408.562	135.776	827.874			50	498.498	1188.65	886.056	92.365	105.912	572.416	461.82	468.34
50.1667	831.329	658.537	727.628	520.671	118.025	413.19	139.536	839.748			50.1667	495.007	1201.36	889.703	92.156	106.949	572.398	471.493	470.822
50.3333	839.345	668.87	744.394	522.39	122.306	418.852	138.758	845.102			50.3333	504.14	1236.53	899.716	92	107.324	589.229	475.256	474.094
50.5	844.161	674.413	757.333	531.592	121.139	426.72	140.888	853.943			50.5	510.889	1235.22	900.631	92.659	105.511	591.228	477.389	478.698
50.6667	858.254	680.785	754.583	536.947	121.971	433.837	144.1	868.251			50.6667	511.652	1253.17	905.474	94.028	107.971	595.12	481.392	480.165
50.8333	864.729	685.567	764.968	537.517	125.155	442.132	141.25	878			50.8333	518.541	1270.97	904.235	95.123	108.62	603.928	486.108	485.499
51	869.521	694.868	780.328	548.533	123.444	453.012	143.23	885.278			51	518.379	1289.54	925.54	96.505	107.249	611.021	491.47	499.639
51.1667	885.531	700.538	786.726	554.653	125.601	453.646	144.728	893.754			51.1667	524.306	1307.79	928.376	96.264	107.174	612.023	502.937	492.6
51.3333	899.311	713.793	798.395	564.099	129.213	468.026	146.368	908.425			51.3333	526.793	1329.38	932.213	94.209	108.379	624.864	502.665	499.156
51.5	909.188	715.922	809.007	563.438	130.665	469.607	145.935	918.655			51.5	540.826	1353.1	935.12	98.712	110.618	625.851	511.771	504.893
51.6667	913.281	721.953	815.843	574.344	133.636	485.494	149.363	914.062			51.6667	536.695	1350.94	946.299	96.514	109.538	630.376	518.622	506.228
51.8333	916.89	736.432	824.119	580.705	134.604	488.224	150.327	934.328			51.8333	543.51	1374.56	947.321	96.419	110.351	641.321	525.597	513.187
52	934.558	746.166	842.647	582.332	133.125	495.52	149.239	940.353			52	551.247	1404.74	941.259	98.796	111.541	647.931	525.287	519.574
52.1667	932.426	745.878	847.038	587.352	134.626	505.279	153.174	945.39			52.1667	557	1423.16	959.522	99.896	112.089	652.633	531.358	508.996
52.3333	943.581	758.334	854.885	598.855	141.748	512.542	154.921	950.631			52.3333	557.787	1448.58	960.802	96.995	111.732	662.128	543.289	516.812
52.5	950.956	775.724	867.333	601.288	138.396	522.212	154.706	968.695			52.5	567.382	1459.8	969.127	99.159	113.71	666.443	545.818	530.459
52.6667	960.355	774.397	874.809	611.46	140.224	530.452	154.061	981.375			52.6667	574.524	1464.59	970.425	99.055	111.226	675.208	539.833	529.277
52.8333	958.673	785.518	878.257	615.195	141.328	547.564	157.802	985.019			52.8333	582.078	1500.86	978.349	99.424	116.837	683.461	552.217	535.634
53	967.4	787.857	883.969	621.111	141.645	553.928	157.99	989.888			53	591.074	1525.37	979.877	101.052	115.723	688.331	560.791	536.963
53.1667	975.21	799.033	900.268	628.144	143.857	558.919	162.033	1007.45			53.1667	597.439	1530.02	991.198	101.829	115.777	690.654	562.339	543.984
53.3333	984.162	807.777	910.415	633.336	141.059	572.19	159.068	1012.52			53.3333	596.876	1548.4	990.709	102.853	113.896	703.375	571.314	548.361
53.5	982.742	814.164	917.987	644.374	143.89	587.229	158.763	1019.56			53.5	604.319	1556.92	991.601	105.48	114.791	714.966	577.072	553.468
53.6667	1003.23	817.317	923.112	643.468	147.869	589.524	162.768	1035.07			53.6667	613.75	1583.57	999.381	103.595	116.973	719.957	583.902	560.494
53.8333	1006.91	826.659	931.84	640.717	148.257	598.075	163.565	1035.58			53.8333	615.924	1609.48	1013.51	103.601	117.379	730.512	585.976	556.759
54	1011.06	837.456	944.247	655.978	150.016	606.261	161.73	1046.24			54	627.585	1625.01	1013.3	105.955	117.031	738.53	600.049	563.921
54.1667	1020.01	840.246	951.183	655.065	152.195	622.624	165.272	1055.29			54.1667	640.98	1629.67	1011.32	104.863	118.34	749.964	599.948	573.042
54.3333	1024.52	854.271	963.52	659.79	153.044	632.979	166.23	1067.37			54.3333	647.573	1638.12	1021.28	107.803	119.227	757.319	603.627	577.057
54.5	1028.87	867.768	977.081	665.051	151.766	642.031	166.134	1075.86			54.5	650.86	1659.07	1028.64	105.394	121.78	759.553	624.061	582.236
54.6667	1040.36	870.287	972.986	668.205	153.25	648.927	168.532	1077.37			54.6667	653.189	1689.36	1021.88	107.05	122.393	773.261	616.019	589.512
54.8333	1036.52	882.276	980.782	672.813	156.855	658.684	171.457	1079.38			54.8333	666.39	1693.59	1025.7	106.017	120.346	784.4	626.309	592.755
55	1054.69	881.779	993.564	680.393	156.893	670.956	169.894	1094.63			55	673.044	1706.51	1039.95	106.658	124.419	784.537	630.372	599.211
55.1667	1051.17	892.661	1001.26	682.253	158.954	674.849	171.118	1103.24			55.1667	683.827	1720.2	1040.69	108.609	121.877	791.792	631.163	604.77
55.3333	1056.5	905.725	1012.23	685.082	160.747	682.28	172.126	1111.15			55.3333	687.675	1727.7	1041.38	110.084	123.009	800.22	643.678	608.07
55.5	1058.76	901.084	1024	693.143	161.268	691.907	170.364	1115.59			55.5	696.428	1752.29	1046.34	111.972	122.224	815.063	647.688	614.388
55.6667	1058.47	919.167	1025.78	695.658	164.112	698.015	173.077	1122.63			55.6667	705.327	1759.62	1056.14	112.515	123.711	817.196	646.51	620.498
55.8333	1065.97	926.881	1034.81	694.894	167.031	710.682	175.8	1130.7			55.8333	716.337	1787.3	1057.75	112.088	125.269	840.058	657.681	622.219
56	1065.86	928.467	1047.6	698.426	163.79	722.996	178.23	1141.19			56	727.511	1787.53	1062.51	111.484	125.648	833.941	658.323	635.706
56.1667	1058.31	926.762	1057.06	702.956	168.4	724.519	179.622	1138.21			56.1667	735.322	1782.15	1063.27	111.95	126.129	845.956	673.305	642.157
56.3333	1072.05	936.993	1068.2	700.282	169.771	729.167	178.987	1143.57			56.3333	745.498	1824.29	1067.36	112.047	127.289	868.269	678.894	640.761
56.5	1054.91	953.877	1080.22	707.419	170.196	739.867	176.857	1146.63			56.5	752.76	1821.52	1067.03	113.488	125.916	869.337	676.895	650.615
56.6667	1052.65	941.355	1078.83	710.353	167.561	754.389	179.476	1156.47			56.6667	764.69	1842.47	1079.38	115.453	129.768	874.971	688.486	651.997
56.8333	1054.44	951.426	1093.61	713.431	171.653	760.139	179.963	1153.44			56.8333	770.795	1857.35	1079.87	116.107	127.975	894.018	696.993	659.405
57	1061.73	949.74	1093.72	711.032	174.81	764.852	180.341	1168.83			57	780.836	1849.46	1085.84	116.761	127.506	895.881	698.845	670.727
57.1667	1050.42	960.73	1106.9	715.313	174.709	777.07	180.612	1166.83			57.1667	789.309	1873.17	1088.36	115.479	127.554	909.668	702.474	669.384
57.3333	1057.93	973.861	1115.7	721.278	177.332	781.337	180.285	1168.58			57.3333	800.054	1878.27	1091.96	114.221	130.601	922.259	718.37	676.052
57.5	1050.07	974.603	1121.14	719.152	176.305	781.764	180.05	1171.06			57.5	813.494	1896.39	1099.6	117.815	129.968	931.457	726.885	685.632
57.6667	1056.53	969.926	1116.19	716.645	178.983	790.017	181.334	1174.05			57.6667	826.108	1898.77	1098.9	119.288	135.694	949.873	728.051	685.858
57.8333	1046.94	972.37	1136.67	721.822	180.715	799.435	183.782	1180.16			57.8333	831.851	1915.66	1105.72	116.043	132.769	950.704	735.035	699.061
58	1043.14	983.976	1149.52	725.022	179.197	806.337	187.2	1174.2			58	839.35	1921.39	1109.55	118.094	133.757	958.265	739.319	713.701
58.1667	1050.39	972.327	1142.52	725.174	181.653	810.355	183.034	1178.15			58.1667	843.081	1927.46	1117.53	118.154	132.701	971.744	745.563	716.768
58.3333	1043.93	980.342	1144.07	717.891	183.029	815.944	185.173	1182.38			58.3333	857.709	1947.57	1114.07	119.577	136.885	985.877	755.57	724.281
58.5	1044.99	980.55	1160.74	721.742	185.447	819.902	184.399	1185.34			58.5	870.079	1950.03	1118.51	119.828	136.272	992.459	761.514	741.047
58.6667	1037.84	972.973	1153.95	722.245	184.014	826.034	190.111	1189.53			58.6667	875.842	1959.92	1119.4	119.516	138.273	1000.36	769.643	741.627
58.8333	1033.74	980.8	1163.18	713.185	182.665	837.04	190.849	1187.63			58.8333	882.861	1966.24	1122.12	121.503	133.598	1011.48	778.841	741.133
59	1026.4	981.773	1181.47	723.869	180.915	835.552	186.366	1181.36			59	900.412	1970.28	1115.31	122.971	136.615	1013.26	787.585	758.696
59.1667	1031.43	976.337	1179.87	719.044	184.727	834.422	188.309	1190.71			59.1667	909.342	1977.05	1130.76	124.185	138.739	1030.42	791.106	764.983
59.3333	1025.48	980.477	1176.85	721.068	188.136	839.028	189.167	1191.86			59.3333	921.945	1992.19	1125.86	121.641	141.328	1046.52	799.492	773.444
59.5	1022.34	979.375	1194.27	718.677	182.795	843.691	189.833	1191.63			59.5	937.336	1988.22	1137.11	124.283	139.217	1053.48	810.343	787.24
59.6667	1012.94	973.432	1191.83	718.922	187.855	848.038	192.38	1188.31			59.6667	939.045	2000.91	1135.37	123.441	140.521	1063.37	808.878	787.172
59.8333	1011.87	975.16	1192.29	711.699	187.745	850.742	190.404	1189.09			59.8333	949.716	2005.95	1139.42	126.714	138.029	1082.75	824.253	792.33
60	1010.17	970.57	1205.69	715.903	185.284	854.686	191.463	1195.42			60	968.009	2004.68	1151.75	126.926	142.456	1090.13	826.118	808.281
60.1667	1002.59	970.871	1205.12	709.631	190.143	855.474	192.045	1187.18			60.1667	972.271	2016.03	1142.47	127.247	144.174	1098.95	837.955	801.37
60.3333	998.992	971.217	1212.66	712.333	192.023	860.464	194.797	1188.33			60.3333	986.945	2025.08	1148.08	125.564	142.402	1116.92	847.869	820.756
60.5	990.177	970.156	1227.68	707.217	187.244	857.116	196.076	1187.3			60.5	993.965	2020.29	1147.59	125.844	146.278	1127.09	858.172	835.536
60.6667	989.469	956.698	1212.36	708.839	189.661	860.75	195.428	1186.14			60.6667	1011.84	2022.29	1153.25	129.854	144.363	1133.29	865.587	834.679
60.8333	978.938	965.226	1224.82	700.968	189.459	858.902	193.766	1179.76			60.8333	1008.9	2030.87	1152.01	130.114	147.22	1154.67	872.92	845.554
61	990.291	967.995	1229.14	700.21	191.36	857.491	197.316	1183.38			61	1038.71	2024.24	1164.69	131.972	146.473	1145.11	891.451	857.592
61.1667	973.596	965.219	1219.27	702.375	191.666	856.493	195.169	1176.65			61.1667	1036.72	2022.96	1154.12	131.834	148.613	1168.65	880.21	859.969
61.3333	969.03	963.477	1230.88	692.79	190.086	854.43	197.848	1182.31			61.3333	1040.58	2030.29	1159.44	132.142	149.451	1187.57	896.291	869.053
61.5	972.85	955.721	1224.62	698.372	190.878	860.491	198.367	1184.47			61.5	1055.2	2032.1	1174.53	130.373	149.578	1189.5	910.914	883.653
61.6667	962.998	956.463	1226.87	695.261	193.408	854.593	199.26	1176.12			61.6667	1061.77	2029.03	1166.8	132.732	151.234	1200.39	913.33	884.681
61.8333	960.35	956.235	1222.94	691.353	191.531	858.428	202.377	1168.63			61.8333	1065.32	2028.94	1177.01	135.496	151.037	1228.78	930.238	889.903
62	955.427	951.34	1244.03	684.64	191.501	862.913	199.002	1169.31			62	1078.82	2029.74	1166.16	134.759	154.765	1233.23	944.321	913.781
62.1667	953.887	940.169	1223.13	687.208	197.376	859.752	202.962	1162.75			62.1667	1080.68	2023.01	1172.98	135.708	154.058	1245.07	949.191	907.275
62.3333	946.708	941.347	1224.04	678.402	193.371	860.648	202.218	1162.51			62.3333	1090.3	2026.63	1183.91	138.291	154.538	1263.39	960.04	917.921
62.5	941.839	939.514	1240.09	676.639	191.659	847.398	203.676	1157.99			62.5	1110.75	2024.79	1183.67	135.537	157.669	1266.1	966.744	934.653
62.6667	926.581	926.463	1221.61	672.928	195.529	847.208	199.284	1161.85			62.6667	1116.4	2020.92	1175.15	137.943	161.067	1271.53	973.306	930.927
62.8333	925.82	928.006	1224.82	668.232	194.247	842.048	200.435	1154.38			62.8333	1119.23	2021.62	1187.6	138.357	159.631	1299.62	988.371	943.778
63	925.133	924.366	1220.5	673.682	196.237	836.685	203.713	1151.84			63	1125.21	2018.98	1189.06	142.849	161.38	1313.33	1001.62	966.464
63.1667	914.058	918.476	1220.46	665.826	194.351	834.707	202.818	1156.62			63.1667	1136.61	2021.13	1189.75	144.067	162.873	1313.16	1010.13	954.972
63.3333	910.484	913.914	1210.24	661.596	194.565	842.403	202.917	1156.48			63.3333	1144.29	2029.52	1189.57	144.394	162.054	1323.41	1016.45	974.074
63.5	901.112	906.481	1205.58	660.896	193.316	840.653	206.996	1146.17			63.5	1153	2007.58	1197.77	144.692	160.709	1335.31	1031.27	989.073
63.6667	885.976	895.604	1201.99	659.613	194.405	828.355	202.455	1145.11			63.6667	1153.24	2016.05	1189.19	147.028	164.194	1355.1	1040.8	993.187
63.8333	884.297	896.256	1199.27	657.448	193.973	834.848	207.802	1147.67			63.8333	1164.21	2007.82	1202.04	145.75	164.804	1379.32	1063.27	1006.84
64	886.992	895.413	1200.22	648.065	191.733	822.638	207.356	1140.55			64	1170.96	2013.51	1204.12	149.388	165.464	1373.89	1067.58	1016.49
64.1667	876.457	887.427	1189.7	648.895	198.185	829.271	208.21	1147.59			64.1667	1175.63	2009.88	1209.3	149.987	168.254	1385.95	1066.11	1021.56
64.3333	879.746	880.235	1182.7	644.47	193.793	832.7	211.069	1140.26			64.3333	1180.48	2030.08	1227.24	151.753	168.345	1407.33	1080.45	1031.6
64.5	866.386	876.931	1182.83	641.396	194.889	838.98	210.352	1136.42			64.5	1190.8	2032.78	1232.77	149.35	170.981	1411.52	1089.38	1055.52
64.6667	866.817	872.308	1170.28	645.623	189.943	831.317	212.942	1142.04			64.6667	1191.77	2042.4	1237.67	150.591	168.901	1411.34	1107.21	1056.67
64.8333	868.601	871.89	1165.09	641.429	193.961	833.208	211.865	1133.83			64.8333	1207.34	2044.78	1240.38	156.88	174.413	1443.92	1124.51	1059.87
65	864.15	862.182	1174.69	638.682	191.135	833.957	210.776	1131.41			65	1221.53	2037.33	1241.18	153.424	174.755	1449.32	1131.72	1077.93
65.1667	851.475	862.238	1159.18	644.852	191.809	816.621	213.255	1130.57			65.1667	1220.15	2022.6	1245.42	155.978	176.61	1465.73	1139.37	1074.24
65.3333	858.024	860.176	1163.98	634.612	194.279	814.613	214.708	1127.65			65.3333	1230.37	2029.13	1237.94	157.808	179.919	1494.61	1157.91	1096.36
65.5	854.188	854.435	1160.1	639.924	189.018	815.305	212.76	1122.22			65.5	1236.76	2027.21	1248.82	159.054	179.384	1500.17	1164.64	1105.18
65.6667	856.834	847.271	1150.3	632.765	195.224	806.238	216.553	1126.57			65.6667	1244.84	2003.07	1239.88	157.317	181.004	1508.36	1172.62	1102.65
65.8333	852.097	848.729	1143.37	631.731	192.212	803.244	213.57	1119.51			65.8333	1245.04	2010.53	1237.5	162.004	182.527	1525.8	1184.35	1115.86
66	848.016	842.175	1152.77	625.144	194.492	792.855	218.42	1112.28			66	1245.23	2018.48	1245.05	160.425	182.064	1541.41	1194.88	1133.78
66.1667	845.165	832.983	1140.63	629.024	191.744	798.007	215.192	1118.09			66.1667	1247.6	2008.27	1250.32	158.989	185.257	1547.44	1210.39	1133.37
66.3333	841.828	830.458	1138.99	627.456	193.01	786.883	218.772	1109.85			66.3333	1255.38	1999.87	1243.56	165.268	185.426	1564.08	1225.68	1147.28
66.5	831.905	817.699	1130.83	622.983	189.816	788.977	217.611	1116.6			66.5	1263.85	1997.91	1255.3	165.356	185.229	1588.99	1225.44	1165.21
66.6667	835.185	819.143	1121.75	620.12	190.662	778.558	215.755	1094.32			66.6667	1263.5	2002.96	1238.82	165.927	189.155	1593.54	1237.93	1165.64
66.8333	822.086	811.828	1116.13	627.037	190.561	781.895	219.582	1093.35			66.8333	1260.74	1988.53	1251.19	168.189	189.273	1619.82	1256.43	1163.34
67	829.319	807.838	1113.77	626.125	191.821	772.946	218.65	1098.18			67	1273.51	1994.34	1251.63	168.409	193.105	1625.89	1267.23	1188.02
67.1667	828.354	808.582	1109.56	625.245	189.265	769.787	221.839	1099.47			67.1667	1268.39	1986.39	1246.66	170.239	195.95	1629.68	1272.79	1181.76
67.3333	826.847	799.911	1096.74	620.246	187.867	773.034	222.033	1097.02			67.3333	1279.5	1974.17	1255.34	170.636	197.862	1668.52	1289.78	1195.41
67.5	826.116	797.623	1101	616.821	190.942	766.402	227.893	1094.26			67.5	1284.9	1984.46	1268.78	171.56	197.322	1665.59	1299.39	1211.99
67.6667	820.801	792.995	1088.65	623.508	188.521	769.851	228.319	1094.93			67.6667	1272.89	1981.52	1267.79	174.435	199.579	1673.6	1301.36	1203.78
67.8333	826.159	788.039	1087.59	612.576	193.086	756.972	228.449	1088.94			67.8333	1286.83	1992.45	1270.21	175.18	202.864	1691.48	1327.81	1213.1
68	823.11	790.238	1087.36	622.591	189.135	759.414	224.937	1091.64			68	1284.06	2000.27	1268.6	176.674	203.373	1713.14	1342.49	1231.51
68.1667	822.432	778.278	1084.89	627.478	188.623	755.316	229.198	1090.1			68.1667	1287.91	1995.21	1277.16	177.394	206.264	1720.71	1349.31	1224.51
68.3333	828.318	788.388	1066.98	623.27	188.64	754.984	233.106	1089.68			68.3333	1288.19	1996.51	1283.81	178.269	205.248	1740.15	1351.63	1230.02
68.5	832.29	784.828	1067.83	631.506	188.487	758.953	230.596	1088.7			68.5	1294.66	2012.32	1298.01	181.232	208.902	1751.06	1362.45	1243.3
68.6667	831.439	774.741	1058.6	631.006	188.863	759.709	230.067	1097.32			68.6667	1285.44	2013.84	1303.65	183.778	212.953	1755.79	1378.3	1230.2
68.8333	825.069	787.669	1059.76	627.535	188.99	758.455	237.699	1091.52			68.8333	1291.92	2013.41	1295.34	181.545	214.321	1785.62	1388.04	1244.88
69	834.464	778.037	1065.4	637.174	188.218	760.58	232.424	1092.19			69	1291.55	2018.68	1293.85	186.199	215.449	1786.21	1409.77	1263.91
69.1667	837.511	773.6	1047.41	635.347	187.523	756.014	238.266	1098.13			69.1667	1289.77	2011.09	1299.58	189.036	216.988	1794.02	1414.67	1246.54
69.3333	837.079	777.547	1052.64	640.447	189.317	751.563	241.118	1094.16			69.3333	1283.27	2004.78	1306.05	188.222	217.113	1815.31	1421.19	1257.41
69.5	834.875	771.871	1044.23	646.59	190.231	746.769	240.658	1094.4			69.5	1292.96	2011.67	1308.28	189.253	223.009	1816.64	1431.72	1262.63
69.6667	841.882	776.541	1039.83	639.556	188.647	743.849	236.393	1095.33			69.6667	1283.2	1999.64	1305.82	191.167	224.151	1821.23	1433.11	1271
69.8333	843.342	767.264	1040.42	651.229	190.115	740.161	239.851	1098.21			69.8333	1273.18	1993.63	1297.61	194.018	225.302	1839.57	1457.85	1268.38
70	833.185	777.8	1040.49	649.644	188.189	742.509	242.286	1091.79			70	1281.02	1995.03	1303.64	193.056	229.207	1842.97	1471.73	1279.71
70.1667	846.26	770.258	1032.47	663.459	191.526	739.845	245.57	1106.38			70.1667	1282.73	1989.94	1299.67	194.206	230.978	1845.82	1464.95	1282.37
70.3333	842.36	774.59	1028.9	658.875	189.076	740.68	247.306	1099.11			70.3333	1278.67	1983.05	1287.61	196.84	232.252	1864.67	1484.15	1280.57
70.5	837.482	785.058	1034.32	658.739	189.106	741.4	247.31	1111.85			70.5	1279.35	1973.03	1298.81	200.9	234.092	1868.64	1493.66	1285.31
70.6667	842.639	769.234	1025.8	671.387	188.721	742.235	249.971	1112.12			70.6667	1275.94	1974.63	1290.15	200.735	236.456	1871.86	1500.49	1276.33
70.8333	841.089	781.713	1032.49	664.773	189.579	741.759	248.461	1109.81			70.8333	1280.75	1964.4	1295.74	199.916	240.027	1880.74	1510.11	1283.96
71	847.787	774.895	1027.15	670.258	192.975	744.281	251.671	1115.32			71	1281.83	1963.64	1279.7	204.991	241.141	1889.45	1533.84	1300.86
71.1667	842.502	765.201	1022.03	682.408	192.165	748.027	253.549	1122.11			71.1667	1278.42	1952.91	1298.29	204.945	243.984	1890.49	1534.05	1282.82
71.3333	841.881	776.486	1018.91	681.298	192.567	743.532	256.035	1130.7			71.3333	1265.02	1960.83	1288.93	210.46	249.654	1911.45	1550.16	1286.04
71.5	848.609	781.206	1021.88	687.957	192.369	753.18	258.523	1125.52			71.5	1265	1965.46	1282.02	209.337	250.385	1917.19	1559.29	1302.65
71.6667	845.093	771.183	1021.36	690.648	193.588	752.965	258.6	1139.71			71.6667	1256.29	1968.98	1288.87	213.236	252.982	1927.69	1575.68	1290.46
71.8333	854.107	787.607	1025.7	698.761	192.562	758.302	259.695	1138.28			71.8333	1256.62	1974.56	1287.71	212.037	253.99	1921.19	1586.29	1296.31
72	866.827	782.397	1019.78	706.256	193.138	758.24	261.581	1144.55			72	1258.79	1980.93	1285.15	213.016	256.591	1936.3	1588.06	1307.31
72.1667	857.032	785.345	1007.81	709.902	196.896	763.287	267.59	1151.67			72.1667	1254.97	1982.62	1287.28	215.79	260.718	1944.89	1595.59	1289.54
72.3333	869.778	789.765	1004.46	714.206	196.495	760.438	267.892	1155.76			72.3333	1242.78	1978.54	1292.12	216.006	260.387	1961.67	1608.58	1296.65
72.5	869.682	788.615	1014.16	719.152	194.206	762.551	269.526	1155.74			72.5	1252.57	1984.8	1291.47	221.534	268.632	1945.86	1616.34	1305.47
72.6667	871.397	794.484	1007.58	734.37	195.975	766.584	266.904	1162.71			72.6667	1237.68	1994.99	1299.63	222.33	265.248	1950.95	1617.51	1293.49
72.8333	874.351	803.976	1010.11	728.548	196.558	774.524	271.737	1167.96			72.8333	1237.74	1991.24	1296.87	223.46	270.455	1955.14	1631.31	1299.86
73	878.962	805.178	1013.4	734.797	196.592	778.082	276.174	1170.39			73	1240.12	2000.68	1304.66	223.917	269.951	1961.19	1640.57	1300.89
73.1667	885.499	807.967	1009.71	749.986	197.085	781.736	278.581	1185.31			73.1667	1229.16	1996.69	1296.8	224.18	274.548	1963.22	1640.62	1280.18
73.3333	891.019	814.59	1015.7	760.51	198.928	780.803	279.967	1180.23			73.3333	1231.06	2012.36	1307.54	225.735	278.412	1975.95	1651.83	1281.9
73.5	901.766	828.206	1017.94	761.106	198.314	784.51	281.034	1186.49			73.5	1223.53	2006.31	1301.73	230.307	284.361	1988.53	1655.45	1296.01
73.6667	909.128	820.017	1007.65	775.399	200.614	783.672	286.836	1196.35			73.6667	1212.89	2000.23	1311.74	233.649	285.583	1977.45	1665.36	1286.3
73.8333	913.96	829.857	1015.02	772.814	202.477	792.446	283.35	1213.68			73.8333	1223.39	2007.55	1314.72	230.45	287.47	1995.78	1671.18	1273.9
74	916.808	839.842	1011.73	781.356	201.131	798.983	284.842	1220.22			74	1224.3	2004.77	1314.74	232.657	289.205	1989.56	1667.55	1290.92
74.1667	917.454	851.828	1008.02	778.658	199.355	801.043	290.541	1219.74			74.1667	1207.94	1989.8	1329.06	238.059	292.14	1992.88	1678.37	1275.1
74.3333	925.166	856.485	1014.5	799.545	203.039	810.792	293.086	1232.53			74.3333	1211.55	1998.74	1323.97	239.709	296.629	2013.84	1678.58	1278.98
74.5	928.014	865.111	1020.37	801.861	203.999	820.436	295.852	1240.61			74.5	1212.02	2004.88	1330.59	242.085	299.002	1998.01	1691.6	1268
74.6667	936.638	866.699	1020.49	810.417	206.073	822.616	294.65	1251.96			74.6667	1206.82	1998.08	1337.04	236.971	299.807	2007.58	1686.82	1262.43
74.8333	942.627	882.359	1021.2	820.979	205.92	820.115	297.957	1253.56			74.8333	1203.64	2003.25	1332.09	240.262	304.382	2015.62	1702.55	1259.38
75	948.92	884.319	1032.29	828.854	206.67	821.565	307.729	1261.25			75	1198.16	2020.08	1338.69	240.867	308.017	2018.38	1702.8	1262.86
75.1667	954.954	888.083	1031.78	836.502	207.355	827.552	303.898	1262.74			75.1667	1196.96	2016.66	1339.3	243.05	310.193	2008.41	1705.45	1249.32
75.3333	944.369	904.596	1024.64	842.225	210.213	844.084	302.78	1275.39			75.3333	1195.72	2017.21	1342.18	246.24	312.504	2021.82	1705.61	1250.44
75.5	958.085	903.185	1036.43	845.707	210.833	840.679	309.311	1279.28			75.5	1201.24	2027.65	1346.37	247.911	314.928	2017	1707	1256.51
75.6667	963.613	905.945	1034.38	855.779	210.437	854.283	309.219	1279.02			75.6667	1194.62	2029.98	1344.92	251.748	313.814	2012.17	1703.83	1241.92
75.8333	966.967	925.395	1028.5	860.909	210.866	852.266	311.961	1293.82			75.8333	1187.25	2026.97	1341.66	251.239	321.798	2015.09	1731.29	1238.89
76	978.377	929.441	1045.81	874.726	213.088	863.811	312.104	1304.91			76	1197.43	2034.27	1362.84	256.677	325.977	2003.17	1717	1247.77
76.1667	978.22	935.832	1038.86	882.163	213.697	873.214	317.823	1306.9			76.1667	1184.44	2047.73	1349.27	255.517	329.866	2000.4	1720.4	1215.92
76.3333	981.59	948.224	1036.34	885.629	214.705	881.889	316.582	1314.77			76.3333	1184.96	2045	1360.39	256.633	328.274	2006.61	1732.27	1234.43
76.5	989.458	954.536	1048.01	895.595	215.096	891.654	319.379	1315.94			76.5	1178.85	2036.53	1366.13	258.248	333.732	1995.85	1715.44	1234.65
76.6667	1002.83	962.021	1046.35	901.607	214.795	896.718	322.123	1317.66			76.6667	1185.58	2046.72	1380.99	263.103	332.983	2004.96	1717.1	1227.19
76.8333	991.747	978.274	1050.31	909.452	214.593	906.338	328.164	1329.48			76.8333	1174.68	2050.3	1379.84	264.696	337.351	2009.16	1735.9	1223
77	1012.55	980.705	1049.3	911.98	217.264	915.039	330.376	1341.29			77	1187.05	2047.69	1383.06	262.886	340.185	1984.31	1728.43	1219.56
77.1667	1010.64	992.148	1050.1	922.495	220.431	924.085	329.017	1340.86			77.1667	1178.67	2036.53	1384.63	269.629	339.056	1979.87	1728.35	1212.11
77.3333	1012.14	1011.51	1060.58	921.994	221.465	930.68	333.381	1334.32			77.3333	1174.43	2056.96	1379.45	269.331	341.79	2002.33	1733.74	1212.94
77.5	1014.61	1018.02	1066.63	931.522	220.785	943.702	331.322	1353.4			77.5	1185.34	2058.97	1390.06	268.671	349.542	1989.85	1735.59	1212.82
77.6667	1015.28	1011.87	1061.49	938.267	220.897	943.967	339.091	1365.72			77.6667	1171.12	2055.59	1396.25	271.858	349.88	1968.29	1728.19	1202.95
77.8333	1017.27	1026.7	1068.5	935.104	224.922	961.871	335.695	1373.18			77.8333	1184.91	2066.28	1394.29	276.115	353.267	1976.11	1748.11	1199.62
78	1018.91	1029.39	1078.97	940.168	225.174	964.247	339.902	1381.25			78	1175.4	2059.89	1406.96	277.218	355.496	1969.45	1737.04	1208.26
78.1667	1029.59	1039.36	1072.84	940.033	226.212	973.885	342.137	1376.22			78.1667	1172.4	2061.18	1402.49	283.151	357.359	1955.71	1744.92	1200.18
78.3333	1036.36	1048.88	1091.42	949.108	224.055	981.691	344.129	1391.4			78.3333	1175.27	2078.55	1416.25	277.285	364.174	1958.86	1755.84	1192.73
78.5	1047.91	1055.52	1084.41	953.011	226.432	994.043	346.461	1391.38			78.5	1173.62	2062.5	1405.61	281.909	366.152	1949.53	1733.81	1202.86
78.6667	1041.89	1060.4	1087.22	950.961	229.593	999.336	345.742	1395.48			78.6667	1171.39	2058.81	1405.04	281.761	368.604	1947.51	1734.9	1181.99
78.8333	1041.11	1074.23	1091.68	962.735	227.734	1004.35	351.85	1401.05			78.8333	1164.65	2078.45	1417.29	281.629	365.507	1960.91	1739.11	1188.57
79	1045.94	1073.89	1102.32	969.626	227.195	1012.26	349.901	1400.48			79	1170.63	2069.71	1410.91	284.113	370.389	1931.73	1735.4	1188.25
79.1667	1040.36	1080.75	1096.32	972.463	230.116	1034.44	355.071	1406.43			79.1667	1171.77	2083.47	1419.44	286.622	375.36	1922.87	1720.92	1176.34
79.3333	1044.24	1095.93	1104.01	974.674	231.303	1035	352.401	1413.99			79.3333	1173.62	2078.64	1425.45	286.472	375.292	1930.52	1736.91	1171.57
79.5	1041.03	1103.33	1119.76	979.63	230.612	1051.87	354.192	1421.14			79.5	1171.36	2074.44	1426.64	287.955	378.057	1928.89	1722.7	1175.48
79.6667	1043.02	1099.56	1112.15	987.757	233.077	1052.19	358.731	1417.02			79.6667	1178.23	2072.84	1423.77	291.145	378.565	1911.34	1724.34	1161.96
79.8333	1042.37	1114.87	1113.57	974.806	233.88	1055.55	360.289	1423.8			79.8333	1170.81	2075.3	1430.84	292.432	384.792	1926.42	1724.47	1168.48
80	1044.45	1126.01	1124.2	988.692	234.825	1064.4	360.149	1438.56			80	1172.79	2085.11	1438.91	290.902	388.987	1905.66	1721.3	1171.85
80.1667	1037.54	1128.62	1120.07	986.739	232.942	1075.67	365.032	1430.51			80.1667	1176.42	2076.67	1449.64	291.221	394.47	1910.11	1707.68	1165.04
80.3333	1043.73	1130.94	1121.42	979.445	234.161	1088.16	367.636	1432.55			80.3333	1174.56	2069.14	1431.43	296.263	394.054	1897.87	1709.6	1170.3
80.5	1049.56	1148.17	1128.99	978.518	237.619	1100.91	361.388	1433.53			80.5	1178.03	2069.09	1444.68	296.088	394.59	1885.11	1708.18	1168.96
80.6667	1047.25	1142.65	1117.75	978.704	240.414	1107.64	364.008	1442.39			80.6667	1173.46	2063.18	1456.17	296.001	396.45	1875.14	1697.54	1156.82
80.8333	1041.94	1152.29	1131.13	979.308	239.91	1108.15	363.318	1435.66			80.8333	1186.29	2054.79	1447.42	300.827	397.609	1880.33	1699.05	1150.22
81	1040.99	1163.19	1131.84	989.787	243.533	1127.35	369.512	1432.46			81	1179.68	2052.18	1456.86	300.631	396.03	1871.44	1688.05	1159.14
81.1667	1033.69	1161.15	1123.54	977.783	242.467	1139.81	370.682	1431.91			81.1667	1189.69	2044.25	1453.07	302.558	404.762	1864.23	1689.44	1143.54
81.3333	1036.88	1177.8	1132.14	984.904	240.535	1141.58	373.156	1440.04			81.3333	1187.15	2044.21	1449.82	298.533	399.101	1872.39	1695.57	1141.88
81.5	1041.52	1170.63	1141.71	984.664	240.774	1149.84	371.559	1442.23			81.5	1201.6	2039.98	1447.38	304.558	404.012	1864.26	1680.06	1145.52
81.6667	1028.24	1178.3	1138.12	970.458	244.627	1149.03	375.065	1438.61			81.6667	1187.41	2041.43	1457.07	304.65	406.919	1849.85	1678.82	1138.43
81.8333	1029.14	1187.54	1142.18	973.824	242.589	1162.52	372.004	1428.92			81.8333	1199.05	2037.54	1454.13	310.175	412.297	1845.3	1661.84	1127.37
82	1030.14	1193.86	1141.74	969.757	244.591	1173.27	375.715	1432.83			82	1205.54	2032.73	1448.23	310.118	407.425	1832.55	1669.78	1146.56
82.1667	1026.02	1180.77	1137.22	964.419	245.725	1187.31	373.567	1436.33			82.1667	1201.75	2021.28	1470.84	307.688	415.529	1837.2	1661.16	1128.28
82.3333	1021.09	1197.27	1142.13	957.632	245.737	1195.69	375.994	1428.14			82.3333	1204.6	2025.64	1463.64	308.445	412.667	1841.16	1662.1	1140.59
82.5	1019.91	1194.18	1157.2	957.538	245.218	1199.6	375.96	1427.82			82.5	1212.41	2029.79	1453.4	308.312	414.464	1828.52	1661.43	1137.08
82.6667	1014.12	1190.11	1150.3	959.321	246.73	1200.7	376.441	1423.89			82.6667	1207.89	2016.39	1461.68	312.043	417.569	1822.94	1645.83	1134.22
82.8333	1013.75	1204.81	1145.71	952.493	244.069	1209.48	376.224	1432.85			82.8333	1215.27	2021.95	1464.51	311.867	414.861	1829.76	1648.86	1128.62
83	1012.97	1205.85	1157.07	950.789	245.615	1215.92	381.193	1418.25			83	1219.97	2019.72	1468.83	317.056	417.286	1821.39	1651.31	1146.79
83.1667	1005.78	1196.07	1148.31	950.242	249.28	1214.86	382.559	1429.18			83.1667	1208.12	2014.42	1473.29	313.228	421.708	1812.22	1634.37	1141.27
83.3333	999.048	1211.05	1154.07	944.084	247.724	1221.01	382.13	1432.48			83.3333	1214.05	2020.73	1474.72	316.843	421.987	1807.65	1640.29	1141.25
83.5	996.783	1209.77	1164.09	942.11	245.03	1221.91	384.007	1419.72			83.5	1221.33	2016.89	1479.49	318.716	424.285	1803.93	1629.48	1146.98
83.6667	1001.87	1200.48	1149.08	931.862	248.934	1227.39	378.184	1411.72			83.6667	1226.02	2019.69	1483.14	315.961	423.62	1793.38	1620.9	1132.04
83.8334	999.913	1212.88	1158.48	930.271	246.9	1242.93	380.818	1419.49			83.8334	1216.22	2009.8	1477.95	316.826	425.989	1790.72	1619.7	1147.48
84	993.667	1216.7	1169.1	930.411	247.505	1232.82	381.88	1409.7			84	1232.66	2002.44	1481.52	322.205	424.389	1777.6	1622.6	1148.33
84.1667	983.031	1197.74	1160.4	918.795	249.079	1250.83	378.057	1403.16			84.1667	1218.53	2004.29	1474.24	322.875	430.588	1775.04	1610.9	1145.28
84.3334	983.247	1205.19	1160.91	920.037	249.164	1251.98	379.732	1411.52			84.3334	1231.39	1984.59	1481.27	320.891	428.724	1781.29	1613.62	1148.37
84.5	979.488	1203.38	1163.89	908.735	253.94	1251.69	383.743	1395.27			84.5	1240.43	1975.11	1482.56	323.125	427.432	1767.9	1602.43	1148.43
84.6667	986.52	1200.44	1160.06	903.41	250.619	1256.5	385.048	1401.15			84.6667	1235.89	1972.67	1487.6	329.674	432.167	1757.38	1604.32	1144.85
84.8334	983.094	1200.24	1161.51	897.45	247.71	1254.74	382.04	1394.03			84.8334	1237.12	1963.64	1491.31	324.834	431.665	1761.47	1601.26	1142.68
85	983.381	1199.77	1169.24	888.407	252.463	1261.21	379.46	1385.04			85	1248.3	1948.26	1484.46	324.221	431.869	1754.22	1597.96	1148.7
85.1667	973.136	1179.55	1157.5	891.107	249.942	1250.84	378.825	1385.83			85.1667	1249.43	1953.34	1482.89	324.531	434.212	1742.46	1594.61	1131.39
85.3334	967.762	1193.85	1157.39	882.485	249.734	1250.57	384.972	1376.34			85.3334	1245.48	1942.33	1490.95	327.331	433.513	1761.24	1588.36	1136.24
85.5	960.283	1185.39	1161.89	871.622	254.936	1259.34	379.777	1370.11			85.5	1249.12	1947.82	1480.47	332.637	434.728	1747.64	1577.33	1149.43
85.6667	954.653	1173.44	1161.99	872.375	250.908	1251.39	381.853	1368.14			85.6667	1249.36	1929.96	1488.57	332.167	434.329	1737.3	1580.41	1145.97
85.8334	957.017	1179.56	1157.16	863.876	253.68	1265.55	380.13	1373.43			85.8334	1253.14	1930.78	1483.33	333.007	436.482	1750.85	1571.61	1139.95
86	950.765	1176.04	1171.89	856.352	252.55	1262.43	382.522	1375.94			86	1257.38	1934.73	1495.77	333.396	438.035	1750.2	1575.12	1150.09
86.1667	946.889	1163.46	1165.65	855.583	249.215	1260.29	381.457	1372.29			86.1667	1252.74	1924.11	1489.8	336.487	440.52	1739.55	1563.86	1142.73
86.3334	937.581	1162.75	1155.91	846.288	249.416	1263.42	378.401	1368.35			86.3334	1261.32	1943.4	1491.05	335.588	442.157	1746.71	1558.32	1145.04
86.5	939.901	1144.53	1165.02	838.724	250.007	1259.09	382.589	1361.26			86.5	1271.51	1930.71	1491.85	336.709	444.352	1737.56	1544.51	1146.5
86.6667	932.425	1150.77	1165.45	829.751	254.145	1259.23	384.02	1364.63			86.6667	1262.66	1931.82	1501.54	340.302	439.95	1736.25	1547.78	1144.39
86.8334	927.984	1148.76	1157.26	824.883	248.538	1263.91	382.159	1366.34			86.8334	1263.99	1929.76	1498.7	343.963	441	1752.81	1551.32	1156.02
87	934.93	1133.1	1152.52	827.586	254.496	1257.65	381.932	1353.48			87	1271.84	1924.42	1516.55	340.731	439.878	1755.58	1548.35	1163.31
87.1667	928.722	1134.39	1152.29	822.724	251.022	1258.68	381.603	1333.71			87.1667	1263.14	1920.65	1499.83	342.233	441.543	1738.01	1535.38	1144.64
87.3334	912.31	1139.19	1165.58	820.581	257.344	1257.21	379.696	1324.2			87.3334	1276.45	1922.41	1503.95	346.103	440.352	1755.95	1555.79	1155.07
87.5	915.545	1124.79	1165.24	814.481	251.704	1267.34	382.264	1320.56			87.5	1278.47	1918.52	1499.61	347.007	441.5	1752.51	1540.83	1159.07
87.6667	910.71	1104.26	1155.81	808.184	251.707	1248.43	379.185	1320.88			87.6667	1274.14	1913.68	1504.26	346.717	438.562	1746.72	1539.94	1153.62
87.8334	909.55	1114.71	1148.51	803.599	250.576	1256.16	383.482	1292.59			87.8334	1283.65	1922.44	1510.07	353.946	441.187	1755.19	1542.43	1152.79
88	908.113	1097.85	1158.83	795.468	251.955	1241.6	379.458	1308.87			88	1281.39	1914.78	1510.92	348.246	437.112	1736.42	1543.92	1168.63
88.1667	904.65	1087.24	1151.67	790.531	253.054	1256.53	382.159	1293.74			88.1667	1276.86	1898.2	1515.57	348.188	437.971	1738.23	1548.55	1163.46
88.3334	901.758	1087.37	1142.4	789.877	252.189	1243.98	383.7	1300.18			88.3334	1286.33	1893.52	1528.35	350.311	441.908	1751.36	1548.7	1170.07
88.5	898.553	1076.1	1153.81	783.675	251.484	1243.48	383.218	1298.1			88.5	1283.42	1903.16	1521.78	352.06	440.065	1751.26	1545.86	1169.48
88.6667	901.311	1056.44	1138.75	778.499	248.952	1235.58	382.858	1294.26			88.6667	1287.83	1883.1	1509.36	351.442	441.832	1757.44	1545.4	1171.78
88.8334	897.497	1064.26	1142.7	774.759	252.204	1237.24	380.791	1296.27			88.8334	1280.48	1888.61	1514.48	353.221	445.315	1756.43	1561.03	1165.28
89	887.65	1046.89	1150.79	775.016	246.399	1229.99	386.032	1295.39			89	1290.83	1885.18	1530.47	360.32	442.183	1749.53	1553.55	1179.73
89.1667	895.812	1039.14	1140.3	772.22	248.898	1218.46	372.99	1300.74			89.1667	1282.23	1879.63	1529.63	359.952	444.411	1753.67	1551.55	1173.18
89.3334	897.126	1036.14	1143.19	764.686	251.585	1224.88	378.328	1290.35			89.3334	1286.31	1874.73	1529.49	359.903	446.18	1772.32	1542.42	1167.19
89.5	887.488	1025.9	1144	767.581	248.536	1218.29	378.498	1296.63			89.5	1288.15	1872.65	1533.7	358.905	442.495	1762.35	1553.94	1177.83
89.6667	885.418	1019.21	1132.46	765.846	253.94	1216.53	380.146	1296.34			89.6667	1273.33	1858.25	1531.38	365.086	438.366	1750.02	1541.94	1175.82
89.8334	883.449	1009	1141.84	757.74	249.424	1210.63	379.818	1288.8			89.8334	1278.4	1868.14	1525.71	364.211	447.086	1764.15	1542.79	1175.33
90	882.752	998.87	1139.21	760.322	250.555	1202.48	381.918	1295.47			90	1273.12	1869.34	1528.24	358.092	439.291	1758.75	1549.91	1190.2
90.1667	888.713	989.832	1131.93	755.949	251.347	1215.53	382.35	1285.17			90.1667	1269.45	1862.98	1533.59	363.553	443.473	1767.92	1524.87	1173.34
90.3334	879.249	990.202	1132.05	747.549	250.749	1201.29	381.965	1292.48			90.3334	1269.08	1864.87	1527.44	361.769	441.184	1764.59	1540.16	1183.63
90.5	885.502	980.451	1130.97	746.947	250.468	1197.21	377.323	1293.64			90.5	1268.79	1864.45	1532.75	367.211	441.301	1766.99	1533.47	1192.97
90.6667	879.66	958.419	1120.48	738.697	252.766	1199.37	377.442	1280.56			90.6667	1267.82	1862.68	1534.21	369.432	437.842	1765.23	1536.32	1188.05
90.8334	877.204	975.095	1129.17	741.387	246.788	1194.42	377.744	1292.84			90.8334	1278.71	1875.34	1539.96	364.903	438.822	1769.64	1538.61	1189.91
91	876.577	965.116	1130.72	738.34	249.229	1188.64	376.275	1282			91	1277.51	1872.53	1534.46	366.101	441.537	1764.63	1533.71	1191.82
91.1667	879.834	949.716	1127.09	747.328	248.063	1177.46	380.293	1286.89			91.1667	1260.22	1869.3	1540.71	365.684	442.57	1775.21	1525.31	1179.61
91.3334	883.711	947.549	1118.04	736.849	247.292	1181.89	379.29	1298.73			91.3334	1263.84	1856.72	1553.6	372.162	438.235	1771.84	1534.72	1188.09
91.5	885.792	942.167	1119.05	733.476	250.349	1178.72	379.88	1290.85			91.5	1265.69	1854.12	1542.78	367.054	437.253	1776.79	1531.4	1200.06
91.6667	878.933	920.471	1125.98	739.239	246.109	1174.63	383.773	1286.62			91.6667	1269.1	1840.05	1543.4	367.258	439.279	1772.96	1529.44	1187.77
91.8334	879.597	922.347	1118.34	724.617	247.58	1168.98	378.049	1295.91			91.8334	1271.7	1838.42	1547.24	369.324	435.499	1778.64	1536.06	1193.06
92	880.445	910.035	1127.27	728.343	248.023	1161.83	385.012	1300.27			92	1275.11	1832.05	1551.08	371.357	439.625	1775.29	1533.39	1198.93
92.1667	889.724	909.703	1115.2	734.748	248.031	1155.29	380.114	1296.63			92.1667	1260.44	1804.08	1556.01	376.035	442.881	1765.87	1525.87	1183.75
92.3334	890.909	909.965	1113.4	729.523	247.537	1164.05	381.762	1301.13			92.3334	1269.24	1815.69	1551.99	372.176	440.636	1797.6	1531.06	1177.13
92.5	884.79	902.942	1126.33	735.409	245.981	1150.41	376.988	1312.31			92.5	1279.21	1812.11	1558.93	376.433	435.75	1791.95	1536.94	1192.94
92.6667	888.937	892.807	1118.18	726.066	248.574	1145.02	380.304	1307.33			92.6667	1271.64	1801.6	1568.88	375.691	443.379	1795.32	1523.36	1183.42
92.8334	891.837	893.896	1116.03	738.277	246.586	1137.51	382.808	1314.35			92.8334	1268.38	1803.28	1563.23	378.112	438.314	1807.3	1534.71	1183.7
93	891.399	883.071	1123.91	735.28	247.248	1135.61	385.985	1317.3			93	1262.5	1804.97	1572.9	377.118	441.997	1793.07	1532.13	1197.38
93.1667	900.47	878.654	1113.94	730.144	243.727	1129.8	385.04	1320.89			93.1667	1260.04	1803.38	1572.1	377.639	441.013	1791.47	1535.22	1185.62
93.3334	895.359	875.661	1117.13	734.185	245.995	1128.36	384.801	1328.83			93.3334	1267.2	1788.61	1572.38	384.126	440.589	1808.02	1529.31	1182.41
93.5	897.498	880.144	1129.68	745.794	245.34	1127.76	385.963	1337.53			93.5	1256.17	1797.09	1589.68	383.193	436.686	1809.61	1534.01	1183.69
93.6667	903.273	865.83	1115.33	741.402	247.767	1131.38	383.452	1336.78			93.6667	1242.14	1791.7	1587.37	382.39	442.799	1803.52	1525.42	1192.52
93.8334	909.224	871.763	1116.89	741.66	245.88	1121.8	381.627	1343.74			93.8334	1242.68	1796.23	1591.01	382.232	437.104	1816.67	1538.93	1194.57
94	915.871	859.19	1120.83	749.208	245.707	1130.94	381.756	1354.8			94	1255.78	1799.89	1587.9	384.309	438.919	1814.47	1538.87	1193.26
94.1667	909.155	856.02	1122.05	748.247	246.493	1132.88	384.471	1345.62			94.1667	1247.16	1798.35	1596.99	384.472	441.126	1817.85	1535.41	1186.74
94.3334	921.285	858.04	1120.53	750.029	244.994	1119.85	386.237	1344.38			94.3334	1232.76	1798.57	1595.3	382.847	436.772	1831.96	1535.87	1186.31
94.5	924.049	851.551	1128.18	753.522	244.895	1120.59	389.066	1363.34			94.5	1232.71	1802.27	1612.33	389.671	436.26	1829.26	1546.38	1191.89
94.6667	921.941	853.52	1119.51	754.155	245.765	1126.76	389.553	1362.73			94.6667	1223.24	1798.73	1607.82	385.169	438.978	1828.56	1540.27	1183.32
94.8334	927.032	849.557	1108.19	759.396	248.066	1120.71	386.857	1364.79			94.8334	1226.28	1789.1	1621.84	387.909	438.445	1834.13	1541.99	1178.68
95	930.29	849.963	1123.14	767.212	248.61	1126.38	390.096	1375.33			95	1225.21	1789.77	1627.35	388.561	435.318	1826.32	1541.76	1174.15
95.1667	935.527	840.087	1128.6	770.623	245.909	1121.24	385.166	1375.56			95.1667	1228.42	1799.3	1614.61	383.888	439.428	1834.4	1540.31	1176.22
95.3334	942.784	845.151	1123.35	775.603	248.451	1127.52	391.639	1378.15			95.3334	1214.95	1804.05	1621.12	391.735	438.069	1850.27	1537.72	1167.78
95.5	949.182	846.056	1131.12	779.543	245.261	1119.41	397.022	1389.03			95.5	1219.41	1797.55	1630.4	392.351	434.373	1826.19	1525.53	1173.67
95.6667	948.116	835.058	1132.3	784.303	244.569	1115.55	395.399	1393.74			95.6667	1215.49	1787.8	1626.56	392.892	441.627	1831.58	1538.88	1166.41
95.8334	950.347	840.018	1133.98	792.478	249.626	1117.6	391.743	1407.41			95.8334	1219.19	1787.12	1634.4	394.355	439.417	1838.61	1537.21	1163.01
96	960.716	837.565	1138.97	794.002	250.762	1112.88	400.542	1415.51			96	1216.81	1772.22	1645.32	392.59	437.821	1836.74	1529.39	1166.96
96.1667	974.178	840.022	1141.19	797.015	250.364	1113.62	395.351	1415			96.1667	1212.38	1784.88	1635.63	396.204	442.102	1842.17	1530.38	1149.89
96.3334	972.085	839.324	1144.3	806.721	252.741	1118.15	397.208	1431.59			96.3334	1212.7	1785.64	1641.48	393.949	438.521	1841.35	1532.32	1157.69
96.5	974.937	839.202	1149.61	814.935	249.791	1117.01	399.331	1444.97			96.5	1217.6	1786.25	1654.2	395.356	443.188	1831.8	1531.48	1155.31
96.6667	982.219	833.998	1145.05	821.911	250.454	1116.49	401.59	1457.32			96.6667	1213.01	1778.95	1642.43	396.531	435.512	1827.42	1520.72	1148.73
96.8334	985.424	843.694	1145.86	824.409	251.808	1121.66	402.711	1452.37			96.8334	1205.88	1784.71	1656.71	399.015	440.005	1838.53	1526.58	1147.98
97	986.446	845.123	1150.58	833.374	252.02	1124.7	405.638	1462.88			97	1213.97	1790.86	1656.52	396.684	437.846	1828.23	1523.08	1146.35
97.1667	1000.42	841.561	1153.82	829.943	248.235	1122.17	404.765	1475.08			97.1667	1199.68	1789.44	1645.36	399.657	434.426	1831.29	1517.01	1136.12
97.3334	1000.09	847.191	1148.05	850.037	252.139	1125.62	403.546	1482.27			97.3334	1192.23	1788.41	1657.78	400.118	436.432	1840.57	1527.18	1126.53
97.5	1009.09	843.963	1157.77	848.472	252.031	1124.84	408.134	1490.93			97.5	1198.45	1796.89	1658.3	406.209	436.046	1824.78	1522.54	1137.34
97.6667	1012.7	844.636	1162.51	861.867	250.563	1121.3	412.604	1496.19			97.6667	1188.39	1804.21	1661.53	401.509	436.416	1823.22	1521.22	1117.02
97.8334	1024.9	859.715	1154.56	866.185	258.002	1138.63	410.362	1500.79			97.8334	1183.38	1797.76	1672.09	402.324	440.078	1838.58	1518.75	1116.34
98	1024.4	853.767	1167.76	869.789	254.595	1142.29	409.928	1509.88			98	1190.83	1806.96	1684.84	402.066	438.017	1831.62	1517.94	1114.36
98.1667	1024.75	846.841	1167.99	885.472	256.446	1139.49	411.995	1511.19			98.1667	1183.59	1805.53	1672.77	410.062	439.693	1830.74	1507.87	1113.86
98.3334	1031.64	861.823	1166.36	879.166	254.365	1146.44	416.695	1517.89			98.3334	1183.9	1811.12	1671.52	398.833	437.684	1822.16	1511.93	1112.22
98.5	1035.22	856.691	1171.42	890.108	258.29	1151.72	418.652	1523.46			98.5	1178.41	1816.66	1685.6	398.101	439.036	1822.84	1511.21	1114.79
98.6667	1038.97	860.914	1164.98	907.403	254.581	1151.79	423.386	1539.52			98.6667	1173.48	1820.57	1682.65	398.81	433.051	1815.48	1507.45	1106.32
98.8334	1052.8	861.305	1170.68	918.662	256.659	1164.05	417.754	1554.48			98.8334	1169.91	1812.8	1679.35	401.706	432.921	1824.44	1510.86	1106.81
99	1046.83	868.176	1180.51	915.364	260.617	1169.29	424.711	1557.03			99	1163.32	1805.24	1700.02	402.487	441.031	1813.73	1503.84	1111.51
99.1667	1060.06	874.536	1174.64	916.141	262.482	1182.52	427.71	1567.77			99.1667	1169.76	1805.13	1694.66	401.415	436.395	1812.79	1503.48	1103.65
99.3334	1063.71	878.101	1184.04	937.41	262.676	1194.92	429.658	1575.84			99.3334	1163.97	1790.03	1700.3	406.891	435.492	1818.05	1522.47	1104.22
99.5	1065.06	877.617	1192.28	940.116	257.454	1177.87	428.843	1572.7			99.5	1162.55	1813.25	1687.98	403.374	439.042	1805.34	1515.22	1108.69
99.6667	1071.22	879.303	1189.62	952.12	260.58	1186.31	427.803	1594.73			99.6667	1161.09	1803.3	1690.12	406.399	438.245	1791.38	1502.29	1096.42
99.8334	1077.62	896.153	1193.28	958.553	263.848	1193.71	438.772	1596.95			99.8334	1159.76	1804.62	1689.23	406.107	435.83	1793	1501.11	1096.3
100	1076.59	897.13	1199.96	965.547	264.622	1206.54	437.017	1605.51			100	1165.36	1798.19	1701.2	404.071	437.378	1793.81	1500.86	1097.26
100.167	1082.86	898.635	1205.45	974.322	266.486	1213.18	438.959	1607.05			100.167	1168.35	1814.41	1700.51	410.763	434.422	1778.23	1492.73	1079.29
100.333	1091.37	914.204	1219.59	976.821	265.483	1204.54	439.256	1625.04			100.333	1164.52	1804.79	1701.63	411.847	435.827	1798.87	1488.19	1085.25
100.5	1091.65	916.862	1227.8	988.549	263.943	1215.77	441.832	1620.98			100.5	1163.78	1812.4	1715.74	414.381	428.22	1780.83	1482.4	1091.53
100.667	1095.13	915.581	1212.37	999.293	261.841	1209.55	442.539	1642.38			100.667	1155.83	1800.74	1710.28	414.076	433.507	1767.05	1467.99	1086.37
100.833	1089.53	927.807	1216.87	1004.9	267.474	1227.8	440.749	1644.81			100.833	1160.33	1815.86	1708.8	412.844	434.208	1768.31	1471.6	1079.53
101	1104.26	930.081	1226.51	1013.86	271.162	1239.93	446.72	1643.57			101	1161.35	1813.81	1715.67	416.547	429.565	1754.29	1469.34	1077.18
101.167	1109.97	933.726	1223.56	1018.13	267.606	1238.22	452.364	1649.58			101.167	1151.88	1827.92	1714.82	408.66	430.771	1746.35	1468.99	1067.43
101.333	1101.91	945.166	1227.49	1026.68	273.23	1251.49	450.936	1660.8			101.333	1149.46	1822.83	1709.7	418.259	428.608	1767.07	1464.84	1064.45
101.5	1114.22	949.246	1244.42	1040.42	268.567	1265.32	450.459	1656.14			101.5	1143.31	1813.34	1731.87	415.13	434.604	1737.17	1463.13	1066.83
101.667	1111.79	952.572	1240.62	1045.36	270.065	1275.01	455.274	1655.79			101.667	1137.1	1804.31	1729.37	414.015	423.778	1734.01	1455.84	1053.75
101.833	1120.86	964.845	1238.67	1053.16	275.063	1273.81	456.469	1668.55			101.833	1140.14	1820.93	1722.59	419.264	429.619	1733.87	1458.8	1045.09
102	1129.2	971.944	1258.75	1055.92	274.034	1285.64	456.418	1672.95			102	1142.62	1821.44	1741.29	420.558	422.771	1702.96	1457.7	1062.32
102.167	1126.08	972.45	1251.47	1067.38	276.291	1289.1	458.034	1693.79			102.167	1134.07	1813.53	1733.06	422.136	424.536	1708.93	1444.7	1048.54
102.333	1122.78	983.658	1249.09	1069.7	279.782	1298.62	461.452	1693.12			102.333	1127.49	1809.15	1725.1	416.208	422.789	1712.64	1445.57	1040.91
102.5	1133.92	991.262	1259.67	1061.84	280.432	1307.86	461.639	1685.74			102.5	1139.4	1822.76	1720.54	415.987	424.921	1707.81	1448.08	1048.34
102.667	1133.43	1005.84	1265.57	1084.23	280.065	1322.72	465.213	1696.86			102.667	1122.21	1821.15	1732.22	420.407	424.26	1692.75	1442.78	1044.26
102.833	1133.57	1007.44	1260.07	1081.15	280.903	1328.27	466.586	1700.87			102.833	1129.7	1815.79	1731.05	415.522	419.609	1699.94	1438.77	1033.72
103	1132.27	1012.74	1263.52	1083.42	278.277	1336.5	470.073	1696.78			103	1124.53	1823.46	1730.29	418.698	421.41	1686.08	1418.36	1043.45
103.167	1144.12	1009.41	1261.13	1094.63	284.221	1341.62	472.544	1707.1			103.167	1120.2	1812.29	1732.02	419.697	418.568	1667.85	1426.88	1032.64
103.333	1141.91	1032.16	1272.55	1099.47	288.85	1362.48	475.959	1705.83			103.333	1129.93	1814.35	1714.26	419.519	420.472	1670.28	1426.87	1026.75
103.5	1142.02	1032.72	1277.35	1108.57	288.029	1355.74	474.95	1714.99			103.5	1135.03	1812.06	1724.46	420.974	417.405	1660.17	1412.08	1035.55
103.667	1136.93	1031.42	1285.28	1103.28	286.661	1370.95	475.006	1719.91			103.667	1130.96	1807.46	1727.81	420.428	416.434	1650.16	1414.55	1023.27
103.833	1138.17	1050.94	1275.58	1112.94	287.192	1374.16	475.266	1717.8			103.833	1121.74	1799.16	1727.12	419.365	417.846	1652.83	1412.64	1027.86
104	1151.28	1054.91	1282.78	1115.46	284.255	1391.51	480.425	1718.33			104	1129.12	1796.84	1715.47	424.762	415.882	1622.72	1405.1	1024.1
104.167	1151.39	1052.96	1281.36	1117.06	289.099	1396.2	476.752	1730.98			104.167	1127.5	1793.28	1736.53	417.544	413.159	1622.78	1396.8	1020.24
104.333	1144.41	1066.04	1291.82	1109.52	288.809	1401.81	480.096	1722.68			104.333	1135.38	1805.24	1719.99	419.261	414.451	1635.06	1401.17	1019.24
104.5	1146.89	1078.78	1298.72	1118.17	288.371	1407.86	483.506	1734.34			104.5	1126.18	1802.35	1730.4	422.393	412.792	1616.31	1390.78	1021.97
104.667	1141.52	1071.54	1293.85	1119.65	290.061	1424.94	490.671	1733.03			104.667	1116.35	1786.99	1726.51	427.888	409.347	1611.36	1391.87	1011.56
104.833	1146.56	1090.95	1295.61	1111.87	293.176	1432.58	486.992	1727.43			104.833	1118.9	1808.9	1724.36	423.944	414.736	1604.76	1387.37	1021.54
105	1146.94	1096.31	1297.77	1129.24	291.429	1445.97	489.599	1726.58			105	1122.96	1795.12	1722.57	425.339	414.138	1589.94	1383.53	1015.22
105.167	1145.83	1094.37	1298.01	1120.11	292.832	1448.03	484.254	1719.73			105.167	1112.85	1804.3	1714.44	426.246	410.554	1590.1	1366.33	1004.76
105.333	1140.15	1104.82	1306.64	1121.69	293.386	1469.75	486.3	1727.19			105.333	1118.63	1792.61	1711.32	428.18	408.249	1596.06	1376.28	1009.78
105.5	1138.14	1108.54	1314.76	1116.28	299.522	1469.65	491.436	1715.18			105.5	1115.19	1793.95	1725.31	429.678	405.974	1596.86	1376.23	1017.95
105.667	1153.31	1110.32	1305.67	1115.82	299.047	1474.91	490.81	1713.39			105.667	1113.99	1806.35	1721.81	431.03	407.825	1569.09	1365.21	1001.22
105.833	1139.75	1114.6	1311.18	1114.39	301.867	1485.41	495.995	1722.57			105.833	1114.76	1798.68	1710.5	433.831	406.318	1572.49	1362.14	998.484
106	1137.08	1120.72	1313.29	1116.38	299.096	1493.95	493.403	1712.48			106	1106.33	1799.1	1712.31	431.505	407.444	1559.99	1359.84	1009.94
106.167	1140.78	1126.03	1323.16	1116.04	306.509	1495.88	496.73	1699.49			106.167	1112.99	1793.28	1721.88	434.229	405.597	1564.65	1352	999.456
106.333	1133.93	1128.97	1315.91	1112.78	300.161	1499.81	495.312	1704.76			106.333	1109.73	1798.32	1728.65	431.049	402.692	1561.47	1369.12	991.087
106.5	1141.85	1135.93	1319.19	1110.06	303.651	1515.97	495.543	1697.94			106.5	1115.38	1801.07	1727.54	441.479	406.41	1552.64	1347.58	993.073
106.667	1137.3	1132.29	1324.39	1115.77	303.979	1522.94	498.418	1689.3			106.667	1108.55	1803.79	1740.31	437.176	398.38	1546.31	1350.25	985.78
106.833	1141.55	1134.13	1323.09	1105.52	301.757	1528.84	501.471	1683.75			106.833	1114.29	1802.55	1739.89	440.435	403.346	1556.19	1352.88	984.038
107	1136.66	1139.43	1326.42	1101.96	307.329	1524.15	499.921	1676.34			107	1117.06	1795.89	1761.93	441.648	404.79	1535.77	1344.46	989.287
107.167	1146.07	1137.09	1328.57	1100.89	307.912	1541.23	500.879	1690.65			107.167	1126.17	1794.85	1765.57	439.654	401.89	1539.6	1337.01	976.023
107.333	1130.88	1143.67	1318.69	1096.04	310.476	1553.55	502.158	1672.61			107.333	1130.57	1802.31	1756.89	446.108	400.345	1530.9	1334.91	977.055
107.5	1128.53	1145.91	1335.62	1087.1	309.468	1540.45	502.145	1668.11			107.5	1132.23	1796.48	1761.07	441.987	401.008	1527.06	1335.4	979.375
107.667	1139.27	1146.3	1316.19	1086.72	306.915	1538.07	503.332	1670.74			107.667	1127.31	1790.32	1760.55	444.182	404.379	1516.53	1328.05	971.181
107.833	1133.56	1151.72	1328.51	1086.42	309.597	1561.43	499.856	1661.53			107.833	1129.51	1807.32	1767.85	439.855	398.191	1519.51	1337.84	965.978
108	1135.3	1148.67	1332.98	1072.99	312.059	1569.71	501.152	1661.16			108	1128.47	1808.04	1765.36	443.92	397.442	1505.41	1330.13	977.784
108.167	1126.83	1150.36	1326.72	1076.87	306.854	1567.02	501.052	1654.96			108.167	1127.69	1792.85	1761.73	447.252	395.584	1496.04	1319.9	970.262
108.333	1131.96	1147.96	1330.28	1074.68	312.437	1576.78	505.315	1646.75			108.333	1129.97	1800.59	1775.87	453.502	398.937	1506.31	1317	966.19
108.5	1123.98	1145.65	1328.48	1060.49	311.478	1578.64	501.297	1643.4			108.5	1122.59	1805.11	1759.52	446.062	396.77	1492.59	1318.94	974.092
108.667	1125.11	1149.47	1330.19	1050.48	308.488	1569.9	502.204	1637.1			108.667	1124.08	1797.89	1746.69	449.608	395.958	1485.64	1310.34	956.902
108.833	1122.59	1142.34	1333.7	1050.74	308.742	1572.51	502.744	1612.1			108.833	1122.49	1801.37	1771.56	450.309	394.662	1496.98	1309.6	962.89
109	1111.61	1144.43	1341.3	1043.77	314.218	1580.26	504.753	1620.9			109	1119.18	1794.6	1766.64	452.175	395.976	1480.29	1306.67	967.345
109.167	1114.89	1142.28	1327.02	1033.83	310.467	1588.65	506.641	1608.19			109.167	1112.3	1795.71	1760.17	457.994	394.011	1465.6	1298.14	950.787
109.333	1114.94	1148.6	1328.21	1024.51	310.977	1602.43	504.566	1606.37			109.333	1113.94	1802.78	1762.35	456.598	388.41	1477.3	1297.84	963.577
109.5	1105.24	1145.5	1333.78	1026.54	313.622	1588.02	506.511	1606.52			109.5	1109.99	1773.18	1772.31	453.113	393.766	1456.01	1292.05	958.568
109.667	1107.06	1141.02	1326.88	1021.75	313.918	1591.02	507.671	1593.31			109.667	1111.77	1774.63	1756.64	456.654	391.121	1457.11	1290.12	957.54
109.833	1099.31	1151.13	1323.08	1001.05	310.397	1579.65	502.002	1584.52			109.833	1120.58	1788.37	1757.53	453.705	386.213	1460.59	1290.45	961.245
110	1098.54	1140.65	1337.3	999.957	313.764	1577.79	506.035	1574.33			110	1109.72	1761.35	1758.86	457.534	389.742	1440.82	1277.39	967.683
110.167	1101.65	1128.99	1321.66	1006.46	311.326	1581.25	500.98	1572.18			110.167	1106.49	1755.3	1756.03	463.784	387.813	1450.91	1279.2	951.915
110.333	1093	1131.37	1333.29	1002.65	315.36	1594.69	502.363	1573.38			110.333	1113.86	1755.06	1761.03	464.694	387.015	1442.12	1264.91	961.367
110.5	1092.14	1118.74	1319.57	994.648	314.101	1598.25	500.274	1552.4			110.5	1110.75	1745.79	1766.62	458.519	389.203	1439.46	1268.91	951.168
110.667	1096.45	1116.17	1314.84	990.22	313.832	1581.9	500.727	1551.78			110.667	1109.15	1742.44	1755.08	460.047	382.819	1440.96	1261.28	957.669
110.833	1088.63	1116.69	1319.6	986.216	314.815	1586.78	500.649	1545.89			110.833	1117.04	1732.86	1749.24	467.862	378.801	1436.75	1257.74	962.098
111	1083.76	1117.63	1308.94	978.713	314.297	1586.75	499.863	1539.36			111	1124.41	1742.56	1770.9	465.98	380.892	1422.5	1255.29	952.615
111.167	1077.69	1111.39	1297.12	967.921	319.462	1585.04	503.558	1540.48			111.167	1122.33	1746.23	1758.12	471.758	381.723	1429.94	1256.08	943.83
111.333	1072.45	1107.26	1308.25	968.325	310.854	1591.31	499.626	1529.37			111.333	1117.85	1746.01	1777.44	471.135	381.339	1424.93	1249.39	949.054
111.5	1075.6	1100.07	1301.58	945.244	316.626	1576.15	496.278	1522			111.5	1123.92	1725.41	1775.69	469.539	380.729	1430.29	1250.36	945.697
111.667	1064.9	1102.43	1296.57	954.084	315.119	1585.27	501.925	1515.89			111.667	1116.31	1705.67	1777.38	472.023	382.449	1423.66	1246.74	946.168
111.833	1066.02	1089.18	1297.57	949.268	313.791	1570.24	499.496	1516.03			111.833	1128.2	1710.58	1776.73	475.361	376.462	1422.74	1234.05	945.782
112	1062.4	1084.63	1284.04	935.472	315.411	1575.83	495.297	1504.31			112	1120.07	1717.17	1781.72	483.77	377.359	1417.63	1228.74	936.636
112.167	1059.43	1084.88	1277.54	940.849	312.162	1563.49	497.195	1500.69			112.167	1123.92	1702.46	1776.94	477.684	375.949	1416.55	1230.65	942.157
112.333	1060.36	1078.23	1287.95	922.261	319.501	1566.08	499.222	1490.06			112.333	1129.04	1685.36	1776.69	478.071	380.467	1425.37	1219.51	941.594
112.5	1060.75	1061.7	1280.64	920.078	315.876	1557.97	499.15	1488.18			112.5	1121.86	1707.43	1780.86	475.6	378.353	1405.06	1217.42	947.943
112.667	1058.82	1066.96	1267.85	912.801	310.838	1551.69	499.567	1476.73			112.667	1125.48	1696.24	1783.54	477.14	374.401	1430.32	1214.38	942.497
112.833	1051.57	1062.78	1267.35	906.894	315.932	1549.1	496.773	1466.43			112.833	1125.92	1690.75	1774.27	479.732	375.238	1416.87	1216.45	942.612
113	1051.93	1051.19	1260.24	898.868	318.036	1547.35	497.494	1458.78			113	1114.5	1692.98	1771.22	481.433	374.15	1405.34	1216.63	937.23
113.167	1053.37	1061.51	1264.36	901.826	314.679	1541.18	501.837	1457.55			113.167	1112.15	1696.93	1780.67	485.765	378.477	1420.44	1206.95	932.635
113.333	1051.08	1047.93	1264.42	887.237	314.768	1540.72	494.966	1449.89			113.333	1117.49	1696.03	1776.22	483.454	376.607	1409.27	1201.68	931.436
113.5	1045.13	1030.61	1250.9	890.126	317.553	1532.93	494.569	1447.56			113.5	1101.46	1684.32	1795.22	481.012	374.319	1400.36	1206.51	929.694
113.667	1043.04	1029.28	1252.08	883.55	317.982	1525.44	487.799	1440.77			113.667	1099.38	1676.01	1769.48	484.811	372.803	1406.9	1205.62	929.018
113.833	1043.29	1032.14	1253.74	878.52	315.028	1524.61	489.6	1440.58			113.833	1094.92	1687.19	1774.83	487.688	374.128	1416.18	1201.12	939.863
114	1042.91	1013.08	1244.17	878.678	314.074	1498.8	495.154	1444.31			114	1098.48	1680.47	1757.47	488.044	373.277	1408.22	1195.62	925.955
114.167	1043.45	1011.09	1237.33	870.954	313.874	1505.52	496.01	1440.81			114.167	1088.33	1685.29	1760.91	487.195	373.761	1419.55	1200.43	932.58
114.333	1042.02	1001.62	1237.87	865.094	317.434	1495.7	493.33	1435.29			114.333	1099.68	1693.53	1760.26	480.682	374.496	1405.89	1194.91	930.649
114.5	1046.37	998.312	1234.66	857.67	313.217	1483.06	492.77	1420.27			114.5	1085.68	1689.09	1762.59	488.154	371.695	1413.25	1202.34	931.54
114.667	1045.86	997.584	1226.89	847.778	308.673	1485.22	493.041	1425.49			114.667	1087.35	1688.52	1768.7	487.787	372.936	1424.39	1185.3	927.185
114.833	1041.27	985.201	1232.1	853.766	311.029	1486.22	489.615	1425.91			114.833	1085.74	1687.28	1767.41	493.937	370.636	1414.58	1185.7	942.444
115	1046.3	980.181	1221.36	846.926	312.277	1476.79	490.045	1420.51			115	1078.29	1683.74	1758.31	494.655	372.262	1405.06	1186.78	930.475
115.167	1043.31	977.734	1218.45	852.099	313.113	1473.38	490.205	1425.62			115.167	1087.69	1695.85	1772.86	497.217	372.461	1415.25	1183.94	926.587
115.333	1048.48	976.832	1214.15	839.948	307.829	1475.21	491.494	1419.97			115.333	1083.98	1684.24	1763.97	490.173	371.512	1404.9	1180.36	933.713
115.5	1050.72	957.859	1207.38	839.504	307.672	1467.95	490.522	1420.01			115.5	1084.11	1694.79	1764.2	497.681	370.261	1400.02	1179.92	920.738
115.667	1042.97	964.361	1198.32	833.533	313.845	1468	489.883	1419.08			115.667	1088.65	1686.6	1760.49	496.289	371.354	1416.66	1177.88	922.466
115.833	1052.27	956.379	1198.26	828.037	308.516	1470.58	489.786	1421.63			115.833	1087.61	1693.87	1773.03	498.095	372.209	1407.17	1179.61	926.075
116	1049.81	940.004	1191.51	834.476	312.409	1475.63	488.943	1422.93			116	1092.49	1689.11	1786.13	493.988	370.555	1407.59	1166.7	927.276
116.167	1046.66	939.55	1190.69	833.703	315.069	1453.38	490.42	1418.88			116.167	1082.79	1684.28	1773.64	499.698	366.504	1426.3	1169.51	931.02
116.333	1054.05	934.852	1184.44	821.464	312.354	1450.42	488.793	1421.1			116.333	1089.52	1691.73	1759.68	503.428	366.173	1416.59	1162.57	929.96
116.5	1042.25	928.311	1178.83	828.421	310.513	1434.65	487.583	1415.72			116.5	1082.69	1686.83	1761.63	500.994	371.651	1416.35	1164.9	916.768
116.667	1050.23	927.736	1179.15	817.917	308.03	1440.73	490.046	1412.41			116.667	1081.15	1699.78	1750.09	507.699	371.116	1429.28	1154.98	913.914
116.833	1044.43	923.906	1180.4	814.117	308.652	1436.62	488.577	1414.77			116.833	1074.47	1700.98	1758.12	509.007	369.278	1431.74	1147.72	928.494
117	1057.79	916.474	1164.48	823.515	309.511	1433.51	483.632	1413.23			117	1069.83	1688.49	1752.33	503.011	371.228	1418.56	1147.23	916.025
117.167	1047.82	911.613	1157.97	812.241	309.055	1418.75	492.019	1415.69			117.167	1081.33	1688.67	1759.77	506.602	365.488	1421.48	1149.97	916.912
117.333	1052.87	907.235	1162.24	809.288	310.184	1420.25	488.434	1421.97			117.333	1072.45	1676.96	1754.37	502.939	364.43	1412	1144.64	922.201
117.5	1055.71	895.57	1161.32	811.445	310.274	1418.63	489.613	1425.19			117.5	1069.55	1690.07	1763.33	503.429	367.827	1412.96	1138.1	918.492
117.667	1058.64	892.955	1148.91	808.458	308.601	1416.92	486.847	1423.18			117.667	1071.36	1677.38	1745.56	507.343	370.804	1420.04	1132.55	915.677
117.833	1052.73	895.673	1154.31	812.105	307.53	1419.47	486.849	1427.42			117.833	1071.92	1679.76	1749.32	502.64	370.679	1420.93	1129.24	920.789
118	1058.39	878.749	1146.13	813.672	311.495	1410.44	488.036	1428.66			118	1066.52	1672.88	1746.23	502.622	372.848	1410.57	1138.51	916.389
118.167	1055.89	882.119	1134.22	812.355	306.471	1393.89	488.115	1434.46			118.167	1066.6	1666.4	1738.85	505.186	365.175	1413.92	1135.07	912.163
118.333	1060.67	872.123	1142.51	809.64	310.732	1400.5	490.896	1430.21			118.333	1074.37	1675.96	1754.17	504.984	368.327	1408.7	1128.09	917.487
118.5	1064.55	870.087	1135.58	816.058	309.247	1379.35	487.372	1444.59			118.5	1062.87	1693.87	1742.44	501.457	371.962	1410.12	1127.2	924.539
118.667	1066.7	863.378	1135.79	817.359	305.708	1384.69	485.342	1446.21			118.667	1066.21	1659.13	1741.06	510.525	370.91	1416.76	1119.86	922.052
118.833	1069.03	856.775	1140.26	821.306	309.163	1375.11	488.85	1441.08			118.833	1060.79	1664.17	1727.93	505.083	369.519	1413.02	1119.71	929.627
119	1071.86	854.354	1138.51	819.522	303.177	1385.69	490.19	1448.78			119	1061.17	1670.51	1740.56	510.414	372.504	1408.45	1119.51	920.062
119.167	1075.51	855.996	1135.59	816.379	301.282	1380.34	494.685	1447.96			119.167	1052.8	1663.05	1725.88	504.797	371.521	1418.9	1112.48	924.869
119.333	1078.3	854.554	1136.24	819.03	305.743	1387.48	486.784	1455.03			119.333	1059.75	1676.03	1737.11	507.02	372.153	1410.1	1116.17	926.143
119.5	1082.97	843.107	1134.86	829.761	309.183	1373.43	485.906	1453.62			119.5	1052.7	1667.65	1734.75	504.689	370.917	1405.09	1113.06	912.39
119.667	1077.72	844.146	1132.48	821.205	305.448	1372.32	487.266	1458.52			119.667	1050.5	1681.53	1741.31	503.184	375.771	1418.72	1101.44	909.138
119.833	1084.81	839.026	1127.73	826.722	307.41	1382.77	484.816	1470.56			119.833	1051.37	1684.48	1737.2	511.365	371.442	1414.72	1091.84	918.934
120	1086.25	826.625	1126.34	826.577	308.157	1372.68	489.773	1468.8			120	1043.85	1680.56	1739.48	506.216	374.337	1411.25	1093.36	907.951
120.167	1094.94	836.822	1135.6	832.517	304.488	1359.01	490.579	1472.17			120.167	1051.72	1686.11	1737.94	506.208	374.251	1421.24	1091.63	914
120.333	1092.64	831.805	1135.48	838.667	306.553	1367.4	488.071	1476.83			120.333	1044.15	1681.52	1738.66	505.58	376.324	1408.55	1081.74	916.421
120.5	1089.68	813.918	1130.07	845.831	309.323	1360.22	490.132	1493.09			120.5	1037.15	1678.59	1743.55	508.989	379.091	1403.27	1076.05	908.35
120.667	1101.94	826.863	1126.42	844.491	308.038	1357.39	493.345	1481.6			120.667	1043.65	1676.66	1742.66	507.491	376.217	1420.12	1082.38	904.524
120.833	1103.64	817.686	1143.7	843.8	305.596	1349.24	487.987	1493.74			120.833	1026.55	1678.02	1733	508.129	385.699	1415.58	1080.63	911.671
121	1106.72	817.342	1129.67	849.649	309.729	1361.54	490.896	1500.13			121	1021.33	1685.2	1731.85	507.318	382.472	1404.28	1086.5	906.86
121.167	1103.21	816.55	1129.34	861.246	306.103	1350.09	492.797	1508.43			121.167	1033.81	1682.85	1724.58	503.758	381.195	1405.51	1070.04	907.772
121.333	1114.27	819.151	1137.26	860.001	304.273	1344.04	492.452	1505.98			121.333	1026.3	1679.9	1718.65	512.115	383.117	1405.5	1070.09	910.209
121.5	1119.62	804.283	1136.19	860.388	306.478	1352.03	493.46	1517.93			121.5	1018.32	1682.51	1725.8	503.824	383.661	1393.04	1072.16	903.098
121.667	1121.88	813.447	1143.58	873.358	310.291	1339.46	493.057	1514.76			121.667	1021.51	1679.61	1708.88	504.385	388.761	1408.46	1065.34	902.04
121.833	1119.58	809.888	1139.77	875.214	305.082	1337.58	495.679	1522.27			121.833	1022.54	1684.91	1710.96	503.889	387.204	1402.75	1056.29	906.869
122	1123.16	810.795	1133.38	880.855	308.474	1342.87	492.841	1538.31			122	1015.82	1680.09	1712.6	508.54	392.155	1394.47	1058.49	900.166
122.167	1133.38	809.476	1140.01	887.082	305.917	1331.45	497.796	1531.46			122.167	1016.72	1672.04	1712.45	503.486	391.011	1398.13	1057.23	898.621
122.333	1132.37	811.5	1139.65	892.611	304.028	1344.52	498.588	1536.6			122.333	1021.88	1688.79	1712.77	506.604	395.693	1387.39	1054.29	900.319
122.5	1127.51	809.254	1142.01	904.705	310.147	1346.51	498.027	1538.89			122.5	1002.76	1676.54	1724.54	508.513	389.859	1390.21	1052.24	901.161
122.667	1139.35	811.473	1145.23	910.362	310.326	1330.57	497.681	1553.47			122.667	1008.33	1681.32	1715.05	509.105	396.186	1383.59	1050.44	904.131
122.833	1131.91	815.631	1140.05	905.873	306.98	1339.04	499.726	1558.55			122.833	1014.53	1674.14	1706.38	505.905	400.138	1386.42	1050.87	905.596
123	1137.05	810.18	1138.23	926.254	308.591	1337.9	502.347	1563.11			123	1009.26	1671.6	1722.06	506.914	401.169	1378.66	1052.04	893.33
123.167	1141.75	818.501	1137.52	928.487	310.968	1340.18	499.467	1568.03			123.167	1012.61	1675.94	1706.74	505.114	398.683	1387.17	1042.5	898.334
123.333	1143.45	809.756	1148.68	937.812	311.295	1342.3	503.789	1580.1			123.333	1006.28	1673.13	1709.73	507.92	402.175	1386.41	1036.57	901.184
123.5	1153.46	811.099	1134.81	940.688	312.223	1348.65	502.967	1583.37			123.5	1000.14	1680.59	1725.06	506.602	403.05	1377.16	1045.72	891.734
123.667	1145.08	824.131	1132.44	945.261	314.357	1345.36	506.65	1585.95			123.667	1007.52	1673.97	1720.4	507.656	406.896	1383.37	1050.16	879.616
123.833	1139.26	823.421	1142.79	960.182	306.486	1343.74	505.804	1601.78			123.833	1004.97	1681.98	1719.42	505.388	406.221	1371.97	1037.92	891.596
124	1153.24	820.257	1137.28	961.702	309.77	1342.07	506.705	1594.18			124	999.8	1678.77	1722.85	505.229	404.672	1367.37	1044.52	881.541
124.167	1145.14	819.464	1141.77	962.881	311.552	1358.82	507.981	1600.1			124.167	993.693	1675.88	1731.19	512.68	410.439	1373.76	1039.5	884.211
124.333	1158.91	830.154	1144.53	974.108	309.696	1351.48	512.043	1605.07			124.333	1002.95	1681.61	1727.52	510.722	416.912	1358.37	1033.76	880.127
124.5	1150.19	825.62	1146.93	985.335	310.968	1359.77	509.219	1595.6			124.5	988.176	1703.77	1721.71	507.102	408.989	1352.57	1033.44	874.448
124.667	1152.18	834.881	1143.98	988.981	314.855	1355.65	510.009	1613.41			124.667	996.538	1679.84	1726.55	504.479	414.182	1362.35	1031.8	876.142
124.833	1149.51	835.393	1154.98	990.465	314.079	1357.31	514.124	1621.66			124.833	988.744	1688.48	1712.6	510.803	415.602	1346.28	1027.1	875.869
125	1155.03	834.446	1143.2	997.894	311.731	1362.82	512.544	1620.9			125	988.594	1681.38	1713.66	505.315	417.271	1336.23	1030.76	868.764
125.167	1151.72	842.822	1155.76	1007.27	315.185	1369.71	522.732	1634.67			125.167	986.171	1684.67	1710.06	512.69	422.527	1338.13	1024.82	860.173
125.333	1150.99	843.34	1149.26	1008.24	318.364	1368.62	512.129	1625.9			125.333	991.532	1677.09	1707.95	508.829	421.723	1341.74	1023.95	866.85
125.5	1151.59	847.096	1148.37	1013.74	318.416	1385.95	516.917	1639.63			125.5	983.197	1680.04	1699.07	511.134	423.715	1339.82	1029.17	862.075
125.667	1153.32	845.714	1154.13	1029.76	319.351	1380.98	522.459	1644.7			125.667	981.508	1664.24	1696.07	508.081	425.003	1334.34	1031.39	856.012
125.833	1150.92	848.758	1148.9	1027.47	318.68	1385.14	521.68	1654.38			125.833	973.753	1675.74	1686.85	506.374	434.226	1329.7	1026.53	867.319
126	1156.64	859	1152.48	1032.88	318.727	1384.49	521.158	1648.56			126	974.272	1670.51	1691.69	502.492	431.96	1327.61	1025.35	849.964
126.167	1168.95	866.8	1157.48	1040.78	320.441	1393.3	521.405	1660.3			126.167	976.568	1656.03	1683.14	506.814	433.062	1318.68	1023.63	851.4
126.333	1163.8	867.865	1163.95	1045.82	322.501	1400.67	528.394	1667.7			126.333	968.122	1650.51	1686.09	504.682	432.35	1315.39	1010.36	847.328
126.5	1157.51	872.671	1153.62	1056.97	320.778	1406.52	525.931	1662.9			126.5	974.756	1655.41	1682.78	504.559	439.759	1316.4	1014.49	851.026
126.667	1163.79	878.64	1155.96	1070.14	320.1	1418.87	527.802	1656.76			126.667	967.377	1638.53	1683.34	501.512	439.47	1317.03	1010.22	848.753
126.833	1162.38	881.827	1168.45	1061.75	320.921	1431.33	528.122	1662.39			126.833	970.369	1654.42	1683.44	501.053	438.702	1307.76	1014.64	850.301
127	1170.08	887.018	1172.27	1076.38	326.564	1419.64	522.531	1663.1			127	969.7	1653.25	1695.77	505.892	444.422	1301.45	1011.39	839.383
127.167	1156.05	890.85	1173.21	1086.19	324.666	1419.56	526.915	1673.27			127.167	971.204	1646.63	1694.76	503.486	442.987	1304.24	1016.21	835.443
127.333	1165.23	897.956	1172.28	1087.02	327.475	1425.79	529.651	1672.77			127.333	976.378	1643.53	1693.27	506.929	446.069	1301.78	1008.76	844.213
127.5	1166.98	898.277	1179.61	1085.04	330.054	1432.28	530.512	1681.15			127.5	958.648	1656.48	1695.57	511.43	449.636	1292.78	1008.61	839.481
127.667	1163.74	906.699	1171.74	1094.03	330.775	1430.66	534.027	1674.75			127.667	963.024	1641.97	1698.76	509.204	449.219	1293.81	1009.91	834.786
127.833	1165.97	905.743	1185.93	1089.58	331.883	1453.47	531.661	1680.53			127.833	965.804	1656.94	1693.86	505.027	451.875	1291.68	1005.66	840.77
128	1157.07	905.103	1178.38	1102.93	330.097	1454.12	533.856	1669.01			128	958.167	1641.72	1693.07	501.277	456.551	1284.13	1011.47	830.17
128.167	1174.47	919.129	1174.03	1106.74	331.564	1452.39	535.601	1672.32			128.167	959.379	1640.28	1709.73	503.721	456.696	1289.01	1004.61	830.063
128.333	1165.65	934.46	1183.53	1113.39	335.376	1466.37	537.38	1668.55			128.333	964.828	1646.4	1690.88	503.654	455.158	1286.88	1006.79	831.972
128.5	1164	928.91	1177	1113.61	334.625	1471.26	534.799	1672.6			128.5	959.2	1645.52	1688.85	506.467	456.487	1281.17	1003.85	824.758
128.667	1169.79	931.453	1173.65	1114.71	333.425	1471.21	539.387	1672.68			128.667	958.098	1653.81	1692.59	507.477	462.933	1285.38	1010.18	817.588
128.833	1167.83	930.694	1178.42	1117.21	336.344	1493.88	540.566	1677.66			128.833	951.959	1645.99	1705.28	507.246	464.13	1275.77	1007.73	820.821
129	1170.66	939.3	1180.39	1117.55	336.968	1489.5	539.657	1670.66			129	953.297	1636.99	1699.42	505.561	464.657	1268.02	1004.57	817.186
129.167	1165.71	944.985	1189.39	1123.42	334.266	1507.72	546.443	1671.19			129.167	959.915	1648.79	1696.51	514.079	469.479	1253.49	999.196	820.672
129.333	1152.87	943.422	1176.74	1125.46	340.08	1512.52	541.114	1682.73			129.333	949.297	1656.16	1691.75	507.909	470.958	1267.81	1004.01	814.177
129.5	1159.77	956.525	1184.12	1117.61	341.11	1518.74	547.419	1667.56			129.5	951	1644.04	1681.83	507.81	469.654	1271.01	1007.38	808.836
129.667	1151.46	953.795	1192.29	1134.2	337.539	1537.12	543.794	1676.32			129.667	956.964	1639	1697.3	510.643	466.449	1264.09	1007.81	821.771
129.833	1159.69	958.274	1181.24	1128.12	343.928	1541.2	542.494	1669.04			129.833	947.326	1645.43	1690.09	504.947	479.315	1258.8	1001.16	815.945
130	1163.88	966.783	1191.16	1125.89	338.306	1543.44	544.839	1660.34			130	946.965	1640.19	1685.16	510.07	477.566	1261.53	999.08	805.115
130.167	1154.78	963.03	1189.07	1131.75	343.665	1550.4	547.391	1658.24			130.167	951.237	1618.91	1685.58	509.938	472.271	1264.54	999.052	818.611
130.333	1152.43	971.766	1190.95	1129.25	345.37	1544.89	543.807	1649.42			130.333	941.919	1610.27	1676.69	514.894	482.882	1254.82	1009.74	818.452
130.5	1152.27	978.963	1198.19	1128.32	347.023	1549.74	548.588	1653.96			130.5	946.054	1615.17	1680.19	511.25	481.576	1258.17	1008.85	813.722
130.667	1145.51	977.279	1201.15	1129.08	345.144	1558.8	538.55	1639.84			130.667	940.799	1597.48	1676.75	509.838	487.352	1253.05	1018.06	816.898
130.833	1148.95	983.697	1193.13	1128.3	341.102	1566.1	548	1642.76			130.833	941.502	1609.65	1678.11	510.415	484.062	1256.68	1008.27	811.557
131	1143.21	998.454	1195.97	1135.93	346.527	1577.54	548.422	1627.33			131	936.209	1587.68	1676.85	505.848	485.917	1261.05	1014.73	814.294
131.167	1147.05	997.011	1194.37	1132.38	349.725	1576.98	537.709	1620.06			131.167	944.854	1583.78	1674.77	507.677	491.358	1258.05	1018.12	815.403
131.333	1144.84	993.793	1204.96	1128.3	347.167	1584.16	542.253	1624.49			131.333	939.626	1585.84	1682.11	509.291	498.631	1250.75	1021.37	806.313
131.5	1132.29	1000.37	1203.52	1135	346.639	1592.93	543.304	1625.75			131.5	941.974	1578.61	1679.49	513.82	496.082	1269.44	1011.82	807.537
131.667	1133.39	1005.21	1205.34	1125.51	348.182	1603.6	546.586	1614.57			131.667	939.247	1588.1	1672.69	508.454	501.224	1264.5	1026.79	816.404
131.833	1126.03	1006.74	1211.65	1123.31	348.924	1596.47	542.448	1612.35			131.833	930.387	1565.18	1681.79	511.219	497.105	1255.2	1019.15	812.404
132	1129.11	1022.03	1209.62	1123.46	350.871	1605.4	546.611	1594.08			132	935.7	1581.99	1663.18	514.72	505.776	1253.45	1021.6	807.947
132.167	1123.76	1008.09	1216.32	1120.88	355.307	1613.18	541.932	1593.09			132.167	940.247	1563.54	1674.09	510.776	507.418	1249.42	1026.53	816.719
132.333	1129.7	1011.71	1208.85	1115.03	358.145	1612.23	543.447	1586.58			132.333	930.294	1584.93	1667.61	513.066	509.853	1250.18	1024.77	805.899
132.5	1116.95	1018.99	1204.1	1109.45	358.758	1615.06	542.927	1573.18			132.5	932.748	1584.06	1673.73	509.162	504.869	1246.15	1021.07	810.421
132.667	1116.01	1022.4	1222.68	1112.13	352.91	1616.93	545.074	1568.22			132.667	933.703	1574.72	1681.26	505.69	513.675	1247.96	1032.03	810.948
132.833	1108.81	1009.68	1203.62	1108.41	355.7	1607.8	544.446	1560.86			132.833	934.18	1578.91	1662.7	510.862	512.613	1252.51	1028.64	809.725
133	1110.14	1019.02	1217.04	1109.03	357.188	1629.61	543.776	1560.12			133	929.678	1584.79	1684.29	515.442	512.071	1249.28	1026.41	805.573
133.167	1096.98	1015.98	1220.42	1094.32	360.279	1625.76	543.565	1552.51			133.167	935.231	1589.31	1673.65	508.599	524.664	1253.46	1034.22	813.767
133.333	1102.63	1017.91	1215.65	1097.92	360.635	1622.39	547.754	1551.94			133.333	928.829	1587.52	1675.95	515.643	520.067	1247.06	1032.33	798.454
133.5	1101.92	1018.15	1214.47	1093.67	358.295	1624.14	554.091	1544.67			133.5	930.263	1586.69	1695.47	512.171	525.252	1255.54	1034.04	802.533
133.667	1087.29	1028.55	1218.54	1079.18	364.037	1631.05	541.095	1528.94			133.667	930.713	1586.73	1685.02	510.862	526.345	1241.77	1035.35	810.832
133.833	1093.96	1015.67	1212.16	1077.64	362.222	1638.49	544.215	1520.25			133.833	923.004	1580.2	1671.15	512.231	529.064	1244.27	1042.05	810.996
134	1084.61	1033.52	1216.67	1075.66	361.25	1643.9	544.58	1512.53			134	920.152	1584.56	1693.05	517.862	529.015	1255.96	1032.94	804.526
134.167	1085.28	1028.75	1215.56	1074.71	359.859	1638.53	542.724	1506.01			134.167	935.102	1589.22	1680.44	513.354	534.499	1247.17	1041.39	815.624
134.333	1085.14	1031.16	1217.04	1061.42	365.1	1647.04	551.409	1497.65			134.333	926.624	1587.7	1671.8	511.207	534.066	1245.26	1052.7	805.75
134.5	1084.36	1032.44	1216.28	1059.56	369.294	1641.95	538	1494.26			134.5	918.279	1591.44	1677.63	516.475	532.871	1251.27	1048.77	810.619
134.667	1078.24	1023.86	1229.28	1058.76	366.498	1649.35	545.764	1490.62			134.667	920.755	1592.64	1684	512.921	539.224	1250.65	1052.96	818.951
134.833	1078.36	1031.07	1223.63	1055.44	367.203	1636.37	540.138	1480.97			134.833	917.834	1586.32	1666.64	517.833	542.327	1242.82	1051.62	817.356
135	1085.18	1031.15	1220.6	1045.03	367.708	1628.02	542.725	1477.73			135	917.519	1589.21	1666.43	519.072	552.781	1255.45	1047.46	811.013
135.167	1071.62	1020.84	1226.71	1049.49	363.83	1626.26	545.101	1463.86			135.167	925.685	1574.31	1673.06	514.015	551.698	1243	1055.95	822.905
135.333	1073.28	1024.16	1217.86	1034.54	365.73	1627.48	539.662	1454.73			135.333	922.302	1583.97	1674.96	513.618	554.741	1245.51	1055.53	822.452
135.5	1073.47	1029.19	1215.86	1040.98	364.269	1623.06	536.99	1453.73			135.5	912.667	1560.02	1664.74	515.931	557.847	1248.1	1059.3	817.256
135.667	1073.16	1022.75	1224.82	1030.69	363.638	1624.08	538.275	1437.9			135.667	920.863	1552.08	1666.03	518.165	556.239	1241.91	1064.04	832.56
135.833	1068.86	1012.83	1218.85	1021.07	368.753	1620.53	535.582	1436.15			135.833	913.537	1556.33	1667.97	519.851	560.244	1243.28	1064.41	823.151
136	1062.31	1018.17	1214.6	1018.53	367.776	1622.57	536.269	1430.4			136	913.157	1555.33	1664.68	516.796	561.107	1244.18	1070.31	820.613
136.167	1064.48	1005.39	1213.63	1004.96	369.282	1612.7	536.388	1431.95			136.167	915.789	1529.32	1675.95	517.977	567.807	1231.92	1076.32	820.57
136.333	1065.23	1002.03	1205.73	1003.21	371.895	1613.71	536.009	1420.45			136.333	902.986	1542.7	1653.35	517.697	570.951	1238.27	1071.29	817.612
136.5	1060.47	994.862	1207.61	991.88	368.885	1616.92	532.799	1415.87			136.5	905.651	1524.97	1671.17	513.79	572.838	1237.07	1068.22	809.842
136.667	1060.86	992.736	1206.01	996.855	366.958	1598.59	532.358	1407.35			136.667	905.779	1531.88	1650.4	516.106	571.272	1235.1	1078.16	821.166
136.833	1051.19	991.294	1206.81	980.353	367.315	1602.61	534.256	1388.82			136.833	908.038	1542.28	1653.27	522.349	575.807	1234	1079.39	821.818
137	1053.73	986.788	1208.11	975.023	372.916	1595.48	533.857	1394			137	906.875	1533.03	1640.28	518.776	574.496	1236.1	1064.7	822.84
137.167	1049.45	984.655	1205.67	967.7	371.262	1591.18	531.416	1398.78			137.167	904.428	1539.12	1647.24	520.827	585.763	1232.83	1078.79	823.808
137.333	1042.34	972.827	1196.62	969.077	373.325	1595.66	529.58	1381.47			137.333	906.155	1547.93	1638.09	521.362	586.206	1224.65	1077.18	822.336
137.5	1036	982.048	1195.3	962.055	373.011	1593.72	524.492	1383.06			137.5	909.397	1536.95	1635.03	521.935	582.233	1235.22	1068.63	816.125
137.667	1041.93	967.606	1199.35	952.677	376.635	1586.05	527.226	1370.55			137.667	911.886	1528.12	1638.33	515.169	587.749	1232.44	1079.87	820.555
137.833	1032.31	960.267	1199.18	947.294	374.168	1585.58	523.321	1365.76			137.833	900.187	1542.7	1629.78	521.104	598.355	1236.49	1068.17	810.832
138	1029.06	975.323	1190.82	945.517	373.223	1567.59	524.303	1364.14			138	905.193	1530.38	1637.2	517.913	594.69	1241.11	1071.01	820.658
138.167	1033.81	957.472	1197.09	934.28	368.987	1583.77	525.556	1350.97			138.167	904.602	1524.27	1626.9	520.791	598.473	1228.78	1075.25	825.575
138.333	1029.31	961.73	1191.46	936.782	371.341	1563.17	522.336	1354.04			138.333	907.99	1539.43	1634.96	520.773	603.11	1234.47	1073.46	809.95
138.5	1027.74	953.149	1190.18	919.227	376.994	1565.86	518.551	1353.11			138.5	899.496	1541.61	1622.62	520.527	602.305	1241.93	1069.02	810.092
138.667	1025.44	948.05	1191.22	912.626	377.157	1560.86	523.295	1342.88			138.667	905.252	1523.8	1615.34	519.922	604.143	1229.87	1074.91	822.392
138.833	1030.17	943.024	1190.64	908.534	374.455	1555.31	522.312	1338.66			138.833	897.95	1540.42	1608.23	520.136	606.966	1238.77	1071.16	815.523
139	1028.51	948.728	1183.13	910.224	376.523	1537.69	522.466	1331.24			139	900.34	1543.2	1632.83	511.754	605.825	1234.63	1072.49	813.42
139.167	1020.37	938.135	1185.72	902.764	375.031	1525.44	517.278	1333.02			139.167	894.981	1544.96	1624.47	522.632	614.148	1227.87	1077.93	823.664
139.333	1024.27	931.479	1173.64	888.738	374.345	1525.27	526.867	1330.54			139.333	889.551	1550.63	1624.43	518.813	613.057	1232.09	1076.52	815.144
139.5	1017.94	926.073	1175.2	889.806	371.14	1534.66	521.465	1320.39			139.5	895.893	1546.81	1616.04	519.991	618.026	1241.95	1072.55	816.899
139.667	1021.75	916.496	1171.28	887.173	369.888	1517.76	521.131	1319.7			139.667	898.534	1558.56	1630.77	523.229	623.07	1226.3	1077.41	818.361
139.833	1014.68	915.981	1164.64	883.189	375.439	1521.19	521.832	1317.3			139.833	891.203	1543.51	1627.07	521.449	619.69	1217.3	1074.77	810.105
140	1014.46	913.605	1167.03	883.722	376.927	1500.04	522.989	1322.62			140	888.569	1550.19	1627.46	525.885	619.685	1230.35	1069.06	813.712
140.167	1011.45	905.324	1158.38	869.393	371.597	1507.92	518.596	1310.43			140.167	894.817	1548.66	1628.03	524.819	628.428	1229.89	1070.18	818.823
140.333	1010.75	895.279	1154.88	869.295	375.987	1500.84	513.584	1307.63			140.333	896.218	1550.77	1615.4	517.502	632.033	1228.48	1069.26	805.655
140.5	1007.55	895.272	1153.23	870.116	375.551	1484.36	513.814	1308.69			140.5	883.762	1536.69	1613.86	523.032	630.982	1235.13	1061.5	807.528
140.667	1023.64	894.94	1157.36	864.701	373.516	1492.22	514.822	1305.4			140.667	890.503	1543.88	1615.2	524.185	635.087	1232.11	1066.62	802.674
140.833	1013.7	878.162	1151.91	860.408	376.983	1485.38	519.591	1302.74			140.833	884.665	1541.34	1623.33	526.168	631.936	1218.79	1068.39	800.629
141	1014.06	876.546	1146.65	860.005	371.291	1477.89	513.069	1310.72			141	883.127	1539.54	1618.23	522.774	636.548	1230.51	1056.84	807.997
141.167	1022.08	872.274	1145.7	849.399	375.128	1463.37	515.642	1309.32			141.167	880.312	1539.82	1616.74	524.181	644.034	1232.24	1059.28	811.57
141.333	1015.16	861.83	1146.1	852.367	373.099	1461.75	507.793	1305			141.333	879.722	1535.83	1620.08	524.545	645.034	1218.27	1053.7	801.102
141.5	1020.96	859.059	1139.38	842.133	374.055	1454.89	516.249	1304.28			141.5	870.135	1521.22	1623.53	525.478	643.479	1222.63	1048.2	803.979
141.667	1019.82	860.2	1140.71	842.014	371.668	1460.74	514.706	1307.65			141.667	889.015	1517.78	1631.99	523.572	641.777	1227.64	1049.94	797.346
141.833	1021.12	853.36	1141.49	846.096	373.012	1452.22	508.456	1308.27			141.833	870.319	1517.37	1626.5	525.683	648.338	1230.59	1039.16	798.724
142	1026.22	851.227	1130.65	836.099	376.03	1443.79	510.14	1303.19			142	877.222	1527.54	1630.6	526.75	648.302	1219.44	1043.05	799.494
142.167	1020.48	841.208	1130.23	835.557	375.265	1425.68	507.735	1307.95			142.167	877.943	1520.48	1623.03	523.461	651.321	1224.67	1039.28	803.072
142.333	1031.66	844.889	1123.82	831.509	376.863	1431.62	509.262	1300.94			142.333	871.751	1536.51	1630.88	524.253	649.421	1223.47	1045.56	806.688
142.5	1021.48	841.637	1115.74	833.742	373.567	1422.58	511.559	1312.36			142.5	873.851	1531.61	1624.93	529.469	654.904	1229.33	1034.63	797.91
142.667	1030.8	838.129	1118.85	826.457	373.149	1414.35	515.429	1302.83			142.667	877.455	1523.37	1630.85	528.364	658.569	1230.85	1039.27	800.638
142.833	1031.94	825.385	1120.43	823.168	370.228	1409.33	509.09	1313.04			142.833	869.586	1530.81	1612.93	526.245	651.593	1216.86	1042.97	793.044
143	1032.68	820.788	1105.39	825.696	366.992	1400.99	504.443	1310.6			143	865.7	1532.92	1619.57	528.73	655.175	1230.04	1031.49	796.991
143.167	1029.6	818.568	1115.7	818.844	370.419	1396.63	509.933	1319			143.167	867.161	1534.27	1613.12	530.973	656.976	1225.67	1031.71	795.585
143.333	1027.46	817.816	1100.05	818.412	372.691	1402.04	506.511	1314.03			143.333	860.791	1527.5	1621.28	528.163	655.748	1222.09	1026.99	790.688
143.5	1033.25	813.294	1106.67	823.322	370.754	1393.08	507.779	1318.1			143.5	864.88	1537.3	1620.79	530.003	661.85	1224.23	1037.16	787.556
143.667	1034.9	805.501	1099.09	817.513	368.301	1382	508.355	1327.07			143.667	864.657	1532.86	1624.32	536.865	669.485	1223.24	1024.02	796.805
143.833	1039.28	801.485	1105.19	816.053	369.211	1382.17	511.771	1327.39			143.833	864.595	1527.04	1622.55	533.455	663.503	1216.3	1019.79	787.229
144	1036.35	805.498	1099.81	823.355	368.802	1386.01	499.107	1326.08			144	856.815	1533.97	1620.45	532.222	669.533	1222.18	1027.87	789.12
144.167	1040.68	796.35	1101.09	821.352	367.405	1372.36	505.92	1337.69			144.167	863.439	1527.62	1614.87	528.417	670.316	1222.62	1025.61	788.753
144.333	1043.74	789.295	1092.73	818.391	366.99	1373.95	500.978	1338.84			144.333	869.076	1527.51	1612.9	531.146	669.002	1214.31	1027.16	788.823
144.5	1043.18	789.306	1088.94	813.775	369.627	1364.21	504.465	1341.1			144.5	861.343	1536.71	1608.88	532.053	668.088	1222.62	1022.46	788.815
144.667	1042.58	783.514	1086.32	821.469	368.068	1365.95	507.98	1336.03			144.667	861.321	1529.24	1613.36	530.12	672.976	1212.09	1013.5	795.594
144.833	1041.02	786.969	1087	811.615	364.805	1351.25	505.229	1345.38			144.833	855.894	1536.7	1609.44	534.818	676.385	1220.33	1010.73	792.002
145	1045.75	788.629	1088.94	819.9	368.041	1350.13	504.762	1353.11			145	860.397	1542.9	1592.14	532.727	669.99	1219.83	1017.05	784.912
145.167	1052.79	776.463	1084.33	822.093	370.16	1331.4	504.682	1356.51			145.167	864.857	1526.09	1594.88	532.035	679.113	1216.23	1004.75	788.686
145.333	1044.85	779.337	1074.69	820.513	371.329	1336.86	504.61	1362.66			145.333	859.741	1536.79	1590.3	528.745	683.468	1211.71	1004.48	783.733
145.5	1057.81	773.503	1073.29	825.812	368.244	1323.08	506.9	1365.51			145.5	860.607	1525.22	1593.87	533.823	684.567	1211.01	989.607	778.342
145.667	1051.05	775.637	1081.19	819.098	364.687	1326.07	502.017	1365.47			145.667	861.157	1535.72	1595.43	532.798	678.887	1210.02	1012.44	784.826
145.833	1053.42	775.214	1079.91	823.678	368.407	1325.8	503.529	1372.87			145.833	854.291	1526.75	1579.33	527.382	681.84	1215.72	994.9	779.447
146	1058.87	778.062	1073.16	833.894	365.161	1319.72	502.329	1370.72			146	864.132	1531.81	1594.25	533.35	683.677	1219.14	989.171	783.6
146.167	1060.72	771.082	1075.16	827.149	363.647	1309.54	499.813	1379.9			146.167	855.163	1525.18	1587.54	531.001	684.88	1208.06	987.125	785.944
146.333	1055.86	763.827	1066.61	831.222	360.872	1313.39	501.616	1377.82			146.333	859.054	1526.2	1585.53	541.229	682.368	1208.93	985.492	779.541
146.5	1061.82	762.67	1069.35	831.545	368.227	1304.64	500.403	1384.6			146.5	853.768	1534.96	1582.16	533.787	690.219	1203.08	992.21	783.039
146.667	1050.08	760.317	1060.69	847.003	363.181	1307.15	507.792	1380.46			146.667	865.041	1523.24	1587.84	532.757	685.665	1205.23	980.573	781.877
146.833	1065.95	759.229	1061.12	846.414	367.146	1288.6	502.881	1398.1			146.833	849.963	1523.93	1581.02	531.359	692.956	1197.31	979.359	775.938
147	1069.19	756.818	1053.78	845.22	364.467	1305.4	505.906	1406.5			147	844.235	1535.97	1587.02	535.968	691.873	1201.99	975.237	771.674
147.167	1058.84	756.145	1053.5	848.967	367.974	1293.04	503.637	1397.53			147.167	854.017	1541.95	1572.2	535.365	693.281	1190.44	982.172	776.516
147.333	1063.46	758.244	1046.5	856.351	366.623	1297.53	504.538	1405.23			147.333	847.748	1537.49	1575.62	532.383	688.173	1185.99	967.645	772.541
147.5	1064.3	758.066	1058.07	856.147	365.69	1301.05	509.486	1419.08			147.5	850.442	1540.63	1569.4	535.555	696.092	1199.95	972.499	774.931
147.667	1066.46	754.361	1046.26	861.958	364.989	1299.17	505.345	1421.72			147.667	847.442	1546.43	1560.99	534.037	697.044	1194.89	967.779	772.447
147.833	1070.77	753.203	1044.15	865.219	365.533	1306.33	504.588	1419.56			147.833	837.892	1557.93	1564.78	537.265	696.043	1179.87	964.346	763.802
148	1071.46	759.133	1043.21	868.482	364.848	1305.98	502.435	1431.96			148	841.232	1542.08	1553.77	536.974	697.577	1189.82	956.165	766.25
148.167	1073.61	750.655	1044.72	882.671	367.456	1290.69	503.551	1426.08			148.167	842.575	1537.49	1557.54	535.39	697.495	1178.95	963.161	766.116
148.333	1074.65	750.848	1040.39	873.549	366.342	1303.25	502.463	1433.32			148.333	830.599	1526.47	1557.14	538.272	698.98	1185.56	959.436	758.899
148.5	1073.84	761.824	1032.71	887.436	366.198	1298.85	504.098	1443.31			148.5	829.581	1538.62	1553.6	541.114	704.412	1186	953.486	762.64
148.667	1075.43	756.388	1040.31	888.228	362.749	1292.27	510.17	1440.77			148.667	830.411	1543.31	1562.18	540.307	702.068	1178.61	949.741	768.189
148.833	1073.27	756.115	1035.96	894.365	363.58	1286	500.821	1439.16			148.833	827.912	1548.41	1551.42	538.65	696.848	1173.23	941.042	760.82
149	1076.29	759.888	1033.35	902.708	365.118	1293.55	503.716	1437.41			149	829.858	1546.93	1544.41	536.965	704.707	1176.28	946.109	757.805
149.167	1077.98	762.21	1036.62	902.659	366.711	1296.2	504.572	1446.08			149.167	834.077	1543.34	1545.77	536.671	699.045	1169.77	943.134	756.622
149.333	1081.93	748.045	1024.54	911.916	367.525	1302.65	507.396	1452.15			149.333	833.931	1540.39	1531.55	535.978	699.106	1161.45	932.765	759.339
149.5	1074.34	753.756	1031.69	918.978	369.919	1303.44	502.037	1460.19			149.5	830.158	1532.08	1529.77	536.687	704.243	1164.58	941.653	758.405
149.667	1076.88	766.617	1033.65	917.97	365.594	1300.16	505.998	1464.2			149.667	830.893	1538.19	1532.99	536.169	704.717	1162.07	935.826	760.791
149.833	1077.38	758.375	1026.8	924.736	361.168	1298.36	504.538	1463.9			149.833	831.955	1528.66	1539.47	540.765	710.421	1151.88	931.141	750.115
150	1085.71	765.766	1018.28	930.621	367.638	1302.34	505.329	1470.25			150	835.609	1529.65	1536.68	536.662	709.604	1156.51	926.614	750.493
150.167	1081.12	766.589	1025.1	928.553	369.491	1296.68	506.036	1473.83			150.167	832.133	1522.49	1547.11	535.389	708.32	1153.64	928.085	749.721
150.333	1085.6	761.565	1024.32	937.873	371.802	1304.01	505.214	1476.65			150.333	832.416	1530.86	1549.22	533.188	709.339	1149.4	923.746	752.934
150.5	1079.59	766.406	1023.69	936.085	367.041	1311.3	507.634	1473.67			150.5	830.137	1532.19	1550.43	533.481	712.535	1155.08	926.538	755.261
150.667	1082.02	770.005	1035.18	945.445	366.411	1305.11	508.369	1484.79			150.667	827.35	1526.06	1549.5	537.654	713.944	1146.89	925.778	749.896
150.833	1093.11	773.716	1018.68	954.845	366.364	1316.61	512.144	1476.26			150.833	827.328	1522.22	1549.77	534.068	708.937	1145.24	920.228	752.102
151	1087.67	775.554	1022.21	957.01	365.572	1315.48	504.451	1482.65			151	816.618	1531.3	1556.11	527.888	720.698	1157.79	922.5	751.358
151.167	1086.15	781.833	1027.94	957.177	373.97	1317.68	505.949	1492.42			151.167	833.372	1534.35	1559.16	537.668	715.492	1149.68	918.3	747.397
151.333	1088.3	773.989	1023.85	962.617	368.244	1324.87	506.295	1483.05			151.333	825.654	1542.87	1551.25	533.922	720.54	1145.84	922.842	742.827
151.5	1090.25	788.03	1023.72	974.102	370.84	1316.74	512.748	1498.8			151.5	822.75	1526.59	1565.04	535.654	719.348	1145.71	914.809	749.814
151.667	1078.84	789.986	1031.55	969.431	370.347	1327.21	504.796	1490.65			151.667	830.288	1523.35	1558.22	534.617	719.295	1137.38	924.22	751.697
151.833	1077.76	787.768	1027.58	974.481	363.96	1324.96	506.245	1489.3			151.833	818.951	1509.32	1560.34	532.249	717.032	1138.39	922.887	741.428
152	1084.03	797.761	1037.89	981.519	368.208	1320.1	510.617	1498.19			152	824.315	1516.63	1558.07	536.303	724.617	1140.96	908.521	739.686
152.167	1080.83	803.721	1032.24	981.807	367.682	1332.99	507.015	1497.65			152.167	827.093	1517.66	1570.43	539.847	724.719	1138.86	914.656	748.795
152.333	1074.61	799.196	1021.58	995.131	367.192	1333.67	509.527	1494.53			152.333	829.998	1528.77	1578.53	540.682	723.353	1127.9	911.21	739.536
152.5	1084.1	798.727	1026.68	994.792	364.304	1344.2	510.688	1495.8			152.5	821.54	1524.83	1582.99	533.333	727.269	1144	909.194	736.317
152.667	1076.04	799.167	1036.29	996.529	370.955	1346.54	509.133	1487.4			152.667	823.855	1522.78	1582.15	536.13	722.758	1134.95	917.47	737.6
152.833	1083.15	800.272	1030.48	1004.25	369.119	1340.55	506.986	1489.11			152.833	823.968	1517.18	1573.54	533.937	727.4	1130.31	907.785	733.636
153	1076.11	810.409	1028.46	1000.53	369.652	1353.15	512.098	1494.96			153	819.746	1525.13	1569.77	536.477	725.934	1130.77	912.304	732.762
153.167	1064.45	810.294	1040.49	1005.67	371.19	1345.19	510.905	1490.35			153.167	822.721	1527.01	1575.7	533.895	729.199	1126.75	897.694	734.697
153.333	1067.58	813.293	1025.36	1006.8	368.698	1348.57	508.356	1490.69			153.333	819.091	1513.68	1569.48	538.281	729.838	1124.53	897.077	724.509
153.5	1061.99	821.329	1036.01	1011.74	368.997	1356.04	513.182	1483.15			153.5	815.596	1525.44	1573.55	537.036	733.152	1131.54	899.648	727.85
153.667	1065.49	821.925	1043.5	1014.78	366.746	1366.72	503.688	1484.57			153.667	829.464	1515.46	1574.08	532.986	738.354	1137.5	909.214	728.657
153.833	1059.9	812.279	1038.34	1012.83	370.358	1366.96	508.211	1483.33			153.833	817.937	1505.81	1572.9	531.55	726.773	1121.72	901.78	721.119
154	1065.96	828.306	1047.6	1021.32	373.212	1366.89	511.564	1477.12			154	827.024	1512.13	1571.88	532.79	730.466	1137.31	904.852	723.925
154.167	1058.18	827.21	1040.27	1017.68	373.083	1359.23	503.305	1485.27			154.167	821.918	1503.79	1574.45	540.544	736.791	1123.89	905.791	728.987
154.333	1060.46	827.745	1045.22	1024.45	372.452	1357.72	505.431	1469.72			154.333	818.977	1508.11	1567.17	532.49	735.155	1121.45	916.185	718.124
154.5	1056.58	839.887	1042.54	1028.59	374.165	1372.04	503.01	1476.64			154.5	823.58	1503.74	1575.66	533.692	738.664	1133.77	901.532	724.95
154.667	1062.03	842.047	1050.9	1020.58	372.411	1384.04	503.218	1462.61			154.667	823.116	1492.27	1559.69	531.951	738.809	1125.12	904.201	727.333
154.833	1051.19	846.815	1039.81	1027.9	372.05	1380.37	505.013	1457.09			154.833	816.605	1486.85	1562.6	535.676	743.036	1117.95	902.948	721.592
155	1051.73	849.568	1046.69	1026.37	374.827	1376.95	505.56	1456.84			155	816.246	1483.72	1560.26	536.708	736.972	1124.39	907.935	728.05
155.167	1045.4	850.925	1053.41	1028.81	375.605	1385.35	506.209	1450.79			155.167	823.594	1489.57	1551.68	532.773	745.505	1127.6	908.227	734.527
155.333	1046.56	849.582	1050.71	1026.26	376.113	1394.43	502.626	1458.97			155.333	815.269	1495.51	1559.03	537.109	743.046	1119.7	903.717	725.39
155.5	1053.2	855.998	1051.38	1029.77	374.917	1395.54	506.122	1439.09			155.5	814.166	1485.91	1548.88	536.312	746.738	1135.71	909.082	725.138
155.667	1043.74	861.189	1053.96	1022.39	379.233	1398.06	503.616	1445.99			155.667	816.294	1487.3	1550.62	533.055	745.095	1131.58	912.411	732.243
155.833	1045.23	858.699	1060.32	1023.11	380.726	1396.57	505.992	1438.69			155.833	826.691	1479.23	1553.47	531.014	739.701	1130.74	907.984	729.798
156	1037.37	861.531	1048.42	1024.05	377.582	1407.02	501.57	1434.31			156	822.687	1485.42	1546.37	538.271	751.059	1138.43	905.602	725.344
156.167	1036.72	868.508	1063.6	1029.85	385.134	1402.24	505.979	1418.69			156.167	822.465	1485.08	1550.91	536.027	753.061	1136.58	912.674	734.426
156.333	1030.04	872.92	1056.9	1031.92	378.565	1390.64	505.452	1423.45			156.333	818.296	1475.7	1558.09	534.399	746.208	1137.63	911.135	725.559
156.5	1028.89	877.699	1056.54	1029.05	381.612	1391.65	504.998	1417.82			156.5	816.583	1476.27	1555.81	531.823	748.308	1142.43	922.265	728.463
156.667	1027.27	876.893	1064.2	1024.91	381.108	1398.47	496.701	1416.52			156.667	819.417	1483.23	1559.49	530.598	752.521	1134.85	924.891	731.932
156.833	1025.18	877.729	1056.3	1029.21	382.234	1401.1	500.331	1411.92			156.833	810.218	1495.85	1566.22	531.836	752.542	1128.28	921.676	720.136
157	1037.05	888.545	1061.18	1027.54	381.888	1388.59	497.09	1409.96			157	817.231	1494.44	1562.03	532.129	753.522	1132.12	923.808	728.03
157.167	1025.04	877.317	1062.35	1028.42	380.492	1390.95	498.826	1396.54			157.167	816.324	1499.99	1561.64	534.918	761.289	1135.61	928.557	724.446
157.333	1020.58	884.328	1060.91	1027.14	377.615	1399.48	498.907	1389.83			157.333	810.341	1495.19	1566.29	531.642	753.034	1141.55	923.975	725.568
157.5	1019.11	887.46	1067.33	1032.02	380.403	1403.07	496.284	1395.07			157.5	820.686	1504.64	1555.92	532.973	758.247	1144.49	920.344	719.955
157.667	1021.83	893.728	1061.95	1030.77	381.918	1413.6	493.929	1377.17			157.667	815.935	1497.06	1552.72	535.778	762.586	1143.61	936.767	729.866
157.833	1016.34	882.335	1056.99	1026.72	379.793	1412.49	494.099	1376.26			157.833	803.088	1501.99	1556.02	535.652	757.819	1149.77	925.15	721.181
158	1022.07	887.172	1055.8	1030.9	382.529	1409.43	491.415	1372.93			158	805.027	1492.19	1541.56	536.771	754.53	1152.08	928.705	722.32
158.167	1005.41	892.398	1062.94	1031.93	382.303	1403.47	492.87	1359.85			158.167	806.977	1488.31	1553.13	536.097	756.511	1146.74	937.622	725.546
158.333	1003.87	892.264	1061.42	1024.41	382.907	1404.07	491.761	1353.68			158.333	808.008	1493.17	1540.65	535.228	760.436	1145.22	936.955	720.336
158.5	1010.43	903.164	1066.56	1021.51	382.78	1405.34	492.062	1347.76			158.5	811.172	1487.84	1547.64	532.735	763.325	1145.85	936.449	725.995
158.667	1006.45	891.287	1057.65	1017.61	383.176	1395.17	492.443	1340.73			158.667	814.3	1470.82	1538.31	536.325	757.572	1146.48	942.707	732.072
158.833	1003.45	892.118	1065.71	1014.03	386.29	1403.38	488.978	1325.7			158.833	806.975	1477.59	1545.6	537.668	764.071	1141.41	946.661	723.425
159	1001.57	892.782	1065.02	1014.35	386.672	1394.67	488.294	1326.87			159	812.499	1473.32	1531.03	537.281	761.89	1145.21	947.819	727.025
159.167	1003.18	890.746	1068.34	1007.75	387.521	1383.66	490.373	1321.26			159.167	810.924	1470.97	1526.89	536.269	763.742	1131.79	949.983	735.034
159.333	995.29	886.515	1055.96	998.142	386.114	1392.76	489.52	1319.49			159.333	809.24	1457.47	1537.1	533.281	765.662	1140.85	939.464	733.175
159.5	1002.22	898.929	1059.76	1004.91	388.023	1393.98	486.328	1313.3			159.5	807.667	1463.68	1535.26	538.204	765.31	1143.23	952.355	729.273
159.667	990.377	888.085	1059.75	998.171	386.531	1382.11	488.697	1304.44			159.667	814.994	1454.97	1531.02	537.007	761.635	1146.64	949.173	739.018
159.833	990.81	892.227	1061.58	992.419	388.107	1379.47	480.136	1306.82			159.833	804.097	1467.81	1524.78	532.979	768.834	1141.06	961.559	731.907
160	990.914	893.875	1061.62	991.476	384.723	1367.01	488.545	1295.21			160	799.355	1455.1	1523.44	532.554	764.196	1142.81	954.84	731.93
160.167	991.055	893.96	1072.23	988.604	386.123	1384.04	482.31	1299.96			160.167	800.224	1448.89	1536.53	541.583	759.457	1140.01	964.931	738.648
160.333	984.486	890.469	1062.74	979.287	394.835	1377.83	482.974	1286.68			160.333	796.4	1453.36	1527.99	537.667	766.155	1135.8	962.769	730.102
160.5	987.051	887.543	1062.16	976.234	388.497	1370.44	485.941	1287.16			160.5	803.661	1446.86	1527.15	537.552	765.513	1140.93	964.672	731.844
160.667	986.853	885.981	1060.93	970.17	393.305	1370.45	480.014	1272.64			160.667	798.385	1441.67	1519.45	535.119	771.513	1139.13	967.102	740.779
160.833	985.911	890.596	1062.4	969.004	389.924	1370.65	484.313	1278.85			160.833	805.771	1443.94	1522.21	536.37	765.751	1141.22	968.525	735.724
161	986.416	889.139	1060.53	959.246	391.677	1362.28	482.111	1270.98			161	799.052	1441.14	1537.08	535.421	766.1	1146.47	958.926	726.366
161.167	987.698	890.973	1071.55	958.112	388.039	1361.76	476.406	1261.24			161.167	797.403	1438.17	1527.01	536.571	773.997	1132.74	969.13	736.785
161.333	981.556	875.371	1065.93	957.152	392.898	1351.06	482.311	1261.01			161.333	802.259	1436.46	1516.75	534.675	771.168	1138.14	969.622	727.658
161.5	985.61	879.433	1062.46	954.38	391.274	1352.47	478.061	1251.12			161.5	800.814	1449.57	1531.1	534.902	770.254	1144.1	963.114	739.62
161.667	976.23	880.052	1072.75	947.764	389.102	1348.61	480.871	1248.97			161.667	802.124	1450.14	1519.89	531.459	775.143	1139.38	977.529	743.504
161.833	975.985	874.482	1066.92	935.817	396.272	1340.19	479.395	1253.04			161.833	797.33	1447.06	1528.51	539.63	768.942	1132.19	967.274	732.003
162	979.101	875.858	1059.6	933.862	389.271	1341.2	477.963	1234.95			162	802.243	1449.73	1507.65	534.37	766.31	1132.64	968.044	731.029
162.167	971.709	881.208	1069.85	931.905	389.393	1330.32	472.013	1231.88			162.167	798.618	1453.11	1517.88	533.143	763.065	1125.87	962.976	734.129
162.333	971.734	863.847	1076.7	928.739	392.389	1325.38	477.874	1228.31			162.333	793.375	1461.58	1520.19	535.184	774.423	1120.23	977.143	728.338
162.5	969.65	865.496	1066.07	922.92	390.539	5.121	474.978	1227.81			162.5	801.779	1464.16	1519.31	534.557	771.06	1144.11	968.681	727.692
162.667	969.445	865.912	1074.43	917.149	389.431	4.682	477.298	13.626			162.667	803.388	15.081	5.085	534.662	772.313	1129.63	978.322	736.38
162.833	5.459	859.768	1057.92	15.241	394.042	4.883	483.088	14.592			162.833	800.034	13.714	4.855	535.118	769.058	1123.69	967.375	732.869
163	5.114	859.805	1062.09	14.145	394.685	5.474	478.278	14.493			163	796.491	14.037	4.509	536.824	768.993	1130.45	972.878	733.983
163.167	5.286	853.021	1069.32	14.692	393.397	5.687	479.919	13.772			163.167	803.584	14.361	5.114	540.619	771.745	1122.9	971.949	732.791
163.333	4.826	848.718	1056.34	13.628	392.484	5.156	474.994	14.348			163.333	788.14	14.435	5.186	530.812	770.779	1115.09	970.565	733.086
163.5	5.762	844.774	1058.22	14.536	394.547	5.329	480.639	14.478			163.5	789.715	14.204	5.013	539.396	771.039	1122.09	978.565	730.215
163.667	5.172	840.585	1065.74	14.147	392.527	4.71	476.752	15.307			163.667	792.498	14.059	4.79	538.864	772.773	1133.21	975.733	730.413
163.833	5.791	837.013	1051	15.362	394.431	5.445	476.276	14.923			163.833	791.93	14.132	5.373	530.71	771.643	1116.38	974.563	724.967
164	4.926	840.148	1047.88	14.714	390.011	5.272	478.121	15.3			164	790.335	15.09	5.561	532.518	777.101	1118.56	972.022	723.572
164.167	5.229	839.196	1056.6	14.204	393.286	5.027	475.743	14.363			164.167	796.173	14.805	5.431	535.706	778.125	1111.25	984.232	728.907
164.333	4.809	836.279	1047.23	14.636	389.659	5.554	476.246	13.958			164.333	789.03	14.326	5.589	535.676	771.392	1104.21	972.091	724.889
164.5	4.732	828.812	1056.92	16.061	388.94	5.609	481.864	15.4			164.5	791.172	15.501	5.633	529.962	775.692	1108.82	978.813	727.708
164.667	5.488	831.703	1050.95	14.881	393.982	2133.91	472.503	14.27			164.667	781.49	14.96	5.179	533.332	771.656	1101.79	976.555	728.181
164.833	6.093	813.372	1045.4	14.85	388.778	2485.26	475.197	1652.47			164.833	785.87	3328.29	3764.07	535.12	777.928	1098.48	981.716	728.821
165	2208.47	821.169	1045.57	2323	389.002	2633.13	476.686	2463			165	792.071	3865.49	4002.68	526.977	775.247	1106.47	973.3	724.855
165.167	2763.12	811.263	1050.52	2891.2	390.363	2682.79	473.056	2768.95			165.167	781.505	4034.47	3950.8	528.543	777.863	1096.46	970.376	729.624
165.333	2925.28	800.708	1038.68	3016.71	389.009	2668.77	470.011	2887.84			165.333	785.775	4031.99	3789.8	526.347	779.204	1084.77	973.35	726.756
165.5	2991.39	804.858	1039.63	3018.31	387.936	2639.57	473.231	2937.29			165.5	784.951	3958.63	3602.47	530.512	786.826	1102.14	975.259	726.594
165.667	2999.38	802.669	1035.26	2940.71	384.435	2572.73	469.173	2907.3			165.667	781.492	3845.99	3408.54	527.454	774.359	1093.38	971.281	733.703
165.833	2993.92	793.643	1036.99	2845	385.185	2511.57	471.29	2843.9			165.833	783.361	3715.8	3205.18	525.023	778.789	1098.5	969.009	726.343
166	2977.35	791.273	1030	2745.92	384.812	2416.54	474.663	2784.79			166	777.186	3567.53	3022.07	535.309	781.027	1097.74	971.101	723.169
166.167	2942.51	784.663	1039.43	2670.15	389.583	2346.1	468.266	2706.75			166.167	780.18	3418.79	2829.86	535.332	781.216	1092.17	966.801	738.13
166.333	2935.5	779.366	1026.84	2593.2	386.715	2274.06	475.613	2647.39			166.333	771.649	3309.13	2687.83	531.217	778.658	1091.51	967.529	728.294
166.5	2896.9	777.771	1019.79	2527.6	388.303	2190.24	475.608	2571.41			166.5	778.746	3188.33	2557.11	531.59	780.613	1104.42	964.602	728.145
166.667	2888.85	773.965	1018.96	2471.35	388.084	2123.62	471.291	2507.69			166.667	37.296	3079.23	2443.58	526.342	778.191	1096.99	36.995	728.001
166.833	2881.44	769.089	1024.59	2436.24	381.871	2062.57	471.564	2458.39			166.833	35.862	2990.78	2328.34	531.214	776.693	9.7	35.497	727.18
167	2869.54	768.854	1026.55	2418.48	384.158	2008.04	468.455	2414.6			167	35.933	2887.27	2242.89	526.519	787.048	8.922	35.745	9.582
167.167	2868.17	760.983	36.701	2389.33	379.872	1943.63	470.707	2375.83			167.167	34.077	2811.23	2167.16	535.195	780.05	9.185	34.777	9.026
167.333	2870.28	8.392	35.893	2374.3	382.665	1895.65	466.812	2333.25			167.333	35.431	2754.24	2087.22	532.097	790.182	8.181	35.357	8.854
167.5	2858.3	9.04	34.942	2377.96	380.746	1859.83	467.086	2306.26			167.5	36.32	2691.03	2031.92	525.233	781.531	9.058	34.671	8.438
167.667	2872.55	8.423	36.056	2364.48	380.531	1827.71	467.401	2266.1			167.667	36.286	2627.15	1991.62	535.103	779.458	8.725	34.823	8.616
167.833	2873.43	8.73	34.761	2371.75	381.003	1780.29	464.965	2252.07			167.833	36.284	2583.88	1928.93	527.686	784.862	8.628	35.326	8.923
168	2870.58	8.583	34.47	2353.7	379.379	1754.08	465.732	2222.37			168	36.249	2523.2	1893.94	528.261	779.961	8.916	35.258	9.011
168.167	2881.44	9.036	36.284	2344.91	375.925	1725.38	465.363	2190.23			168.167	35.247	2496.41	1855.62	529.902	785.696	8.644	37.5	8.428
168.333	2877.78	8.798	35.919	2343.59	382.102	1713.65	465.615	2187.08			168.333	36.687	2447.25	1816.9	526.55	789.196	8.956	36.462	8.324
168.5	2866.01	7.811	36.375	2345.84	384.11	1689.2	465.57	2174.28			168.5	34.811	2407.24	1779.23	524.458	780.541	9.43	35.415	8.381
168.667	2877.62	8.281	36.807	2335.2	379.998	1665.55	470.065	2157.82			168.667	36.177	2380.92	1760.57	525.755	786.879	8.783	35.239	10.201
168.833	2875.24	9.123	34.471	2322.79	381.598	1658.72	468.969	2138.47			168.833	35.446	2351.24	1732.46	530.396	782.957	8.869	35.158	8.389
169	2867.01	9.732	35.071	2298.78	382.094	1639.58	464.019	2142.81			169	35.419	2302.63	1703.35	528.839	786.531	8.856	34.907	9.266
169.167	2855.54	8.425	35.341	2284.37	380.919	1627.34	470.879	2105.87			169.167	2249.1	2273.5	1681.9	526.052	792.716	9.217	3433.71	8.671
169.333	2837.11	9.176	36.591	2271.13	380.557	1620.9	471.737	2113.41			169.333	2627.07	2258.55	1658.93	527.127	785.941	3681.47	4073.1	9.907
169.5	2822.65	9.227	4609.61	2248.05	374.926	1605.07	462.444	2096.73			169.5	2620.99	2223.37	1631.79	528.63	791.374	4603.39	4142.98	2488.35
169.667	2813.96	3954.42	5223.71	2229.82	378.21	1587.21	469.766	2097.11			169.667	2539.38	2207.63	1618.05	522.116	794.011	4735.57	3998.06	3439.77
169.833	2785.15	3762.97	5102.6	2209.43	381.59	1583.38	465.901	2095.7			169.833	2435.22	2173.59	1598.02	524.143	790.567	4480.49	3760.78	3590.84
170	2775.07	3437.72	4796.11	2184.52	376.635	1574.53	470.871	2099.13			170	2293.81	2160.63	1591.48	532.628	790.97	4124.64	3497.35	3508.27
170.167	2747.73	3128.64	4384.9	2156.52	374.323	1570.17	469.75	2103.15			170.167	2179.69	2139.62	1578.51	529.673	790.427	3780.14	3234.6	3378.74
170.333	2729.03	2847.26	4037.8	2142.92	375.623	1566.38	464.652	2086.08			170.333	2098.64	2114.86	1580.06	523.121	789.756	3423.83	3020.48	3220.54
170.5	2712.83	2578.79	3702.92	2106.45	369.836	1566.22	464.925	2079.01			170.5	1989.45	2105.16	1571.48	526.589	790.859	3096.14	2813.17	3011.38
170.667	2681.26	2367.85	3402.37	2092.11	373.671	1556.94	465.865	2089.42			170.667	1923.67	2099.41	1574.51	527.239	791.702	2853.82	2651.54	2858.74
170.833	2656.78	2205.49	3141.11	2079.47	373.711	1548.31	467.327	2080.42			170.833	1885.04	2088.74	1568.61	525.857	794.313	2615.01	2527.16	2692.84
171	2628.34	2038.17	2942.5	2047.02	374.806	1555.79	466.655	2070.49			171	1830.03	2078.66	1558.74	520.743	791.663	2414.22	2427.38	2542.13
171.167	2599.19	1929.06	2744.45	2026.7	370.9	1542.65	464.773	2078.88			171.167	1799.11	2070.05	1574.06	522.622	796.948	2264.79	2326.08	2440.71
171.333	2569.88	1840.97	2578.67	2015.52	371.046	1550.54	463.673	2074.36			171.333	1788.55	2070.27	1561.67	521.717	794.826	2132.8	2276.95	2346.4
171.5	2557.72	1756.75	2476.96	2002.16	373.106	1541.29	463.049	2070.26			171.5	1775.51	2046.86	1566.45	524.097	797.799	2015.69	2220.4	2249.07
171.667	2530.58	1713.88	2370.72	1980.45	367.869	1535.95	468.581	2064.45			171.667	1746.81	2065.95	1559.63	519.174	790.155	1950.34	2177.33	2191.02
171.833	2501.79	1669.59	2281.33	1972.24	365.891	1545.3	465.961	2058.35			171.833	1745.04	2045.74	1566.12	518.374	792.956	1887.1	2143.25	2131.95
172	2467.16	1627.43	2219.3	1944.92	369.375	1541.21	467.714	2040.03			172	1729.15	2030.12	1577.43	517.661	800.827	1812.62	2105.95	2074.84
172.167	2443.85	1591.97	2145.44	1932.72	364.365	1536.8	466.047	2055.13			172.167	1725.03	2033.38	1570.07	525.056	791.645	1767.55	2099.81	2030.32
172.333	2415.29	1560.99	2091.38	1922.39	367.117	1542.92	468.358	2047.61			172.333	1715.09	2022.18	1574.02	520.699	791.868	1718.15	2060.32	2015.33
172.5	2402.96	1531.29	2054.83	1910.05	368.558	1539.46	460.849	2032.92			172.5	1699.33	2018.64	1601.56	522.044	794.336	1658.69	2032.71	1955.1
172.667	2367.91	1508.09	1996.99	1907.57	370.138	1543.39	470.542	2040.13			172.667	1680.87	2011.13	1602.2	519.26	794.777	1640.43	1996.99	1917.11
172.833	2356.32	1495.12	1971.66	1887.89	369.206	1534.21	460.259	2038.4			172.833	1668.44	2008.66	1614.37	521.521	796.828	1594.16	1977.14	1892.68
173	2332.53	1454.85	1941.36	1874.86	365.28	1551.38	466.187	2030.98			173	1643.21	2007.76	1619.47	514.838	799.238	1541.67	1923.45	1851.63
173.167	2326.76	1435.13	1893.92	1875.46	364.507	1539.35	469.705	2028.26			173.167	1611.87	1988.72	1618.45	513.971	793.688	1504.09	1888.37	1804.36
173.333	2287.14	1423.6	1856.49	1872.12	368.875	1552.18	467.691	2027.44			173.333	1613.05	1981.09	1642.97	522.541	793.472	1467.95	1859.5	1776.35
173.5	2275.48	1387.26	1828.96	1867.72	370.833	1557.03	468.094	2027.76			173.5	1572.14	1986.18	1652.55	520.224	799.242	1425.61	1817.09	1730.66
173.667	2237.94	1382.97	1787.91	1862.35	363.115	1568.56	464.043	2031.83			173.667	1554.81	1994.48	1665.9	519.851	792.641	1400.05	1782.93	1702
173.833	2232.76	1357.69	1765.22	1851.69	369.915	1572.62	462.246	2039.63			173.833	1538.86	1984.98	1670.19	520.053	802.368	1338.21	1752.71	1656.22
174	2212.33	1326.2	1732.68	1842.42	361.342	1563.96	464.089	2045.52			174	1501.11	1976.58	1687.38	524.828	798.754	1319.8	1724.89	1623.63
174.167	2195.12	1317.24	1699.72	1839.37	362.969	1577.22	466.362	2039.98			174.167	1476.25	2002.39	1709.09	516.383	796.171	1277.81	1674.88	1590.68
174.333	2178.56	1300.13	1663.89	1848.45	364.819	1588.98	467.668	2050.94			174.333	1465.74	1995.22	1728.91	524.014	797.871	1239.8	1648.07	1556.42
174.5	2156.68	1250.54	1645.65	1830.86	367.367	1600.3	469.462	2058.17			174.5	1438.12	2006.6	1746.59	520.423	797.074	1200.45	1615.08	1527.39
174.667	2130.02	1242.27	1607.14	1838.79	363.993	1605.49	469.49	2071.4			174.667	1420.56	2017.72	1768.56	521.704	796.874	1175.21	1579.89	1492.94
174.833	2123.73	1225.59	1577.28	1825.48	361.975	1623.32	467.987	2077.25			174.833	1410.55	2024.77	1779.08	519.778	795.733	1147.33	1557.84	1469.78
175	2102.72	1194.16	1563.91	1824.79	361.991	1626.11	466.272	2102.65			175	1377.07	2032.11	1797.7	521.407	800.124	1115.04	1518.35	1439.99
175.167	2089.99	1179.52	1535.73	1825.84	364.273	1630.11	466.296	2109.08			175.167	1356.1	2051.16	1821.66	510.011	803.066	1082.1	1487.04	1420.03
175.333	2064.81	1159.05	1508.23	1831.35	364.35	1653.72	469.057	2126.89			175.333	1347.38	2059.55	1849.77	517.767	797.531	1055.54	1476.24	1392.58
175.5	2058.85	1128.49	1496.58	1820.53	364.516	1660.35	462.489	2125.57			175.5	1322.51	2086.33	1870.99	516.264	800.432	1027.99	1442.6	1353.34
175.667	2032.57	1116.05	1456.23	1813.54	363.076	1681.3	470.656	2141.45			175.667	1313.55	2102.89	1896.69	511.798	798.381	1007.58	1413.33	1342.19
175.833	2013.01	1097.9	1441.19	1822.55	362.773	1684.39	467.947	2167.01			175.833	1296.61	2120.37	1926.37	516.149	804.267	986.068	1393.02	1322.46
176	1998.05	1074.64	1414.38	1821.81	362.911	1700.67	466.021	2170.53			176	1279.19	2131.77	1935.73	519.446	802.178	961.157	1366.1	1299.1
176.167	1978.46	1067.94	1392.19	1830.93	366.119	1712.85	465.455	2185.91			176.167	1256.55	2167.55	1974.14	509.219	800.219	944.969	1357.44	1280.21
176.333	1966.4	1044.46	1378.64	1827.24	360.969	1713.67	471.083	2193.46			176.333	1253.45	2195.17	1994.71	517.575	799.559	923.368	1345.44	1270.89
176.5	1933.92	1025.38	1367.72	1831.87	358.732	1741.83	460.734	2212.28			176.5	1234.73	2211.21	2027.79	513.657	799.902	900.963	1321.1	1239.71
176.667	1925.97	1020.91	1350.44	1840.93	358.561	1745.89	467.443	2219.02			176.667	1215.44	2248.56	2051.27	515.6	797.381	898.209	1300.41	1229.95
176.833	1904.96	1010.9	1327.56	1829.46	356.141	1757.35	472.099	2230.64			176.833	1208.06	2275.04	2068.59	512.979	800.905	872.997	1296.37	1219.31
177	1890.7	993.112	1320.76	1849.5	361.355	1769.46	471.02	2255.83			177	1190.45	2298.85	2095.21	510.744	799.68	860.479	1275.65	1195.27
177.167	1872.42	992.399	1303.37	1842.76	357.785	1778.03	462.807	2258.33			177.167	1190.02	2328.15	2143.28	512.951	797.759	852.944	1265.41	1186.39
177.333	1868.24	982.421	1283.33	1847.4	358.05	1790.01	467.585	2275.41			177.333	1174.94	2372.46	2146.81	512.839	795.658	840.921	1264.22	1176.1
177.5	1838.24	968.192	1280.37	1853.29	356.918	1801.71	463.639	2286.99			177.5	1156.85	2381.2	2178.29	512.39	796.632	839.41	1247.37	1157.92
177.667	1824.2	969.129	1267.87	1857.32	356.784	1812.97	466.139	2319.2			177.667	1141.28	2430.76	2204.54	509.426	800.136	835.956	1252.22	1143.04
177.833	1804.13	968.34	1242.46	1856.68	358.485	1827.04	470.497	2323.54			177.833	1135.96	2454.85	2229.19	510.385	801.141	831.053	1248.52	1149.04
178	1790.33	964.41	1253.87	1863.42	358.865	1833.63	469.506	2337.31			178	1124	2479.63	2247.02	506.526	800.415	827.979	1244.37	1129.16
178.167	1778.34	967.535	1238.47	1863.16	358.155	1840.41	468.683	2372			178.167	1116.41	2498.88	2273.86	509.272	804.206	827.875	1240.12	1126.69
178.333	1784.74	969.272	1228.89	1875.84	356.661	1857.94	466.121	2393.3			178.333	1119.96	2534.17	2302.94	506.511	798.067	828.296	1235.07	1141.35
178.5	1762.64	962.431	1231.19	1871.53	358.668	1865.41	463.197	2392.16			178.5	1105.67	2556.09	2332.83	506.108	808.006	828.578	1239.93	1118.29
178.667	1738.5	971.844	1214.9	1887.96	363.008	1879.02	465.097	2422.62			178.667	1094.23	2594.47	2355.13	505.848	800.951	841.933	1248.04	1118.14
178.833	1733.66	973.745	1211.11	1883.47	359.012	1876.97	468.611	2429.08			178.833	1100.82	2632.73	2384.29	511.022	805.575	836.389	1257.24	1129.85
179	1728.07	970.816	1210.6	1885.05	360.034	1906.88	462.429	2451.6			179	1091.64	2646.62	2401.51	506.914	803.143	845.571	1259.53	1116.98
179.167	1714.19	978.096	1211.53	1884.37	352.671	1897.04	461.722	2461.82			179.167	1091.23	2687.41	2425.12	504.336	798.594	858.333	1255.07	1131.8
179.333	1699.39	988.776	1213.06	1896.31	354.947	1901.8	461.623	2476.94			179.333	1088.28	2707.25	2436.7	504.653	810.231	864.952	1275.74	1127.56
179.5	1684.5	986.211	1202.1	1894.91	355.293	1912.23	463.397	2514.91			179.5	1083.09	2735.36	2469.65	507.707	806.013	865.067	1273.65	1137.63
179.667	1690.35	991.754	1204.18	1911.22	361.384	1920.18	464.334	2531.45			179.667	1084.01	2764.55	2491.62	509.478	806.632	887.753	1290.61	1147.52
179.833	1686.68	1001.5	1193.8	1902.17	357.532	1938.41	460.702	2539.22			179.833	1089.03	2786.55	2514.39	500.663	807.701	889.438	1297.91	1159.22
180	1679.2	1002.42	1201.13	1910.94	354.976	1959.32	464.206	2561.24			180	1083.38	2797.07	2530.24	503.772	803.633	896.228	1313.6	1167.36
180.167	1668.61	1017.87	1190.46	1908.67	355.401	1962.09	462.871	2584.15			180.167	1080.4	2844.82	2550.55	502.614	807.954	921.712	1321.97	1175.61
180.333	1657.66	1033.55	1191.99	1917.75	359.658	1972.89	460.459	2589.94			180.333	1084.2	2877.45	2576.69	500.908	800.251	926.567	1352.03	1187.92
180.5	1664.28	1037.04	1200.81	1924.51	355.626	1982.41	456.413	2601.77			180.5	1078.59	2902.06	2580.33	498.413	807.885	948.066	1358.01	1188.33
180.667	1651.31	1047.32	1199.61	1922.6	354.918	1988.69	459.258	2639.42			180.667	1080.64	2922.11	2615.09	500.994	807.83	966.441	1375.95	1211.08
180.833	1650.59	1064.28	1202.22	1926.21	360.6	1989.1	457.204	2648.78			180.833	1082.26	2954.6	2630.06	501.57	804.759	968.3	1388.07	1230.49
181	1645.77	1079.88	1224.55	1920.55	362.003	2007.07	456.636	2658.28			181	1076.85	2986.3	2643.46	499.035	811.279	981.106	1414.65	1228.62
181.167	1655.13	1097.77	1223.76	1931.52	353.193	2012.14	460.732	2676.42			181.167	1088.26	3011.05	2633.75	501.051	805.402	1004.58	1432.46	1248.84
181.333	1651.52	1106.99	1235.9	1931.99	355.17	2012.56	451.858	2693.53			181.333	1086.48	3034.6	2668.72	501.361	806.785	1021.19	1462.46	1279.98
181.5	1652.91	1120.11	1264.81	1932.38	355.972	2017.28	456.152	2720.86			181.5	1094.03	3069.43	2681.97	502.261	804.687	1031.97	1484.8	1276.16
181.667	1646.92	1140.77	1282.9	1926.77	361.661	2033.65	452.262	2732.22			181.667	1092.58	3086.94	2710.56	503.765	805.82	1055.22	1509.49	1295.64
181.833	1656.64	1158.72	1311.41	1938.52	350.163	2042.55	456.207	2748.59			181.833	1088.15	3130.54	2730.02	496.125	800.144	1076.11	1534.55	1317.36
182	1653.77	1171.19	1336.87	1947.03	357.692	2053.92	460.485	2785.17			182	1092.25	3128.23	2728.69	499.842	808.271	1083.28	1566.58	1320.76
182.167	1654.97	1193.75	1357.4	1945.12	358.346	2049.32	452.723	2781.46			182.167	1096.81	3159.57	2738.05	496.987	800.85	1111.73	1575.55	1349.37
182.333	1662.7	1215.15	1390.1	1953.6	356.65	2061.21	456.426	2795.76			182.333	1108.51	3196.56	2765.25	499.676	804.93	1135.83	1620.49	1369.3
182.5	1672.42	1218.33	1438.36	1953.13	360.792	2068.95	449.971	2830.83			182.5	1105.92	3201.89	2754.84	498.403	809.262	1144.02	1647.95	1384.17
182.667	1677.82	1254.17	1465.39	1951.44	361.215	2077.33	454.308	2835.12			182.667	1112.26	3241.59	2777.5	498.704	808.634	1183.34	1672.24	1398.53
182.833	1690	1269.17	1504.27	1953.33	357.854	2071.51	455.292	2853.13			182.833	1117.1	3259.34	2780.36	496.509	802.606	1198.13	1703.92	1427.02
183	1700.43	1287.7	1560.4	1956.21	359.065	2094.42	449.86	2885.75			183	1129.27	3262.74	2795.44	502.751	804.108	1212.38	1733.43	1432.89
183.167	1701.15	1322.02	1595.99	1963.05	361.104	2095.62	450.607	2881.57			183.167	1140.22	3292.94	2803.42	496.226	808.704	1242.19	1750.61	1455.08
183.333	1710.07	1339.54	1629.6	1958.97	360.491	2086.34	455.646	2902.92			183.333	1146.2	3299.26	2806.02	493.619	798.006	1265.03	1805.23	1481.87
183.5	1712.82	1352.25	1679.61	1967.31	359.479	2104.43	449.221	2929.92			183.5	1145.74	3323.62	2825.65	490.161	807.845	1280.39	1819.71	1494.95
183.667	1731.61	1381.05	1724.15	1965.79	358.124	2106.87	446.63	2934.41			183.667	1157.85	3326.3	2828.57	492.884	798.183	1320.57	1855.66	1516.58
183.833	1737.56	1421.24	1750.47	1984.36	361.874	2119.99	446.471	2958.4			183.833	1173.42	3336.75	2839.68	489.629	800.605	1342.92	1902.58	1541.14
184	1762.52	1418.55	1816.07	1980.57	361.8	2121.84	449.5	2982.01			184	1179.52	3344.84	2840.09	493.762	803.201	1361.52	1931	1554.11
184.167	1773.16	1454.02	1835.47	1988.46	356.246	2118.12	444.11	3002.09			184.167	1190.7	3356.24	2854.04	494.022	806.47	1407.47	1966.05	1575.65
184.333	1776.79	1481.34	1882.33	1984.06	360.02	2121.42	442.09	3010.82			184.333	1211.91	3359.11	2875.17	485.308	804.25	1424.23	2018.43	1606.35
184.5	1796.7	1490.11	1940.96	1991.72	360.057	2131.71	443.026	3029.84			184.5	1212.37	3364.8	2868.97	491.918	802.342	1437.73	2044.12	1615.03
184.667	1798.34	1538.45	1973.41	1988.62	357.045	2126.56	443.393	3068.95			184.667	1222.34	3355.51	2892.5	492.664	804.5	1475.72	2080.94	1635.59
184.833	1809.76	1565.14	2024.33	2000.22	356.103	2132.67	448.945	3080.06			184.833	1248.63	3360.2	2886.67	489.811	803.331	1503.62	2124.62	1674.04
185	1827.88	1582.26	2079.14	1999.99	356.863	2144.68	443.566	3086.1			185	1260.84	3337.64	2892.36	490.895	801.386	1513.41	2152.93	1687.78
185.167	1847.92	1632.17	2111.53	1993.48	359.03	2138.63	445.823	3109.47			185.167	1274.86	3331.2	2899.59	486.518	806.511	1561.16	2179.09	1713.33
185.333	1870.88	1658.56	2161.09	1999.67	359.357	2139.09	5.128	3129.73			185.333	1291.14	3304.23	2900.34	493.288	10.184	1590.48	2235.53	1742.9
185.5	1883.87	1682.46	2213.84	2005.28	361.209	2144.44	4.653	3149.76			185.5	1304.4	3318.7	2896.4	492.957	10.371	1607.32	2267.07	1749.16
185.667	1889.05	1717.72	2249.28	2010.79	14.966	2135.34	4.465	3170.25			185.667	1324.89	3294.77	2911.84	13.958	9.565	1645.69	2315.69	1783.44
185.833	1901.39	1741.44	2282.64	2018.75	12.706	2144.45	5.042	3177.27			185.833	1343.4	3280.93	2894.91	15.544	9.81	1669.92	2356.63	1812.99
186	1935.36	1767.7	2341.51	2011.11	11.998	2143.02	4.595	3189.12			186	1355.07	3289.87	2904.57	14.778	9.608	1677.21	2395.6	1831.41
186.167	1944.16	1800.09	2376.34	2023.81	13.9	2139.09	4.97	3211.38			186.167	1371.92	3266.59	2908.72	14.908	10.458	1729.97	2440.99	1856.74
186.333	1955.92	1837.73	2423.88	2022.82	12.82	2142.79	4.566	3215.64			186.333	1393.05	3275.86	2900.67	16.263	9.968	1755.79	2484.78	1895.58
186.5	1970.28	1858.35	2476.07	2018.97	12.662	2137.66	4.249	3242.84			186.5	1413.23	3273.78	2900.47	14.405	9.752	1792.87	2511.88	1905.55
186.667	2001.08	1889.08	2496.44	2029.85	13.973	2136.04	4.486	3258.48			186.667	1440.28	3282.29	2907.63	15.975	10.732	1825.18	2554.53	1940.43
186.833	2008.4	1923.91	2520.66	2032.31	13.253	2141.89	4.336	3266.13			186.833	1458.12	3295.29	2889.68	16.452	10.141	1849.39	2598.51	1962.11
187	2034.06	1941.04	2589.67	2027.5	13.021	2138.27	5.597	3276.16			187	1453.95	3279.13	2890.73	16.277	10.646	1898.53	2637.72	1987.08
187.167	2038.88	1979.61	2605.51	2032.07	14.852	2150.67	5.013	3281.42			187.167	1489.05	3277.04	2894.59	17.286	10.459	1938.95	2665.49	2028.4
187.333	2067.19	2017.78	2646.11	2052.54	13.727	2134.45	4.797	3295.34			187.333	1518.72	3273.11	2887.23	15.628	10.414	1970.63	2728.22	2060.59
187.5	2087.07	2036.14	2702.98	2054.55	14.693	2150.41	4.883	3307.56			187.5	1530.57	3263.15	2865.62	17.113	10.429	1991.06	2753.99	2078.33
187.667	2111.83	2073.52	2740.36	2055.48	14.78	2134.32	4.884	3309.9			187.667	1561.29	3291.75	2862.41	16.407	11.467	2053.34	2789.14	2106.59
187.833	2124.94	2102.51	2765.02	2064.08	14.722	2143.91	1848.63	3316.64			187.833	1581.58	3275.5	2853.46	16.45	1654.53	2069.24	2831.74	2144.42
188	2132.87	2119.09	2822.72	2070.78	14.903	2138.84	1981.52	3322.66			188	1601.03	3260.2	2843.83	18.298	1781.25	2122.66	2869.93	2162.11
188.167	2152.25	2143.57	2850.84	2072.81	14.55	2133.73	2028.13	3348.09			188.167	1621.04	3257.68	2827.71	17.431	1860.13	2177.37	2906.03	2193.89
188.333	2156.46	2195.42	2902.54	2072.8	1094.02	2130.62	2011.85	3337.62			188.333	1645.44	3228.9	2820.36	1541.04	1878.97	2205.46	2951.96	2240.53
188.5	2182.12	2200.51	2955.82	2076.39	1237.29	2121.9	1943.1	3350.39			188.5	1656.9	3221.02	2805.74	1738.7	1892.95	2233.02	2997.2	2264.05
188.667	2204.39	2252.83	3000.34	2075.09	1309.51	2119.47	1895.49	3349.49			188.667	1685.1	3221.42	2801.17	1848.22	1881.54	2292.96	3020.4	2302.41
188.833	2218.08	2282.92	3025.26	2089.03	1346.34	2123.05	1814.56	3341.21			188.833	1722.03	3199.92	2787.57	1921.92	1896.42	2324.4	3058.31	2337.66
189	2227.86	2295.85	3091.52	2091.96	1361.19	2099.57	1751.71	3344.09			189	1746.41	3192.7	2769.6	1937.17	1868.91	2364.88	3083.46	2359.46
189.167	2248.31	2346.57	3109	2093.96	1350.21	2096.6	1695.84	3341.31			189.167	1759.41	3175.82	2756.32	1931.92	1861.96	2420.11	3115.76	2399.22
189.333	2262.24	2375.71	3166.29	2102.91	1349.51	2101.68	1640.77	3342.54			189.333	1790.19	3169.27	2742.21	1946.32	1859.59	2444.99	3171.64	2453.76
189.5	2280.8	2389.83	3229.22	2096.76	1337.37	2086.42	1594.04	3331.13			189.5	1804.15	3146.42	2730.8	1943.18	1852.05	2489.04	3209.53	2458.61
189.667	2286.06	2429.92	3227.28	2102.86	1322.22	2077.31	1552.4	3350.5			189.667	1833.92	3140.77	2718.54	1954.82	1842.87	2527.49	3232.86	2493.8
189.833	2297.28	2469.51	3278.69	2099.17	1315.35	2074.46	1515.77	3332.85			189.833	1866.39	3129.18	2688.06	1963.6	1848.03	2581.65	3275.74	2539.66
190	2305.33	2476.47	3341.02	2106.37	1304.07	2056.4	1487.84	3332.37			190	1877.44	3105.99	2671.42	1959.72	1852.15	2615.14	3288.54	2552.27
190.167	2336.08	2535.2	3367.5	2098.03	1302.35	2047.49	1473.41	3331.7			190.167	1910.73	3086.93	2668.35	1957.76	1851.38	2674.62	3334.43	2584.77
190.333	2336.68	2549.94	3377.34	2109.16	1296.28	2046.76	1449.28	3322.13			190.333	1932.53	3075.16	2636.43	1954.62	1861.29	2699.28	3380.89	2629.66
190.5	2351.55	2559.24	3448.78	2109.08	1300.41	2043.59	1440.38	3330.76			190.5	1952.64	3052.25	2626	1952.33	1861.95	2728.68	3411.47	2638.09
190.667	2364.79	2597.1	3453.49	2115.46	1287.68	2013.74	1425.39	3320.35			190.667	1979.84	3036.2	2619.84	1965.47	1869.35	2798.8	3438.3	2678.96
190.833	2371.48	2614.14	3481.37	2117.08	1295.77	2023.78	1409.95	3317.53			190.833	2009.38	3005.67	2588.11	1961.61	1883.68	2815.31	3475.39	2712.11
191	2381.66	2632.67	3502.18	2114.99	1291.81	2017	1396.1	3306.5			191	2012.64	3008.66	2573.97	1964.6	1884.56	2842.31	3505.81	2734.61
191.167	2380.11	2673.36	3533.06	2113.8	1293.17	2003.4	1407.84	3308.84			191.167	2045.01	2982	2553.22	1956.94	1900.07	2900.3	3520.14	2761.86
191.333	2388.81	2685.18	3546.22	2143.04	1298.54	2001.79	1391.5	3295.05			191.333	2069.98	2951.93	2528.36	1959.09	1907.22	2924.65	3572.97	2794.89
191.5	2386.92	2692.94	3588.03	2114.6	1295.22	1973.54	1384.35	3267.34			191.5	2070.43	2950.75	2513.97	1957.89	1928.36	2948.76	3602.5	2806.05
191.667	2405.67	2730.39	3596.33	2122.74	1300.25	1964.5	1380.98	3270.6			191.667	2111.37	2930.47	2500.04	1945.86	1928.26	3008.77	3626.76	2838.66
191.833	2404.15	2760.36	3612.62	2148.36	1299.6	1958.49	1376.54	3261.09			191.833	2129.95	2913.36	2465.32	1948.74	1936.91	3033.65	3658.47	2875.77
192	2415.88	2750.87	3635.34	2137.44	1305.28	1947.94	1371.78	3251.54			192	2137.59	2884.59	2444.41	1947	1958.23	3064.8	3659.6	2870.83
192.167	2414.05	2780.31	3649.14	2137.36	1305.55	1935.51	1373.06	3244.72			192.167	2167.62	2855.68	2441.3	1940.54	1969.65	3093.63	3695.07	2905.56
192.333	2410.13	2810.72	3659.47	2140.85	1303.39	1934.34	1366.45	3231.48			192.333	2192.03	2840.57	2417.68	1933.78	1976.74	3128.61	3719.29	2928.34
192.5	2433.91	2807.76	3694.54	2138.18	1305.6	1922.84	1364.67	3210.76			192.5	2212.04	2822.88	2419.94	1927.24	1979.77	3145.98	3741.42	2935.51
192.667	2423.25	2837	3674.32	2150.61	1305.56	1907.31	1362.41	3221.86			192.667	2230.85	2795.59	2406.02	1914	1984.97	3190.11	3767.28	2954.28
192.833	2427.45	2847.11	3678.78	2142.68	1309.99	1899.66	1362.86	3186.78			192.833	2248.86	2773.69	2387.32	1912.45	1991.57	3213.27	3783.47	2980.05
193	2417.64	2832.13	3710.68	2144.45	1299.81	1888.08	1355.19	3185.2			193	2252.8	2770.4	2367.38	1902.79	2010.83	3232.45	3798.35	3003.72
193.167	2422.31	2862.97	3693.51	2150.29	1303.74	1886.85	1362.28	3164.42			193.167	2279.22	2748.26	2350.08	1898.7	2006.94	3287.02	3806.28	3018.56
193.333	2416.12	2882.43	3701.93	2158.04	1305.63	1876.67	1347.51	3156.51			193.333	2309.82	2712.14	2341.43	1898.58	2027.45	3297.24	3822.07	3023.34
193.5	2413.26	2865.52	3703.24	2145.93	1306.58	1866.25	1332.37	3138.63			193.5	2301.45	2709.28	2329.27	1886.65	2020.98	3302.76	3835.19	3022.8
193.667	2404.99	2880.9	3695	2137.18	1307.14	1838.84	1332.11	3110.6			193.667	2327.2	2685.85	2318.19	1879.16	2019.76	3358.74	3846.72	3040.02
193.833	2413.27	2896.7	3681.1	2132.03	1306.7	1834.35	1318.98	3104.28			193.833	2349.08	2673.33	2305.98	1873.21	2015.37	3363.88	3843.7	3063.3
194	2403.67	2890.41	3694.29	2130	1303.74	1825	1314.92	3091.2			194	2352.84	2643.82	2287.16	1861.86	2010.96	3380.88	3853.3	3061.53
194.167	2388.34	2910.85	3672.46	2125.43	1300.38	1802.37	1310.4	3070.68			194.167	2358.3	2624.83	2284.28	1851.57	2021.3	3421.25	3857.52	3063.97
194.333	2385.15	2895.22	3634.71	2115.54	1305.3	1809.38	1302.49	3059.09			194.333	2385.46	2593.78	2288.24	1855.66	2021.56	3420.83	3892.72	3084.44
194.5	2379.98	2885.34	3626.53	2104.81	1297.13	1799.69	1280.28	3037.83			194.5	2375.77	2582.37	2267.64	1838.12	2019.47	3419.31	3876.98	3064.39
194.667	2355.13	2890.61	3592.45	2113.22	1290.09	1789.14	1289.03	3031.82			194.667	2384.22	2576.85	2271.04	1820.81	2008.04	3454.93	3874.26	3088.64
194.833	2356.29	2909.21	3569.11	2102.32	1296.37	1791.12	1267.17	2996.44			194.833	2399.09	2554.72	2258.75	1814.78	2011.19	3458.35	3892.22	3076.83
195	2340.25	2862.78	3558.52	2085.16	1292.55	1781.33	1257.08	2978.13			195	2406.38	2533.92	2239.23	1788.92	2003.1	3471.2	3876.47	3092.75
195.167	2331.82	2879.23	3520.19	2074.11	1288.46	1763.86	1254.8	2973.05			195.167	2399	2529.66	2254.29	1782.57	1984.1	3510.31	3886.71	3092.62
195.333	2319.97	2881.7	3498.68	2076.96	1284.7	1767	1242.12	2948.45			195.333	2420.64	2494.09	2252.39	1770.89	1988.16	3502.29	3900.55	3103.5
195.5	2317.15	2841.21	3479.06	2058.2	1286.01	1757.31	1234.32	2942.65			195.5	2404.83	2479.94	2238.4	1760.27	1975.18	3491.79	3881.29	3083.8
195.667	2303.07	2842.25	3441.93	2058.06	1287.12	1749.88	1224.77	2932.7			195.667	2423.78	2485.39	2239.49	1738.61	1969.53	3527.04	3890.73	3085.82
195.833	2288.53	2840.09	3410.72	2056.57	1270.97	1739.4	1218.37	2906.65			195.833	2438.19	2451.91	2239.09	1723.73	1955.28	3506.25	3892.14	3095.16
196	2280.05	2798.63	3380.69	2046.95	1275.43	1738.5	1209.97	2902.71			196	2426.35	2449.7	2228.91	1696.67	1944.33	3510.76	3894.72	3073.58
196.167	2247.54	2812.01	3332.13	2031.71	1259.26	1715.48	1196	2890.45			196.167	2428.91	2433.34	2232.81	1693.1	1937.45	3529.54	3865.35	3077.98
196.333	2234.52	2817.31	3308.32	2023.7	1256.55	1729.7	1199.22	2863.9			196.333	2445.33	2425.89	2233.87	1674.58	1929.28	3528.01	3895.81	3075.31
196.5	2220.04	2750.99	3289.16	2024.26	1250.58	1724.52	1190.54	2856.2			196.5	2438.47	2424	2227.84	1663.07	1918.41	3530.21	3870.81	3064.93
196.667	2194.32	2766.19	3243.8	2016.93	1249.73	1700.86	1180.48	2833.4			196.667	2440.6	2423.39	2219.09	1632.75	1908.09	3541.91	3857.97	3068.01
196.833	2186.22	2741.17	3212.1	2011.92	1235.09	1706.14	1177.44	2829.3			196.833	2449.42	2408.95	2221.78	1623.57	1883.85	3519.32	3850.44	3054.04
197	2162.99	2706.5	3183.25	2006.15	1230.57	1700.31	1162.17	2809.74			197	2432.12	2411.46	2221.75	1615.57	1871.68	3496.96	3827.7	3034.48
197.167	2169.66	2709.94	3127.56	2004.35	1225.69	1698.84	1163.41	2805.96			197.167	2440.62	2418.02	2214.98	1586.19	1868.59	3525.5	3828.6	3034.64
197.333	2144.4	2684.57	3099.41	1997.03	1212.89	1692.82	1157.73	2795.11			197.333	2437.18	2406.81	2217.89	1570.43	1844.09	3523.35	3823.88	3025.85
197.5	2125.49	2633.76	3061.38	1982.59	1209.51	1695.22	1140.03	2762.47			197.5	2428.78	2419.86	2218.68	1563.74	1829.38	3499.78	3802.4	2998.31
197.667	2115.5	2638.69	3000.96	1985.78	1206.77	1688.4	1138.91	2777.42			197.667	2425.38	2430.96	2219.15	1550.17	1827.13	3525.62	3798.32	3011.07
197.833	2095.44	2620.69	2961.28	1983.67	1193.7	1696.29	1146.76	2755.41			197.833	2427.61	2418.2	2236.51	1529.42	1809.89	3490.17	3783.07	3002.53
198	2076.2	2576.17	2942.47	1985.46	1181.64	1687.68	1134.87	2757.68			198	2417.3	2440.73	2232.25	1520.1	1798.65	3478.8	3773.09	2951.35
198.167	2072.55	2571.18	2884.95	1979.49	1172.75	1683.26	1137.13	2755.7			198.167	2409.52	2450.07	2238.74	1503.54	1777.52	3490.27	3747.96	2948.9
198.333	2049.99	2542.46	2862.88	1973.39	1165.8	1681.75	1137.63	2738.15			198.333	2422.3	2452.94	2239.65	1480.77	1761.73	3457.64	3741.12	2958.49
198.5	2034.49	2503.88	2811.1	1972.83	1153.68	1686.62	1134.21	2733.58			198.5	2410.09	2459.73	2244.91	1477	1752.51	3446.68	3726.37	2916.41
198.667	2013.58	2496.6	2757.26	1960.13	1151.21	1693.99	1127.35	2729.01			198.667	2410.82	2473.09	2252.97	1463.15	1738.83	3446.96	3707.25	2892.15
198.833	2001.89	2454.62	2733.68	1967.37	1129.88	1683.31	1117.98	2723.46			198.833	2408.32	2469.47	2268.41	1453.74	1728.36	3428.4	3680.36	2908.21
199	1994.15	2421.64	2724.53	1965.81	1126.91	1684.66	1131.06	2723.59			199	2396.77	2484.71	2257.01	1432.1	1721.31	3411.19	3692.54	2868.52
199.167	1967.75	2405.03	2661.09	1953.64	1122.34	1694.33	1128.11	2708.61			199.167	2394.91	2496.62	2261.95	1430.82	1695.88	3417.05	3656.8	2866.56
199.333	1962.72	2394.91	2619.47	1969.65	1117.44	1691.02	1122.72	2704.84			199.333	2382.6	2497.77	2273.94	1418.05	1698.25	3398.72	3646.51	2833.7
199.5	1946.86	2343.47	2590	1946.76	1095.21	1689.51	1116.78	2705.96			199.5	2374.15	2506.11	2289.26	1409.62	1681.53	3363.97	3628.5	2812.52
199.667	1929.38	2341.76	2544.68	1952.62	1096.69	1678.27	1121.93	2692.55			199.667	2362.42	2499.25	2278.18	1399.48	1681.08	3371.57	3605.73	2788.63
199.833	1913.59	2319.3	2493.95	1941.35	1083.58	1697.8	1122.38	2703.59			199.833	2374.58	2520.07	2297.24	1380.28	1659.45	3338.19	3608.99	2782.9
200	1908.53	2280.82	2475.29	1936.4	1086.44	1706.21	1109.92	2685.36			200	2351.9	2537.7	2300.7	1378.84	1647.16	3312.62	3593.91	2746.17
200.167	1897.26	2271.16	2410.6	1949.59	1070.4	1698.1	1118.44	2688.42			200.167	2342.06	2546.34	2318.35	1368.09	1644.31	3315.94	3573.29	2748.75
200.333	1873.93	2239.8	2395.97	1941.01	1057.23	1715.62	1124.27	2679.91			200.333	2333.54	2565.01	2314.68	1370.28	1640.79	3290.55	3571.7	2735.92
200.5	1874.96	2211.36	2356.67	1931.23	1057.77	1717.06	1132.63	2682			200.5	2334.09	2574.49	2327.36	1370.7	1639.6	3267.89	3540.99	2710.94
200.667	1859.44	2200.93	2320.46	1943.46	1053.36	1706.22	1128.4	2699.65			200.667	2310.04	2581.55	2337.15	1347.45	1639.2	3265.59	3517.2	2699.7
200.833	1842.41	2177.57	2272.3	1940.66	1042.5	1723.55	1134.51	2686.77			200.833	2321.54	2594.99	2352.11	1343.89	1630.82	3236.22	3515.84	2682.57
201	1829.7	2128.95	2267.5	1937.67	1039.46	1725.45	1137.19	2685.28			201	2289.97	2614.2	2366.21	1341.17	1615.04	3212.63	3480.4	2652.06
201.167	1822.66	2133.13	2223.74	1942.86	1029.69	1720.54	1152.3	2692.18			201.167	2296.31	2616.14	2355.01	1337.16	1615.18	3222	3471.46	2652.76
201.333	1812.36	2110.86	2184.35	1930.59	1023.53	1724.19	1157	2682.53			201.333	2293.33	2624.43	2369.38	1340.81	1611.53	3190.74	3443.05	2634.59
201.5	1798.59	2083.36	2171.92	1937.41	1024.28	1731.64	1162.39	2694.49			201.5	2266	2635.72	2363.63	1337.62	1614.41	3156.54	3421.16	2607.61
201.667	1781.41	2068.34	2145.56	1935.22	1024.42	1738.28	1169.56	2709.38			201.667	2280.39	2667.91	2374.45	1339.73	1614.86	3151.76	3399	2603.15
201.833	1766.75	2046.76	2111.2	1937.18	1005.47	1734.48	1182.86	2701.85			201.833	2255.47	2684.64	2385.48	1338.38	1614.17	3118.52	3399.5	2585.02
202	1770.77	2009.16	2114.3	1947.79	1003.9	1740.08	1176.52	2702.5			202	2247.17	2691.54	2391.73	1342.52	1607.39	3099.99	3361.34	2554.94
202.167	1763.74	2007.38	2069.65	1935.66	1008.53	1745.35	1194.35	2707.72			202.167	2248.89	2700.03	2399.3	1345.8	1616.8	3105.95	3329.91	2550.69
202.333	1768.37	1979.41	2046.97	1947.98	1001.41	1740.11	1199.61	2711.54			202.333	2242.36	2705.98	2402.47	1332.64	1617.03	3069.8	3335.59	2540.01
202.5	1741.59	1940.73	2049	1945.57	998.732	1770.22	1205.21	2719.94			202.5	2225.92	2730.35	2400.36	1346.88	1623.37	3055.55	3317.8	2506.45
202.667	1750.77	1942.03	2022.5	1950.26	996.125	1760.74	1214.46	2707.67			202.667	2232.28	2738.41	2406.74	1349.35	1635	3051.33	3292.54	2507.51
202.833	1729.92	1927.79	1999.26	1949.25	996.787	1779.8	1220.38	2716.18			202.833	2215.78	2746.47	2411.43	1352.29	1631.76	3014.02	3265.55	2506.48
203	1722.96	1880.57	1991.33	1941.26	992.192	1777.34	1228.15	2721.14			203	2215.53	2757.93	2420.07	1360.14	1634.48	3006.75	3247.98	2477.25
203.167	1716.14	1879.89	1985.39	1949.05	996.063	1774.34	1249.81	2725.9			203.167	2209.36	2782.47	2424.36	1357.33	1639.49	2992.11	3223.22	2450.42
203.333	1723.91	1864.09	1959.68	1962.78	988.56	1786.56	1259.82	2735.83			203.333	2216.31	2789.41	2425.91	1378.4	1655.9	2978.22	3207.56	2464.84
203.5	1696	1841.01	1963.74	1958.2	987.971	1798.26	1252.66	2726.47			203.5	2191.78	2804.03	2434.07	1373.99	1663.58	2964.87	3202.52	2431.45
203.667	1697.47	1838.64	1939.55	1964.83	988.72	1797.14	1278.83	2751.24			203.667	2198.91	2808.6	2439.74	1381.69	1657.27	2966.24	3161.62	2422.76
203.833	1680.61	1827.6	1933.16	1963.16	990.9	1800.98	1284.87	2741.21			203.833	2206.23	2813.87	2429.37	1384.09	1673.71	2953.32	3173.99	2417.6
204	1670.87	1807.09	1925.39	1972.3	976.648	1812.37	1291.03	2753.46			204	2180.9	2825.83	2444.82	1403.91	1674.97	2921.25	3152.77	2390.83
204.167	1671.15	1809.07	1915.61	1974.14	977.642	1809.55	1311.49	2769.64			204.167	2186.42	2824.28	2460.32	1403.52	1675.43	2925.47	3114.18	2379.99
204.333	1662.68	1796.18	1909.72	1980.8	984.304	1819.53	1309.86	2769.9			204.333	2184.34	2852.27	2453.47	1408.61	1699.54	2913.39	3131.61	2381.86
204.5	1665.87	1769.58	1916.63	1992.85	976.625	1823.41	1328.2	2763.98			204.5	2181.94	2835.33	2464.89	1419.79	1710.36	2885.9	3104.9	2339.92
204.667	1659.78	1774	1894.64	1976.1	977.195	1826.3	1333.68	2784.76			204.667	2182.77	2869.97	2468.81	1433.7	1715.94	2893.44	3112.34	2349.15
204.833	1649.89	1758.14	1895.52	1986.3	985.443	1828.87	1342.68	2784.24			204.833	2176.75	2873.38	2461.26	1435.19	1733.3	2888.5	3086.8	2353.07
205	1641.52	1738.33	1904.27	1985.17	984.629	1824.82	1354.61	2787.64			205	2171.77	2875.07	2487.22	1438.56	1734.8	2866.3	3082.08	2322.59
205.167	1649.9	1750.05	1885.86	1982.83	982.638	1828.96	1367.65	2798.14			205.167	2168.74	2873.16	2493.72	1454.17	1749.2	2882.35	3051.04	2321.01
205.333	1633.71	1740.02	1881.11	1997.09	982.972	1837.4	1374.34	2805.4			205.333	2182.07	2867.45	2484	1462.13	1760.47	2856.98	3069.19	2307.94
205.5	1641.53	1733.76	1892.09	1993.65	986.484	1841.13	1386.94	2821.48			205.5	2164.35	2893.66	2492.76	1471.83	1764.02	2851.79	3042.54	2291.91
205.667	1641.17	1732.12	1890.47	1998.2	993.772	1845.67	1393.5	2828.7			205.667	2165.05	2889.84	2495.15	1472.98	1780.41	2866.67	3038.76	2296.7
205.833	1635.02	1726.12	1889.96	1991.17	990.954	1850.12	1404.85	2833.37			205.833	2172.07	2884.22	2495.14	1488.81	1796.95	2858.99	3040.36	2294.39
206	1627.11	1716.42	1905.99	2000.23	993.259	1855.45	1420.08	2841.19			206	2170.02	2892.49	2501.22	1494.31	1806.29	2828.76	3037.07	2275.07
206.167	1635.66	1724.08	1905.46	1997.48	993.489	1847.43	1429.34	2845.32			206.167	2163.93	2901.47	2498.24	1507.87	1818.78	2857.49	3032.56	2278.12
206.333	1642.91	1726.14	1918.31	2006.39	996.428	1861.87	1446.25	2863.79			206.333	2170.37	2899.98	2494.58	1510.26	1843.26	2843	3024.71	2269.57
206.5	1638.94	1703.13	1928.2	1999.01	991.01	1857.63	1444.73	2876.63			206.5	2166.7	2905.03	2508.39	1522.88	1853.97	2830.59	3017.5	2253.2
206.667	1631	1723.04	1937.31	2006.42	1000.38	1855.64	1455.25	2873.59			206.667	2157.76	2894.55	2497.68	1531.24	1859.66	2847.94	3022.94	2251.51
206.833	1637.49	1728.24	1946.07	2010.05	1003.3	1876.53	1475.11	2898.8			206.833	2165.55	2888.23	2501.17	1541.52	1875.29	2846.17	3038.01	2266.8
207	1643.05	1712.34	1967.69	2003.2	1015.22	1869.83	1474.87	2905.49			207	2163.04	2890.54	2502.37	1544.73	1891.39	2835.13	3027.5	2242.2
207.167	1644.1	1734.1	1970.67	2010.54	1007.98	1873.72	1494.04	2920.03			207.167	2169.53	2910.47	2493.76	1552.84	1907.3	2849.47	3014	2248.24
207.333	1645.52	1741.29	1995.55	2004.47	1016.88	1882.06	1497.72	2939.95			207.333	2176.18	2898.77	2507.92	1563.92	1910.24	2838.41	3016.67	2259.03
207.5	1647.8	1736.82	2015.07	2008.77	1017.17	1879.46	1508.7	2944.17			207.5	2168.78	2905.21	2492.55	1569.2	1932.65	2829.35	3010.83	2236.36
207.667	1660.18	1751.2	2024.31	2001.3	1012.27	1867.77	1520.84	2955.38			207.667	2170.34	2926.51	2501.77	1582.19	1945.92	2858.95	3009.32	2247.47
207.833	1664.88	1762.33	2037.9	2018.78	1017.82	1862.81	1528.13	2957.77			207.833	2168.58	2900.22	2481.96	1581.93	1959.68	2845.91	3009.78	2243.58
208	1657.73	1759.41	2083.26	2012.19	1031.48	1864.61	1550.07	2979.3			208	2181.16	2915.35	2472.13	1588.65	1978.92	2836.63	3010.43	2230.09
208.167	1668.24	1772.71	2094.83	2013.28	1030.55	1882.26	1552.03	2978.93			208.167	2168.08	2904.61	2483.19	1607.27	1983.94	2860.9	3002.43	2238.41
208.333	1677.94	1798.31	2106.92	2016.54	1038.71	1863.69	1557.21	2999.24			208.333	2193.81	2893.82	2457.81	1610.94	1997.83	2855.78	2996.84	2250.35
208.5	1687.08	1788.87	2137.54	2012.5	1043.75	1861.53	1569.71	3027.73			208.5	2180.43	2891.59	2460.23	1617.47	2013.88	2849.97	3004.53	2243.36
208.667	1689.9	1816.41	2154.45	2019.3	1047.96	1866.84	1579.55	3022.45			208.667	2196.93	2871.89	2470.28	1621.93	2021.85	2878.38	2998.5	2243.38
208.833	1688.98	1830.37	2167.6	2021.94	1045.85	1875.22	1591.78	3036.59			208.833	2204.34	2867.26	2438.67	1624	2042.17	2875.52	3028.09	2269.67
209	1688.32	1828.23	2218.09	2016.58	1047.79	1855.11	1595.76	3063.73			209	2208.58	2866.31	2441.37	1638.86	2046.49	2874.19	3011.89	2253.3
209.167	1705.74	1850.73	2214.43	2014.85	1053.14	1857.81	1612.11	3070.87			209.167	2214.43	2871.09	2436.11	1634.48	2072.41	2884.22	3000.46	2259.99
209.333	1710.26	1868.9	2246.49	2024.14	1067.84	1868.54	1614.66	3073.3			209.333	2224.56	2857.12	2430.81	1642.95	2087.56	2904.53	3002.01	2268.8
209.5	1717.9	1859.38	2285.09	2019.54	1065.66	1866.22	1620.02	3084.72			209.5	2235.07	2846.95	2436.06	1643.03	2101.45	2889.11	2996.36	2269.84
209.667	1736.98	1882.03	2301.5	2035.14	1070.11	1852.28	1632.49	3091.08			209.667	2240.82	2824.37	2413.81	1651.81	2100.64	2925.05	2986.31	2271.03
209.833	1735.9	1904.83	2321.99	2028.84	1079.4	1849.1	1656.67	3090.35			209.833	2260.67	2819.06	2409.11	1656.16	2115.53	2922.32	2985.94	2293.38
210	1745.47	1898.9	2354.89	2021.52	1086.47	1856.44	1643.34	3102.76			210	2255.97	2784.85	2412.99	1656.69	2139.65	2912.2	2979.51	2281.99
210.167	1755.47	1930.87	2369.51	2025.97	1085.72	1840.12	1667.08	3116.86			210.167	2262.7	2794.61	2386.93	1659.97	2151.57	2946.74	2977.16	2293.12
210.333	1758.62	1945.77	2403.68	2026.74	1098.51	1841.92	1662.57	3119.04			210.333	2284.72	2770.64	2387.03	1657.66	2157.73	2944.33	2986.28	2302.2
210.5	1762.89	1954.74	2445.41	2029.89	1099.56	1838.57	1666.27	3128.78			210.5	2277.74	2754.63	2390.73	1662.08	2174.63	2935.64	2982.4	2298.45
210.667	1764.34	1983.85	2473.15	2028.03	1108.63	1842.93	1677.68	3147.63			210.667	2292.04	2759.75	2374.07	1663.44	2184.57	2982.09	2968.72	2313.13
210.833	1779.03	2001.35	2493.92	2032.9	1111.55	1844.39	1677.7	3139.58			210.833	2306.55	2735.49	2377.19	1660.01	2188.19	2973.89	2985.18	2324.85
211	1778.92	2027.51	2547.23	2029.06	1117.46	1846.92	1695.01	3157.99			211	2314.39	2728.68	2360.75	1666.22	2197.46	2994.76	2974.93	2327.74
211.167	1789.15	2038.38	2560.75	2031.88	1120.79	1832.58	1698.13	3170.07			211.167	2308.77	2702.82	2359.26	1662.09	2219.43	3006.41	2972.21	2339.53
211.333	1804.06	2059.57	2587.8	2040.62	1124.74	1821.61	1697.01	3168.19			211.333	2334.15	2696.22	2340.97	1666.83	2231.3	3006.04	2991.38	2351.76
211.5	1806.5	2061.51	2633.58	2040.27	1127.76	1826.94	1709.7	3187.2			211.5	2334.42	2682.12	2323.85	1667.29	2235.96	3004.45	2964.37	2359.12
211.667	1821.1	2094.04	2662.35	2039.05	1139.38	1827.24	1706.31	3180.07			211.667	2352.94	2680.63	2324.42	1657.66	2253.95	3021.77	2968.92	2362.62
211.833	1820.38	2116.47	2677.65	2034.99	1138.83	1814.81	1708.7	3197.73			211.833	2364.58	2667.88	2326.47	1652.87	2257.02	3019.95	2983.61	2371.49
212	1845.74	2118.25	2718.89	2032.45	1139.24	1813.14	1714.72	3187.39			212	2367.52	2661.04	2313.14	1660.9	2270.64	3036.87	2963.71	2376.77
212.167	1853.7	2154.58	2742.28	2028.05	1147.48	1794.57	1715.77	3197.52			212.167	2377.05	2640.1	2291.61	1648.11	2271.18	3053.99	2965.52	2394.46
212.333	1849.02	2175.05	2767.59	2044.73	1156.03	1790.28	1727.22	3197.46			212.333	2388.65	2625.19	2292.1	1650.07	2291.97	3058.68	2961.24	2395.83
212.5	1868.8	2188.78	2803.95	2031.57	1147.67	1795.64	1727.62	3194.43			212.5	2391.12	2626.6	2294.69	1638.13	2305.8	3061.26	2978.91	2387.53
212.667	1872.31	2219.62	2814.16	2039.55	1158.08	1794.16	1724.82	3212.34			212.667	2409.92	2598.31	2268.84	1632.58	2305.65	3090.8	2953.77	2397.78
212.833	1865.52	2232.13	2844.34	2040.57	1158.56	1788.04	1724.75	3188.94			212.833	2420.36	2600.03	2272.95	1621.5	2309.82	3089.34	2982.77	2432.16
213	1878.36	2244.28	2879.77	2038.33	1167.89	1785.86	1717.76	3198.57			213	2425.69	2580.97	2272.07	1628.04	2325.33	3094.04	2979.69	2420.23
213.167	1890.2	2275.97	2891.84	2040.81	1164.76	1762.38	1727.8	3208.15			213.167	2426.81	2581.32	2253.03	1614.61	2327.64	3117.63	2940.75	2430.52
213.333	1894.23	2294.72	2911.91	2029.8	1170.45	1752.57	1734.14	3198.9			213.333	2464.86	2578.96	2247.28	1606.54	2334.25	3117.86	2957.18	2446.43
213.5	1905.14	2292.51	2945.95	2036.96	1167.08	1755.61	1724.91	3205.04			213.5	2453.89	2558.71	2228.33	1603.8	2352.8	3100.04	2938.93	2448.68
213.667	1901.85	2342.08	2973.11	2037.26	1174.83	1748.18	1716	3191.67			213.667	2479.05	2553.17	2227.02	1593.44	2350.79	3131.3	2945.39	2449.33
213.833	1912.49	2359.7	2996.93	2039.06	1175.94	1736.54	1709.95	3194.36			213.833	2492.97	2546.18	2219.68	1580.32	2362.53	3124.72	2956.13	2471.61
214	1915.99	2360.47	3030.23	2042.62	1181.19	1740.52	1705.69	3179.79			214	2481.93	2514.21	2212.12	1575.46	2353.23	3133	2930.94	2464.06
214.167	1910.21	2391.3	3029.09	2029.87	1184.55	1720.95	1707.81	3189.11			214.167	2486.93	2518.96	2205.68	1567.15	2361.48	3156.01	2934.39	2466.74
214.333	1924.98	2424.59	3043.78	2048.85	1177.26	1715.6	1698.48	3189.92			214.333	2516.4	2495.23	2196.62	1551.84	2381.92	3154.61	2947.56	2487.83
214.5	1929.17	2430.53	3074.73	2033.05	1182.44	1713.46	1706.6	3183.63			214.5	2519.74	2491.36	2183.99	1545.77	2377.78	3133.59	2944.07	2474.99
214.667	1934.87	2445.59	3091.41	2024.54	1177.52	1694.55	1697.08	3183.35			214.667	2532.01	2479.7	2179.68	1534.91	2375.58	3180.14	2925.02	2497.06
214.833	1939.73	2467.29	3100.38	2036.67	1173.6	1693.87	1694.17	3182.8			214.833	2555.61	2461.87	2173.36	1532.44	2388.09	3184.98	2924.62	2513.63
215	1947.05	2470.66	3127.28	2025.88	1179.99	1687.16	1668.55	3163.97			215	2551.71	2448.35	2157.33	1528.57	2391.03	3179.33	2936.97	2488.27
215.167	1947.2	2513.83	3133.26	2032.01	1182	1675.77	1671.01	3179.78			215.167	2554.65	2443.56	2142.23	1512.71	2397.5	3206.91	2915.6	2496.96
215.333	1944.24	2528.03	3160.27	2025.15	1181.28	1672.07	1671.15	3175.11			215.333	2576.7	2437.11	2150.05	1502.23	2401.74	3192.7	2911.87	2507.95
215.5	1945.31	2530.61	3196	2023.79	1167.19	1657.48	1658.9	3176.68			215.5	2580.45	2422.34	2145.22	1492.59	2392.13	3196.14	2911.96	2502.25
215.667	1945.49	2562.81	3199.3	2011.37	1171.79	1655.46	1643.41	3153.58			215.667	2591.53	2416.86	2133.16	1486.31	2422.4	3205.62	2910.24	2516.28
215.833	1948.91	2586.78	3205.99	2013.55	1178.04	1653.84	1642.65	3163.55			215.833	2612.47	2414.44	2118.96	1479.03	2417.52	3213.41	2911.07	2540.31
216	1960.92	2577.73	3215.67	2015.17	1166.88	1638.18	1628.11	3150.56			216	2590.11	2404.54	2105.88	1459.35	2421.28	3192.89	2888.93	2523.46
216.167	1947.62	2627.98	3228.65	2008.43	1157.69	1633.28	1624.97	3145.39			216.167	2614.32	2399.54	2114.16	1453.76	2416.15	3215.29	2865.92	2528.29
216.333	1947.78	2651.09	3248.87	2006.47	1165.3	1614.39	1605.7	3137.1			216.333	2624.54	2391.49	2099.43	1441.02	2410.84	3208.61	2870.92	2540.68
216.5	1968.7	2633.18	3271.36	1993.1	1163.11	1616.07	1593.99	3118.77			216.5	2624.59	2389.44	2090.75	1436.79	2431.84	3216.93	2851.36	2559.92
216.667	1946.93	2669.88	3283.45	1992.27	1157.11	1602.11	1589.22	3124.7			216.667	2623.72	2381.17	2098.52	1415.29	2423.86	3220.8	2841.48	2556.22
216.833	1945.08	2705.62	3276.34	1994.66	1155.89	1597.17	1569.97	3113.68			216.833	2646.41	2364.41	2088.78	1398.1	2432.64	3225.22	2843.32	2569.01
217	1940.83	2689.43	3285	1983.63	1143.23	1588.52	1557.27	3091.36			217	2645.67	2361.55	2081.24	1399.8	2422.54	3215.34	2829.05	2542.16
217.167	1943.67	2724.37	3265.53	1991.75	1140.49	1575.5	1546.98	3087.05			217.167	2664.86	2361.21	2074.82	1387.01	2442.41	3245.48	2814.27	2557.2
217.333	1936.89	2734.85	3266.45	1991.62	1138.98	1568.37	1537.29	3090.7			217.333	2673.15	2352.61	2066.05	1372.42	2435.37	3230.04	2818.25	2557.38
217.5	1934.78	2738.38	3281.67	1973.34	1135.2	1567.98	1528.33	3079.92			217.5	2665.25	2338.51	2052.83	1349.86	2434.97	3208.95	2804.41	2531.73
217.667	1921.94	2758.63	3236.55	1987.76	1126.88	1551.98	1522.8	3062.87			217.667	2661.72	2335.56	2053.3	1347.04	2447.53	3241.59	2803.41	2534.26
217.833	1929.8	2773.27	3249.13	1975.02	1121.41	1551.19	1508.69	3071.29			217.833	2677.51	2332.92	2049.38	1324.74	2436.56	3221.68	2788.56	2550.85
218	1924.48	2748.86	3249.93	1957.87	1126.65	1543.7	1500.02	3048.83			218	2666.71	2328.7	2049.01	1331.69	2434.28	3204.29	2774.08	2517.82
218.167	1925.01	2798.06	3229.36	1968.63	1117.68	1540.94	1486.91	3053.1			218.167	2679.33	2314.19	2045.62	1314.5	2443.84	3215.58	2773.97	2518.96
218.333	1911.39	2808.21	3218.73	1961.97	1107.07	1532.07	1462.79	3031.66			218.333	2697.87	2303.57	2053.21	1294.88	2451.39	3197.19	2770.82	2525.53
218.5	1907.42	2786.65	3222.26	1962.61	1096.87	1518.96	1450.6	3031.12			218.5	2684.53	2300.5	2038.36	1297.32	2448.4	3176.87	2756.13	2505.8
218.667	1900.76	2819.58	3212.1	1955.72	1090.75	1514.31	1446.97	3022.85			218.667	2695.08	2292.08	2038.48	1279.47	2447.06	3196.12	2739.46	2515.55
218.833	1895.56	2820.39	3176.59	1929.12	1091.82	1509.57	1447.61	2997.32			218.833	2688.07	2300.04	2028.52	1264.1	2444.08	3178.34	2731.16	2502.9
219	1891.16	2798.59	3183.95	1940.88	1082.45	1503.9	1426.53	2998.11			219	2688.99	2292.07	2031.84	1255.79	2446.76	3161.61	2722.49	2498.63
219.167	1865.05	2834.37	3165.91	1940.73	1068.49	1495.28	1412.85	2989.77			219.167	2693.35	2276.71	2015.46	1243.16	2432.64	3178.33	2703.38	2483.46
219.333	1870.58	2823.61	3142.54	1931.39	1067.35	1487.07	1402.1	2963.89			219.333	2719.83	2274.19	2025.77	1235.05	2431.35	3161.24	2699.31	2506.1
219.5	1873.43	2803.81	3127.08	1916.19	1061.96	1486	1380.79	2968.68			219.5	2704.26	2274.93	2011.41	1222.03	2434.63	3128.32	2694.37	2496.95
219.667	1849.65	2815.63	3116.86	1924.2	1046.26	1479.82	1369.56	2962.38			219.667	2708.79	2267.54	2010.93	1204.19	2428.17	3153.65	2657.78	2502.15
219.833	1840.72	2815.34	3093.06	1920.34	1041.2	1477.45	1363.77	2926.41			219.833	2724.72	2272.98	2009.78	1204.81	2417.9	3124.58	2668.81	2501.16
220	1824.84	2802.41	3096.22	1905	1033.66	1470.45	1352.34	2933.61			220	2703.1	2267.3	2008.48	1190.01	2424.68	3108.19	2646.72	2468.42
220.167	1816.55	2823.12	3053.86	1903.26	1022.46	1469.67	1347.44	2918.26			220.167	2703.99	2255.44	2018.15	1183.66	2410.62	3119.62	2620.51	2476.33
220.333	1819.48	2809.68	3029.49	1904.2	1017.16	1462.82	1333.7	2909.69			220.333	2705.61	2255.06	2010.89	1166.26	2425.78	3105.92	2624.84	2481.99
220.5	1806.85	2792.94	3008.74	1906.95	1016.28	1462.02	1318.77	2884.41			220.5	2699.61	2253.36	2006.28	1165.89	2418.55	3060.21	2608.34	2463.2
220.667	1806.59	2807.82	2979.68	1893.35	1002.32	1441.34	1311.37	2883.62			220.667	2709.52	2259.11	2014.63	1158.76	2421.4	3076.28	2593.91	2468.24
220.833	1784.66	2802.29	2949.74	1894.91	993.159	1442.39	1298.9	2881.25			220.833	2693.97	2257.07	2017.45	1147.41	2413.6	3039.77	2569.62	2459.96
221	1775.57	2769.35	2934.39	1879.62	990.696	1439.78	1293.02	2874.5			221	2693.12	2255.78	2005.36	1136.67	2398.56	3017.83	2561.81	2451.42
221.167	1772.46	2791.26	2916.64	1878.62	980.452	1434.27	1274.44	2857.27			221.167	2686.12	2260.2	2011.78	1130.27	2411.63	3038.26	2534.36	2455.83
221.333	1762.87	2776.76	2879.22	1878.86	975.827	1430.31	1273.02	2851.68			221.333	2700.28	2264.91	2007.78	1120.14	2418.01	3012.18	2546.26	2449.66
221.5	1757.87	2744.35	2867.11	1873.56	967.333	1428.38	1261.11	2831.34			221.5	2697.83	2261.65	2005.39	1116.67	2398.27	2998.1	2534.04	2438.58
221.667	1736.31	2745.77	2833.3	1870.62	957.989	1429.72	1261.34	2831.79			221.667	2673.83	2278.11	1997.72	1102.31	2385.98	2998.18	2520.11	2423.46
221.833	1731.6	2749.18	2820.07	1859.7	955.863	1435.98	1245.32	2809.84			221.833	2688.31	2277.58	2016.71	1102.42	2395.47	2969.48	2515.01	2432.87
222	1713.94	2717.71	2785.91	1865.8	937.705	1435.32	1229.15	2812.28			222	2665.53	2283.11	2012.46	1091.76	2381.59	2955.51	2493.59	2413
222.167	1715.76	2718.24	2750.73	1860.19	939.216	1431.55	1233.13	2803.11			222.167	2666.12	2279.48	2009.26	1085.17	2385.79	2954.43	2492.31	2415.41
222.333	1697.6	2705.67	2720.77	1843.54	929.409	1427.06	1222.25	2795.65			222.333	2681.42	2278.01	2018.78	1075.54	2384.82	2913.36	2483.12	2410.07
222.5	1695.74	2675.65	2697.7	1859	927.594	1421	1218.5	2790.55			222.5	2640.11	2287.93	2022.69	1068.24	2386.26	2891.47	2464.81	2386.91
222.667	1673.62	2667.36	2666.66	1845.44	918.833	1418.51	1217.42	2800.36			222.667	2645.16	2283.67	2019.6	1068.36	2373.88	2909.11	2449.65	2385.1
222.833	1681.44	2664.39	2631.72	1837.07	911.243	1426.7	1215.06	2775.59			222.833	2640.58	2295.68	2026.81	1060.91	2361.11	2876.9	2464.44	2385.41
223	1664.16	2616.57	2596	1842.06	896.585	1426.3	1195.64	2769.12			223	2632.14	2281.9	2017.72	1051.11	2373.88	2846.19	2446.22	2361.42
223.167	1657.72	2632.1	2564.83	1839.68	897.776	1428.34	1196.12	2776.05			223.167	2632.74	2297.9	2022.9	1047.06	2346.09	2852.69	2433.73	2343.17
223.333	1639.17	2611.06	2525.27	1841.3	885.29	1431.84	1191.11	2781.37			223.333	2628.47	2300.2	2031.37	1038.85	2352.3	2828.29	2418.77	2344.1
223.5	1642.2	2576.29	2497.96	1826.54	887.69	1428.5	1182.35	2777.73			223.5	2619.41	2302.57	2031.13	1039.87	2347.19	2803.33	2421.72	2321.08
223.667	1627.39	2578.36	2470.12	1828.69	874.063	1435.42	1186.87	2754.53			223.667	2609.22	2309.82	2030.02	1037.3	2338.71	2803.82	2412.99	2319.66
223.833	1613.85	2571.11	2434.38	1828.6	870.294	1427.45	1176.11	2778.41			223.833	2626.5	2294.31	2024.39	1032.57	2338.23	2785.3	2413.91	2321.76
224	1609.89	2525.01	2407.09	1823.75	860.191	1431.37	1181.63	2756.37			224	2602.55	2303.5	2033.66	1026.59	2332.84	2751.51	2403.99	2302.18
224.167	1587.99	2527.34	2379.26	1822.53	849.041	1435.56	1179.4	2753.92			224.167	2593.07	2311.83	2046.82	1022.54	2324.32	2757.5	2384.12	2287.7
224.333	1587.48	2512.39	2334.17	1827.78	849.913	1439.53	1170.52	2760.6			224.333	2597.47	2307.71	2035.35	1019.53	2305.88	2737.82	2403.65	2296.68
224.5	1581.18	2470.88	2323.62	1828.65	843.416	1441.98	1165.59	2750.93			224.5	2575.39	2289.02	2041.19	1014.97	2306.57	2709.25	2387.08	2275.36
224.667	1567.24	2472.38	2278.53	1825.36	839.229	1445.74	1169.97	2772.27			224.667	2571.3	2310.04	2044.91	1018.87	2313.21	2708.1	2387.79	2288.81
224.833	1555.47	2450.06	2252.23	1814.67	830.876	1442.86	1169.88	2754.19			224.833	2577.84	2324.12	2037.08	1015.7	2291.03	2680.83	2390.99	2285.47
225	1549.15	2419.92	2234.95	1821.35	831.917	1443.85	1166.54	2739.93			225	2561.16	2330.11	2047.22	1011.26	2282.61	2671.73	2366.54	2262.1
225.167	1546.97	2403.89	2201.27	1824.65	827.706	1455.82	1164.29	2741.95			225.167	2564.23	2325.33	2054.91	1016.68	2273.46	2678.21	2383.21	2259.34
225.333	1542.67	2393.87	2170.1	1827.99	811.126	1457.43	1173.11	2746.14			225.333	2574.03	2346.66	2049.27	1003.81	2267.02	2650.77	2400.24	2269.31
225.5	1532.94	2353.7	2142.17	1830.02	824.699	1464.39	1172.92	2743.56			225.5	2543.41	2330.06	2057.42	1000.43	2264.89	2632.34	2393.84	2237.8
225.667	1515.42	2357.97	2100.65	1833.56	811.789	1459.29	1173.02	2742.7			225.667	2548.48	2346.39	2062.55	999.971	2254.53	2634.46	2389.1	2242.82
225.833	1507.54	2331.8	2082.55	1825.32	809.889	1464.43	1172.31	2740.04			225.833	2560.72	2356.89	2057.23	1002.65	2252.95	2607.27	2398.75	2237.19
226	1501.87	2298.33	2059.62	1828.56	800.945	1479.58	1168.43	2759.56			226	2530.76	2363.62	2057.98	1003.08	2252.55	2585.27	2396.7	2222.62
226.167	1498.43	2293.67	2031.28	1837.96	800.179	1478.16	1175.22	2754.49			226.167	2537.75	2371.2	2069.62	995.175	2238.89	2600.57	2392.07	2218.87
226.333	1492.38	2282.62	2004.17	1822.67	795.543	1480.75	1174.11	2747.95			226.333	2542.62	2387.45	2070.42	998.37	2236.66	2567.64	2390.14	2211.68
226.5	1488.74	2247.55	1993.01	1835.32	797.445	1498.98	1174.69	2754.39			226.5	2532.99	2384.75	2064.31	995.42	2226.31	2562.95	2392.3	2206.11
226.667	1476.37	2226.54	1963.28	1835.18	795.119	1485.8	1184.02	2747.48			226.667	2521.04	2413.82	2063.75	995.232	2210.68	2572.09	2383.01	2192.01
226.833	1478.03	2218.93	1932.04	1823.69	794.255	1499.45	1185.69	2762.54			226.833	2522.45	2395.22	2072.61	988.691	2215.56	2544.01	2393.91	2189.38
227	1471.54	2175.69	1915.33	1831.63	788.629	1487.53	1191.41	2751.51			227	2507.32	2407.63	2074.32	995.737	2210.9	2533.76	2392.22	2179.6
227.167	1463.05	2172.11	1893.22	1851.05	793.939	1504.19	1183.68	2767.04			227.167	2509.55	2402.74	2074.07	997.202	2207.23	2541.01	2397.72	2180.53
227.333	1459.88	2164.85	1865.55	1824.35	788.277	1513.15	1183.99	2770.46			227.333	2517.65	2419.05	2082.51	996.49	2212.12	2531.3	2403.48	2172.06
227.5	1449.65	2132.02	1854.7	1837.63	790.135	1513.05	1197.26	2762.97			227.5	2505.92	2416.25	2081.95	1003.43	2202.22	2498.95	2391.23	2144.98
227.667	1446.85	2116.62	1822.04	1828.85	785.698	1519.1	1190.07	2763.52			227.667	2485.88	2421.06	2079.2	1000.26	2198.1	2516.69	2391.89	2148.15
227.833	1429.13	2096.09	1810.23	1828.3	783.593	1538.1	1204.03	2779.34			227.833	2498.55	2425.69	2082.43	995.861	2199.25	2497.53	2413.28	2148.66
228	1426.54	2073.1	1803.22	1836.16	781.643	1540.55	1198.14	2784.5			228	2479.04	2429.57	2079.55	1006.8	2183.57	2482.77	2414.97	2118.57
228.167	1432.34	2078.75	1774.03	1839.99	789.106	1540.06	1205.34	2776.91			228.167	2485.03	2425.14	2085	1009.57	2189.45	2481.55	2418.69	2124.94
228.333	1425.96	2044.65	1757.32	1838.79	781.894	1532.55	1205.83	2778.36			228.333	2493.97	2429.96	2073.78	1004.48	2186.28	2469.41	2419.55	2114.25
228.5	1419.88	2021.53	1752.04	1841.52	783.117	1536.39	1215.21	2777.59			228.5	2464.17	2433.81	2085.34	1014.36	2186.75	2460.08	2409.14	2099.5
228.667	1420.8	2025.67	1726.37	1826.29	785.518	1552.29	1217.77	2786.59			228.667	2468.41	2428.49	2089.23	1000.65	2184.51	2456.55	2415.06	2095.83
228.833	1419.02	2009.34	1717.56	1832.99	779.06	1547.98	1223.18	2794.26			228.833	2473.33	2443.74	2088.56	1005.31	2181.25	2453.81	2433.31	2104.33
229	1413.58	1990.41	1697.05	1837.75	776.481	1563.65	1226.93	2788.48			229	2443.1	2442.97	2084.02	1002.52	2188.12	2449.78	2425.61	2075.82
229.167	1412.47	1981.93	1686.95	1850.38	783.366	1552.63	1237.24	2797.19			229.167	2454.97	2441.36	2086.82	1006.47	2178.82	2450.52	2429.04	2083.92
229.333	1412.03	1960.48	1680.83	1841.19	778.096	1563.86	1247.95	2802.95			229.333	2455.96	2439.34	2110.9	1004.86	2179.53	2449.51	2430.39	2100.13
229.5	1411.19	1946.35	1684.84	1845.12	777.674	1570.3	1234.1	2792.87			229.5	2446.43	2439.89	2094.34	1012.83	2175.36	2429.29	2419.26	2078.12
229.667	1418.51	1942.67	1665.08	1845.1	789.405	1566.03	1254.41	2803.35			229.667	2449.12	2441.04	2090.04	1019.11	2173.22	2434.5	2422.49	2099.81
229.833	1419.96	1941.41	1659.49	1846.48	787.481	1575.07	1265.5	2817.11			229.833	2448.53	2429.33	2097.03	1011.51	2170.6	2428.43	2422.29	2107.61
230	1402.62	1911	1664.94	1843.65	785.511	1570.83	1270.87	2824.06			230	2449.98	2432.27	2079.88	1020.18	2185.44	2425.24	2442.49	2097.42
230.167	1407.86	1914.86	1654.65	1838.57	783.673	1572.09	1274.81	2815.05			230.167	2439.49	2423.67	2079.57	1020.43	2172.44	2420.51	2434.88	2101.95
230.333	1405.49	1906.37	1645.94	1843.74	785.13	1576.92	1272.47	2830.93			230.333	2446.72	2441.66	2073.76	1016.6	2174.21	2410.72	2436.73	2117.42
230.5	1406.09	1889	1654.07	1840.79	792.981	1583.89	1285.73	2813.03			230.5	2429.33	2444.9	2095.86	1022.43	2172.78	2405.6	2433.65	2105.07
230.667	1407.31	1894.82	1639.41	1848.46	794.531	1581.4	1297.23	2824.08			230.667	2425.33	2431.38	2081.63	1019.68	2166.55	2404.49	2435.51	2120.96
230.833	1411.66	1885.64	1637.01	1851.14	799.7	1586.42	1291.21	2825.82			230.833	2430.84	2421.38	2082.63	1026.81	2187.82	2409.82	2432.8	2120.06
231	1411.99	1862.62	1645.15	1848.46	796.712	1584.05	1302.55	2822.28			231	2432.27	2424.51	2075.03	1034.26	2179.36	2400.89	2443.66	2117.86
231.167	1410.19	1869.87	1638.24	1847.69	799.141	1586.11	1305.04	2835.42			231.167	2434.4	2405.67	2066.35	1029.85	2177.82	2406.39	2434.22	2127.55
231.333	1420.38	1874.81	1651.16	1854.05	807.235	1595.28	1306.6	2843.3			231.333	2436	2413.44	2077.98	1031.54	2174.43	2401.54	2454.54	2131.2
231.5	1406.75	1848.59	1660.14	1850.83	807.686	1592.7	1319.53	2842.21			231.5	2419.51	2417.58	2056.65	1031.99	2178.26	2388.82	2446.22	2131.32
231.667	1410.36	1859.12	1661.26	1849.15	808.799	1597.21	1321.59	2843.16			231.667	2421.61	2411.79	2054.84	1036.88	2175.14	2419.24	2452.62	2140.13
231.833	1417.97	1860.09	1662.56	1850.31	812.685	1597.72	1330.87	2846.3			231.833	2436.21	2405.41	2049.44	1036.92	2184.14	2386.93	2461.98	2144.59
232	1423.68	1842.64	1666.19	1853.05	820.641	1597.36	1342.78	2858.29			232	2414.45	2407.61	2062.77	1043.1	2170.31	2383.58	2449.87	2136.09
232.167	1429.17	1845.91	1670.28	1841.61	825.775	1607.38	1347.19	2860.36			232.167	2426.86	2399.59	2044.38	1040.47	2177.01	2404.34	2461.84	2155.45
232.333	1428.01	1851.54	1676.57	1849.25	825.609	1594.11	1346.23	2860.78			232.333	2430.73	2396.67	2033.6	1046.82	2174.02	2399.87	2463.94	2170.8
232.5	1428.99	1833.79	1692.96	1854.61	826.999	1593.43	1354.12	2860.23			232.5	2434.66	2393.11	2044.19	1047.02	2183.49	2393.05	2453.46	2150.51
232.667	1426.76	1853.52	1698.14	1850.55	831.931	1600.93	1348.55	2870.17			232.667	2420.05	2393.01	2038.28	1052.9	2173.46	2406.3	2459.07	2151.24
232.833	1441.48	1842.07	1707.73	1856.64	832.395	1603.45	1369.34	2875.32			232.833	2439.03	2390.91	2036.08	1045.97	2188.03	2396.39	2461.96	2182.11
233	1442.52	1849.62	1733.39	1848.84	836.91	1605.33	1375.55	2871.92			233	2428.08	2385.39	2032.07	1053.4	2179.61	2388.27	2474.64	2156.31
233.167	1452.75	1852.22	1730.95	1852.02	844.291	1595.4	1374.73	2884.27			233.167	2425.05	2390.59	2034.97	1060.18	2182.82	2401.32	2448.47	2168.36
233.333	1445.03	1867.03	1746.54	1852.38	847.665	1615.32	1382.25	2888.63			233.333	2434.8	2379.46	2029.72	1052.85	2172.22	2400.15	2495.17	2190.6
233.5	1447.07	1854.42	1774.94	1844.75	850.344	1602.13	1389.25	2887.47			233.5	2436.54	2383.07	2021.66	1055.57	2178.16	2389.05	2487.72	2172.36
233.667	1459.65	1865.28	1774.1	1856.44	849.374	1601.87	1394.4	2902.46			233.667	2427.47	2378.04	2018.35	1053.96	2178.7	2410	2479.72	2178.71
233.833	1463.99	1890.71	1803.03	1857.18	860.94	1610.16	1398.52	2885.31			233.833	2438.16	2368.75	2011.12	1052.52	2181.03	2385.66	2481.87	2197.12
234	1459.67	1868.69	1818.08	1851.29	860.637	1595.54	1391.65	2902.93			234	2426.35	2364.73	2009.2	1054.73	2179.24	2391.26	2491.04	2190.31
234.167	1471.21	1889.26	1822.95	1861.08	867.451	1602.2	1416.07	2896.76			234.167	2438.79	2356.7	1997.68	1061.97	2176.6	2411.93	2486.77	2202.75
234.333	1478.2	1898.58	1846.95	1849.47	869.223	1599.48	1407.75	2895.91			234.333	2442.4	2362.32	1989.24	1066.91	2175.74	2393.34	2489.3	2199.32
234.5	1478.6	1889.54	1863.92	1848.84	883.86	1598.59	1407.27	2898.57			234.5	2439.71	2346.51	1991.98	1062.72	2173.4	2395.01	2498.44	2201.53
234.667	1487.93	1919.1	1881.41	1853.76	879.24	1597.16	1420.24	2914.07			234.667	2442.3	2346.29	1976.77	1057.91	2187.63	2411.71	2507.15	2217.37
234.833	1497.12	1933.21	1901.2	1853.85	884.364	1593.72	1417.28	2912.73			234.833	2451.87	2335.53	1977.9	1060.94	2181.92	2413.21	2516.46	2229.74
235	1499.95	1924.25	1914.72	1858.27	890.783	1587.9	1431.76	2901.42			235	2437.83	2357.36	1953.14	1051.91	2183.32	2404.88	2504.47	2239.31
235.167	1510.46	1939.03	1943.69	1853.78	891.614	1584.84	1436.58	2911.11			235.167	2448.25	2345.54	1963.67	1064.84	2182.41	2427.77	2509.08	2250.54
235.333	1497.67	1966.8	1953.67	1852.89	902.946	1580.39	1433.52	2919.83			235.333	2464.07	2322.27	1954.18	1059.76	2180.03	2408.15	2515.49	2256.51
235.5	1518.87	1958.66	1987.16	1856.21	898.392	1575.55	1435.54	2918.33			235.5	2470.21	2328.39	1930.5	1053.68	2166.42	2412.26	2515.04	2255.73
235.667	1517.07	1985.38	1997.4	1848.59	904.833	1564.53	1440.84	2918.47			235.667	2462.35	2312.26	1929.35	1066.2	2168.36	2433.32	2512.9	2270.84
235.833	1526.72	1992.78	2024.95	1851.1	908.147	1570.87	1435.97	2927.79			235.833	2461.99	2314	1935.89	1061.69	2159.38	2426.82	2512.43	2283.76
236	1536.06	1987.43	2050.04	1842.79	907.978	1576.29	1444.88	2920.35			236	2457.27	2303.42	1931.37	1057.51	2157.38	2429.56	2504.12	2283.74
236.167	1542	2010.13	2064.52	1847.58	911.548	1549.02	1437.89	2920.35			236.167	2461.4	2291.39	1912.85	1064.12	2169.8	2454.94	2505.02	2292.95
236.333	1558.8	2027.36	2084.94	1859.17	920.896	1556.82	1436.23	2938.18			236.333	2480.88	2275.04	1906.36	1062.89	2171.41	2445.28	2513.24	2307.4
236.5	1559.01	2020.28	2119.1	1850.23	926.794	1545.23	1445.14	2905.99			236.5	2484.26	2286.1	1895.45	1054.06	2161.95	2438.13	2506.06	2308.31
236.667	1559.79	2061.75	2138.88	1837.38	933.14	1541.76	1441.72	2943.75			236.667	2479.29	2281.59	1878.05	1057.6	2161.19	2450.94	2499.5	2319.95
236.833	1565.43	2059.18	2158.02	1846.61	934.912	1532.24	1442.36	2935.67			236.833	2482.36	2261.11	1881.84	1060.96	2161.95	2445.89	2511.86	2327.54
237	1571.63	2062.48	2187.81	1845.46	933.528	1517.72	1448.56	2924.2			237	2487.52	2267.85	1869.04	1054.95	2157.35	2437.09	2500.99	2327.79
237.167	1580.26	2094.72	2205.76	1845.92	942.737	1528.95	1439.2	2930.64			237.167	2485.13	2264.87	1862.57	1056.28	2165.86	2455.91	2489	2339.43
237.333	1582.8	2110.55	2220.35	1834.02	945.333	1515.71	1439.84	2947.76			237.333	2481.48	2254.27	1867.18	1054.81	2162.31	2474.14	2501.12	2350.85
237.5	1598.26	2108.45	2252.36	1846.71	947.347	1512.55	1432.15	2940.32			237.5	2477.44	2248.6	1856.47	1055.96	2148.6	2453.22	2483.59	2345.22
237.667	1597.9	2136.45	2258.46	1836.24	951.134	1509.06	1440.67	2938.45			237.667	2501.48	2239.49	1845.52	1052.65	2154.58	2472.44	2467.3	2362.83
237.833	1606.71	2161.66	2271.3	1835.23	950.63	1507.45	1421.6	2935.4			237.833	2515.29	2245.93	1840.75	1051.2	2155.83	2464.78	2478.42	2384.03
238	1607.99	2157.5	2309.53	1837.71	965.137	1488.87	1420.37	2941.34			238	2492.65	2241.11	1841.64	1041.07	2140.8	2456.19	2483.91	2368.31
238.167	1609.02	2185.75	2327.51	1822.84	961.192	1482.41	1424.61	2939.91			238.167	2498.71	2233.16	1826.78	1051.99	2149.79	2474.14	2469.76	2375.06
238.333	1611.46	2209.43	2342.32	1826.17	965.15	1478.65	1417.42	2932.7			238.333	2498.34	2215.22	1832.48	1052.5	2143.71	2460.59	2480.11	2390.18
238.5	1613.8	2204.72	2373.7	1820	965.374	1473.61	1415.82	2930.37			238.5	2500.52	2231.07	1822.06	1047.57	2149.4	2464.62	2464.09	2383.68
238.667	1621.94	2226.56	2395.13	1809.27	968.511	1455.04	1414.17	2935.68			238.667	2514.09	2221.53	1822.59	1039.43	2148.68	2488.91	2451.41	2378.19
238.833	1623.03	2247.66	2409.57	1812.9	973.375	1465.08	1400.21	2941.26			238.833	2515.18	2205.12	1816.71	1043.82	2148.29	2478.01	2470.02	2400
239	1630.94	2240.25	2426.49	1808.38	968.074	1465.64	1400.66	2928.74			239	2502.61	2198.97	1804.04	1032.37	2151.24	2472.56	2463.15	2389.88
239.167	1634.05	2285.18	2437.72	1813.89	974.575	1440.76	1390.07	2918.22			239.167	2514.44	2190.72	1807.55	1036.6	2148.31	2482.69	2457.45	2382.59
239.333	1642.98	2296.12	2459.4	1799.07	972.738	1450.26	1386.13	2909.67			239.333	2534.17	2189.73	1800.35	1029.07	2146.17	2478.72	2446.16	2409.82
239.5	1629.68	2290.32	2477.23	1810.09	968.314	1442.85	1378.13	2913.86			239.5	2521.3	2175.75	1801.58	1036.53	2142.24	2479.62	2447.45	2397.26
239.667	1633.01	2317.72	2482.72	1803.16	973.807	1427.48	1376.73	2915.83			239.667	2516.32	2175.29	1787.5	1029.77	2153.3	2487.3	2430.9	2410.8
239.833	1643.65	2327.03	2494.62	1804.2	974.175	1421.53	1365.31	2904.83			239.833	2528.05	2170.39	1783.41	1025.41	2143.14	2490.76	2438.63	2409.44
240	1640.63	2323.89	2510.55	1799.94	972.579	1416.81	1364.54	2902.72			240	2520.29	2161.61	1783.66	1024.26	2143.47	2484.91	2416.44	2397.73
240.167	1643.71	2366.91	2522.76	1802.01	970.714	1405.54	1353.12	2891.82			240.167	2518.66	2160.78	1782.27	1025.27	2140.72	2492.27	2413.48	2405
240.333	1650.84	2372.98	2527.54	1804.43	970.886	1400.65	1340.93	2884.78			240.333	2538.25	2162.1	1793.87	1019.69	2130.1	2487.08	2404	2413.61
240.5	1645.18	2377.4	2544.93	1789.03	976.576	1389.18	1348.77	2883.74			240.5	2514.71	2148.73	1776.15	1017.24	2131.51	2486.88	2391.12	2402.72
240.667	1647.42	2414.87	2545.29	1790.13	972.683	1383.67	1343.07	2883.27			240.667	2524.97	2142.42	1781.97	1011.9	2128.28	2490.39	2380.41	2419.05
240.833	1646.84	2407.93	2551.52	1787.73	968.191	1375.34	1326.4	2871.67			240.833	2530.36	2142.24	1777.62	1018.4	2133.36	2488.89	2376.91	2417.72
241	1653.21	2414.36	2568.98	1787.28	970.625	1375.13	1315.95	2863.68			241	2516.67	2129.53	1769.03	1017.86	2124.42	2475.85	2371.44	2405.68
241.167	1649.84	2441.7	2580.38	1777.59	960.009	1372.1	1305.2	2861.63			241.167	2525.22	2151.89	1773.65	1007.49	2126.45	2498.62	2363.89	2406.63
241.333	1644.13	2449.84	2590.63	1780.57	966.78	1362.74	1289.53	2835.4			241.333	2537.2	2126.94	1764.9	1012.01	2116.96	2482.94	2371.18	2422.71
241.5	1655.42	2446.95	2603.35	1789.6	962.093	1364.36	1284.31	2836.24			241.5	2517.87	2128.72	1756.76	1008.71	2118.69	2483.95	2358.16	2392.55
241.667	1646.71	2473.22	2605.1	1776.51	957.06	1349.33	1274.51	2831.44			241.667	2521.72	2133.84	1761.83	1004.57	2109.05	2499.53	2353.36	2390.21
241.833	1640.5	2477.34	2611.13	1789.35	961.161	1342.69	1265.76	2822.07			241.833	2524.24	2125.94	1751.62	1003.07	2107.3	2479.51	2354.06	2403.81
242	1650.3	2471.22	2607.17	1769.99	959.547	1345.26	1261.09	2804.44			242	2510.82	2131.66	1757.7	998.66	2117.14	2474.13	2345.57	2388.57
242.167	1642.36	2495.84	2608.32	1771.35	956.324	1334.43	1252.72	2800.41			242.167	2528.46	2119.02	1756.81	1005.57	2113.72	2487.06	2340.76	2392.07
242.333	1637.33	2514.56	2600.02	1770.01	946.655	1337.01	1237.2	2804.45			242.333	2524.21	2119.93	1754.15	990.002	2096.07	2481.23	2324.21	2389.71
242.5	1637.35	2506.9	2612.22	1764.23	952.09	1327.3	1235.37	2787.96			242.5	2506.08	2128.03	1744.9	990.841	2103.11	2475.75	2331.64	2377.65
242.667	1639.6	2528.43	2594.37	1762.47	949.823	1319.91	1227.48	2778.42			242.667	2519.97	2127.5	1734.19	985.911	2097.24	2492.09	2310.61	2370.41
242.833	1625.2	2533.12	2591.17	1753.84	949.595	1317.47	1214.55	2758.15			242.833	2523.09	2132.24	1768.9	989.242	2086.24	2480.85	2295.18	2382.75
243	1628.79	2534.86	2606.84	1752.56	938.294	1305.07	1217.49	2757.41			243	2500.67	2125.61	1748.95	984.505	2088.14	2470.01	2293.78	2372.56
243.167	1624.26	2547.65	2600.53	1739.93	938.255	1304.92	1196.33	2757.33			243.167	2514.31	2129.36	1754.36	987.553	2092.69	2480.41	2285.5	2379.41
243.333	1615.28	2559.14	2592.43	1735.92	927.166	1297.78	1185.32	2732.69			243.333	2523.61	2124.93	1759.44	983.088	2077.31	2478.87	2279.34	2359.63
243.5	1604.58	2532.96	2597.44	1733.59	924.709	1295.27	1182.08	2718.39			243.5	2510.34	2128.24	1761.13	976.391	2084.54	2466.65	2283.34	2362.86
243.667	1602.21	2558.41	2574.23	1729.03	927.855	1299.61	1182.07	2710.74			243.667	2500.14	2117.33	1755.29	980.293	2073.1	2459.21	2269.4	2360.51
243.833	1607.72	2568.03	2561.49	1733.22	915.805	1283.97	1159.3	2699.36			243.833	2505.52	2122.59	1765.32	976.424	2075.7	2464.75	2266.44	2357.02
244	1602.12	2548.25	2562.97	1725.73	914.242	1277.44	1160.26	2676.32			244	2491.63	2111.12	1756.1	968.696	2055.07	2459.52	2256.08	2338.64
244.167	1588.93	2588.07	2549.12	1712.92	911.435	1277.61	1153.23	2671.59			244.167	2490.44	2125.98	1749.81	967.069	2066.7	2469.61	2265.64	2349.27
244.333	1589.14	2579.08	2535.2	1722.82	912.34	1277.86	1140.44	2669.72			244.333	2505.17	2115.74	1763.25	971.822	2046.93	2446.3	2244.61	2337.48
244.5	1579.68	2563.98	2537.26	1713.49	903.607	1282.05	1138.04	2667.73			244.5	2488.67	2128.95	1742.77	974.346	2049.72	2442.59	2244.02	2311.69
244.667	1570.5	2572.13	2505.26	1696.2	901.276	1279.3	1129.1	2647.04			244.667	2494.52	2124.89	1758.67	959.188	2036.93	2446.91	2222.46	2304.25
244.833	1566.12	2590.11	2493.18	1697.27	897.294	1285.31	1123.33	2641.6			244.833	2489.79	2119.36	1746.19	964.972	2032.68	2445.54	2220.68	2319.97
245	1564.74	2553.09	2498.98	1685.97	892.201	1276.2	1114.68	2632.43			245	2476.04	2129.39	1756.58	964.057	2033.67	2427.43	2210.64	2293.92
245.167	1563.14	2569.66	2477.47	1689.81	879.774	1270.76	1110.31	2625.11			245.167	2467.27	2123.55	1754.16	963.438	2022.47	2434.55	2212.41	2313.29
245.333	1549.94	2590.95	2471.53	1678.25	881.278	1279.12	1100.74	2607.73			245.333	2476.5	2126.88	1760.69	964.114	2015.48	2430.16	2207.73	2284.51
245.5	1552.49	2547.53	2462.24	1695.47	879.047	1266.8	1101.83	2585.24			245.5	2471.36	2130.6	1768.58	960.139	2003.03	2412.4	2184.73	2278.85
245.667	1535.35	2560.88	2440.3	1670.48	871.428	1260.59	1094.19	2590.59			245.667	2454.67	2127.83	1775.94	957.895	2007.07	2417.9	2193.64	2277.66
245.833	1527.46	2562.65	2421.72	1660.14	866.212	1265.62	1076.65	2576.47			245.833	2468.7	2134.82	1766.29	950.884	1998.37	2412.65	2191.09	2268.11
246	1533.29	2541.72	2411.36	1656.64	867.448	1270.55	1076.99	2571.75			246	2443.66	2135.35	1778.62	955.297	1992.84	2397.53	2180.19	2266.34
246.167	1515.17	2552.37	2370.3	1665.98	854.538	1274.77	1079.29	2552.6			246.167	2454.79	2141.36	1766.35	958.958	1992.22	2406.83	2152.72	2254.55
246.333	1511.39	2547.55	2361.3	1650.59	860.522	1271.02	1072.44	2545.06			246.333	2456.17	2148.63	1781.91	959.238	1966.47	2371.45	2152.02	2269.74
246.5	1502.76	2526.83	2345.79	1642.97	841.26	1266.92	1067.98	2537.43			246.5	2450.82	2155.06	1775.11	958.227	1987.44	2384.59	2140.02	2249.81
246.667	1492.64	2520.73	2330.24	1647.11	839.645	1264.89	1062.24	2534.04			246.667	2436.02	2147.81	1782.95	957.592	1973.64	2375.95	2126.21	2251.87
246.833	1481.09	2525.66	2307.92	1638.47	835.989	1267.7	1050.85	2530.74			246.833	2442.13	2147.4	1787.91	956.062	1973.88	2366.2	2136.51	2247.7
247	1479.03	2503.16	2297.59	1630.51	829.91	1267.97	1049.62	2512.44			247	2428.15	2148.89	1776.78	952.763	1959.95	2358.82	2125.08	2232.19
247.167	1471.03	2514.61	2254.86	1634.38	834.663	1268.02	1057.13	2501.89			247.167	2430.26	2151.02	1782.17	959.318	1951.75	2357.75	2125.61	2229.39
247.333	1469.04	2501.08	2238.41	1627.62	826.923	1266.79	1034.42	2514			247.333	2425.95	2158.43	1773.67	952.387	1960.34	2351.01	2128.55	2225.25
247.5	1451.98	2472.41	2226.7	1620.74	828.247	1260.88	1048.81	2502.75			247.5	2412.11	2149.78	1778.26	945.62	1955.8	2338.39	2121.19	2205.69
247.667	1453.67	2459.18	2200.23	1625.1	823.571	1270.03	1042.77	2495.48			247.667	2401.76	2140.15	1787.3	949.479	1943.11	2340.9	2105.39	2204.84
247.833	1437.48	2459.76	2183.34	1611.53	812.219	1281.91	1033.89	2497.65			247.833	2413.69	2155.81	1778.73	948.816	1936.49	2316.31	2106.15	2194.75
248	1431.06	2426.91	2156.21	1622.81	815.742	1283.28	1035.28	2484.96			248	2394.74	2151.76	1793.89	947.833	1926.78	2320.96	2106.09	2168.17
248.167	1423.9	2434.71	2129.47	1630.17	808.243	1281.09	1028.84	2492.86			248.167	2396.76	2157.86	1786.79	950.674	1932.95	2323.47	2096.49	2176.93
248.333	1421.59	2419.79	2103.9	1608.74	808.257	1276.66	1030.19	2494.39			248.333	2399.17	2147.65	1787.31	953.728	1916.63	2298.92	2083.34	2152.72
248.5	1408.21	2388.8	2097.54	1608.73	799.605	1279.39	1029.51	2485.81			248.5	2372.88	2164.73	1798.62	951.946	1923.65	2282.98	2068.89	2138.89
248.667	1410.13	2386.87	2061.82	1609.39	802.764	1287.78	1025.73	2485.5			248.667	2377.51	2155.4	1806.7	953.208	1908.61	2297.39	2068.55	2152.06
248.833	1400.9	2386.04	2036.07	1613.39	798.645	1298.79	1017.78	2488.26			248.833	2378.97	2173.84	1796.97	941.007	1899.46	2277.49	2071.91	2152.32
249	1388.51	2352	2028.13	1608.01	786.268	1294.97	1031.79	2478.22			249	2372.97	2167.33	1792.16	957.992	1903.64	2284.02	2080.77	2132.89
249.167	1380.74	2339.07	1989.42	1605.58	795.52	1302.3	1019.32	2481.65			249.167	2362.61	2170.84	1789.54	953.184	1903.77	2274.11	2072.66	2139.12
249.333	1363.92	2329.29	1973.02	1606.19	790.999	1302.23	1022.16	2469.88			249.333	2367.59	2172.7	1800.64	953.123	1889.79	2256.06	2068.95	2125.31
249.5	1366.43	2294.8	1966.69	1595.78	781.66	1299.72	1022.51	2475.02			249.5	2357.17	2177.6	1795.25	954.829	1886.38	2253.57	2073.67	2114.04
249.667	1361.85	2301.23	1937.16	1590.7	780.26	1298.87	1019.09	2473.71			249.667	2359.2	2170.32	1802.74	952.916	1887.46	2250.37	2050.87	2110.86
249.833	1345.36	2289.74	1914.85	1590.81	784.473	1308.62	1027.96	2472.04			249.833	2364.59	2182.57	1804.87	952.835	1879.99	2247.8	2063.6	2113.7
250	1345.07	2255.44	1890.31	1596.59	772.527	1314.11	1021.67	2470.43			250	2360.16	2182.48	1799.77	955.191	1883.43	2232.54	2047.16	2086.83
250.167	1331.93	2259.24	1875.83	1595.13	774.227	1313.05	1035.25	2464.7			250.167	2353.26	2189.3	1801.55	953.189	1876.77	2244.42	2054.16	2090.44
250.333	1322.4	2238.36	1853.7	1594.95	776.234	1314.65	1025.16	2466.64			250.333	2361.36	2185.18	1801.43	948.725	1861.58	2219.29	2062.83	2097.52
250.5	1322.36	2209.24	1832.83	1594.16	775.137	1325.71	1032.48	2476.22			250.5	2348.12	2186.95	1796.39	951.836	1870.56	2201.42	2041.38	2070.72
250.667	1307.41	2212.91	1811.86	1590.51	768.641	1324.59	1029.51	2474.95			250.667	2338.76	2184.97	1798.09	945.992	1866.46	2203.25	2022.69	2070.3
250.833	1303.5	2195.68	1792.5	1592.15	766.644	1331.41	1028.47	2476.09			250.833	2341.55	2181.65	1803.62	953.332	1865.35	2206.61	2034.38	2075.45
251	1302.99	2159.86	1771.47	1583.29	769.866	1336.31	1035.03	2465.11			251	2322.9	2192.06	1791.9	958.309	1851.65	2182.28	2020.64	2051.26
251.167	1285.34	2152.66	1742.4	1579.87	762.542	1331.97	1033.81	2477.88			251.167	2323.95	2196.92	1804.82	956.423	1847.33	2203.09	2019.09	2056.24
251.333	1273.98	2133.43	1721.93	1592.2	763.65	1344.54	1033.52	2486.33			251.333	2315.86	2188.78	1797.23	953.266	1833.31	2188.04	2031.45	2049.18
251.5	1281.09	2104.56	1717.97	1588.38	764.482	1354.86	1044.83	2469.85			251.5	2296.74	2191.63	1802.6	954.549	1827.29	2184.7	2026.67	2031.43
251.667	1274.28	2100.84	1691.22	1585.15	767.929	1353.78	1038.83	2480.98			251.667	2300.9	2179.96	1794.44	957.991	1820.95	2195.39	2022.55	2027.47
251.833	1262.49	2092.99	1677.5	1587.5	766.441	1360.35	1035.68	2473.45			251.833	2296.94	2185.56	1795.01	950.497	1812.38	2182.06	2035.76	2035.26
252	1256.66	2056.13	1663.63	1587.17	759.19	1350.66	1048.27	2480.39			252	2270.28	2185.7	1796.04	962.722	1810.85	2175.18	2039.4	2022.86
252.167	1252.18	2053.07	1637.65	1582.84	762.036	1366.56	1040.25	2489.09			252.167	2278.43	2177.96	1796.36	954.217	1813.06	2176.67	2042.16	2029.94
252.333	1250.49	2032.82	1618.9	1585.07	759.205	1369.94	1047.85	2489.54			252.333	2278.9	2192.4	1798.52	958.367	1809.8	2167.88	2050.73	2021.31
252.5	1242.97	2010.18	1611.97	1584.74	761.832	1369.01	1063.2	2497.39			252.5	2255.78	2191.57	1792.27	955.567	1805.09	2161.09	2057.15	2018.58
252.667	1227.44	2013.33	1586.44	1582.75	763.358	1368.6	1061.05	2500.84			252.667	2259.65	2182.16	1787.98	963.399	1797.47	2177.5	2050.35	2010.72
252.833	1238.41	1981.88	1573.95	1583.29	761.114	1379.44	1057.25	2502.84			252.833	2260.16	2183.87	1798.45	966.378	1795.96	2160.44	2039.69	2020.13
253	1239.13	1955.73	1554.26	1581.19	761.366	1389.56	1065.71	2507.26			253	2254.71	2186.71	1786.33	957.575	1800.71	2149.12	2041.41	1999.73
253.167	1219.88	1949.73	1537.45	1586.46	760.092	1381.74	1065.62	2507.43			253.167	2266.11	2168.34	1787.41	960.7	1794.55	2147.13	2034.98	2010.78
253.333	1221.96	1938.25	1514.87	1581.42	770.204	1398.14	1074.84	2514.62			253.333	2259.78	2173.56	1789.07	966.594	1782.06	2142.02	2047.06	2002.77
253.5	1230.55	1908.3	1510.01	1582.82	759.998	1405.14	1076.53	2525.18			253.5	2258.91	2180.24	1780.31	961.35	1789.22	2135.48	2039.05	1992.19
253.667	1219.74	1919.61	1492.23	1572.79	761.813	1396.38	1080.39	2519.79			253.667	2258.55	2176.09	1767.13	960.513	1778.34	2131.38	2041.18	1994.58
253.833	1209.88	1897.62	1485.96	1582.92	767.374	1408.32	1092.4	2529.27			253.833	2260.18	2168.03	1774.68	971.736	1778.06	2120.54	2043.02	2011.47
254	1210.32	1866.85	1478.27	1583.06	772.421	1400.03	1089.24	2518.5			254	2251.88	2175.55	1774.55	967.114	1782.47	2111.3	2052.88	2001.56
254.167	1205.59	1858.63	1462.12	1576.99	769.233	1404.89	1109.29	2532.72			254.167	2248.2	2179.16	1772.58	968.051	1771.7	2125.61	2032.57	1996.62
254.333	1203.97	1864.66	1448.81	1584.9	764.687	1412.07	1094.62	2550.86			254.333	2262.86	2171.69	1763.64	970.539	1777.5	2112.19	2054.35	2012.36
254.5	1197.02	1832.94	1456.81	1591.12	769.526	1407.38	1119.77	2532.97			254.5	2245.86	2180.16	1763.76	964.305	1767.01	2095.76	2051.87	1999.33
254.667	1210.38	1831.95	1438.74	1591.69	775.763	1409.67	1108.73	2544.73			254.667	2252.15	2176.25	1747.22	972.616	1771.82	2107.29	2034.24	2001.75
254.833	1203.26	1816.8	1433.45	1585.43	776.767	1423.7	1110.17	2548.7			254.833	2257.82	2179.74	1758.44	977.274	1774.31	2084.58	2067.55	2013.82
255	1209.96	1797.52	1429.35	1582.79	772.124	1414.49	1125.17	2547.95			255	2235.65	2174.89	1743.93	975.171	1765.74	2073.78	2076.26	2007.41
255.167	1198.41	1802.35	1424.27	1593.58	780.176	1414.92	1116.69	2570.17			255.167	2237.69	2176.45	1753.81	972.369	1757.1	2068.27	2083.2	2018.36
255.333	1201.45	1792.82	1428.98	1582.62	779.411	1430.77	1122.18	2560.8			255.333	2253.6	2179.06	1759.69	976.705	1764.32	2072.9	2077.87	2019.35
255.5	1198.1	1766.37	1431.68	1590.32	773.878	1424.46	1124.66	2557.75			255.5	2230.53	2170.48	1756.61	976.158	1755.32	2063.57	2081.2	2005.14
255.667	1197.14	1764.27	1420.52	1581.35	785.99	1426.68	1121.26	2566.02			255.667	2225.86	2176.96	1745.5	972.756	1758.31	2073.99	2082.23	2005.16
255.833	1194.77	1764.92	1418.21	1587.75	779.785	1425	1129.1	2572.73			255.833	2246.05	2184.35	1740.21	968.66	1758.24	2047.34	2092.91	2017.21
256	1202.42	1738.34	1426.63	1586.15	783.149	1427.77	1146.61	2584.13			256	2220.67	2167.91	1729.57	973.265	1751.27	2034.34	2067.36	2022.42
256.167	1205.81	1737.99	1427.36	1591.93	788.965	1424.73	1138.79	2592.4			256.167	2244.6	2170.18	1737.65	973.579	1746.33	2048.57	2070.42	2022.4
256.333	1208.26	1741.51	1433.37	1591.43	784.957	1424.78	1147.94	2606.62			256.333	2245.71	2156.43	1728.12	969.603	1751.14	2032.52	2061.89	2027.78
256.5	1205.51	1728.38	1438.77	1580.04	794.126	1423.72	1157.92	2607.67			256.5	2243.44	2157.99	1719.29	974.563	1754.08	2020.91	2052.66	2018.16
256.667	1205.22	1727.25	1440.87	1592.4	791.669	1422.55	1165.1	2597.25			256.667	2230.64	2155.47	1717.4	974.276	1754.72	2033.97	2050.99	2028.21
256.833	1209.39	1722.55	1438.53	1591.82	795.278	1433.65	1165.96	2611.18			256.833	2245.2	2145.38	1701.31	973.003	1754.01	2016.77	2059.94	2026.36
257	1209.17	1699.41	1457.47	1585.43	800.958	1430.71	1176.15	2620.24			257	2234.09	2160.94	1697.1	978.766	1761.58	1996.89	2060.68	2022.2
257.167	1207.49	1710.26	1451.04	1585.54	802.057	1419.46	1177.39	2628.18			257.167	2240.17	2156.09	1704.68	978.38	1755.79	2019.29	2057.78	2039
257.333	1203.03	1710.41	1457.12	1587.74	796.43	1437.76	1172.31	2622.47			257.333	2245.45	2150.01	1694.23	973.06	1750.24	2007.41	2057.12	2040.82
257.5	1223.7	1699.99	1479.84	1580.46	803.803	1428.38	1183.28	2632.75			257.5	2247.64	2154.95	1690.91	974.929	1751.75	2007.01	2068.16	2043.73
257.667	1208.11	1694.98	1481.56	1575.87	810.937	1428.14	1191.84	2632.87			257.667	2238.26	2140.62	1687.55	967.509	1754.74	2017.69	2065.62	2039.32
257.833	1224.43	1686.5	1494.63	1581.06	816.665	1420.53	1186.35	2624.58			257.833	2245.43	2135.57	1681.28	971.864	1757.53	2001.86	2070.55	2058.94
258	1224.98	1684.9	1507.98	1585.54	812.466	1420.41	1204.15	2632.26			258	2221.8	2134.63	1700.14	971.607	1754.68	1995.04	2061.86	2048.35
258.167	1233.02	1689.44	1511.11	1589.78	820.757	1412.11	1194.59	2643.45			258.167	2227.24	2127.78	1667.98	972.599	1742.24	2002.18	2065.23	2055.93
258.333	1228.5	1700.71	1519.2	1579.5	816.215	1425.58	1194.27	2647.42			258.333	2242.06	2120.57	1673.15	967.199	1752.63	1988.36	2063.55	2068.14
258.5	1219.6	1680.08	1529.24	1574.15	821.89	1419.19	1207.94	2643.03			258.5	2225.13	2120.17	1667.56	978.681	1758.29	1979.67	2054.43	2050.95
258.667	1240.98	1696.65	1545.97	1591.33	822.265	1414.42	1193.06	2659.36			258.667	2221.61	2110.28	1661.56	979.616	1758.35	1992.62	2040.3	2072.29
258.833	1237.33	1703.74	1551.55	1578.45	824.983	1410.34	1206.75	2650.46			258.833	2224.06	2109.17	1650.67	968.71	1760.32	1985.55	2041.27	2092.61
259	1240.43	1689.84	1569.49	1584.72	831.062	1416.44	1210.01	2665.41			259	2219.27	2106.58	1649.68	975.294	1752.41	1988.78	2025.5	2071.37
259.167	1245.91	1698.08	1576.36	1586.47	838.383	1402.71	1210.5	2662.44			259.167	2224	2109.35	1651.45	970.569	1761.46	1997.18	2035.46	2101.07
259.333	1251.34	1704.71	1590.31	1578.46	847.347	1400.64	1210.3	2667.79			259.333	2221.07	2101.59	1655.32	972.141	1755.77	1992.95	2039.57	2109.6
259.5	1254.43	1694.01	1604.78	1580.42	842.004	1403.45	1211.22	2666.59			259.5	2222.36	2102.29	1641.88	967.462	1765.07	1981.33	2034.87	2095.53
259.667	1258.28	1716.64	1620.44	1582.42	843.519	1396.9	1215.19	2671.79			259.667	2229.67	2091.2	1655.43	966.065	1760.79	1994.38	2041.94	2100.31
259.833	1253.26	1719.26	1634.64	1568.39	848.229	1387.35	1209.14	2671.1			259.833	2241.39	2086.16	1639.63	966.347	1760.62	1985.74	2042.15	2116.75
260	1259.37	1714.69	1650.61	1569.6	847.066	1394.98	1220.7	2670.97			260	2234.39	2089.18	1642.37	959.335	1768.96	1991.1	2038.64	2097.11
260.167	1263.23	1739.55	1668.78	1567.34	844.955	1378.78	1210.34	2673.23			260.167	2237.17	2087.28	1643.73	959.136	1763.81	2004.34	2036.2	2106.28
260.333	1272.35	1736.13	1683.9	1576.9	849.951	1382.94	1206.79	2681.99			260.333	2245.46	2083.88	1644.91	964.619	1764.6	2001.02	2044.19	2125.46
260.5	1278.14	1730.07	1693.6	1569.44	854.999	1371.86	1206.55	2683.23			260.5	2245.65	2082.64	1636.48	956.77	1764.1	1993.05	2044.66	2114.97
260.667	1275.26	1756.67	1712.19	1564.33	845.821	1378.05	1214.05	2688.61			260.667	2250.41	2070.4	1631.33	950.58	1764.32	1998.57	2046.23	2132.7
260.833	1275.08	1764.87	1720.04	1569.67	858.832	1363.88	1208.65	2682.73			260.833	2259.2	2073.61	1642.81	954.125	1764.2	1996.86	2052.89	2132.33
261	1283.08	1765.21	1744.61	1572.17	849.862	1356.01	1215.21	2681.06			261	2266.03	2068.75	1635.62	954.348	1766.11	2007.09	2050.54	2109.55
261.167	1283.62	1782.41	1769.64	1573.01	859.601	1359.2	1207.46	2697.22			261.167	2249.63	2072.86	1629.81	947.91	1771.25	2012.74	2041.93	2131.62
261.333	1294.36	1779.11	1782.54	1568.18	863.518	1362.27	1199.57	2682.21			261.333	2266.7	2067.15	1625.74	943.803	1765.56	2019.79	2037.09	2134.76
261.5	1290.98	1767.37	1796.21	1565.61	860.191	1360.7	1193.22	2687.57			261.5	2260.45	2070.18	1610.8	942.218	1760.54	2018.13	2047.62	2127.28
261.667	1294.69	1794.1	1816.65	1565.29	857.904	1349.14	1198.61	2679.03			261.667	2250.2	2052.37	1616.81	941.485	1770.27	2024.95	2033.17	2150.25
261.833	1297.6	1807.78	1825.93	1569.41	866.473	1346.04	1196.74	2684.96			261.833	2260.26	2052.87	1629.4	941.235	1754.83	2035	2026.65	2159.84
262	1303.13	1797.46	1862.01	1577.96	864.781	1329.65	1189.25	2673.05			262	2256.27	2043.38	1612.82	935.646	1753.45	2035.31	2033.1	2155
262.167	1311.96	1818.94	1870.43	1557.76	866.264	1326.87	1194.8	2685.5			262.167	2263.73	2040.17	1613.99	942.314	1750.55	2046.05	2028.8	2157.89
262.333	1317.62	1848.37	1881.23	1561.69	864.946	1323.42	1186.53	2678.07			262.333	2256.27	2038.72	1605.6	934.283	1751.78	2046.72	2041.96	2160.77
262.5	1323.23	1831.97	1911.77	1565.93	858.357	1317.24	1165.35	2673.83			262.5	2253.1	2024.56	1603.28	937.979	1748.53	2042.65	2023.86	2167.39
262.667	1314.19	1850.04	1919.29	1569.95	869.771	1309.26	1185.74	2673.27			262.667	2273.96	2023.83	1606.16	923.764	1746.62	2066.38	2034.56	2168.41
262.833	1318.7	1869.59	1934.61	1556.98	862.888	1309.37	1172.86	2675.08			262.833	2276.34	2010.3	1599.3	933.688	1747.56	2061.89	2046.05	2174.49
263	1319.02	1865.24	1970.83	1553.42	867.649	1309.55	1161.2	2662.26			263	2256.54	2012.46	1600.09	932.218	1739.08	2061.34	2046.03	2167.84
263.167	1329.26	1880.91	1974.32	1563.32	860.724	1296.66	1162.41	2673.71			263.167	2270.78	2029.61	1607.35	925.882	1744.18	2069.69	2053.65	2166.05
263.333	1329.25	1896.49	1982.38	1556.13	863.982	1288.6	1152.62	2661.33			263.333	2287.11	2014.32	1592.96	926.093	1732.43	2080.13	2044.95	2190.96
263.5	1334.17	1887.59	2018.64	1549.52	865.075	1305.92	1154.85	2649.18			263.5	2279.81	2015.69	1599.55	917.606	1719.95	2069.09	2052.73	2176.18
263.667	1330.63	1898.86	2030.63	1558.49	871.49	1285.71	1146.87	2658.19			263.667	2287.04	2001.74	1601.49	916.484	1726.98	2081.66	2040.87	2182.84
263.833	1337.71	1916.19	2032.48	1544.84	870.73	1270.01	1143.13	2638.56			263.833	2283.88	2011.25	1605.58	916.753	1733.08	2081.99	2048.24	2199.78
264	1338.1	1918.98	2056.87	1542.65	870.601	1264.35	1134.15	2643.94			264	2285.53	2011.93	1595.28	920.483	1721.5	2099.12	2036.83	2176.09
264.167	1338.55	1947.16	2062.82	1548.27	868.344	1276.73	1132.55	2637.9			264.167	2286.48	1989.17	1586.62	925.507	1714.24	2101.55	2032.59	2171.04
264.333	1343.94	1944.74	2078.08	1546.38	859.389	1261.11	1123.61	2622.16			264.333	2283.77	2002.54	1584.94	914.895	1716.61	2098.96	2042.61	2199.14
264.5	1341.68	1952.79	2093.58	1541.65	864.001	1264.81	1116.49	2616.55			264.5	2294.64	2015.57	1594.02	914.66	1716.76	2087.67	2042.36	2189.21
264.667	1346.8	1969.83	2107.95	1541.23	862.476	1246.03	1116.03	2603.38			264.667	2293.37	2000.94	1594.88	911.519	1704.87	2111.53	2027.43	2194.89
264.833	1343.39	1993.13	2116.21	1537.97	860.648	1248.33	1111.13	2613.76			264.833	2294.21	1997.12	1578.21	907.267	1700.14	2108.3	2043.97	2196.66
265	1344.04	1989.76	2127.46	1540.84	858.382	1243.79	1099.2	2606.32			265	2279.09	2007.79	1581.97	907.549	1698.07	2102.64	2039.11	2189.72
265.167	1347.13	2003.27	2134.7	1542.07	855.789	1236.37	1102.12	2594.22			265.167	2278.14	1999.78	1590.62	902.094	1693.79	2119.81	2037.03	2181.25
265.333	1348.19	2022.06	2141.49	1539.6	849.185	1231.21	1095.81	2580.98			265.333	2297.96	1985.39	1583.52	901.521	1700.23	2124.59	2040.67	2198.4
265.5	1348.75	2014.83	2153.47	1539.4	854.587	1218.81	1089.71	2574.91			265.5	2276.62	2002.92	1585	901.809	1677.66	2113.87	2043.37	2184.11
265.667	1355.52	2040.5	2174.12	1522.65	848.96	1225	1083.84	2571.95			265.667	2287.96	2003.97	1580.41	899.864	1692.13	2143.4	2032.63	2180.39
265.833	1344.62	2036.6	2163.02	1521.64	856.002	1223.48	1071.5	2563.33			265.833	2283.42	1990.85	1581.55	891.488	1669.9	2124.39	2035.37	2197.31
266	1341.39	2031.6	2196.63	1534.21	848.485	1215.92	1063.11	2551.68			266	2271.85	1986.52	1587.47	891.596	1686.91	2129.53	2042.74	2173.14
266.167	1338.35	2060.58	2176.49	1529.02	847.312	1204.99	1059.04	2551.18			266.167	2275.91	1996.27	1571.51	889.838	1669.4	2144	2027.33	2189.03
266.333	1333.32	2077.84	2187.51	1528.35	846.894	1206.78	1052.26	2525.72			266.333	2297.26	1992.54	1569.32	890.919	1658.96	2138.06	2025.55	2190.65
266.5	1346.19	2066.49	2200.47	1523.69	842.951	1190.81	1041.64	2519.57			266.5	2285.12	1990.29	1574.61	885.222	1660.14	2136.97	2024.8	2170.04
266.667	1334.43	2089.11	2193.69	1515.64	840.525	1198.63	1041.27	2520.96			266.667	2266.43	1992.06	1580.49	879.804	1662.6	2140.7	2005.37	2182.05
266.833	1329.95	2099.86	2199.67	1505.55	839.471	1187.85	1025.94	2497.59			266.833	2282.88	1988.78	1582.33	885.314	1658.02	2138.5	2015.68	2180.34
267	1329.27	2087.95	2211.35	1510.57	834.666	1177.29	1030.98	2492.07			267	2289.42	1992.5	1579.83	881.013	1657.33	2128.57	1991	2177.78
267.167	1334.84	2109.92	2198.78	1509.82	824.594	1188.01	1017.15	2482.61			267.167	2278.55	1983.4	1575.33	874.766	1644.75	2150.07	1991.51	2169.36
267.333	1317.01	2115.14	2200.22	1496.66	823.448	1182.95	1012.32	2462.7			267.333	2287.28	1984.3	1568.97	877.352	1649.19	2149.69	1994.03	2180.54
267.5	1326.83	2107.54	2203.73	1503.24	831.642	1180.7	1017.59	2467.78			267.5	2282.28	1990.25	1572.48	873.41	1644.39	2137.83	1992.45	2175.61
267.667	1339.89	2124.12	2201.66	1491.5	820.771	1170.11	1002.55	2447.14			267.667	2286.53	1979.82	1569.98	877.143	1646.45	2152.13	2000.89	2162.55
267.833	1322.85	2139	2202.74	1489.79	822.463	1169.56	991.244	2440.01			267.833	2300.79	1982.46	1566.9	874.047	1650.77	2137.58	2005.38	2158.79
268	1314.27	2121.15	2195.1	1481.25	812.865	1169.49	988.29	2431.42			268	2275.11	1973.9	1561.07	873.29	1632.32	2145.58	1991.03	2138.27
268.167	1311.81	2124.44	2196.96	1482.95	811.479	1151.02	986	2413.22			268.167	2290.88	1976.82	1569.41	864.609	1631.78	2169.03	1985.97	2150.92
268.333	1308.54	2146.26	2173.75	1474.8	805.048	1160.77	984.917	2404.53			268.333	2286.15	1978.97	1576.6	870.388	1631.48	2148.22	2000.73	2157.25
268.5	1297.87	2140.74	2210.19	1468.07	811.125	1152.31	965.786	2378.32			268.5	2275.94	1973.32	1572.12	868.128	1624.15	2150.22	1972.38	2139.53
268.667	1308.12	2159.33	2180.66	1465.54	801.798	1155.73	973.066	2375.61			268.667	2272.8	1970.6	1581.44	869.392	1629.15	2142.6	1971.08	2138.18
268.833	1287.11	2155.48	2173.05	1464.51	799.137	1153.31	963.88	2359.74			268.833	2282.3	1967.88	1566.31	875.489	1621.76	2151.74	1969.91	2116.44
269	1283.91	2136.13	2182.53	1471.09	797.978	1142.65	960.067	2353.65			269	2264.56	1974.64	1567.17	863.741	1617.58	2131.59	1971.18	2112.7
269.167	1278.16	2163.74	2163.38	1469.34	791.686	1148.44	961.407	2341.41			269.167	2259.47	1971.39	1562.51	865.841	1605.77	2150.28	1951.11	2109.2
269.333	1286.21	2159.73	2168.95	1464.07	789.278	1142.92	949.784	2339.11			269.333	2263.16	1969	1567.07	857.488	1607.72	2138.08	1972.34	2118.02
269.5	1275.47	2148.05	2159.97	1458.68	785	1152.07	945.965	2320.48			269.5	2235.83	1976.51	1576.64	863.166	1613.53	2128.37	1937.83	2097.39
269.667	1273.78	2169.2	2139.79	1455.67	786.908	1140.65	951.728	2315.01			269.667	2256.89	1971.71	1567.42	865.19	1605.69	2149.26	1935.3	2105.33
269.833	1273.62	2165.37	2108.38	1445.33	779.023	1144.86	939.821	2317.72			269.833	2243.56	1974.54	1565.77	864.729	1604.38	2129.77	1934.76	2101.68
270	1262.85	2142.79	2122.27	1444.75	773.509	1138.8	941.099	2305.82			270	2236.4	1983.84	1558.08	864.419	1598.38	2133.09	1921.67	2101.9
270.167	1264	2146.79	2104.87	1445.62	767.273	1141.19	934.473	2286.72			270.167	2239.58	1977.36	1558.47	860.464	1601.78	2149.28	1923.66	2094.24
270.333	1250.85	2151.69	2084.47	1437.1	764.836	1143.17	929.222	2280.61			270.333	2239.38	1968.65	1566.76	861.77	1599.59	2141.72	1922.97	2086.97
270.5	1243.74	2132.18	2077.82	1441.02	767.753	1137.03	934.652	2269.6			270.5	2229.08	1982.4	1563.02	859.011	1599.67	2132.58	1929.91	2076.59
270.667	1233.3	2152.34	2059.84	1431.78	757.574	1135.72	919.886	2272.5			270.667	2243.09	1977.22	1566.43	852.891	1595.22	2144.46	1926.95	2077.15
270.833	1232.61	2138.53	2054.1	1424.76	762.504	1145.8	920.232	2256.41			270.833	2239.12	1982.86	1562.15	857.814	1596.13	2127.57	1939.88	2074.67
271	1225.03	2122.46	2045.32	1420.45	758.007	1143.47	917.76	2252.41			271	2215.11	1982.66	1564.19	858.777	1594.85	2125.96	1921.92	2064.41
271.167	1227.48	2138.97	2016.57	1423.06	754.156	1148.56	912.264	2235.72			271.167	2230.03	1987.84	1548.52	859.345	1588.3	2115.89	1909.17	2063.01
271.333	1218.32	2138.53	2001.93	1427.74	748.268	1146.61	913.205	2223.66			271.333	2234.05	1983.23	1558.57	845.341	1581.28	2111.91	1913.73	2076.89
271.5	1205.64	2114.41	1988.45	1422.88	742.541	1139.61	908.846	2219.23			271.5	2216.9	1991.49	1556.04	862.153	1581.75	2112.74	1905.08	2053.64
271.667	1202.12	2130.73	1967.4	1408.49	743.979	1149.3	912.252	2210.86			271.667	2219.08	1985.49	1554.66	855.433	1580.59	2117.83	1906.82	2042.33
271.833	1188.54	2134.94	1956.74	1420.58	734.946	1159.62	905.741	2215.62			271.833	2219.81	1990.15	1544.81	863.187	1579.84	2104.06	1896.39	2060.89
272	1190.6	2106.93	1949.67	1411.44	733.549	1147.37	903.38	2202.75			272	2213.77	1998.76	1549.13	860.182	1578.53	2079.82	1884.87	2036.95
272.167	1182.28	2106.44	1933.29	1410.45	731.297	1147.32	906.217	2194.42			272.167	2204.49	1995.54	1545.42	847.665	1578.62	2094.84	1876.56	2033.06
272.333	1177.93	2095.03	1912.56	1394.17	731.265	1162.65	901.605	2200.47			272.333	2201.86	1995.99	1538.85	852.335	1581.19	2085.95	1884.07	2043.79
272.5	1164.25	2079.95	1909.03	1400.98	727.055	1145.98	906.509	2187.78			272.5	2199.35	1998.95	1549.29	850.699	1571.98	2074.88	1868.79	2011.44
272.667	1165.61	2092.98	1879.04	1393.98	721.742	1150.73	902.443	2188.14			272.667	2193.92	1991.65	1545.13	849.641	1566.78	2090.71	1866.9	2015.51
272.833	1151.13	2076	1863.78	1396.26	726.288	1160.34	892.981	2188.28			272.833	2203.22	1995.03	1534.63	853.284	1562.74	2079.62	1874.05	2017.87
273	1154.53	2061.2	1849.07	1385.39	720.759	1162.56	899.622	2185.93			273	2175.8	1996.73	1530.44	855.626	1561.09	2069.01	1875.29	1995.53
273.167	1149.09	2063.99	1825.99	1381.27	713.634	1161.62	901.504	2182.98			273.167	2198.2	1999.21	1529.76	850.092	1562.58	2083.29	1883.35	1991.6
273.333	1146.91	2047.42	1821.4	1388.05	721.225	1167.27	908.353	2179.07			273.333	2186.37	1998.33	1532.93	848.227	1562.77	2075.76	1889.39	2002.75
273.5	1135.48	2031.98	1792.54	1379.77	713.74	1171.02	906.651	2158.89			273.5	2175.32	1994.68	1524.95	855.322	1551.66	2070.83	1884.66	1971.88
273.667	1129.43	2018.71	1768.58	1384.73	708.064	1164.01	903.396	2157.27			273.667	2178.14	2013.45	1524.19	848.205	1558.48	2064.63	1866.35	1986.85
273.833	1120.88	2021.4	1747.94	1373.85	703.918	1166.25	903.618	2153.08			273.833	2173.19	1999.01	1521.41	843.513	1555.01	2059.64	1876.33	1982.2
274	1106.91	1988.66	1743.99	1368.67	703.433	1180.84	904.457	2152.23			274	2170	1998.03	1515.04	853.438	1553.84	2043.96	1856.61	1974.18
274.167	1110.52	1996.92	1718.74	1381.4	703.662	1175.24	904.88	2147.95			274.167	2168.9	2012.73	1519.61	848.705	1546.62	2048.16	1858.61	1962.06
274.333	1098.98	1982.89	1702.68	1367.45	703.625	1177.15	899.479	2154.86			274.333	2166.33	2003.43	1529.95	849.767	1544.55	2044.16	1866.03	1967.05
274.5	1096.69	1958.63	1689.17	1372.13	702.167	1185.17	908.729	2138.09			274.5	2153.58	2000.47	1511.17	852.43	1543.37	2026.39	1868.1	1946.27
274.667	1095.97	1967.52	1661.26	1371.47	704.298	1177.91	912.189	2148.08			274.667	2163.64	2008.44	1520.11	846.136	1545.23	2033.15	1846.19	1950.87
274.833	1097.21	1947.52	1646.17	1363.35	694.464	1194.37	911.558	2143.06			274.833	2168.12	1997.83	1511.75	851.473	1535.42	2021.15	1852.51	1969.78
275	1091	1915.05	1632.16	1363.92	694.109	1196.87	911.4	2145.24			275	2162.09	2011.29	1517.59	849.356	1528.03	2007.79	1842.36	1934.32
275.167	1092.91	1917.02	1621.28	1362.34	691.184	1194.81	904.595	2158.57			275.167	2155.26	2013.76	1514.59	841.373	1527.62	2014.54	1841.78	1945.93
275.333	1084.16	1906.7	1584.92	1360.89	689.266	1192.16	913.462	2133.76			275.333	2156.37	2003.77	1505.72	850.509	1522.52	2008.17	1844.98	1953.65
275.5	1076.78	1884.69	1592.01	1361.82	697.482	1201.32	913.027	2139.59			275.5	2138.53	1998.26	1498.36	851.572	1535.62	2015.75	1846.08	1942.23
275.667	1073.82	1880.1	1568.06	1360.21	689.112	1209.95	915.513	2142.17			275.667	2141.45	2003.01	1495.72	849.135	1527.79	1988.98	1846.11	1936.02
275.833	1074.65	1876.58	1546.23	1356.79	686.677	1217.8	909.88	2135.85			275.833	2143.32	2009.45	1511.94	854.765	1524.99	1999.1	1855.48	1947.29
276	1071.89	1840.36	1535.07	1360.76	685.679	1203.77	920.056	2145.56			276	2131.61	2009.46	1498.39	849.996	1520.17	1982.85	1867.8	1940.33
276.167	1065.62	1838.75	1521.34	1356.85	690.506	1216.9	925.285	2154.59			276.167	2137.44	2004.09	1500.32	843.283	1521.96	1981.83	1864.32	1923.62
276.333	1055.39	1839.41	1497.48	1343.82	682.181	1223.53	918.804	2144.39			276.333	2137.03	2005.49	1509.43	845.332	1522.76	1962.59	1872.27	1936.21
276.5	1060.28	1795.68	1504.27	1356.96	679.733	1232.29	936.243	2146.89			276.5	2115.48	1999.05	1503.62	846.414	1516.78	1965.32	1872.48	1920.94
276.667	1054.04	1811.42	1478.7	1346.86	686.634	1217.4	929.726	2146.17			276.667	2121.07	1997.4	1501.02	847.005	1514.12	1980.23	1860.88	1927.77
276.833	1057.38	1804.77	1467.57	1349.23	678.928	1229.73	919.986	2162.93			276.833	2126.83	2000.23	1497.42	843.922	1519.02	1961.69	1862.94	1921.42
277	1053.98	1772.8	1454.97	1350.26	677.024	1229.52	937.338	2162.66			277	2110.41	1987.58	1506.75	849.286	1513.54	1949.9	1857.89	1917.44
277.167	1045.91	1767.4	1435.3	1349.07	676.136	1234.37	938.926	2151.44			277.167	2122.86	1998.95	1498.14	843.931	1508.79	1960.83	1842.22	1906.33
277.333	1041.33	1761.36	1431.07	1352.86	679.065	1243.85	936.427	2164.31			277.333	2119.99	1992.8	1489.17	843.192	1512.96	1944.58	1844.68	1916.48
277.5	1039.6	1730.76	1424.68	1342.76	678.571	1245.55	938.587	2158.77			277.5	2107.2	1992.23	1494.11	850.141	1513.14	1928.22	1840	1915.26
277.667	1038.56	1732.55	1403.25	1346.6	678.204	1248.78	942.747	2164.18			277.667	2110.91	1975.66	1483.17	850.725	1515.31	1945.9	1833.92	1900.09
277.833	1032.89	1724.73	1392.83	1347.59	676.271	1259.34	944.742	2165.57			277.833	2122.77	1981.27	1487.12	851.549	1517.32	1931.25	1845.78	1914.51
278	1034.81	1702.19	1388.28	1337.76	675.811	1246.67	950.088	2165.58			278	2094.24	1986.82	1485.74	842.968	1513.48	1927.99	1843.35	1899.51
278.167	1038.68	1703.09	1373.3	1342.27	672.925	1258.8	950.747	2170.35			278.167	2115.01	1978.12	1473.27	843.6	1516.22	1935.81	1838.75	1887.17
278.333	1033.85	1693.46	1361.12	1337.2	673.634	1247.78	947.605	2181.22			278.333	2102.6	1978.94	1476.82	846.808	1511.92	1929.9	1835.12	1893.37
278.5	1033.08	1663.25	1360.81	1337.32	669.662	1250.43	955.169	2190.21			278.5	2101.23	1978.13	1472.9	839.137	1514.86	1912.06	1847.39	1880.57
278.667	1028.1	1665.49	1350.53	1345.39	674.326	1250.99	956.106	2190.08			278.667	2095.22	1981.08	1479.6	838.841	1521.33	1924.21	1842.79	1879.27
278.833	1038.65	1648.2	1338.77	1339.46	676.999	1265.63	954.992	2194.23			278.833	2105.27	1971.22	1480.77	847.363	1515.07	1912.87	1858.66	1894.5
279	1024.77	1632.28	1336.61	1349.5	674.672	1266.18	966.553	2195.82			279	2095.55	1989.04	1478.34	844.978	1510.43	1894.53	1842.24	1886.9
279.167	1037.38	1627.79	1325.58	1336.96	674.019	1269.96	961.813	2207.96			279.167	2104.67	1976.31	1457.42	845.178	1516.61	1913.34	1844.05	1900.57
279.333	1028.78	1619.32	1317.78	1343.03	670.181	1265.05	970.924	2205.05			279.333	2092.59	1978.31	1464.89	842.12	1514.18	1893.8	1860.12	1895.26
279.5	1031.33	1605.04	1312.54	1339.13	677.838	1264.13	981.891	2207.66			279.5	2081.35	1983.28	1471.51	845.498	1508.68	1881.77	1858.62	1883.69
279.667	1036.53	1602.12	1307.5	1342.14	678.083	1277.54	977.17	2215.9			279.667	2088.75	1976.09	1471.39	841.956	1524.53	1893.79	1855.19	1883.67
279.833	1043.05	1585.35	1303.68	1343.63	673.864	1274.61	975.112	2215.07			279.833	2092.55	1984.24	1467.15	845.754	1510.34	1881.08	1833.86	1903
280	1038.87	1576.12	1307.15	1341.21	674.873	1273.66	985.464	2216.75			280	2081.65	1960	1463.34	836.968	1510.55	1884.28	1836.51	1885.81
280.167	1041.16	1575.79	1298.43	1338.38	673.624	1268.91	984.012	2224.93			280.167	2084.69	1981.58	1462.26	835.782	1513.68	1883.84	1837.27	1899.11
280.333	1043.7	1568.42	1301.01	1341.31	678.592	1277.19	983.537	2229.7			280.333	2085.9	1985.19	1455.75	841.344	1517.63	1879.34	1836.34	1897.14
280.5	1044.36	1553.56	1303.23	1335.23	679.82	1275.17	985.22	2236.75			280.5	2074.71	1983.37	1458.34	833.938	1514.71	1876.18	1836.89	1893.82
280.667	1052.53	1559.12	1302.12	1343.29	677.918	1282.62	984.775	2246.97			280.667	2070.24	1981.66	1457.7	831.201	1516.87	1885.13	1834.7	1890.47
280.833	1049.51	1541.68	1297.44	1347.47	680.255	1279.23	996.439	2237.96			280.833	2078.77	1969.58	1457.13	837.452	1502.18	1879.49	1833.66	1896.67
281	1057.19	1533.14	1305.33	1346.47	679.8	1273.73	995.981	2255.6			281	2074.94	1968.54	1453.43	837.919	1503.31	1867.61	1834.59	1893.71
281.167	1045.77	1533.51	1302.56	1340.11	681.529	1274.34	993.791	2250.53			281.167	2087.49	1964.59	1459.66	840.109	1509.41	1877.78	1834.15	1896.73
281.333	1056.42	1533.1	1297.67	1347.41	680.652	1275.17	993.244	2266.04			281.333	2091.45	1965.09	1446.92	837.915	1510.52	1863.61	1844.51	1908.19
281.5	1051.32	1505.27	1306.12	1346.09	691.127	1275.33	1004.13	2258.45			281.5	2084.69	1973.92	1461.37	831.083	1508.52	1863.75	1833.02	1895.26
281.667	1068.67	1513.41	1315.37	1349.97	690.293	1271.34	1003.5	2271.24			281.667	2083.23	1966.82	1452.38	834.803	1514.9	1879.67	1839.4	1899.02
281.833	1067.14	1505.79	1313.95	1349.99	689.783	1276.99	998.79	2272.7			281.833	2081.26	1965.03	1454.04	832.964	1508.87	1870.4	1855.42	1910.62
282	1068.49	1493.29	1327.42	1356.65	690.019	1273.7	1007.71	2267.08			282	2069.81	1957.42	1454.51	829.617	1501.12	1852.29	1839.13	1898.12
282.167	1068.46	1498.12	1329.44	1344.64	688.372	1278.1	1009.87	2280.11			282.167	2073.78	1956.61	1446	830.212	1509.82	1874.33	1834.79	1899.15
282.333	1072.44	1502	1328.09	1352.16	693.363	1279.41	1009.1	2281.88			282.333	2077.56	1946.62	1459.19	824.686	1508.72	1861.39	1840.93	1909.93
282.5	1079.88	1484.87	1345.08	1352.32	696.641	1275.22	1006.35	2300.41			282.5	2069.94	1954.45	1447.59	831.062	1503.87	1859.58	1862.08	1899.47
282.667	1080.44	1495.73	1332.41	1355.81	689.965	1277.8	1015.75	2286.74			282.667	2074.16	1953.68	1451.16	829.914	1505.99	1867.5	1839.6	1899.25
282.833	1080.16	1489.09	1350.86	1359.03	697.546	1267.62	1006.43	2305.93			282.833	2076.98	1951.47	1447.34	829.282	1498.36	1857.33	1853.75	1907.01
283	1091.96	1482.56	1371.09	1346.31	699.076	1277.14	1013.1	2295.43			283	2076.12	1949.12	1454.76	829.823	1482.67	1862.41	1851.56	1898.85
283.167	1096.4	1485.29	1368.99	1349.61	704.011	1263.82	1010.73	2295.44			283.167	2077.29	1950.33	1461.43	823.529	1494.97	1880.62	1838.59	1902.6
283.333	1101.22	1489.93	1375.53	1363.97	689.625	1260.55	1010.11	2310.3			283.333	2080.93	1945.99	1458.08	825.098	1494.45	1868.5	1832.15	1921.72
283.5	1091.82	1477.58	1394.11	1351.28	701.798	1256.92	1012.23	2313.46			283.5	2055.19	1943.08	1457.46	822.238	1494.87	1857.79	1837.84	1916.76
283.667	1104.15	1491.65	1394.75	1356.86	703.286	1250.84	1019.82	2312.26			283.667	2067.25	1943.81	1453.29	825.812	1488.3	1880.52	1840.45	1903.98
283.833	1106.89	1491.46	1403.09	1349.95	698.696	1254.75	1018.75	2320.99			283.833	2079.46	1938.31	1450.88	827.248	1486.8	1856.63	1835.48	1935.22
284	1108.51	1483.3	1425.15	1342.37	700.92	1247.72	1013.52	2319.41			284	2058.56	1934.25	1437.2	822.004	1490.66	1864.05	1838.9	1914.71
284.167	1114.46	1488.12	1429.32	1353.69	709.513	1250.34	1013.76	2318.21			284.167	2055.94	1926.41	1452.09	819.6	1485.09	1866.46	1838.3	1930.62
284.333	1122.38	1482.64	1437.44	1353.87	708.243	1248.96	1011.93	2326.37			284.333	2064.42	1926.05	1444.82	820.195	1477.13	1870.33	1841.67	1929.53
284.5	1120.79	1484.85	1453.35	1353.19	714.574	1245.69	1010.86	2327.29			284.5	2053.22	1925.89	1445.9	819.736	1469.16	1871.92	1840.47	1905.21
284.667	1120.57	1487.04	1456.95	1352.31	708.466	1243.59	1009.71	2337.59			284.667	2064.37	1921.45	1442.91	814.761	1474.2	1887.02	1838.06	1914.46
284.833	1127.7	1486.79	1464.34	1356.1	711.053	1231.16	1003.14	2327.59			284.833	2062.66	1911.44	1438.46	814.375	1468.35	1873.21	1840.15	1930.99
285	1134.15	1483.12	1475.96	1359.77	712.176	1231.7	1019	2339.22			285	2043.46	1914.43	1438.78	820.008	1461.35	1873.82	1836.95	1924.06
285.167	1137.85	1500.27	1490.45	1358.94	718.745	1226.43	1015.19	2342.61			285.167	2052.76	1914.93	1448.3	817.361	1458.14	1893.12	1841.93	1925.23
285.333	1139.26	1511.71	1505.77	1349.24	714.922	1221.3	1001.35	2340.84			285.333	2058.37	1909.2	1453.68	813.112	1457.7	1875.83	1839.36	1923.21
285.5	1145.43	1496.57	1522.59	1356.96	713.121	1224.34	1004.43	2333.38			285.5	2056.17	1904.97	1441.25	814.783	1449.75	1884.55	1847.97	1915.14
285.667	1151.89	1515.6	1529.44	1356.47	721.525	1220.51	1003.89	2329.72			285.667	2051.82	1904.86	1437.08	807.431	1450.23	1894.5	1846.2	1924.41
285.833	1149.04	1515.61	1537.54	1348.19	718.618	1205.59	997.767	2341.64			285.833	2044.79	1901.34	1444.11	811.628	1453.2	1891.22	1849.3	1932.39
286	1166.32	1500.69	1568.82	1348.03	711.868	1207.52	994.29	2339.33			286	2044.56	1912.6	1448.2	807.49	1434.2	1879.51	1846.47	1924.47
286.167	1160.86	1529.95	1575.32	1345.66	717.465	1200.83	998.485	2330.81			286.167	2040.9	1910.9	1436.29	808.335	1442.46	1899.51	1839.74	1933.14
286.333	1168.46	1528.58	1594.06	1356.59	715.238	1206.39	998.315	2341.29			286.333	2054.78	1887.96	1431.17	812.404	1436.95	1893.46	1848.96	1927.71
286.5	1170.84	1521.36	1610.92	1347.47	718.31	1205.96	999.222	2344.23			286.5	2037.58	1912.82	1434.8	806.658	1438.54	1890.65	1842.63	1927.56
286.667	1174	1543.33	1617.02	1343.23	727.033	1189.9	980.944	2331.33			286.667	2043.84	1912.09	1429.32	805.242	1429.32	1897.16	1840.89	1931.97
286.833	1183.63	1546.97	1634.2	1344.09	722.038	1178.84	978.713	2329.29			286.833	2047.53	1901.13	1425.38	805.052	1434.65	1894.83	1854.74	1934.71
287	1179.41	1548.74	1645.59	1347.83	723.629	1190.34	980.941	2325.61			287	2043.45	1896.25	1432.04	811.781	1419.07	1893.69	1848.17	1933.43
287.167	1186.87	1551.27	1650.55	1335.19	715.903	1171.37	986.2	2334.3			287.167	2035.38	1896.82	1428.95	805.927	1425.94	1906.23	1847.68	1935.29
287.333	1185.65	1573.71	1669.45	1336.25	724.362	1171.41	980.84	2326.91			287.333	2052.53	1888.8	1440.87	800.714	1410.91	1888.77	1849.14	1946.83
287.5	1189.85	1558.78	1685.67	1336.53	721.8	1166.83	972.502	2320.63			287.5	2029.34	1899.54	1424.38	806.278	1404.94	1893.06	1852.66	1936.35
287.667	1193.05	1583.03	1690.97	1344.22	723.375	1160.88	967.879	2331.63			287.667	2060.83	1893.42	1434.43	800.075	1420.29	1907.46	1847.43	1939.98
287.833	1188.32	1584.02	1709.79	1339.62	718.838	1155	968.078	2325.57			287.833	2041.43	1886.13	1432.04	802.172	1401.89	1901.55	1849.06	1957.2
288	1195.39	1580.86	1730.72	1340.21	720.769	1147.95	955.117	2306.24			288	2043.19	1886.11	1428.16	800.969	1396.25	1899.32	1851.49	1943.42
288.167	1191.31	1604	1738.93	1338.89	723.183	1154.72	953.49	2323.25			288.167	2052.39	1881.15	1417.86	808.295	1400.91	1907.94	1839.66	1942.64
288.333	1190.06	1607.61	1743.97	1339.59	725.385	1148.99	946.252	2303.57			288.333	2046.2	1892.13	1418.06	810.365	1403.91	1917.14	1834.59	1947.15
288.5	1196.75	1600.77	1769.64	1329.63	721.073	1133.64	941.519	2303.63			288.5	2036.45	1879.5	1413.49	799.008	1395.47	1909.84	1845.32	1943.45
288.667	1196.9	1611.15	1770.85	1335.67	722.017	1138.47	943.582	2293.46			288.667	2046.41	1881.93	1420.22	799.132	1395.37	1918.57	1846.33	1935.92
288.833	1192.23	1621.4	1789.59	1335.2	718.422	1126.3	930.876	2299.7			288.833	2059.89	1882.54	1402.52	800.349	1378	1906.61	1837.49	1943.61
289	1203.51	1620.23	1799.27	1332.04	718.071	1120.72	927.549	2285.38			289	2052.93	1890.49	1412.61	801.878	1382.57	1906.03	1835.89	1943.46
289.167	1203.91	1638.53	1808.28	1330.08	719.85	1121.44	929.847	2275.5			289.167	2046.1	1881.22	1409.74	800.992	1374.49	1924.68	1845.48	1952.36
289.333	1193.98	1641.5	1820.88	1329.22	715.461	1120.57	923.095	2286.61			289.333	2055.39	1881.74	1403.65	802.965	1383.19	1906.42	1852.89	1947.98
289.5	1198.51	1637.75	1837.27	1331.25	718.261	1121.06	919.687	2265.38			289.5	2041.78	1874.8	1406.43	795.278	1373.32	1911.16	1843.03	1951.13
289.667	1193.96	1656.91	1827.12	1312.62	721.547	1114.09	911.001	2259.82			289.667	2040.58	1877.99	1403.63	801.777	1367.3	1919.42	1840.05	1949.21
289.833	1198.87	1662.17	1843.35	1327.31	715.823	1108.3	905.698	2258.58			289.833	2056.37	1874.84	1401.39	800.748	1369.91	1910.81	1841.07	1947.84
290	1195.73	1659.58	1862.54	1319.71	713.047	1106.55	904.212	2250.73			290	2040.11	1873.7	1401.54	800.919	1364.69	1906.18	1836.07	1927.58
290.167	1202.53	1675.55	1857.73	1313.05	709.703	1095.62	897.646	2242.82			290.167	2046.44	1880.01	1411.46	798.557	1374.18	1923.82	1841.64	1940.85
290.333	1192.94	1667.94	1859.07	1312.29	709.554	1098.67	900.484	2231.85			290.333	2043.52	1876.08	1399.76	796.727	1370.69	1917.29	1842.77	1960.96
290.5	1197.78	1670.82	1862.34	1313.72	707.315	1090.76	889.883	2230.52			290.5	2042.43	1877.38	1394.19	798.073	1364.06	1927.75	1843.64	1932.98
290.667	1194.23	1685.4	1869.09	1311.72	709.742	1079.95	895.46	2211.86			290.667	2038.26	1867.31	1394.14	798.787	1357.41	1921.5	1822.13	1936.01
290.833	1198.98	1694.94	1882.04	1311.61	713.17	1082.16	884.388	2215.12			290.833	2045.15	1877.39	1398.89	807.171	1346.87	1906.28	1836.62	1939
291	1194.01	1687.01	1888.49	1308.12	707.217	1077.71	875.4	2212.53			291	2035.16	1877.16	1406.93	799.842	1349.79	1907.14	1827.22	1930.25
291.167	1193.36	1705.21	1890.22	1307.67	698.599	1072.76	882.065	2208.85			291.167	2036.87	1871.75	1403.79	802.379	1346.72	1910.54	1822.45	1938.54
291.333	1179.3	1707.42	1883.76	1298.16	704.739	1076.11	868.496	2191.79			291.333	2043.26	1873.42	1400.49	795.952	1341.23	1912.8	1827.81	1942.91
291.5	1182.46	1700.76	1891.21	1302.29	697.404	1066.31	865.771	2185.16			291.5	2037.08	1882.22	1401.99	800.997	1346.88	1903.94	1828.02	1926.21
291.667	1186.54	1709.63	1888.31	1297.27	701.246	1065.98	862.082	2174.34			291.667	2034.32	1879.66	1392.38	796.289	1339.13	1914.18	1828.73	1918.38
291.833	1178.8	1729.1	1886.43	1293.37	695.44	1072.04	859.398	2164.13			291.833	2027.69	1869.88	1390.12	798.605	1338.97	1910.27	1836.65	1922.87
292	1179.46	1718.43	1897.02	1289.41	688.512	1066.16	854.071	2150.92			292	2024.16	1877.99	1398.83	797.837	1332.23	1897.31	1822.34	1913.99
292.167	1169.51	1730.71	1895.92	1288.53	691.371	1065.01	853.48	2148.89			292.167	2025.4	1881.96	1395.6	804.927	1331.93	1908.02	1831.99	1921.55
292.333	1165.57	1737.88	1889.07	1282.54	686.673	1060.66	845.912	2142.78			292.333	2026.37	1871.75	1396.48	790.789	1331.68	1902.19	1830.46	1917.88
292.5	1180.39	1729.79	1895.57	1282.3	681.476	1057.64	843.282	2130.7			292.5	2022.13	1873.76	1397.52	796.007	1328.57	1890.45	1812.37	1918.83
292.667	1168.26	1757.04	1902.65	1279.25	682.292	1055.57	837.368	2124.32			292.667	2019.52	1871.71	1391.56	797.179	1325.18	1906.6	1813.98	1916.42
292.833	1161.58	1739.48	1884.04	1276.37	685.005	1051.27	832.344	2116.62			292.833	2029.67	1864.1	1400.78	795.422	1313.79	1899.93	1828.44	1929.41
293	1160.53	1737.6	1889.66	1270.27	680.332	1043.85	835.489	2104.39			293	2013.31	1885.44	1399.27	802.123	1312.76	1896.62	1805.31	1912.42
293.167	1148.74	1750	1878.99	1269.15	678.648	1048.96	832.628	2107.25			293.167	2022.2	1882.73	1393.32	794.298	1319.65	1900.89	1796.19	1920.41
293.333	1151.84	1759.99	1880.27	1271.87	678.47	1046.74	832.569	2089.56			293.333	2011.03	1865.76	1399.55	794.232	1316.03	1900.8	1800.85	1915.06
293.5	1154.79	1747.39	1885.89	1264.41	672.346	1055.49	826.39	2068.77			293.5	2002.35	1881	1392.72	796.687	1313.87	1905.94	1796.67	1914.38
293.667	1147.43	1760.28	1879.77	1265.74	671.492	1048.67	826.26	2074.86			293.667	2014.4	1875.6	1401.47	800.481	1308.41	1903.82	1802.86	1911.81
293.833	1139.69	1762.46	1867.72	1255.34	671.637	1046.07	817.615	2067.4			293.833	2008.19	1868.77	1404.61	792.448	1307.36	1894.25	1795.2	1908.18
294	1130.49	1746.83	1868.65	1260.92	666.331	1034.87	818.029	2062.2			294	2009.4	1877.73	1391.6	793.967	1294.21	1898.34	1798.34	1899.5
294.167	1133.56	1762.78	1863.57	1254.49	660.414	1044.45	811.65	2058			294.167	2003.07	1881.3	1396.93	793.298	1303.27	1904.11	1793.1	1906.06
294.333	1125.07	1758.17	1849.16	1251.37	665.078	1040.01	811.891	2033.13			294.333	2022.4	1876.31	1399.42	796.638	1297.17	1892.81	1788.75	1898.81
294.5	1122.4	1746.5	1850.98	1248.36	657.529	1041.58	812.154	2027.29			294.5	2007.23	1875.07	1399.96	793.232	1287.27	1878.74	1792.48	1899.37
294.667	1116.18	1761.61	1833.23	1244.87	659.057	1035.88	810.307	2028.78			294.667	2009.66	1886.53	1404.06	794.357	1285.42	1893.24	1793.94	1898.61
294.833	1112.57	1767.79	1820.99	1236.74	654.748	1037.99	802.019	2019.07			294.833	2015.89	1879.37	1410.14	793.03	1287.7	1891.43	1805.58	1894.37
295	1114.37	1754.49	1838.95	1240.48	658.821	1047.15	804.261	2013.49			295	2005.94	1872.43	1405.62	800.867	1291.7	1881.59	1786.16	1873.36
295.167	1105.64	1772.15	1806.42	1234.2	645.489	1040.7	807.378	2009.56			295.167	2002.26	1877.12	1401.38	801.971	1278.38	1893.53	1791.97	1875.79
295.333	1100.95	1770.99	1799.13	1233.71	652.316	1044.9	800.427	1996.96			295.333	2012.51	1879.7	1403.9	795.947	1284.9	1886.76	1795.94	1874.78
295.5	1092.76	1746.75	1801.38	1223.14	651.164	1042.96	804.416	1996.54			295.5	1994.1	1886.48	1406.56	795.529	1282.7	1885.06	1795.16	1869.81
295.667	1092.82	1761.47	1776.08	1223.03	647.473	1045.38	799.821	1979.2			295.667	2007.47	1877.84	1406.89	795.004	1279.79	1892.06	1782.78	1886.71
295.833	1090.36	1765.73	1763.92	1218.41	642.93	1051.95	803.509	1976.33			295.833	2011.15	1872.62	1411.59	803.21	1279.86	1880.27	1782.97	1878.22
296	1080.98	1752.1	1762.73	1215.41	632.567	1043.42	798.758	1974.07			296	1988.7	1871.33	1400.56	793.381	1276.99	1877.22	1797.83	1854.57
296.167	1076.2	1747.78	1749.4	1213.67	643.382	1043.37	801.901	1951.37			296.167	2008.74	1866.88	1404.79	796.012	1271.61	1889.91	1785.37	1877.35
296.333	1070.25	1750.97	1736.41	1210.53	634.998	1063.38	799.087	1956.89			296.333	2004.5	1872.03	1407.71	798.346	1266.62	1870.36	1784.33	1871.53
296.5	1063.87	1721.87	1731.76	1220.02	631.715	1046.45	801.769	1946.38			296.5	1992.79	1877.96	1412.89	796.819	1260.9	1865.66	1772.61	1863.03
296.667	1066.96	1736.74	1709.86	1198.46	632.653	1053.86	801.737	1946.45			296.667	2001.32	1871.01	1405.97	790.028	1259.61	1874.36	1768.28	1873.68
296.833	1057.19	1734.19	1700.01	1197.58	630.906	1061.77	800.792	1936.12			296.833	2002.25	1881.17	1402.62	792.786	1267.13	1861.62	1777.15	1872.13
297	1055.32	1711.89	1692.33	1202.67	625.345	1058.07	797.355	1938.54			297	1995.24	1881.41	1398.83	794.764	1252.7	1854.75	1768.29	1860.33
297.167	1044.61	1728.46	1680.86	1199.52	619.832	1053.26	794.768	1930.14			297.167	1996.4	1874.72	1393.75	796.986	1251.96	1867.67	1767.23	1858.57
297.333	1041.15	1725.48	1665.2	1197.85	617.878	1059.16	798.174	1918.64			297.333	2002.06	1883.52	1402.05	795.502	1255.13	1855.16	1774.71	1866.24
297.5	1046.49	1701.3	1655.32	1188.57	623.311	1062.26	804.641	1915.87			297.5	1988.68	1881.83	1397.88	788.955	1247.41	1839.51	1768.83	1848.57
297.667	1030.49	1713.65	1639.49	1194.53	622.958	1063.09	796.357	1921.39			297.667	1977.95	1876.82	1401.52	794.681	1257.59	1849.42	1772.56	1849.54
297.833	1025.43	1707.85	1612.12	1184.6	613.235	1062.95	793.031	1906.2			297.833	1989.9	1887.84	1405.79	795.315	1247.92	1863.59	1774.54	1861.23
298	1032.38	1687.73	1610.24	1192.83	614.696	1070.1	803.921	1912.38			298	1978.8	1884.75	1404.24	798.136	1250.07	1844.69	1774.69	1838.16
298.167	1017.63	1695.98	1582.49	1190.34	618.921	1067.5	801.276	1904.84			298.167	1979.96	1889.72	1406.73	797.006	1249.21	1850.28	1769.48	1838.77
298.333	1017.52	1686.72	1567.63	1177.05	616.443	1080.11	799.571	1904.98			298.333	1988.08	1874.84	1414.76	794.529	1249.84	1841.73	1767.93	1828.47
298.5	1008.99	1663.4	1566.85	1179.14	608.188	1084.69	811.292	1894.82			298.5	1972.82	1886.59	1410.18	792.44	1246.33	1844.28	1764.19	1818.72
298.667	1008.32	1669.28	1542.08	1175.39	609.558	1075.98	804.294	1894.73			298.667	1965.74	1891.11	1406.71	797.606	1246.87	1841.04	1755.55	1820.44
298.833	1002.08	1662.12	1530.89	1178.83	606.667	1078.23	809.307	1891.39			298.833	1969.48	1884.14	1406.59	792.674	1238.28	1834.08	1751.58	1827.72
299	998.514	1643.09	1517.71	1169.87	607.237	1082.89	811.173	1890.61			299	1967.6	1885.72	1413.14	794.443	1235.01	1828.22	1760.05	1803.39
299.167	997.335	1642.7	1505.78	1174.67	600.352	1082.12	805.393	1890.39			299.167	1962.64	1889.16	1405.11	793.557	1230.08	1845.75	1746.35	1807.15
299.333	996.499	1641.7	1479.52	1168.63	602.808	1081.4	805.631	1891.57			299.333	1968.38	1891.85	1397.37	793.593	1231.83	1825.25	1758.84	1809.38
299.5	987.438	1632.83	1474.96	1165.22	601.101	1094.17	819.291	1890.94			299.5	1965.05	1888.51	1407.62	785.727	1235.82	1822.03	1743.05	1798.26
299.667	979.69	1614.28	1465.23	1162.39	598.096	1093.96	811.01	1892.2			299.667	1962.13	1880.36	1408.69	791.995	1233.28	1827.04	1747.1	1805.61
299.833	982.513	1611.25	1446.11	1161.58	597.578	1098.24	812.621	1888.4			299.833	1965.16	1881.86	1397.17	789.077	1232.05	1819.76	1742.01	1801.17
300	971.099	1591.93	1434.8	1159.89	598.592	1107.02	818.897	1889.6			300	1954.09	1878.83	1392.12	790.553	1226.56	1803.38	1746.66	1800.93
300.167	976.356	1591.51	1422.56	1147.68	592.998	1104.72	818.839	1889.31			300.167	1949.22	1869.75	1398.08	791.149	1230.87	1824.26	1734.95	1803.22
300.333	963.942	1581.82	1401.94	1155.8	592.728	1102.3	821.123	1887.49			300.333	1963.34	1878.64	1394.77	793.656	1236.78	1813.97	1736.17	1800.81
300.5	958.079	1568.3	1392.73	1158.53	590.035	1111.08	826.511	1889.68			300.5	1948.19	1872.68	1396.86	784.538	1231.77	1800.61	1744.42	1789.64
300.667	964.524	1563.53	1386.9	1148.66	593.642	1114.04	825.41	1883.03			300.667	1960.56	1879.55	1401.34	784.066	1223	1818.87	1732.26	1780.16
300.833	955.728	1548.92	1371.75	1151.25	588.445	1119.41	821.925	1882.18			300.833	1955.65	1875.06	1400.75	789.477	1228.11	1809.48	1739.9	1787.1
301	950.797	1532.71	1368.04	1158.84	593.367	1123.55	825.905	1891.13			301	1936.71	1876.97	1402.25	790.273	1224.03	1788.75	1733.85	1787.82
301.167	954.31	1530.59	1350.06	1150.18	588.185	1121.01	831.307	1897.16			301.167	1955.68	1877.78	1393.47	790.744	1222.27	1804.05	1745.26	1779.58
301.333	953.808	1527.71	1335.45	1148.2	591.305	1128.7	827.298	1891.8			301.333	1957.05	1870.81	1393.4	791.532	1224.21	1797.59	1745.83	1782.63
301.5	953.186	1505.86	1329.99	1146.62	587.931	1131.02	837.31	1884.99			301.5	1941.25	1876.76	1399.55	785.807	1214.67	1790.33	1741.62	1774.74
301.667	947.237	1503.88	1311.78	1133.85	589.378	1121.35	834.351	1889.43			301.667	1959.98	1863.26	1394.48	786.556	1223.6	1794.02	1730.41	1778.25
301.833	951.79	1499.61	1305.65	1142.89	585.401	1131.51	833.369	1892.8			301.833	1950.69	1867.84	1390.01	784.899	1222.37	1786.46	1728.58	1793.44
302	938.341	1482.24	1291.34	1136.56	588.55	1137.59	847.257	1897.65			302	1943.37	1862.88	1396.41	784.531	1215.67	1784.62	1730.91	1772.98
302.167	938.741	1481.83	1291.75	1136.99	580.699	1140.44	847.744	1902.96			302.167	1940.62	1862.78	1387.82	785.043	1220.4	1786.84	1731.78	1782.24
302.333	935.609	1468.78	1278.38	1136.48	582.405	1143.91	848.555	1901.78			302.333	1945.53	1858.71	1396.64	782.541	1220.71	1773.37	1740.14	1778.32
302.5	933.618	1450.23	1266.44	1136.12	585.718	1153.93	840.584	1902.4			302.5	1924.85	1857.99	1388.43	787.723	1219	1764.3	1728.46	1758.67
302.667	936.067	1444.37	1259.59	1137.97	582.347	1148.22	850.625	1917.47			302.667	1933.34	1859.8	1384.46	776.669	1215.82	1774.34	1715.27	1766.07
302.833	927.611	1441.04	1250.91	1133.26	584.949	1150.92	853.204	1915.7			302.833	1937.51	1855.38	1383.72	781.872	1219.95	1773.02	1725.01	1769.03
303	937.379	1420.68	1249.36	1139.12	582.815	1137.74	855.462	1908.61			303	1930.96	1852.71	1379.93	780.799	1213.96	1755.7	1717.03	1765.96
303.167	929.136	1417.99	1245.34	1133.86	587.723	1155.74	855.713	1913.95			303.167	1934.38	1860.6	1383.59	778.839	1208.49	1759.54	1723.56	1753.7
303.333	926.673	1410.53	1227.44	1131.32	583.124	1155.51	858.244	1918.49			303.333	1934.9	1851.19	1392.16	777.48	1207.95	1745.75	1720.99	1766.74
303.5	936.362	1398.12	1230.87	1129.38	587.558	1150.6	852.556	1929.01			303.5	1913.45	1860.15	1388.03	783.041	1207.66	1735.95	1719.41	1767.55
303.667	934.059	1394.23	1227.16	1136.67	585.285	1152.45	860.48	1930.28			303.667	1920.71	1840.61	1383.31	775.734	1215.03	1742.49	1719.98	1758.12
303.833	927.789	1381.07	1214.61	1134.71	586.608	1154.46	856.46	1929.75			303.833	1929.76	1841.79	1383.06	779.412	1215.25	1731.05	1722.77	1771.98
304	929.008	1373.54	1203.98	1127.79	585.744	1162.86	863.833	1935.33			304	1909.52	1841.5	1375.35	776.953	1207.9	1719.52	1711.21	1768.38
304.167	929.78	1366.3	1200.56	1130.08	585.081	1156.2	870.67	1948.05			304.167	1913.63	1843.29	1375.55	773.107	1213.12	1726.46	1712.69	1762.56
304.333	937.43	1363.16	1206.54	1138.32	591.218	1154.42	865.959	1945.52			304.333	1929.14	1840.11	1374.73	769.318	1218.36	1717.63	1720.39	1768.18
304.5	936.139	1339.33	1196.14	1138.44	586.338	1157.73	867.993	1957.32			304.5	1912.88	1837.4	1385.75	764.755	1212.99	1707.24	1701.69	1759.85
304.667	935.323	1355.61	1190.83	1135.76	585.919	1154.66	872.807	1949.42			304.667	1916.05	1837.96	1378.47	766.474	1207.33	1712.82	1698.38	1757.27
304.833	931.806	1333.33	1190.35	1139.08	586.171	1170.2	864.23	1965.87			304.833	1914.13	1836	1372.29	766.793	1204.26	1695.65	1702.97	1768.89
305	939.049	1328.46	1192.01	1131.42	581.972	1156.58	877.718	1956.9			305	1913.73	1842.67	1370.28	766.085	1209.47	1696.25	1695.71	1758.66
305.167	937.091	1317.45	1187.27	1135.13	590.976	1158.33	868.943	1963.54			305.167	1908.56	1831.13	1376.2	769.096	1206.48	1689.52	1699.18	1761.95
305.333	942.304	1325.42	1190.05	1136.37	587.474	1162.1	873.088	1973.42			305.333	1917.08	1829.4	1378.57	765.471	1209.14	1671.53	1696.12	1757.22
305.5	939.411	1300.26	1189.46	1136.68	592.715	1152.96	880.561	1976.69			305.5	1896.9	1841.81	1374.51	764.648	1205.25	1669.16	1682.26	1750.38
305.667	941.398	1300.83	1184.69	1140.54	593.025	1153.29	869.548	1976.48			305.667	1909.41	1841.56	1364.44	767.319	1202.18	1667.18	1684.92	1755.9
305.833	939.466	1305.26	1193.36	1133.34	586.308	1164.78	877.798	1976.58			305.833	1915.94	1834.56	1366.23	766.142	1195.63	1672.82	1688.72	1762.44
306	943.683	1285.4	1200.31	1136.03	590.471	1162.14	880.62	1988			306	1893.98	1840.19	1368	756.076	1203.55	1659.36	1679.73	1751.35
306.167	949.415	1296.37	1189.29	1135.1	590.054	1162.73	879.315	2002.31			306.167	1904.39	1835.17	1355.86	760.826	1198.02	1662.08	1676.05	1757.84
306.333	946.681	1282.65	1199.79	1141.12	588.253	1152.14	878.388	1989.37			306.333	1912.57	1837.35	1360.31	761.129	1200.44	1659.52	1681.21	1763.04
306.5	945.504	1258.91	1198.72	1136.17	589.408	1163.57	879.912	2007.27			306.5	1892.51	1835.89	1355.23	765.304	1199.43	1645.67	1677.26	1764.79
306.667	946.511	1273.39	1205.83	1131.25	589.503	1164.6	876.032	2009.15			306.667	1894.23	1839.36	1355.58	759.781	1196.13	1658.7	1667.88	1761.98
306.833	951.301	1266.99	1203.53	1136.41	591.826	1159.44	880.618	2008.3			306.833	1909.79	1825.31	1358.49	758.19	1204.32	1633.75	1678.16	1760.32
307	954.132	1251.89	1214.11	1143.08	596.56	1163.25	883.502	2011.61			307	1901.91	1830.73	1351.98	759.918	1199	1639.28	1670.48	1751.53
307.167	954.637	1252.86	1209.74	1138.2	594.315	1153.77	881.444	2020.45			307.167	1913.06	1821.96	1356.38	764.046	1196.42	1640.76	1673.06	1748.45
307.333	958.783	1258.89	1219.94	1141.37	586.565	1162.53	877.913	2017.76			307.333	1903.57	1818.23	1351.94	762.231	1196.07	1634.05	1669.45	1763.98
307.5	967.349	1242.06	1223.28	1144.56	591.034	1155.01	878.136	2016.9			307.5	1892.83	1814.39	1345.62	760.106	1184.5	1620.69	1673.68	1754.9
307.667	963.471	1247.61	1228.34	1142.13	591.97	1147.2	885.744	2018.74			307.667	1907.49	1831.37	1342.78	759.285	1188.36	1634.33	1669.01	1763.39
307.833	967.562	1253.32	1240.26	1143.09	590.195	1151.31	878.383	2023.26			307.833	1907.26	1817.25	1351.74	755.561	1194.86	1614.1	1675.15	1772.15
308	966.479	1232.74	1254.6	1135.62	593.365	1151.39	877.24	2042.41			308	1891.46	1820.31	1347.92	759.465	1188.5	1609.59	1663.32	1762.94
308.167	975.755	1243.98	1250.3	1134.64	595.907	1147.24	876.464	2040.1			308.167	1904.79	1817.39	1339.42	759.684	1201.1	1619.47	1663.48	1764.99
308.333	979.142	1243.68	1254.78	1135.77	591.854	1152.44	873.03	2049.32			308.333	1902.56	1807.41	1341.03	755.441	1188.7	1605.93	1678.62	1765.47
308.5	973.883	1236.32	1271.74	1139.31	597.675	1146.8	880.703	2040.13			308.5	1888.14	1812.09	1343.64	759.962	1186.85	1607.2	1663.5	1763.41
308.667	976.92	1240.4	1283.98	1141.27	598.666	1140.99	873.516	2043.69			308.667	1898.02	1816.65	1348.44	748.631	1185.94	1612.96	1667.54	1771.31
308.833	987.41	1251.04	1291.52	1143.67	599.896	1144.84	878.029	2050.11			308.833	1897.08	1806.13	1348.04	754.156	1189.24	1605.28	1678.06	1775.21
309	985.717	1235.64	1299.87	1142.22	597.358	1132.66	874.497	2042.91			309	1896.93	1808.55	1345.4	747.587	1177.16	1599.93	1677.93	1765.52
309.167	980.698	1259.55	1302.02	1142.58	599.865	1135.92	874.493	2054.28			309.167	1895.7	1795.58	1358.2	747.573	1178.95	1612.71	1677.25	1782.62
309.333	988.718	1249.79	1314.57	1138.69	600.745	1129.22	876.298	2054.07			309.333	1900.14	1811	1338.02	746.023	1182.57	1595.53	1676.26	1786.02
309.5	1005.04	1241.08	1327.44	1137.24	595.115	1124.3	871.212	2054.85			309.5	1897.03	1810.71	1341.93	746.408	1169.25	1600.65	1663.46	1786.36
309.667	991.458	1253.36	1330.07	1138.81	602.221	1111.22	875.09	2058.94			309.667	1892.65	1801.18	1338.59	748.403	1177.3	1608.98	1669.65	1789.14
309.833	1007.32	1245.37	1343.18	1133.48	606.401	1112.19	868.804	2054.67			309.833	1896.43	1807.73	1338.17	745.699	1172.6	1602.21	1668.38	1794.26
310	1007.35	1240.22	1356.41	1147.75	604.9	1122.18	863.174	2068.48			310	1894.8	1793.07	1349.77	747.839	1168.13	1599.2	1665.93	1785.12
310.167	1001.94	1255.34	1364.06	1139.88	605.009	1112.52	860.229	2061.11			310.167	1885.23	1796.62	1348.4	742.326	1170.71	1604.14	1672.85	1801.23
310.333	1012.88	1256.49	1372.83	1140.54	609.805	1105.17	860.989	2064.4			310.333	1889.96	1789.26	1339.84	746.771	1171.78	1606.82	1672.83	1798.27
310.5	1010.53	1249.46	1397.13	1136.59	605.519	1105.66	859.769	2054.96			310.5	1888.22	1799.08	1338.35	741.617	1173.15	1595.59	1665.24	1788.12
310.667	1014.7	1254.15	1402.06	1137.64	612.913	1101.38	860.516	2068.32			310.667	1886.4	1803.27	1339.98	746.024	1161.83	1602.42	1674.05	1791.18
310.833	1027.54	1261.87	1410.2	1137.88	609.611	1097.65	854.021	2052.72			310.833	1883.3	1801.13	1329.23	740.514	1161.18	1604.39	1666.49	1804.03
311	1020.8	1254.81	1442.44	1134.68	610.568	1093.59	852.634	2067.67			311	1877.62	1784.21	1334.79	745.426	1164.35	1595.13	1670.27	1801.23
311.167	1022.82	1264.18	1431.21	1142.21	606.261	1080.27	854.41	2043.14			311.167	1880.26	1796.63	1339.72	741.767	1155.95	1608.85	1665.5	1813.11
311.333	1028.62	1272.77	1451.68	1141.46	609.531	1097.38	851.646	2049.49			311.333	1883.89	1789.42	1332.06	742.783	1155.84	1603.78	1669.67	1809.02
311.5	1029.56	1265.74	1454.69	1135.02	614.549	1071.58	844.374	2046.37			311.5	1877.54	1794.7	1336.99	737.986	1153.57	1602.55	1676.52	1799.4
311.667	1035.36	1274.08	1460.03	1135.34	614.685	1079.07	847.204	2053.03			311.667	1881.22	1786.85	1340.01	743.186	1146.21	1622.31	1671.63	1799.69
311.833	1033.19	1284.7	1473.03	1133.19	614.639	1077.85	848.512	2052.23			311.833	1880.8	1811.51	1339.23	734.204	1147.06	1614.08	1671.27	1807.85
312	1035.22	1270.68	1484.88	1137.24	614.589	1071.71	837.467	2044.44			312	1877.83	1798.23	1338.15	739.953	1154.37	1603.03	1672.14	1801.02
312.167	1046.75	1289.73	1496.17	1127.13	613.05	1068.07	842.167	2043.66			312.167	1880.27	1800.7	1337.69	732.006	1150.21	1622.39	1664.72	1805.1
312.333	1039.42	1292.14	1506.3	1130.96	615.922	1061.24	838.786	2040.42			312.333	1874.75	1800.92	1345.79	740.803	1147.25	1625.74	1666.56	1803.59
312.5	1042.01	1287.3	1516.2	1129.9	616.131	1062.57	833.909	2046.79			312.5	1868.45	1799.19	1337.39	738.321	1141.71	1616.53	1667.71	1802.11
312.667	1046.08	1296.29	1525.33	1127.49	610.119	1055.32	831.125	2035.16			312.667	1875.22	1802.84	1331.56	739.57	1140.47	1624.94	1663.43	1806.04
312.833	1054.54	1301.91	1537.51	1132.46	617.984	1055.48	829.53	2045.88			312.833	1877.51	1803.5	1333.55	737.524	1143.75	1626.1	1669.54	1797.97
313	1051.01	1302.24	1549.73	1126.69	613.708	1048.52	825.81	2027.06			313	1867.06	1787.98	1328.52	739.01	1127.46	1621.39	1660.2	1790.88
313.167	1047.03	1310.93	1569.11	1120.32	621.568	1043.27	820.6	2033.85			313.167	1873.31	1793.59	1340.87	738.352	1130.76	1635.51	1661.54	1798.95
313.333	1045.51	1323.71	1573.9	1124.77	617.815	1045.3	818.182	2029.79			313.333	1875.18	1792.05	1333.06	735.918	1130.8	1620.91	1664.68	1799.4
313.5	1051.01	1316.99	1578.87	1121.91	620.088	1037.46	819.337	2022.72			313.5	1876.79	1808.47	1333.79	736.631	1121.38	1628.85	1663.88	1782.37
313.667	1051.02	1335.4	1598.08	1126.27	614.516	1032.37	810.46	2026.88			313.667	1869.22	1810.32	1319.79	734.203	1129.73	1641.23	1660.23	1794.93
313.833	1046.46	1335.31	1592.57	1126.76	616.961	1030.3	809.717	2022.69			313.833	1879.03	1796.53	1331.22	735.292	1117.89	1640.23	1656.08	1802.3
314	1053.71	1333.32	1610.66	1116.96	618.973	1027.33	813.864	2010.93			314	1871.77	1800.24	1332.38	732.969	1118.78	1636.58	1661.53	1790.26
314.167	1051.88	1345.46	1615.57	1127.37	613.176	1021.28	808.95	2004.43			314.167	1863.74	1795.43	1330.45	732.509	1126.12	1651.69	1663.81	1808.29
314.333	1047.28	1350.02	1620.88	1125	615.265	1018.91	802.506	2008.53			314.333	1878.88	1798.65	1325.18	738.914	1122.42	1650.55	1663.04	1805.89
314.5	1054.53	1337.69	1642.43	1113.63	612.019	1011.58	803.258	2008.58			314.5	1869.05	1794.15	1333.79	742.2	1109.58	1656.75	1660.88	1796.81
314.667	1054.63	1363.72	1635.08	1109.27	608.07	1009.52	799.787	2001.08			314.667	1868.14	1789.99	1327.72	737.558	1116.22	1657.62	1657.48	1797.39
314.833	1049.49	1366.79	1640.51	1109.51	611.958	1008.09	786.579	1977.61			314.833	1863.54	1788.55	1319.37	728.928	1102.73	1650.96	1663.22	1805.58
315	1051.39	1360.95	1652.49	1106.13	609.963	997	793.694	1975.18			315	1849.51	1791.99	1335.07	733.757	1107.77	1660.08	1654.83	1806.87
315.167	1047.84	1379.39	1648.55	1112.64	609.658	1004.03	786.642	1966.41			315.167	1851.96	1792.05	1328.81	734.917	1110.27	1670.14	1661.03	1798.47
315.333	1049.95	1390.2	1645.13	1096.83	610.493	998.055	777.627	1964.01			315.333	1849.1	1788.96	1326.26	741.817	1110.25	1669.75	1658.46	1811.69
315.5	1050.23	1377.57	1675.16	1108.05	608.22	999.899	780.762	1955.76			315.5	1856.07	1777.15	1331.42	734.895	1100.13	1662.76	1655.28	1798.34
315.667	1051.47	1389.69	1674.76	1098.62	615.449	994.633	780.578	1952.65			315.667	1844.51	1787.1	1326.8	737.452	1106.86	1683.85	1646.11	1803.04
315.833	1044.04	1400.97	1681.6	1097.91	604.899	989.368	778.166	1945.24			315.833	1856.65	1799.41	1323.47	734.945	1100.28	1685.96	1652.41	1797.86
316	1048.61	1391.82	1684.31	1096.26	597.084	989.945	775.372	1938.4			316	1838.71	1789.01	1321.25	734.938	1101.2	1679.73	1655	1781.63
316.167	1047.76	1401.75	1673.21	1087.45	608.257	981.014	775.784	1944.86			316.167	1846.82	1777.97	1334.47	741.349	1094.91	1690.11	1660.79	1791.73
316.333	1039.34	1416.88	1684.08	1092.31	609.722	986.866	766.855	1928.81			316.333	1858.8	1785.33	1327.7	732.381	1092.79	1677.05	1662.45	1793.35
316.5	1042.98	1402.41	1685.81	1094.95	600.251	984.968	768.217	1913.92			316.5	1840.71	1781.11	1329.97	743.906	1091.55	1685.15	1651.72	1774.43
316.667	1039.22	1418.37	1687.34	1089.72	600.222	977.73	765.674	1917.28			316.667	1837.74	1780.89	1338.06	736.862	1092.74	1698.73	1654.43	1773.46
316.833	1033.48	1416.24	1693.1	1079.62	602.883	983.104	755.092	1907.39			316.833	1856.11	1778.55	1345.15	732.335	1090.17	1690.88	1657.65	1782.56
317	1032.83	1421.97	1707.66	1082.17	596.623	977.991	760.423	1905.54			317	1840.19	1784.84	1338.78	734.218	1079.21	1680.43	1649.41	1781.93
317.167	1024.16	1422.74	1693.86	1081.05	596.338	977.686	756.388	1898.66			317.167	1844.47	1782.62	1336.61	741.508	1088.58	1691.4	1660.55	1769.32
317.333	1034.76	1433.41	1696.65	1073.34	594.875	977.701	753.783	1892.01			317.333	1842.45	1782.63	1319.39	740.652	1083.03	1694.33	1662.07	1760.99
317.5	1020.28	1419.87	1695.49	1077.08	594.82	980.885	755.638	1882.07			317.5	1829.1	1785.12	1337.9	742.163	1079.87	1684.97	1650.21	1756.76
317.667	1014.03	1436.85	1699.79	1070.32	592.471	971.413	752.103	1872.97			317.667	1840.34	1780.13	1335.5	740.636	1079.23	1708.74	1643.24	1764.26
317.833	1016.74	1438.58	1694.68	1061.87	592.132	971.713	744.98	1863.11			317.833	1837.76	1772.79	1332.42	739.888	1087.06	1696.12	1652.22	1761.37
318	1010.57	1436.6	1698.8	1065.72	590.41	973.615	756.454	1863.55			318	1822.21	1777.44	1336.2	742.769	1076.74	1702.65	1644.5	1745.19
318.167	998.66	1438.97	1693.94	1062.57	584.773	969.808	741.515	1852.01			318.167	1835.23	1784.38	1333.57	741.907	1073.93	1705.83	1643.86	1748.79
318.333	1000.58	1446.42	1692.76	1059.48	586.134	964.116	742.143	1860.07			318.333	1831.38	1785.9	1325.55	739.539	1075.15	1703.32	1650.28	1757.87
318.5	997.393	1439.86	1695.98	1061.56	583.785	965.557	742.419	1840.21			318.5	1821.56	1782.53	1327.13	735.695	1068.31	1705.08	1641.95	1740.8
318.667	987.915	1449.15	1693.39	1058.93	582.058	974.166	737.8	1839.62			318.667	1827.86	1779.01	1330.74	740.608	1072.23	1706.02	1641.93	1742.24
318.833	991.977	1461.11	1692.96	1053.11	576.445	968.739	744.174	1824.75			318.833	1834.82	1785.04	1332.15	741.581	1064.6	1709.86	1640.96	1738.41
319	978.535	1446.29	1691.8	1055.29	583.802	964.756	740.032	1819.45			319	1824.01	1782.58	1319.37	730.17	1064.59	1693.51	1633.72	1738.93
319.167	982.713	1453.25	1681.17	1047.13	583.007	956.798	742.114	1815.38			319.167	1836.68	1778.71	1326.96	735.868	1071.59	1705.98	1639.43	1732.37
319.333	970.775	1453.91	1678.61	1047.38	572.739	963.889	733.968	1805.21			319.333	1823.02	1782.02	1322.51	740.81	1065.02	1715.18	1635.56	1739.45
319.5	966.438	1435.75	1678.35	1047.38	577.827	961.035	737.383	1810.69			319.5	1821.43	1759.62	1319.19	734.849	1064.35	1699.71	1630.99	1737.1
319.667	960.964	1448.2	1662.32	1045.33	573.313	965.8	734.047	1802.85			319.667	1823.57	1772.84	1329	733.883	1066.59	1710.59	1632.51	1733.34
319.833	961.793	1456.21	1659.85	1044.77	573.648	970.451	735.179	1789.66			319.833	1820.21	1762.29	1322.52	742.671	1059.85	1709.88	1638.04	1734.1
320	960.183	1446.49	1663.99	1031.27	573.342	963.558	730.559	1781.57			320	1822.82	1780.64	1322.9	738.103	1057.5	1701.14	1632.21	1723.54
320.167	951.704	1460.48	1651.23	1029.64	569.15	963.467	729.864	1781.91			320.167	1818.28	1771.47	1320.02	742.564	1054.44	1717.94	1618.05	1722.58
320.333	947.692	1451.31	1640.03	1029.58	567.014	969.843	733.241	1781.95			320.333	1821.4	1770.91	1329.69	731.741	1050.84	1702.03	1617.34	1724.32
320.5	944.782	1444.09	1638.79	1031.43	568.498	969.967	740.558	1765.62			320.5	1817.5	1773.86	1326.25	738.929	1059.52	1694.21	1617.46	1710.8
320.667	937.019	1459.06	1624.14	1041.54	564.627	966.507	730.893	1763.54			320.667	1814.63	1762.46	1321.72	739.231	1058.26	1720.1	1613.2	1710.57
320.833	930.911	1453.36	1624.14	1033.53	561.406	968.622	731.982	1755.77			320.833	1820.62	1757.46	1327.21	739.768	1050.49	1706.51	1614.71	1713.99
321	934.402	1446.13	1615.88	1023.81	559.972	972.163	732.226	1757.84			321	1816.33	1763.65	1315.16	742.221	1046.55	1694.13	1628.39	1685.99
321.167	918.2	1449.81	1596.81	1025.14	558.844	961.768	729.288	1761.28			321.167	1809.2	1765.43	1301.71	737.358	1052.07	1703.24	1614.38	1704.94
321.333	919.338	1447.3	1580.88	1022.15	548.346	966.199	722.989	1742.49			321.333	1810.36	1758.89	1314	739.543	1052.09	1710.45	1613.86	1704.66
321.5	914.351	1437.48	1592.22	1016.16	554.975	973.409	729.467	1746.59			321.5	1798.95	1762.25	1316.91	735.321	1044.72	1692.01	1604.66	1690.39
321.667	907.027	1439.52	1569.39	1012.76	551.039	969.205	730.278	1734.15			321.667	1803.92	1769.85	1311.91	730.623	1046.96	1706.1	1606.11	1689.43
321.833	909.316	1439.03	1543.19	1019.85	545.95	966.138	730.317	1734.38			321.833	1819.47	1767.45	1319.31	739.442	1048.19	1696.5	1610.29	1698.65
322	905.36	1420.23	1555.71	1012.7	546.113	982.861	730.761	1729.98			322	1806.55	1758.6	1317.43	729.414	1035.75	1693.67	1601.72	1678.17
322.167	890.646	1431.73	1536.24	1006.76	545.797	975.483	733.309	1730.06			322.167	1795.99	1759.37	1308.68	730.614	1041.63	1706.29	1602.91	1693.02
322.333	888.052	1426.41	1526.82	1004.88	546.059	982.081	727.88	1729.05			322.333	1803.61	1744.72	1307.48	734.22	1038.51	1682.83	1604.33	1678.8
322.5	887.71	1413.09	1530.5	1003.56	542.183	984.025	735.256	1725.95			322.5	1801.9	1750.46	1308.5	733.942	1038.94	1693.02	1597.16	1669.44
322.667	882.567	1420.52	1504.9	1006.03	540.174	977.342	735.531	1718.31			322.667	1810.02	1747.02	1308.08	735.862	1040.79	1702.14	1592.2	1672.78
322.833	879.473	1411.56	1497.43	1001.96	542.873	986.446	729.467	1720.4			322.833	1797.02	1745.89	1311.67	731.726	1029.51	1689.46	1601.6	1678.62
323	872.018	1406.06	1485	1001.14	535.813	988.52	735.261	1722.17			323	1795.54	1753.95	1313.47	729.89	1030.39	1676.33	1599.96	1674.21
323.167	877.958	1402.07	1461.08	992.453	532.474	990.06	740.507	1712.91			323.167	1790.83	1755.65	1308.02	732.919	1030.57	1685.1	1604.17	1675.99
323.333	867.565	1408.04	1446.99	997.047	537.495	985.753	732.03	1719.85			323.333	1796.82	1738.91	1303.46	728.991	1029.14	1680.34	1599.96	1672.59
323.5	868.186	1388.73	1446.12	989.527	530.311	991.344	729.219	1714.45			323.5	1790.42	1749.07	1312.94	727.188	1033.92	1665.73	1588.51	1658.68
323.667	862.522	1395.4	1431.95	986.436	532.686	990.537	738.477	1710.57			323.667	1795.48	1747.72	1306.64	731.024	1034.76	1677.14	1592.88	1665.15
323.833	863.141	1381.95	1416.91	989.858	532.587	993.331	732.424	1710.7			323.833	1793.67	1746.46	1310.9	730.098	1037.7	1673.21	1590.52	1658.78
324	859.598	1368.5	1409.94	987.068	532.881	987.021	738.985	1709.95			324	1781.83	1745.67	1310.46	733.394	1024.18	1656.19	1594.58	1652.23
324.167	855.015	1374.67	1391.18	995.153	529.197	997.854	745.356	1706.99			324.167	1777.09	1728.65	1312.09	731.542	1027.23	1678.25	1588.23	1641.8
324.333	851.546	1368.57	1376.39	981	530.167	996.989	742.837	1712.72			324.333	1772.6	1740.23	1303.93	727.692	1028.71	1659.15	1594.22	1651.41
324.5	850.897	1356.38	1371.81	986.857	528.193	1003.51	744.447	1707.89			324.5	1779.55	1740.08	1311.04	728.898	1029.61	1659.36	1597.45	1636.72
324.667	851.049	1348.46	1359.92	986.071	526.969	1014	743.633	1714.55			324.667	1780.98	1737.88	1309.8	727.62	1033.92	1657.1	1586.21	1636.69
324.833	843.908	1341.33	1339.06	985.536	525.505	1007.12	742.687	1716.95			324.833	1780.74	1738.5	1309.4	720.194	1028.14	1649.97	1589.66	1637.24
325	848.608	1332.05	1339.85	985.783	518.007	1018.67	752.265	1714.25			325	1764.18	1731.01	1302.13	716.175	1020.57	1656.08	1585.49	1633.42
325.167	837.088	1332.52	1321.08	972.29	520.847	1015.28	751.851	1711.01			325.167	1769.76	1747.32	1307.56	726.629	1025.67	1643.71	1583.48	1627.54
325.333	840.559	1320.06	1301.94	973.813	517.791	1025.45	745.262	1711.96			325.333	1775.04	1737.05	1300.24	722.37	1021.23	1646.67	1587.49	1639.05
325.5	848.944	1310.95	1291.82	976.016	517.759	1028.51	753.664	1708.86			325.5	1765.1	1735.01	1303.7	722.301	1022.23	1642.23	1589.29	1625.48
325.667	841.96	1306.58	1285.68	978.773	519.404	1036.14	753.868	1716.69			325.667	1762.28	1736.27	1309.04	722.402	1019.56	1636.69	1583.8	1617.6
325.833	844.548	1304.71	1281.08	975.701	509.151	1031.21	755.29	1715.47			325.833	1774.3	1727.84	1310.42	725.905	1014.62	1622.58	1586.45	1630.13
326	835.672	1285.34	1271.67	970.584	514.577	1037.84	757.632	1730.32			326	1761.9	1723.57	1311.21	720.955	1016	1631.6	1581.24	1624.27
326.167	838.964	1291.73	1248.83	970.489	513.585	1037.34	760.357	1724.06			326.167	1762.82	1728.36	1299.7	717.377	1015	1625.53	1586.84	1622.12
326.333	834.942	1273.04	1254.17	975.849	510.49	1040.71	753.32	1725.42			326.333	1763.59	1715.07	1299.53	721.722	1017.04	1621.04	1579.18	1621.12
326.5	834.846	1265.46	1247.27	969.271	511.842	1039.67	757.296	1732.49			326.5	1758.66	1726.63	1307.61	714.208	1017.46	1617.01	1585.31	1611.56
326.667	832.863	1258.98	1231.62	965.622	513.614	1042.18	768.202	1733.34			326.667	1755.71	1723.75	1312.11	716.397	1023.9	1621.46	1586	1610.72
326.833	832.498	1258.17	1225.43	973.295	513.873	1054.32	753.533	1740.08			326.833	1762	1709.64	1307.46	721.361	1016.79	1612	1581.39	1615.69
327	831.944	1238.44	1221.61	969.316	511.39	1048.47	764.417	1744.24			327	1760.39	1735.25	1316.5	713.113	1017.8	1602.44	1580.66	1605.46
327.167	840.641	1237.66	1199.8	971.898	511.608	1053.83	768.822	1748.66			327.167	1760.14	1725.01	1309.36	712.971	1017.73	1617.66	1579.86	1608.32
327.333	835.542	1242.33	1198.66	968.708	515.53	1054.49	766.449	1739.83			327.333	1764.05	1715.33	1316.67	711.988	1015.46	1605.92	1587.39	1606.07
327.5	836.38	1218.85	1196.05	970.795	513.842	1051.75	758.197	1746.69			327.5	1759.94	1722.43	1312.46	720.479	1015.5	1590.09	1572.86	1601.86
327.667	830.709	1222.79	1181.71	973.497	512.591	1054.61	769.458	1759.13			327.667	1758.61	1719.82	1304.06	715.714	1016.47	1605.52	1578.37	1601.03
327.833	833.823	1224.25	1178.96	972.043	511.885	1064.53	770.736	1762.4			327.833	1759.33	1729.01	1309.2	708.517	1014.21	1582.63	1577.18	1613.21
328	834.406	1197.97	1168.37	972.832	513.554	1067.71	772.07	1757.92			328	1745	1716.83	1304	708.014	1009.06	1594.12	1578.25	1604.47
328.167	841.524	1199.72	1160.52	966.02	515.901	1074.83	765.415	1773.73			328.167	1753.19	1727	1306.66	708.547	1011.15	1591.56	1581.29	1606.9
328.333	838.884	1197.02	1163.15	968.899	512.937	1069.1	770.281	1772.48			328.333	1748.44	1722.71	1297.71	710.701	1015.03	1577.12	1576.11	1605.58
328.5	838.759	1189.43	1160.92	970.442	511.033	1067.42	768.473	1775.94			328.5	1746.46	1722.09	1300.7	707.23	1012.3	1577.11	1574.89	1593.71
328.667	844.876	1178.54	1149.24	974.75	511.877	1076.05	776.329	1781.84			328.667	1745.88	1715.51	1309.42	711.906	1006.52	1578.95	1568.36	1603.11
328.833	841.707	1172.84	1144.32	976	513.134	1076.08	775.206	1777.1			328.833	1750.66	1714.01	1306.7	708.229	1006.41	1565.22	1579.06	1608.15
329	843.767	1159.1	1155.47	972.939	511.859	1082.54	776.711	1783.46			329	1748.64	1729.15	1298.65	707.672	1008.88	1559.24	1566.5	1597.02
329.167	841.721	1160.57	1135.79	974.981	508.302	1071.34	777.139	1782.54			329.167	1740.42	1717.86	1301.55	701.583	1006.97	1573.98	1568.67	1613.31
329.333	843.809	1161.26	1135.39	975.945	511.394	1083.79	776.613	1809.95			329.333	1750.09	1723.75	1308.91	699.504	1007.77	1568.59	1575.5	1620.39
329.5	842.966	1145.4	1127.31	978.84	511.021	1081.15	773.187	1800.59			329.5	1738.86	1744.95	1299.87	698.974	1011.86	1576.84	1568.39	1606.34
329.667	851.835	1150.87	1130.84	970.972	515.961	1076.32	780.935	1804.16			329.667	1745.29	1728.01	1296.97	697.24	1013.24	1564.29	1569.13	1616.2
329.833	845.439	1146.86	1128.44	982.801	511.579	1090.38	767.23	1813.43			329.833	1753.06	1714.29	1307.32	703.395	1009.13	1551.38	1566.04	1610.45
330	855.657	1122.34	1128.03	980.249	510.507	1089.19	785.137	1813.39			330	1743.61	1717.31	1303.43	702.07	1009.33	1547.32	1569.77	1599.85
330.167	858.004	1126.32	1132.41	978.337	515.815	1090.1	779.708	1834.56			330.167	1737.87	1715.34	1305.25	704.485	1000.85	1562.32	1562.86	1616.62
330.333	862.276	1129.93	1124.33	981.087	514.708	1091.01	777.367	1829.87			330.333	1735.25	1727.43	1307.99	697.859	1004.83	1552.92	1566.26	1616.79
330.5	863.554	1107.49	1124.79	982.929	516.02	1088.84	779.149	1815.65			330.5	1736.5	1722.49	1304.12	695.076	1001.68	1541.72	1557.05	1609.22
330.667	866.837	1113.32	1124.68	988.664	519.002	1090.16	779.604	1830.35			330.667	1729.23	1715.64	1298.52	697.367	997.436	1540.75	1554.5	1615.74
330.833	869.176	1109.93	1130.47	984.082	508.629	1095.74	779.471	1823.26			330.833	1737.71	1727.88	1306.82	698.873	997.365	1537.39	1568.02	1619.1
331	863.3	1102.76	1140.9	981.575	510.945	1087.57	786.712	1835.89			331	1735.95	1734.95	1313.44	694.581	1002.65	1541.81	1567.58	1606.53
331.167	863.016	1104.88	1133.97	985.351	516.462	1094.69	782.581	1834.85			331.167	1738.6	1729.23	1301.01	690.445	997.063	1537.11	1564.5	1610.88
331.333	864.996	1101.63	1131.21	986.665	511.436	1085	788.086	1832.37			331.333	1734.81	1728.4	1298.43	695.852	1000.99	1535.56	1564.57	1616.23
331.5	869.205	1091.39	1139.07	982.588	517.734	1091.32	787.451	1837.55			331.5	1729.3	1733.41	1290.21	695.603	993.064	1530.85	1552.76	1618.7
331.667	868.501	1098.51	1128.69	977.787	516.557	1078.91	782.755	1838.75			331.667	1723.1	1732.63	1293.63	693.682	994.562	1540.67	1557.42	1622.86
331.833	877.902	1095.74	1146.88	977.154	515.26	1087.18	778.138	1846.18			331.833	1738.24	1726.89	1279.36	690.432	992.74	1518.5	1564.51	1626.37
332	875.709	1087.54	1157.16	979.563	514.096	1077.72	778.655	1842.8			332	1736.69	1717.04	1294.03	692.323	999.524	1520.59	1563.84	1619.98
332.167	878.252	1087.78	1153.06	979.589	519.028	1069.61	782.307	1840.46			332.167	1728.77	1721.42	1288.08	686.817	994.916	1533.87	1557.77	1616.03
332.333	882.894	1085.27	1153.97	989.874	515.024	1074.4	786.132	1844.52			332.333	1724.06	1716.34	1287.28	691.112	994.771	1534.6	1564.59	1630.71
332.5	880.295	1072.59	1166.36	983.058	522.805	1074.75	778.496	1848.03			332.5	1738.04	1724.27	1283.86	684.458	989.297	1513.26	1565.91	1628.35
[truncated: 49 more rows]

## Sheet: Lung
Raw data - Lung
Counts/sec
	Wild-type											Clock-/-
hrs	Sample 1	Sample 2	Sample 3	Sample 4	Sample 5	Sample 6	Sample 7	Sample 8			hrs	Sample 1	Sample 2	Sample 3	Sample 4	Sample 5	Sample 6	Sample 7	Sample 8
0	44.348	4719.85	2038.08	36.846	191.685	1219.57	1049.99	37.652			0	6352.48	17.949	11.912	2247.6	3062.73	5550.98	6283.9	4557.69
0.166667	46.165	3747.95	2881.75	35.995	190.323	1195.05	2018.12	36.447			0.166667	6040.53	16.672	11.348	2175.41	5650.88	7092.82	6817.6	5430.44
0.333333	45.53	2951.03	2404.98	36.089	186.699	1059.68	1814.23	38.187			0.333333	4125.17	17.054	11.613	1872.23	5154.21	4692.99	5510.63	4478.44
0.5	45.439	2402.97	1926.46	34.058	184.104	981.779	1604.54	37.064			0.5	3550.34	16.522	11.103	1640.34	4476.26	3943.38	4432.75	3669.41
0.666667	44.011	2021.63	1606.99	35.065	190.003	935.318	1484.15	37.785			0.666667	3118.05	17.486	10.818	1454.26	3928.15	3425.37	3719.98	3116.83
0.833333	45.098	1764.44	1387.86	35.638	189.883	907.433	1410.04	37.582			0.833333	2835.24	16.291	11.135	1314.95	3492.07	3061.37	3208.34	2713.11
1	44.193	1590.87	1266.65	35.756	189.295	918.547	1378.01	38.215			1	2617.86	15.609	10.286	1203.42	3157.74	2783.41	2851.86	2440.95
1.16667	44.281	1503.76	1195.7	34.972	186.802	927.156	1367.8	36.601			1.16667	2471.46	18.006	10.875	1124.37	2919.51	2611.25	2592.26	2244.79
1.33333	44.748	1451.48	1166.99	34.167	189.422	951.361	1370.13	37.524			1.33333	2358.69	16.377	10.573	1078.16	2729.94	2475.2	2410.47	2116.44
1.5	44.856	1416.72	1165.19	34.643	189.373	974.442	1392.49	37.84			1.5	2263	17.559	10.299	1030.68	2607.11	2376.58	2275.39	2006.9
1.66667	43.07	1405.31	1166.94	1543.24	187.37	1002.02	1415.38	1188.36			1.66667	2184.86	1062.74	3141.16	1004.11	2490.82	2289.29	2162.93	1924.63
1.83333	1959.41	1405.03	1174.2	1592.69	2705.2	1017.26	1429.93	1221.93			1.83333	2119.34	1027.62	3078.57	963.884	2413.79	2221.91	2081.54	1849.87
2	1930.12	1394.4	1181.27	1645.72	2802.55	1035.23	1443.47	1252.14			2	2036.95	998.977	3025.51	934.977	2337.2	2152.15	1986.4	1792.15
2.16667	1955.71	1376.39	1186.3	1695.79	2899.5	1027.16	1447.64	1268.52			2.16667	1967.14	981.361	2965.59	910.504	2274.78	2081.89	1921.84	1730.96
2.33333	1975.44	1388.69	1185.79	1726.11	2947.59	1042.69	1455.12	1271.51			2.33333	1903.96	955.031	2931.08	883.501	2221.2	2015.34	1846.75	1678.66
2.5	1981.45	1361.34	1178.33	1730.43	3006.14	1025.58	1441.56	1267.11			2.5	1832.14	927.81	2861.66	862.516	2181.78	1967.04	1776.58	1632.25
2.66667	1975.26	1346.41	1173.11	1749.55	3009.07	1016.36	1431.06	1256.3			2.66667	1766.6	907.156	2807.1	831.427	2112.96	1899.82	1714.36	1575.41
2.83333	1959.94	1320.4	1156.04	1741.89	2992.8	1004.05	1404.74	1234.15			2.83333	1711.41	877.05	2730.69	814.546	2061.33	1835.87	1644.3	1518.02
3	1922.97	1291.27	1143.37	1709.48	2950.26	977.304	1394.33	1201.11			3	1653.6	855.76	2681.12	794.083	2004.62	1775.64	1589.98	1481.26
3.16667	1869.95	1267.98	1129.09	1689.67	2898.97	965.551	1359.28	1186.72			3.16667	1603.78	832.506	2601.83	778.71	1955.11	1738.41	1538.93	1421.12
3.33333	1834.09	1237.77	1114.12	1666.41	2851.22	937.869	1341.99	1146.78			3.33333	1556.5	814.317	2537.25	754.255	1895.71	1683.91	1487.59	1384.73
3.5	1773.54	1210.51	1093.01	1635.43	2818.91	917.365	1311.69	1126.2			3.5	1506.88	791.77	2473.72	731.85	1847.13	1632.71	1440.24	1338.71
3.66667	1727.39	1188.63	1069.06	1612.09	2763.96	904.763	1276.75	1098.82			3.66667	1466.59	778.505	2416.9	710.47	1811.9	1594.88	1394.1	1308.11
3.83333	1694.66	1171.27	1056.58	1593.7	2738.5	881.284	1249.79	1078.46			3.83333	1437.54	759.676	2372.35	693.451	1761.53	1549.85	1344.99	1264.71
4	1659.39	1160.05	1037.28	1568.61	2705.17	856.565	1236.29	1072.05			4	1393.02	750.302	2331.19	689.144	1722.6	1523.21	1313.73	1223.7
4.16667	1620.35	1138.88	1019.1	1557.64	2689.94	850.759	1209.55	1052.3			4.16667	1363.32	734.537	2258.13	671.485	1679.79	1491.74	1275.86	1207.29
4.33333	1590.27	1128.24	1005.71	1551.65	2662.87	827.552	1188.21	1044.6			4.33333	1335.86	719.098	2232.68	666.34	1648.74	1463.02	1242.2	1177.03
4.5	1572.97	1121.14	992.815	1554.93	2665.64	820.866	1158.8	1047.36			4.5	1307.33	709.855	2187.38	645.995	1629.29	1439.52	1218.22	1157.62
4.66667	1550.4	1112.49	977.91	1545.39	2657.07	807.458	1157.11	1043.38			4.66667	1284.83	704.627	2168.6	648.508	1600.05	1422.85	1191.53	1139.4
4.83333	1533.95	1102.42	964.996	1551.97	2662.98	804.592	1133.56	1041.02			4.83333	1261.04	700.389	2131.79	642.285	1577.89	1411	1179.22	1107.48
5	1529.67	1112.19	967.212	1560.73	2673.32	792.415	1126.26	1056.18			5	1243.11	683.776	2107.29	638.088	1563.8	1403.72	1147.12	1101.2
5.16667	1519.01	1103.36	949.297	1575.83	2699.39	783.479	1119.94	1052.25			5.16667	1231.47	679.127	2092.13	627.659	1552.2	1388.32	1122.77	1081.28
5.33333	1519.14	1108.03	950.582	1589.68	2708.28	783.232	1107.81	1061.84			5.33333	1214.04	670.988	2067.73	625.194	1545.76	1376.24	1124.55	1064.41
5.5	1533.87	1112.49	959.109	1597.08	2751.07	781.059	1101.75	1073.68			5.5	1204.02	667.704	2052.1	626.186	1529.42	1372.01	1114.2	1057.78
5.66667	1528.28	1124.11	953.079	1618.41	2774.79	785.303	1108.31	1080.31			5.66667	1202.21	665.444	2037.28	627.398	1524.6	1361.03	1096.88	1040.67
5.83333	1534.93	1122.21	957.576	1639.17	2800.26	776.616	1098.66	1092.89			5.83333	1187.2	656.435	2025.33	627.977	1521.91	1351.21	1097.36	1035.68
6	1551.71	1143.51	958.221	1659.5	2835.05	783.225	1104.93	1111.61			6	1182.88	659.186	2012.23	631.6	1513.8	1354.69	1100.03	1029.48
6.16667	1553.96	1154.36	965.254	1683.23	2871.84	780.327	1093.7	1123.16			6.16667	1179.79	661.043	2016.91	630.254	1510.64	1351.17	1092.65	1022.35
6.33333	1570.49	1185.7	972.506	1697.95	2906.93	776.907	1097.48	1129.7			6.33333	1169.64	653.944	1999.08	635.328	1515.8	1349.04	1095.29	1019.55
6.5	1588.29	1181.67	985.713	1725.95	2964.23	780.876	1101.77	1147.54			6.5	1161.22	654.946	1997.69	634.626	1515.21	1348.64	1105.95	1010.6
6.66667	1594.99	1204.68	983.84	1738.07	2972.98	793.422	1101.88	1152.29			6.66667	1160.18	653.323	1990.51	636.372	1529.82	1348.9	1105.37	1011.44
6.83333	1617.57	1219.54	1005.86	1758.81	3014.36	780.675	1106.16	1171			6.83333	1160.1	656.059	1986.38	638.774	1529.67	1352.22	1105.65	1008.89
7	1622.9	1235.2	1008.92	1776.08	3048.78	785.037	1115.61	1179.46			7	1158.83	660.67	1985.23	644.442	1536.3	1344.43	1115.72	1004.76
7.16667	1636.77	1263.62	1018.56	1791.4	3079.2	784.844	1108.75	1196.41			7.16667	1158.33	654.677	1975.05	646.362	1545.92	1350.31	1112.57	1002.83
7.33333	1654.16	1280.12	1029.63	1816.48	3116.82	784.704	1117.94	1214.62			7.33333	1159.69	660.329	1985.44	652.643	1548.96	1345.94	1119.4	998.254
7.5	1670.89	1292.78	1032.08	1824.31	3139.27	790.559	1123.9	1213.43			7.5	1158.92	662.124	1980.27	656.631	1548.87	1358.93	1131.03	1003.68
7.66667	1677.34	1320.66	1039.07	1835.33	3177.69	787.848	1124.43	1225.61			7.66667	1156.93	670.21	1978.68	651.335	1557.35	1344.95	1127.86	997.755
7.83333	1692.38	1332.41	1061.43	1844.74	3189.47	789.738	1120.11	1231.37			7.83333	1158.02	668.15	1970.18	656.299	1557.59	1351.85	1135.81	992.339
8	1694.71	1346.73	1059.16	1849.85	3220.76	795.557	1128.13	1249.43			8	1162.15	667.949	1977.04	663.44	1561.94	1354.43	1143.82	991.34
8.16667	1710.86	1370.78	1071.16	1854.33	3245.89	791.692	1133.67	1254.19			8.16667	1162.17	672.697	1977.15	668.093	1563.8	1351.01	1145.87	992.744
8.33333	1710.94	1391.56	1079.85	1857.47	3249.99	790.514	1132.4	1251.53			8.33333	1164.48	673.855	1974.69	656.574	1567.33	1352.22	1149.48	991.62
8.5	1713.49	1410.48	1083.48	1855.64	3281.57	784.722	1140.76	1254.6			8.5	1161.22	674.738	1978.71	663.291	1567.51	1365.03	1155.64	989.132
8.66667	1724.52	1423.55	1092.57	1863.99	3293.28	788.202	1146.97	1262.56			8.66667	1164.68	676.491	1983.5	664.492	1570.1	1360.73	1163.59	994.075
8.83334	1725.8	1456.38	1106	1858.46	3285.85	791.839	1136.22	1262.62			8.83334	1170.42	674.561	1970.45	668.738	1578.06	1354.76	1168.55	988.289
9	1734.15	1468.65	1108.2	1852.42	3300.67	791.801	1140.61	1261.57			9	1169.01	668.967	1969.62	667.953	1589.19	1372.29	1166.34	985.974
9.16667	1744.04	1481.86	1101.66	1852.22	3304.5	788.698	1139.22	1261.23			9.16667	1164.33	673.879	1960.63	668.023	1588.66	1378.8	1158.46	986.546
9.33334	1739.53	1501.45	1115.42	1839.22	3305.57	780.307	1143.89	1255.16			9.33334	1168.07	674.757	1948.52	663.81	1584.67	1372.89	1170.88	983.126
9.5	1740.06	1524.72	1123.09	1833.45	3300.85	783.609	1135.18	1268.83			9.5	1169.52	677.538	1946.68	664.126	1581.64	1379.27	1177.09	981.154
9.66667	1740.12	1547.93	1119.17	1826.68	3289.08	775.163	1142.23	1263.35			9.66667	1168.02	675.266	1943.97	664.471	1590.1	1392.3	1166.37	979.809
9.83334	1755.02	1554.97	1128.18	1826.53	3276.44	770.706	1144.95	1253.45			9.83334	1180.4	667.454	1937.38	668.568	1575.4	1403.1	1170.2	979.326
10	1742.85	1583.25	1138.23	1812.88	3261.94	768.497	1133.67	1259.38			10	1180.01	668.21	1931	660.381	1578.2	1410.99	1185.46	983.156
10.1667	1740.8	1598.95	1138.71	1785.04	3246.16	767.465	1130.2	1259.52			10.1667	1184.76	670.757	1929.92	665.09	1574.97	1413.91	1178.82	978.483
10.3333	1737.81	1623.2	1140.55	1774.26	3222.9	759.135	1138.31	1248.34			10.3333	1186.34	665.797	1913.58	660.099	1577.93	1433.94	1184.4	978.177
10.5	1732.32	1638.7	1149.83	1766.75	3199.17	760.271	1129.8	1245.13			10.5	1192.33	662.624	1925.72	659.329	1579.33	1444.06	1188.69	978.282
10.6667	1740.71	1655.79	1159.7	1749.96	3185.49	752.73	1125.96	1242.74			10.6667	1200.7	657.392	1913.36	654.076	1586.32	1440.26	1195.95	982.508
10.8333	1740.72	1681.63	1160.22	1745.6	3158.68	746.816	1129.23	1233.82			10.8333	1213.78	660.205	1907.26	656.851	1589.4	1461.78	1194.05	975.439
11	1728.91	1695.94	1159.98	1726.57	3132.28	743.4	1108.08	1231.68			11	1218.26	653.408	1897.55	659.52	1578.48	1468.72	1198.39	984.434
11.1667	1736.81	1720.82	1161.38	1720.38	3114.97	740.677	1114.03	1227.64			11.1667	1223.74	651.224	1891.35	663.23	1594.85	1482.79	1212.97	989.18
11.3333	1735.64	1742.38	1167.53	1706.61	3068.01	736.56	1106.44	1221.93			11.3333	1240.86	647.609	1899.81	659.623	1581.67	1502.16	1205.91	986.932
11.5	1735.75	1768.47	1177.51	1689.81	3055.51	739.751	1108.24	1221.28			11.5	1243.15	648.611	1884.34	653.741	1576.39	1513.69	1219.96	988.88
11.6667	1738.68	1792.13	1175.12	1675.54	3037.57	727.176	1102.7	1216.84			11.6667	1244.9	634.564	1881.97	649.506	1585.95	1539.22	1233.21	1002.37
11.8333	1743.66	1810.93	1184.67	1659.92	2989.28	723.728	1091.5	1207.71			11.8333	1260.73	639.723	1880.32	653.362	1594.73	1559.85	1236.65	1010.89
12	1753.5	1843.57	1188.59	1653.01	2982.11	720.851	1086.17	1198.74			12	1269.85	635	1884.49	652.57	1594.25	1580.5	1237.03	1008.03
12.1667	1745.66	1872.7	1203.51	1634.38	2949.18	717.311	1082.17	1197.85			12.1667	1286.93	628.753	1878.37	654.155	1594.14	1595.74	1249.34	1017.79
12.3333	1740.05	1891.53	1207.93	1618.39	2906.56	714.586	1077.24	1188.34			12.3333	1292.58	622.839	1881.54	653.136	1604.75	1626.88	1267.46	1023.49
12.5	1751.01	1918.63	1217.39	1604.21	2887.68	702.048	1074.11	1186.34			12.5	1313.37	622.627	1887.45	642.631	1606.76	1658.97	1282.78	1028.49
12.6667	1749.88	1955.36	1222.72	1601.07	2854.55	710.68	1066.51	1184.95			12.6667	1327.49	622.378	1882.15	651.56	1613.28	1678.75	1287.74	1036.31
12.8333	1774.39	1989.11	1229.75	1585.04	2826.88	699.291	1057.96	1182.47			12.8333	1352.18	614.439	1886.35	653.884	1622.42	1707.85	1312.27	1042.45
13	1771.8	2013.41	1232.31	1581.29	2805.89	700.04	1060.67	1167.92			13	1365.47	616.341	1896.51	650.988	1633.03	1741.27	1324.94	1050.09
13.1667	1786.13	2047.64	1244.7	1567.14	2779.06	702.792	1051.99	1168.61			13.1667	1379.78	608.766	1907.26	651.752	1650.21	1775.29	1344.85	1066.69
13.3333	1795.24	2095.14	1258.43	1556.07	2755.01	689.435	1033.45	1155.4			13.3333	1405.54	610.156	1898.97	654.268	1659.12	1803.28	1355.87	1075.59
13.5	1794.92	2133.67	1270.71	1550.81	2728.56	694.842	1040.49	1148.72			13.5	1429.17	612.975	1918.7	655.031	1661.81	1842.32	1380.07	1089.75
13.6667	1817.27	2163.82	1282.34	1536.27	2696.47	685.302	1034.28	1139.77			13.6667	1437.65	602.941	1923.12	659.503	1680.59	1880.05	1405.33	1103.91
13.8333	1809.48	2213.93	1292.99	1527.04	2681.18	688.89	1029.7	1121.36			13.8333	1464.08	598.862	1941.08	661.531	1692.66	1932.22	1413	1117.65
14	1830.32	2241.74	1311.15	1503.89	2637.85	685.004	1021.23	1127.31			14	1481.27	600.467	1945.24	663.008	1710.98	1968.9	1448.77	1137.87
14.1667	1837.37	2286.96	1332.84	1505.94	2620.52	686.041	1019.01	1121.53			14.1667	1512.33	596.728	1956.1	667.982	1732.7	2009.28	1466.68	1139.02
14.3333	1855.99	2331.22	1349.43	1492.12	2590.94	686.897	1009.33	1123.55			14.3333	1522.69	593.484	1973.16	666.081	1740.49	2069.07	1493.87	1162.29
14.5	1863.47	2378.54	1360.03	1478.7	2560.23	677.898	1013.83	1114.07			14.5	1549.54	589.25	2001.8	672.107	1760.27	2121	1530.34	1177.6
14.6667	1889.52	2423.26	1382.6	1482.61	2545.31	676.496	1002.97	1108.47			14.6667	1581.3	593.99	2004.49	677.591	1784.12	2160.48	1553.24	1193.19
14.8333	1894.96	2474.74	1403.42	1468.92	2522.83	680.157	994.483	1097.21			14.8333	1607.21	588.745	2026.45	681.814	1810.22	2219.99	1582.14	1207.15
15	1917.07	2516.86	1423.18	1462.2	2500.69	675.467	998.142	1096.6			15	1632.88	588.279	2045.49	688.33	1834.03	2276.08	1623.73	1232.1
15.1667	1925.93	2571.07	1441.9	1442.18	2473.31	682.291	993.394	1099.54			15.1667	1651.49	588.793	2054.26	695.324	1845.35	2317	1647.02	1252.17
15.3333	1945.04	2622.25	1457.51	1439.6	2456.49	685.596	992.958	1089.98			15.3333	1683.58	590.996	2089.53	694.037	1885.16	2373.05	1673.15	1272.51
15.5	1954.5	2670.05	1493.98	1425.06	2436.56	683.443	991.316	1078.6			15.5	1707.57	585.832	2102.69	711.936	1920.73	2451.3	1712.39	1292.86
15.6667	1966.57	2724.72	1499.3	1419.94	2410.97	678.091	988.259	1076.69			15.6667	1736.91	587.448	2129.13	711.136	1937.38	2493.67	1733.54	1315.3
15.8333	1984.16	2767.5	1518.61	1412.69	2400.94	686.801	987.035	1082.54			15.8333	1763.07	586.798	2136.42	718.725	1956.24	2563.99	1767.91	1335.88
16	2000.88	2818.48	1544.84	1406.35	2374.68	684.079	988.72	1082.77			16	1782.05	588.833	2172.31	731.244	1989.8	2613.54	1807.09	1355.55
16.1667	2015.6	2860.84	1564.9	1391.78	2350.13	693.774	984.975	1070.92			16.1667	1816.53	583.823	2185.62	735.479	2022.85	2677.48	1840.45	1389.79
16.3333	2030.39	2913.65	1582.07	1391.7	2332.68	691.175	987.928	1062.05			16.3333	1832.67	587.773	2212.61	743.836	2056.92	2726.69	1874.56	1405.24
16.5	2038.18	2969.51	1601.06	1373.33	2321.48	690.993	987.857	1068.47			16.5	1868.34	581.763	2237.37	755.244	2095.13	2781.65	1908.38	1424.05
16.6667	2063.76	3005.85	1622.26	1373.08	2301.36	695.33	983.174	1052.34			16.6667	1896.97	583.076	2261.95	766.048	2123.69	2841.91	1930.85	1441.93
16.8333	2071	3064.37	1638.28	1370.72	2279.28	696.237	983.347	1056.57			16.8333	1927.19	583.528	2288.95	768.756	2163.58	2899.4	1975.82	1461.79
17	2091.27	3092.56	1661.12	1344.67	2261.69	705.687	982.483	1053.95			17	1943.64	577.281	2315.78	782.701	2194.91	2960.18	2004.86	1493.06
17.1667	2105.18	3148.19	1677.65	1346.13	2263.55	704.348	991.702	1060.95			17.1667	1973.63	581.609	2339.37	798.447	2211.29	3019.11	2033.09	1516.7
17.3333	2111.02	3186.81	1694.26	1338.2	2239.23	703.869	995.246	1043.79			17.3333	2007.21	572.764	2373.01	800.825	2255.87	3077.04	2070.23	1526.64
17.5	2126.84	3212.44	1705.63	1332.87	2223.66	709.103	991.169	1048.24			17.5	2019.42	582.606	2381.55	808.114	2297.14	3135.99	2108.29	1542.97
17.6667	2134.28	3255.18	1723.82	1321.86	2208.51	713.166	994.007	1050.66			17.6667	2047.13	578.222	2424.76	823.05	2332.69	3180.01	2145.77	1581.68
17.8333	2149.39	3294.74	1745.67	1313.54	2189.22	714.405	995.11	1040.59			17.8333	2079	582.875	2440.69	839.211	2356.82	3244.74	2169.04	1593.94
18	2152.17	3310.36	1754.79	1326.09	2196.96	722.91	999.899	1050.05			18	2093.06	583.561	2469.14	846.639	2387.63	3306.39	2203.62	1620.35
18.1667	2162.81	3351.89	1767.96	1312.8	2173.05	718.149	1004.01	1048.14			18.1667	2116.48	578.909	2501.96	851.59	2438.07	3352.78	2223.42	1640.38
18.3333	2180.72	3369.92	1780.7	1297.83	2160.98	722.336	1008.25	1043.38			18.3333	2152.44	578.013	2524.6	866.042	2474.86	3405.46	2242.9	1662.71
18.5	2179.11	3386.86	1799.61	1303.66	2147.3	732.601	1009.27	1041.44			18.5	2152.51	583.657	2552.64	876.637	2520.72	3469.43	2295.95	1672.93
18.6667	2194.98	3419.66	1807.3	1284.99	2138.18	732.468	1002.39	1037.71			18.6667	2184.26	586.867	2585.77	894.808	2542.79	3512.34	2318.5	1710.34
18.8333	2186.97	3446.57	1812.31	1279.24	2138.03	740.838	1017.96	1035.55			18.8333	2208.18	581.357	2609.05	907.039	2583.89	3561.44	2348.43	1716.19
19	2201.07	3447.11	1827.54	1279.86	2131.72	735.725	1011.68	1038.08			19	2221.74	589.564	2639.11	913.238	2617.39	3622.3	2379.98	1732.01
19.1667	2205.74	3466.03	1841.89	1266.11	2129.12	745.378	1020.54	1031.46			19.1667	2232.71	590.274	2655.34	927.119	2646.69	3665.86	2403.98	1773.09
19.3333	2225.25	3479.59	1847.44	1263.53	2113.93	745.001	1029.59	1031.1			19.3333	2257.43	581.778	2694.28	936.167	2683.49	3703.14	2417.45	1776.18
19.5	2221.29	3488.41	1853.59	1266.41	2105.14	758.937	1029.23	1036.41			19.5	2271	587.532	2731.64	947.856	2713.83	3762.91	2467.97	1797.31
19.6667	2223.83	3508.69	1857.03	1259.97	2101.29	754.116	1032.92	1029.33			19.6667	2287.04	587.557	2733.55	956.023	2750.46	3811.97	2484.9	1823.4
19.8333	2238	3507.97	1874.63	1263.06	2093.22	756.713	1042.52	1035.19			19.8333	2313.41	587.744	2773.68	970.9	2773.45	3845.71	2502.7	1837.03
20	2239.12	3496.21	1881.38	1243.88	2087.6	765.746	1035.12	1037.45			20	2317.38	589.528	2803.17	986.185	2806.6	3908.77	2540.12	1853.68
20.1667	2244.85	3502.11	1866.2	1245.4	2096.77	761.151	1045.67	1035.7			20.1667	2342.95	584.817	2827.91	995.061	2843.98	3946.67	2560.37	1876.62
20.3333	2234.36	3524.28	1887.56	1237.4	2084.46	764.003	1048.2	1043.95			20.3333	2357.37	590.296	2848.67	1003.33	2878.79	3974.53	2573.49	1880.46
20.5	2246.9	3516.65	1895.9	1243.22	2086.7	776.253	1061.07	1039.84			20.5	2361.09	596.235	2889.45	1017.56	2894.13	4030.43	2611.54	1900.94
20.6667	2254.47	3536.87	1893.23	1239.31	2095.05	775.83	1063	1045.33			20.6667	2377.88	600.349	2915.07	1027.64	2942.52	4066.71	2636.83	1922.98
20.8333	2255.89	3518.12	1897.64	1239.53	2085.25	776.277	1063.45	1045.55			20.8333	2396.46	600.812	2937.05	1038.46	2964.73	4122.73	2641.15	1930.5
21	2269.21	3526.53	1904.19	1229.55	2087.6	780.958	1065.49	1047.3			21	2404.69	596.609	2962.67	1055.66	2983.34	4150.05	2672.27	1949.17
21.1667	2273.91	3528.74	1920.83	1243.19	2093.78	790.048	1062.91	1054.34			21.1667	2428.55	598.623	2993.34	1055.89	3011.48	4179.4	2689.5	1963.76
21.3333	2281.36	3530.19	1913.55	1230.44	2090.6	794.276	1080.7	1051.73			21.3333	2436.95	597.823	3011.35	1078.15	3058.19	4215.97	2713.13	1970.44
21.5	2276.16	3504.79	1912.79	1233.04	2094.92	797.161	1081.7	1063.57			21.5	2438.23	605.707	3057.64	1083.33	3073.09	4235.1	2731.98	1979.95
21.6667	2284.28	3510.74	1909.46	1236.18	2103.81	808.297	1086.95	1066.26			21.6667	2454.3	602.581	3074.41	1091.7	3123.43	4276.41	2747.24	1992.17
21.8333	2292.85	3519.23	1934.98	1239.04	2107.86	811.596	1090.93	1072.08			21.8333	2473.55	608.215	3107.47	1098.45	3129.24	4303.66	2761.7	2004.83
22	2297.16	3503.15	1930.3	1237.41	2109.81	807.897	1105.45	1071.06			22	2465.54	607.718	3130.16	1111.07	3169.78	4335.75	2784.71	2012.29
22.1667	2300.3	3498.55	1940.56	1237.15	2135.1	820.834	1107.53	1068.22			22.1667	2488.34	611.999	3151.98	1124.34	3191.51	4358.18	2794.3	2030.91
22.3333	2309.78	3500.68	1935.21	1245.99	2138.1	826.458	1119.08	1094.51			22.3333	2509.05	617.339	3188.07	1132.17	3196.21	4385.87	2823	2045.54
22.5	2312.14	3483.93	1944.59	1252.9	2134.99	827.598	1122.86	1091.83			22.5	2507.5	617.207	3205.97	1141.46	3215	4382.35	2843.09	2042.5
22.6667	2322.75	3492.36	1936.57	1251.09	2152.26	841.045	1131.94	1100.55			22.6667	2506.58	621.687	3242.24	1151.36	3254.69	4423.36	2850.96	2068.34
22.8333	2322.99	3503.75	1946.85	1268.59	2165.03	830.697	1143.01	1110.39			22.8333	2524.16	615.442	3276.72	1148.5	3230.96	4424.98	2865.5	2060.42
23	2345.46	3496.74	1953.31	1264.08	2162.3	838.154	1152.69	1124.5			23	2528.09	625.281	3303	1151.03	3240.7	4439.66	2875.14	2078.95
23.1667	2352.32	3491.03	1951.06	1271.19	2196.01	839.734	1159.49	1130.13			23.1667	2536.53	630.892	3337.99	1157.9	3245.16	4456.02	2882.93	2083.83
23.3333	2362.32	3475.11	1964.87	1285.55	2207.8	843.282	1178.42	1131.03			23.3333	2531.75	630.989	3349.6	1162.54	3282.16	4481.78	2891.57	2086.71
23.5	2369.32	3471.53	1970.94	1297.8	2219.42	847.056	1196.03	1155.56			23.5	2539.98	635.43	3369.66	1173.74	3319.37	4517.93	2907.42	2101.85
23.6667	2383.21	3474.5	1963.81	1302.41	2248.49	848.815	1214.71	1164.67			23.6667	2535.15	632.7	3414.11	1180.57	3350.11	4519.8	2919.15	2118.59
23.8333	2397.34	3467.56	1984.47	1311.11	2263.95	875.616	1234.05	1178.24			23.8333	2555.89	640.502	3424.95	1190.06	3371.45	4536.56	2922.16	2107.13
24	2405.01	3453.66	1976.56	1331.1	2289.07	888.607	1252.62	1195.23			24	2561.95	640.486	3439.83	1205.34	3409.08	4553.62	2939.81	2127.73
24.1667	2417.65	3470.76	1976.36	1336.67	2311.4	892.98	1278.91	1218.58			24.1667	2559.78	638.935	3460.2	1218.3	3450.06	4561.82	2946.01	2128.25
24.3333	2416.61	3462.68	1999.83	1355.1	2334.8	907.364	1291.29	1220.53			24.3333	2554.76	640.06	3494.28	1229.74	3478.45	4582.36	2928.82	2145.2
24.5	2457.78	3455.94	2007.68	1378.26	2362.36	925.421	1314.01	1240.57			24.5	2552.64	647.913	3538.42	1244.07	3504.74	4606.8	2950.32	2139.24
24.6667	2470.25	3455.61	2011.61	1385.81	2389.16	936.171	1333.7	1249.41			24.6667	2554.02	647.36	3551.85	1249.19	3527.83	4604.98	2952.72	2155.41
24.8333	2483.49	3463.6	2025.24	1409.24	2408.14	958.753	1354.56	1273.72			24.8333	2568.61	653.842	3594.05	1264.37	3564.45	4614.47	2939.53	2162.57
25	2498.34	3446.01	2021.85	1428.78	2443.2	964.955	1379.86	1283.86			25	2553.4	655.974	3596.15	1267.78	3576.92	4642.94	2953.21	2162.92
25.1667	2518.35	3444.66	2028.79	1448.04	2481.91	975.801	1396.99	1303.2			25.1667	2564.8	656.846	3612.85	1282.68	3591.08	4641.72	2961.21	2176.92
25.3333	2529.95	3448.04	2052.89	1473.57	2518.52	992.739	1422.06	1326.11			25.3333	2565.99	659.768	3643.67	1290.97	3611.22	4619	2957.36	2179.35
25.5	2543.23	3439.89	2060.41	1493.45	2547.25	1002	1437.45	1343.28			25.5	2567.43	664.775	3644.64	1290.37	3616.5	4648.37	2966.08	2185.68
25.6667	2570.21	3437.79	2070.23	1516.47	2583.87	1020.01	1467.64	1369.14			25.6667	2564.38	663.311	3682.15	1307.65	3632.19	4656.33	2964.31	2187.29
25.8333	2586.04	3426.52	2080.25	1532.99	2619.45	1040.78	1484.19	1392.03			25.8333	2564.51	662.888	3711.87	1312.46	3638.48	4632.77	2968.13	2192.39
26	2619.43	3425.04	2105.25	1563.25	2675.27	1051	1510.79	1405.98			26	2554.61	672.576	3716.96	1312.69	3651.49	4645.11	2960.6	2209.35
26.1667	2621.55	3429.21	2110.42	1586.25	2722.89	1059.4	1522.03	1432.38			26.1667	2558.23	671.773	3757.21	1321.29	3644.87	4647.59	2935.67	2188.95
26.3333	2650.03	3420.29	2123.47	1612.65	2740.02	1072.95	1551.88	1449.02			26.3333	2550.91	677.97	3762.67	1321.5	3653.71	4620.95	2935.92	2194.53
26.5	2678.27	3406.28	2137.56	1646.26	2792.71	1085.06	1585.16	1479.63			26.5	2533.6	672.658	3786.49	1327.27	3656.32	4634.98	2944.42	2194.79
26.6667	2706.81	3402.89	2158.09	1678.09	2844.94	1106.61	1588.26	1503.87			26.6667	2531.74	674.669	3805.66	1321.31	3665.92	4607.8	2943.42	2220.28
26.8333	2715	3407.55	2160.39	1701.26	2900.2	1118.53	1605.95	1526.91			26.8333	2538.62	680.256	3801.87	1323.37	3645.89	4608.11	2932.22	2205.12
27	2748.07	3394.64	2179.31	1739.85	2939.88	1118.69	1617.69	1560.59			27	2523.64	686.108	3831.41	1329.14	3657.78	4610.68	2918.97	2207.12
27.1667	2770.53	3387.94	2192.92	1780.11	2990.36	1136.9	1644.97	1589.19			27.1667	2523.58	688.638	3849.46	1319.25	3662.11	4607.01	2911.55	2215.15
27.3333	2790.72	3386.09	2206.19	1815.26	3046.83	1162.08	1655.32	1615.52			27.3333	2529.85	689.933	3866.21	1331.51	3648.41	4568.46	2874.91	2200.66
27.5	2826.45	3372.95	2234.39	1847.96	3107.86	1173.27	1674.03	1649.67			27.5	2511.75	684.575	3880.77	1327.68	3652.55	4570.14	2888.83	2194.83
27.6667	2859.5	3361.2	2239.08	1888.49	3151.92	1179.77	1691.76	1674.23			27.6667	2506.41	691.395	3893.22	1325.82	3649.68	4576.03	2874.77	2209
27.8333	2883.85	3383.69	2262.2	1932.67	3224.86	1206.43	1707.16	1707.07			27.8333	2501.42	694.324	3909.89	1321.02	3638.18	4530.6	2855.09	2185.11
28	2915.84	3341.63	2265.04	1970.2	3265.48	1205	1731.64	1738.36			28	2493.94	696.596	3929.74	1324.08	3623.4	4566.32	2857.06	2181.12
28.1667	2940.38	3338.18	2278.74	1999.99	3319.48	1227.3	1748.92	1760.68			28.1667	2477.87	692.663	3939.56	1323.82	3624.08	4516.31	2833.76	2192.18
28.3333	2978.28	3342.66	2293.89	2050.3	3377.67	1229.19	1755.19	1791.47			28.3333	2463.8	699.657	3953.87	1314.4	3618.22	4503.36	2809.09	2184.11
28.5	3003.45	3325.77	2309.89	2084.16	3438.73	1235.1	1772.48	1831.19			28.5	2452.92	703.047	3967.94	1312.51	3629.48	4506.69	2801.05	2169.38
28.6667	3031.13	3319.96	2337.51	2134.12	3500.94	1258.96	1778.03	1858.34			28.6667	2434.88	696.653	3993.3	1312.14	3606.22	4474.47	2773.9	2170.04
28.8333	3072.06	3320.01	2349.16	2172.72	3559.42	1259.95	1796.84	1887.66			28.8333	2427.94	706.619	3987.16	1309.12	3600.49	4456.8	2757.48	2162.14
29	3106.81	3305	2354.55	2206.64	3601	1274.5	1809.45	1927.4			29	2418.66	706.96	4002.09	1306.1	3591.26	4428.72	2752.1	2156.75
29.1667	3145.41	3296.69	2372.7	2251.58	3649.11	1286.53	1804.95	1965.78			29.1667	2392.61	706.77	4003.89	1305.27	3587.63	4421.98	2726.6	2154.08
29.3333	3172.14	3261.89	2377.89	2292.34	3713.23	1305.62	1817.93	2000.98			29.3333	2395.38	715.197	4017.14	1300.06	3577.7	4392.24	2697.51	2146.8
29.5	3210.55	3268.32	2380.7	2338.35	3783.95	1309.14	1826.74	2032.95			29.5	2375.39	711.989	4030.05	1300.97	3571.18	4366.16	2692.88	2134.91
29.6667	3238.8	3246.53	2397.7	2384.68	3834.32	1322.78	1833.21	2057.75			29.6667	2373.81	711.291	4030.06	1299.98	3556.4	4332.73	2659.56	2130.32
29.8333	3281.2	3240.76	2403.66	2416.7	3897.57	1324.91	1844.3	2085.61			29.8333	2354.76	712.586	4043.26	1293.22	3536.75	4314.75	2641.6	2118.27
30	3317.08	3220.17	2413.82	2468.05	3949.05	1336.97	1833.52	2133.88			30	2336.36	719.795	4050.1	1290.68	3527.15	4295.72	2631.42	2112.71
30.1667	3344.58	3208.24	2430.42	2510.68	4006.19	1347.37	1848.21	2153.41			30.1667	2332.17	717.301	4058.79	1291.86	3528.47	4256.8	2587.91	2114.17
30.3333	3376.91	3189.5	2436.51	2549.35	4076.2	1352.12	1837.7	2189.25			30.3333	2322.7	725.175	4063.16	1288.02	3501.23	4229.26	2574.84	2086.59
30.5	3406.11	3165.79	2440.96	2589.58	4110.36	1366.02	1848.79	2220.54			30.5	2294.12	722.942	4073.08	1279.43	3508.69	4212.09	2549.95	2085.43
30.6667	3414.65	3151.11	2446.06	2632.28	4164.5	1374.33	1847.66	2251.47			30.6667	2284.59	723.267	4079.23	1269.05	3474.46	4189.54	2524.64	2086.86
30.8333	3475.56	3129.54	2446.28	2671.86	4214.82	1384.69	1851.98	2289.14			30.8333	2285.88	722.493	4084.68	1271.57	3468.12	4149.41	2515.87	2062.03
31	3516.48	3111.36	2461.01	2721.62	4260.16	1384.68	1837.63	2327.18			31	2263.85	723.589	4091.74	1261.39	3458.86	4139.19	2479.64	2057.26
31.1667	3537.47	3104.02	2462.95	2744.78	4308.46	1385.82	1837.1	2355.38			31.1667	2255.82	730.494	4084.72	1257.37	3430.05	4088.95	2463.32	2041.55
31.3333	3572.86	3074.45	2465.29	2792.5	4352.38	1413.13	1826.15	2384.86			31.3333	2236.37	726.356	4102.53	1268.04	3441.08	4059.47	2435.28	2021.34
31.5	3598.93	3033.14	2462.47	2828.25	4390.29	1400	1839.83	2410.05			31.5	2226.62	739.169	4089.16	1258.94	3414.21	4035.02	2412.04	2025.83
31.6667	3631.07	3017.7	2463.29	2874.37	4450.27	1418.27	1825.84	2442.79			31.6667	2206.37	736.746	4112.38	1253.99	3391.1	3998.93	2384.19	2011.57
31.8333	3676.33	3000.77	2458.59	2916.78	4465.68	1410.95	1821.01	2463.54			31.8333	2197.46	727.675	4103.21	1249.3	3390.33	3958.07	2365.78	1992.16
32	3696.7	2966.12	2459.95	2943.47	4527.7	1427.16	1802.19	2487.54			32	2174.62	733.592	4124.68	1238.07	3349.18	3922.08	2349.07	1989.08
32.1667	3729.41	2949.7	2464.2	2990.36	4550.42	1422.18	1790.13	2534.18			32.1667	2178.69	739.903	4107.88	1236.96	3342.24	3888.41	2315.81	1979.53
32.3333	3756.62	2921.01	2461.89	3018.87	4586.19	1417.83	1793.7	2548.96			32.3333	2152.07	739.931	4100.13	1235.51	3328.95	3843.69	2276.16	1958.07
32.5	3767.58	2901.93	2438.99	3065.37	4602.14	1436.16	1776.57	2568.29			32.5	2136.26	748.963	4097.18	1237.73	3298.93	3812.13	2280.74	1946.94
32.6667	3788.59	2872.57	2444.18	3105.7	4642.27	1434.11	1765.72	2596.09			32.6667	2127.09	737.915	4119.72	1220.67	3284.85	3774.82	2247.52	1948.64
32.8333	3828.63	2857.88	2445.45	3125.63	4668.97	1433.16	1746.63	2631.28			32.8333	2116.25	747.234	4114.07	1229.33	3266.37	3749.3	2227.64	1931.25
33	3853.1	2815.27	2430.28	3156.29	4708.56	1437.47	1738.38	2662.74			33	2107.46	747.829	4110.68	1216.32	3253.85	3710.15	2215.67	1926.12
33.1667	3886.33	2788.03	2429.55	3207.42	4722.41	1436.13	1734.07	2675.79			33.1667	2095.06	755.278	4124.61	1211.94	3235.47	3684.01	2180.89	1910.01
33.3333	3891.67	2768.24	2430.29	3231.86	4747.06	1435	1708.22	2697.26			33.3333	2083.47	752.651	4106.94	1206.39	3205.78	3616.46	2159.6	1893.36
33.5	3902.03	2740.52	2411.64	3280.53	4758.22	1433.73	1694.36	2723.98			33.5	2062.01	754.537	4107.21	1200.55	3187.51	3607.86	2157.2	1884.84
33.6667	3921.11	2718.97	2402.71	3300.52	4788.59	1442.77	1685.4	2744.99			33.6667	2063.04	756.046	4118.23	1193.29	3175.22	3586.55	2130.32	1875.82
33.8333	3951.05	2700.24	2405.75	3334.48	4803.94	1446.71	1673.69	2748.52			33.8333	2049.06	764.686	4094.38	1200.49	3159.45	3542.01	2108.32	1856.44
34	3963.57	2671.1	2401.53	3349.82	4805.91	1436.65	1664.85	2781.19			34	2034.87	771.704	4101.35	1196.54	3147.02	3519.7	2093.9	1854.18
34.1667	3994.9	2635.15	2380.83	3368.32	4821.21	1435.24	1642.07	2792.09			34.1667	2029.71	762.893	4098.77	1183.55	3112.18	3486.86	2070.78	1847.02
34.3333	3997.35	2626.37	2387.13	3396.85	4838.65	1448.75	1627.19	2815.12			34.3333	2023.51	764.649	4113.96	1182.37	3108.53	3444.25	2050.82	1838.79
34.5	4015.86	2588.94	2369.68	3434.79	4848.23	1424.26	1620.63	2827.89			34.5	2009.53	772.988	4099.04	1176.65	3074.01	3423.89	2034.48	1827.2
34.6667	4008.83	2562.86	2358.37	3462.7	4845.63	1433.33	1598.3	2849.53			34.6667	2001.29	773.611	4103.58	1172.36	3065.9	3378.59	2016.72	1816.5
34.8333	4029.9	2535.93	2349.41	3471.91	4844.28	1431.64	1563.95	2861.68			34.8333	1998.14	776.563	4093.43	1172.41	3027.37	3352.97	1997.93	1806.04
35	4039.69	2508.84	2343.1	3496.67	4863.65	1418.09	1572.82	2878.47			35	1979.46	783.943	4104.94	1157.47	3015.36	3322.22	1996.99	1788.43
35.1667	4049.79	2496.99	2329.59	3524.45	4846.4	1433.62	1535.16	2888.4			35.1667	1978.82	785.879	4091.75	1156.67	2995.64	3302.69	1964.78	1792.29
35.3333	4064.99	2448.11	2328.64	3540	4844.53	1419.2	1531.99	2903.04			35.3333	1973.62	782.152	4075.05	1153.72	2973.02	3267.56	1948.96	1781.32
35.5	4058.61	2428.03	2305.51	3559.27	4839.72	1415.56	1521	2924.61			35.5	1958.55	788.105	4069.31	1145.18	2969.03	3246.09	1955.49	1767.67
35.6667	4068.38	2406.13	2295.53	3571.92	4841.63	1414.87	1486.95	2933.13			35.6667	1960.25	792.734	4084.17	1147.46	2923.57	3219.38	1940.7	1766.35
35.8333	4061.12	2382.41	2288.43	3572.86	4832.31	1407.48	1474.18	2922.59			35.8333	1959	794.921	4072.83	1136.05	2909.07	3191.72	1915.65	1756.4
36	4066.93	2357.88	2285.11	3605.63	4817.51	1406.38	1464.85	2961.64			36	1950.52	794.442	4077.51	1140.52	2898.95	3151.51	1907.44	1753.16
36.1667	4071.32	2325.13	2264.32	3618	4811.65	1391.33	1438.9	2967.89			36.1667	1955.04	805.779	4079.07	1139.04	2870.65	3145.67	1889.3	1753.06
36.3333	4082.91	2308.3	2255.85	3630.64	4810.29	1398.73	1425.97	2949.98			36.3333	1948.98	806.615	4078.67	1133.77	2878.32	3103.35	1884.98	1733.88
36.5	4082.28	2278.84	2241.16	3658.22	4787.69	1385.19	1397.07	2988.36			36.5	1934.24	807.468	4079.56	1127.62	2847.19	3101.06	1872.01	1742.48
36.6667	4068.05	2261.95	2243.53	3653.22	4765.67	1379.53	1385.46	2977.39			36.6667	1935.18	818.057	4068.59	1128.69	2831.27	3080.54	1863.58	1731.9
36.8333	4076.01	2231.04	2210.9	3676.42	4768.86	1388.94	1367.59	3001.97			36.8333	1929.04	816.157	4077.7	1118.03	2826.53	3057.69	1851.61	1723.12
37	4069.37	2209.35	2214.3	3686.7	4736.2	1382.58	1347.42	2987.63			37	1926.53	819.645	4069.67	1114.64	2813.06	3035.38	1850.27	1713.71
37.1667	4063.57	2197.65	2196.67	3685.24	4722.73	1373.27	1334.87	2986.47			37.1667	1931.1	819.827	4064.41	1107.6	2788.51	3023.01	1837.92	1716.52
37.3333	4066.2	2177.54	2194.6	3694.66	4696.78	1364.12	1313.3	3001.4			37.3333	1935.89	825.872	4068.22	1116.21	2778.39	3001.24	1825.69	1720.52
37.5	4064.04	2131.52	2174.06	3696.57	4694.63	1356.7	1297.83	3004.58			37.5	1927.91	833.862	4076.93	1103.25	2762.81	2984.2	1827.5	1712.91
37.6667	4045.21	2118.23	2161.44	3707.09	4669.51	1356.79	1274.11	2995.66			37.6667	1934.23	838.426	4092.07	1098.62	2746.26	2971.11	1813.86	1709.89
37.8333	4027.02	2099.51	2158.42	3707.22	4656.34	1346.8	1262.33	3004.34			37.8333	1924.57	838.778	4078.09	1103.22	2734.98	2953.14	1819.83	1707.96
38	4036.71	2065.02	2147.37	3719.3	4619.34	1336.41	1250.45	3007.68			38	1918.02	851.077	4082.24	1093.53	2726.53	2943	1809.77	1702.25
38.1667	4021.06	2050.16	2134.51	3723.03	4593.53	1326.02	1229.05	3001.96			38.1667	1929.04	848.104	4086.7	1095.23	2726.69	2937.93	1809.62	1703.89
38.3333	4005.16	2038.8	2111.94	3711.74	4578.05	1313.21	1204.44	2993.33			38.3333	1931.17	865.208	4060.34	1089.71	2724.35	2906.62	1799.94	1699.97
38.5	4012.92	2018.47	2106.35	3736.91	4550.89	1312.67	1193.93	3004.12			38.5	1927.95	862.925	4080.56	1103.26	2700.57	2918.34	1804.62	1694.46
38.6667	4008.4	1991.69	2084.09	3729.34	4527.5	1303.77	1177.68	2992.03			38.6667	1936.5	862.621	4086.07	1085.07	2698.23	2895.48	1796.24	1691.99
38.8333	3983.23	1976.21	2072.29	3732.49	4510.96	1294.57	1162.34	2987.66			38.8333	1944.54	870.837	4080.31	1092.21	2694.82	2892.15	1802.6	1690.81
39	3981.14	1944.27	2056.73	3732.97	4481.22	1284.59	1143.9	2977.8			39	1941.06	879.279	4072.27	1081.09	2686.11	2882.29	1806.62	1686.89
39.1667	3978.21	1932.39	2050.2	3712.18	4450.19	1281.67	1126.12	2986.37			39.1667	1948.34	878.901	4094.81	1084.91	2672.82	2871.76	1797.85	1693.86
39.3333	3969.14	1910.72	2023.85	3708.1	4439.34	1275.55	1114.14	2979.25			39.3333	1953	884.27	4100.45	1084.27	2675.51	2873.23	1797.91	1699.94
39.5	3941.38	1882.22	2015.08	3715.07	4404.44	1264.1	1097.89	2984.2			39.5	1954.67	894.018	4096.42	1074.31	2680.85	2860.46	1794.65	1690.96
39.6667	3941.28	1872.44	2010.09	3720.33	4376.35	1257.11	1079.09	2963.65			39.6667	1976.14	895.692	4099.49	1086.56	2663.11	2852.76	1800.5	1700.07
39.8333	3934.15	1854.96	1982.68	3696.34	4343.02	1246.31	1062.24	2961.58			39.8333	1976.45	906.693	4100.49	1076.38	2661.89	2856.01	1805.08	1697.17
40	3915.06	1830.82	1983.59	3686.53	4305.16	1250.29	1059.44	2963.55			40	1975.98	906.463	4113.45	1082.05	2661.18	2848.87	1811.73	1705.77
40.1667	3906.44	1826.63	1978.98	3667.79	4300.59	1230.48	1039.24	2957.56			40.1667	1987.84	920.792	4113.75	1085.99	2662.72	2851.66	1819.87	1702.25
40.3333	3897.1	1798.45	1960.41	3671.3	4258.86	1236.57	1025.91	2945.61			40.3333	2000.47	926.977	4128.79	1080.24	2649.47	2854.11	1804.03	1702.82
40.5	3869.43	1786.94	1954.98	3665.55	4233.46	1219.39	1022.07	2942.05			40.5	1993.07	927.117	4138.48	1089.37	2649.79	2856.6	1826.44	1703.13
40.6667	3890.38	1769.65	1942.26	3660.47	4210.91	1214.05	1003.31	2938.69			40.6667	2007.03	935.854	4141.54	1077.39	2657.78	2852.64	1833.72	1713.15
40.8333	3851.33	1748.08	1934.42	3653.44	4156.73	1206.91	994.598	2931.34			40.8333	2029.92	941.841	4153.21	1083.96	2645.2	2856.93	1835.16	1719.42
41	3847.53	1722.53	1914.72	3632.22	4150.34	1197.71	978.595	2913.49			41	2032.34	946.057	4156.59	1077.81	2655.93	2853.11	1836.11	1724.46
41.1667	3839.94	1712.3	1915.44	3621.41	4131.38	1198.12	968.077	2911.09			41.1667	2046.51	964.137	4169.15	1092.38	2650.97	2882.05	1844.14	1729.79
41.3333	3819.01	1694.11	1900.18	3611.23	4101.84	1186.55	954.261	2875.55			41.3333	2045.66	967.264	4169.47	1086.56	2653.31	2879.57	1847.03	1732.32
41.5	3813.86	1673	1891.4	3596.48	4081.8	1172.05	954.11	2858.64			41.5	2061.13	966.735	4204.91	1084.31	2665.48	2871.43	1860.66	1740.78
41.6667	3789.09	1663.44	1877.4	3565.97	4029.57	1171.24	943.671	2852.13			41.6667	2072.02	968.894	4206.7	1084.32	2678.97	2878.23	1875	1745.91
41.8333	3791.17	1649.44	1868.88	3550.59	4003.54	1161.47	936.713	2830.21			41.8333	2082.74	979.073	4188.26	1087.12	2668.11	2887.49	1878.84	1750.44
42	3771.1	1633.71	1869.8	3540.47	3982.38	1150.38	922.23	2807.7			42	2100.29	987.093	4225.96	1089.36	2683.43	2902.9	1901.68	1759.53
42.1667	3774.61	1613.29	1864.37	3539.23	3948.67	1149.09	916.602	2811.92			42.1667	2111.5	999.295	4237.19	1087.61	2687.47	2912.42	1892.9	1776.74
42.3333	3749.45	1609.42	1857.64	3521.04	3904.32	1139.87	907.932	2782.86			42.3333	2129.2	1002.65	4233.46	1089.51	2699.15	2925.2	1900.86	1761.94
42.5	3731.22	1581.74	1843.95	3504.49	3900.92	1132.16	897.387	2769.12			42.5	2139.22	1011.68	4267.6	1099.24	2709.17	2939.63	1930.34	1781.13
42.6667	3721.02	1574.38	1839.5	3484.19	3854.04	1121.35	891.645	2759.84			42.6667	2148.47	1021.75	4256.65	1105.15	2711.24	2956.12	1938.68	1788.75
42.8333	3703.48	1561.79	1840.95	3461.12	3832.02	1119.1	887.168	2735.88			42.8333	2172.54	1023.98	4275.18	1103.44	2706.3	2950.07	1937.74	1790.28
43	3702.94	1539.88	1834.28	3466.03	3802.38	1107.82	882.443	2719.92			43	2168.9	1030.65	4285.14	1095.88	2731.59	2974.7	1961.03	1797.74
43.1667	3685	1526.31	1827.38	3444.46	3761.86	1101.3	874.341	2702.85			43.1667	2183.18	1038.57	4303.48	1116.69	2731.01	2992.06	1972.37	1816.61
43.3333	3678.47	1524.72	1815.75	3424.72	3758.93	1109.55	868.204	2683.18			43.3333	2219.04	1051.42	4324.23	1115.5	2751.56	3017.75	1978.15	1819.19
43.5	3650.61	1516.95	1817.62	3398.89	3717.78	1094.06	865.083	2658.61			43.5	2231.64	1055.58	4322.65	1112.51	2759.49	3037.71	2005.05	1826.08
43.6667	3633.45	1507.15	1811.05	3394.87	3703.84	1086.51	867.175	2644.48			43.6667	2232.36	1067.01	4352.45	1121.82	2770.68	3036.98	2021.35	1832
43.8333	3624.18	1492.84	1821.25	3372.77	3660.09	1083.52	856.921	2615.92			43.8333	2253.16	1073.67	4368.55	1122.18	2778.35	3070.45	2049.06	1852.09
44	3621.69	1494.13	1813.19	3354.98	3640.72	1070.49	854.039	2616.44			44	2273.65	1067.84	4356.82	1123.9	2795.72	3075.28	2051.93	1866.99
44.1667	3616.88	1484.15	1821.82	3348.82	3621.07	1073.94	854.638	2576.95			44.1667	2265.28	1081.35	4388.21	1140.53	2805.68	3093.27	2062.1	1859.87
44.3333	3590.53	1459.68	1815.13	3326.8	3590.5	1064.68	852.986	2563.99			44.3333	2290.86	1092.89	4388.53	1146.1	2838.2	3140.8	2072.99	1873.62
44.5	3575.43	1453.78	1829.55	3299	3570.57	1069.55	853.494	2545.12			44.5	2305.54	1097.95	4399.59	1132.42	2842.32	3160.05	2109.61	1885.99
44.6667	3572.49	1455.44	1832.48	3279.04	3542.72	1058.6	857.591	2537.68			44.6667	2321.77	1103.1	4408.16	1149.75	2854.77	3185.79	2120.89	1887.09
44.8333	3562.84	1444.99	1827.83	3275.03	3503.43	1052.43	850.503	2516.72			44.8333	2322.12	1115.01	4445.18	1163.15	2880.38	3219.44	2146.94	1909.5
45	3548.15	1439.18	1840.91	3258.72	3519.89	1054.46	854.737	2511.22			45	2349.61	1123.27	4456.07	1166.41	2886.74	3230.27	2157.88	1927.96
45.1667	3544.88	1433.09	1852	3233.48	3467.84	1042.36	853.428	2478.15			45.1667	2354.49	1129.84	4484.39	1164.9	2904.19	3267.36	2180.32	1945.03
45.3333	3527.05	1428.44	1840.8	3229.4	3454.71	1041.97	850.876	2465			45.3333	2375.78	1133.69	4472.3	1167.49	2921.58	3309.8	2206.55	1946.7
45.5	3518.12	1416.99	1859.06	3213.88	3424.72	1049.84	855.859	2433.56			45.5	2394.3	1139.35	4489.18	1174.59	2936.49	3328.13	2227.18	1974.35
45.6667	3505.52	1404.53	1865.79	3193.69	3416.51	1032.89	861.07	2430.55			45.6667	2406.82	1154.26	4507.27	1178.49	2957.36	3345.51	2246.17	1981.52
45.8333	3512.74	1396.75	1880.95	3178.78	3404.64	1030.87	856.925	2405.93			45.8333	2422.31	1155.23	4513.79	1190.84	2973.36	3376.83	2273.3	1996.98
46	3487.77	1389.78	1884.84	3170.09	3386.03	1030.75	866.42	2398.4			46	2447.1	1167.54	4542.54	1193.27	2985.36	3409.68	2289.59	2013.24
46.1667	3471.16	1382.8	1904.94	3158.31	3381.62	1022.97	869.634	2367.26			46.1667	2443.86	1180.07	4539.71	1190.34	3005.91	3433.03	2309.37	2026.21
46.3333	3471.29	1375.53	1901.66	3135.38	3355.17	1028.84	872.953	2358.71			46.3333	2460.68	1178.31	4553.43	1204.54	3021.57	3468.58	2328.39	2034.31
46.5	3453.37	1368	1914.37	3132.84	3326.01	1021.39	885.008	2344.51			46.5	2479.05	1189.17	4556.08	1203.03	3047.47	3489.73	2361.97	2048.95
46.6667	3435.25	1354.19	1929.29	3109.27	3327.83	1015.1	885.337	2332.63			46.6667	2478.68	1198.76	4576.9	1207.31	3057.42	3501.7	2373.8	2051.35
46.8333	3437.69	1347.34	1938.07	3103.23	3313.17	1028.9	896.252	2313			46.8333	2492.71	1196.92	4581.09	1225.9	3088.32	3540.14	2390.63	2067.11
47	3434.37	1337.87	1951.72	3089.42	3299.43	1024.56	904.134	2290.76			47	2501.53	1198.32	4590.16	1220.31	3095.82	3528.54	2415.32	2087.59
47.1667	3423.32	1332.27	1955.54	3084.54	3308.74	1019.5	906.612	2288.33			47.1667	2517.21	1211.99	4614.31	1235.89	3104.44	3546.25	2425.71	2094.03
47.3333	3406.68	1312.47	1972.02	3062.84	3294.41	1017.63	922.887	2266.44			47.3333	2518.54	1208.15	4610.13	1238.71	3129.1	3589.54	2449.01	2090.63
47.5	3406	1306.6	1975.85	3054.58	3283.55	1025.19	928.028	2263.22			47.5	2534.31	1219.62	4627.27	1241.49	3135.46	3588.54	2458.95	2109.44
47.6667	3382.94	1278.99	1984.92	3052.84	3276.94	1020.67	934.868	2252.25			47.6667	2534.79	1226.76	4645.23	1253.02	3152.25	3602.61	2464.81	2113.2
47.8333	3385.49	1266.98	1995.39	3026.84	3251.5	1018.7	949.667	2237.06			47.8333	2541.05	1232.74	4631.23	1259.14	3167.95	3611.56	2496.88	2121.21
48	3386.69	1241.97	2000.59	3027.48	3260.86	1030.09	956.747	2234.4			48	2552.4	1228.97	4642.76	1261.66	3185.31	3624.52	2497.71	2132.34
48.1667	3375.03	1214.17	2011.9	3011.22	3248.86	1030.6	961.248	2223.28			48.1667	2537.33	1242.39	4664.15	1261.97	3205.41	3629.91	2497.69	2121.62
48.3333	3378.16	1199.41	2020.67	3018.55	3238.35	1022.86	980.278	2213			48.3333	2551.84	1253.22	4683.43	1269.12	3223.94	3646.98	2517.8	2140.47
48.5	3360.54	1174.03	2031.69	3009.98	3229.5	1034.66	985.169	2202.57			48.5	2559.93	1253.4	4672.52	1283.7	3217.72	3644.36	2520.84	2132.87
48.6667	3362.75	1156.87	2051.94	2976.53	3229.7	1024.59	997.23	2189.1			48.6667	2549.39	1253.59	4689.72	1288.7	3248.5	3650.79	2533.25	2147.32
48.8333	3362.2	1132.07	2048.55	2977.15	3238.55	1041.65	1011.62	2182.83			48.8333	2562.19	1269.34	4688.29	1289.15	3246.97	3656.97	2543.2	2152.64
49	3345.18	1121.74	2053.46	2969.18	3248.89	1035.06	1029.1	2182.78			49	2564.57	1275.79	4688.1	1293.29	3275.95	3651.92	2552.43	2152.78
49.1667	3360.41	1112.92	2074.57	2985.68	3238.09	1043.3	1042.65	2174.18			49.1667	2555.16	1274.99	4696.19	1305.53	3279.82	3659.48	2546.05	2163.25
49.3333	3344.31	1093.78	2063.75	2959.15	3247.8	1059.57	1053.17	2164.57			49.3333	2556.74	1282.35	4714.03	1305.82	3290.04	3674.49	2563.5	2153.86
49.5	3342.49	1074.42	2077.21	2957.49	3238.52	1056.25	1072.28	2167.1			49.5	2565.35	1284.1	4699.35	1307.82	3292.17	3689.62	2568.77	2174.7
49.6667	3344.12	1073.08	2096.2	2948.27	3255.83	1056.05	1085.45	2147.33			49.6667	2564.84	1297.65	4730.51	1320.82	3316.31	3677.24	2571.36	2157.84
49.8333	3353.52	1061.31	2097.88	2963.33	3249.77	1064.98	1106.51	2142.78			49.8333	2573.26	1298.82	4715.5	1315.53	3318.92	3687.91	2563.76	2161.93
50	3329.97	1044.57	2109.57	2947.23	3250.13	1069	1110.29	2141.57			50	2568.89	1307.7	4728.52	1329.08	3337.91	3697.75	2593.99	2165.68
50.1667	3339.69	1033.65	2131.44	2947.96	3270.27	1077.8	1140.51	2138.01			50.1667	2560.57	1310.66	4753.79	1332.19	3341.54	3671.05	2580.76	2171.25
50.3333	3346.07	1020.39	2131.39	2939.93	3269.9	1088.68	1145.82	2137.27			50.3333	2560.06	1315.34	4728.1	1336.22	3344.04	3681.59	2583.38	2163.17
50.5	3345.8	1006.19	2142.75	2947.78	3295.03	1094.3	1171.87	2132.56			50.5	2561.61	1310.87	4737.81	1341.99	3365.14	3671.25	2581.5	2173.72
50.6667	3343.23	999.971	2156.65	2947.59	3303.68	1103.28	1179.56	2139.48			50.6667	2558.56	1321.38	4735.18	1346.06	3357.18	3676.4	2589.29	2173.78
50.8333	3343.49	987.317	2158.95	2929.11	3321.99	1107.6	1201.93	2125.45			50.8333	2558.97	1324.32	4739.1	1347.57	3370.97	3682.26	2591.32	2170.71
51	3344.18	966.239	2164.27	2938.94	3326.26	1108.88	1204.34	2137.57			51	2561.86	1328.14	4737.48	1354.21	3375.65	3679.05	2583.86	2186.97
51.1667	3365.98	966.218	2169.58	2940.34	3345.16	1116.24	1225.85	2136.83			51.1667	2549.36	1339.71	4757.56	1359.29	3394.77	3689.17	2594.89	2181.71
51.3333	3362.7	944.4	2182.35	2942.32	3361.01	1124.52	1246.07	2127.7			51.3333	2558.55	1340.82	4744.72	1352.72	3395.18	3682.58	2597.59	2172.15
51.5	3382.32	936.648	2191.41	2941.63	3381.81	1130.54	1258.77	2137.53			51.5	2555.2	1340.88	4747.16	1360.94	3400.29	3665.53	2587.8	2189.35
51.6667	3384.73	924.991	2212.46	2937.78	3387.69	1141.92	1284.97	2138.77			51.6667	2541.02	1338.09	4741.57	1367.55	3406.01	3667.3	2573.48	2185.77
51.8333	3391.02	907.339	2212.16	2942.46	3432.28	1154.28	1310.97	2153.56			51.8333	2548.7	1347.99	4736.82	1374.28	3417.23	3666.43	2580.77	2180.65
52	3396.57	902.468	2222.54	2957.73	3467.12	1162.27	1318.7	2152.12			52	2535.09	1350.96	4752.47	1370.85	3401.13	3656.67	2569.83	2173.16
52.1667	3408.43	883.659	2232.67	2954.02	3478.74	1169.55	1340.25	2156.78			52.1667	2541.95	1354.76	4747.65	1376.97	3417.51	3641.53	2567.51	2166.71
52.3333	3403.93	874.059	2246.38	2953.01	3499.18	1177.4	1343.92	2162.44			52.3333	2534.99	1362.74	4751.3	1378.24	3418.83	3640.74	2578.89	2177.03
52.5	3415.53	862.487	2250.76	2967.86	3514.23	1170.5	1372.48	2162			52.5	2530.47	1369.54	4733.58	1380.13	3422.6	3624.97	2564.1	2183.11
52.6667	3439.52	852.52	2260.43	2970.15	3544.57	1193.82	1391.67	2163.47			52.6667	2523.25	1371.25	4750.03	1376.14	3419.57	3619.25	2562.16	2177.88
52.8333	3448.96	839.863	2275.76	2976.55	3557.44	1195.22	1400.63	2172.9			52.8333	2513.97	1375.52	4750.52	1385.27	3429.45	3621.06	2553.47	2176.67
53	3481.24	835.444	2282.96	2980.94	3593.27	1200.38	1404.1	2182.02			53	2509.66	1375.24	4749.14	1380.01	3421.6	3608.3	2544.23	2176.06
53.1667	3469.59	821.769	2287.59	2994.75	3625.73	1209.63	1437.41	2199.41			53.1667	2490.54	1379.19	4736.21	1388.46	3429.91	3585.16	2535.73	2167.57
53.3333	3493.02	812.103	2300.3	2990.93	3638.11	1226.4	1447.99	2191.8			53.3333	2502.64	1387.58	4741.45	1388.42	3415.16	3581.46	2544.19	2158.94
53.5	3510.44	799.182	2292.67	3011.18	3672.01	1227.88	1467.51	2202.2			53.5	2496.9	1387.58	4758.51	1388.73	3400.2	3549.29	2519.16	2171.23
53.6667	3528.87	790.735	2308.41	3010.76	3706.08	1240.1	1481.93	2211.5			53.6667	2490.65	1392.33	4732.23	1395.83	3401.6	3534.92	2521.75	2163.33
53.8333	3528.26	776.493	2320.81	3021.54	3718.67	1242.54	1493.56	2213.65			53.8333	2478.72	1403.89	4723.93	1392.88	3409.1	3535	2509.93	2163.14
54	3553.41	771.228	2317.44	3038.28	3765.37	1243.83	1514.67	2226.67			54	2465.23	1406.05	4730.71	1396.57	3403.43	3518.19	2504.73	2158.96
54.1667	3564.85	758.917	2321.89	3048.26	3797.49	1254.92	1525.62	2246.77			54.1667	2473.13	1402.88	4716.14	1398.78	3414.8	3513.28	2499.66	2140.52
54.3333	3589.92	743.763	2324.76	3051.25	3834.99	1263.44	1539.15	2238.26			54.3333	2457	1408.99	4731.09	1397.72	3390.04	3499.2	2492.39	2143.09
54.5	3596.25	731.812	2337.04	3064.74	3846.74	1278.25	1567.72	2261.46			54.5	2445.21	1418.01	4719.93	1394.02	3391.94	3472.15	2472.42	2135.7
54.6667	3624.33	729.197	2340.57	3064.17	3874.73	1268.18	1570.36	2263.04			54.6667	2433.54	1414.34	4705.3	1392.82	3385.14	3466.7	2448.28	2121.46
54.8333	3642.05	714.022	2345.64	3098.62	3923.67	1296.49	1587.85	2271.76			54.8333	2435.57	1425.96	4719.09	1388.1	3381.68	3445.25	2452.34	2124.27
55	3664.57	706.338	2361.35	3090.77	3952.84	1295.02	1588.1	2283.41			55	2427.3	1428.73	4705.82	1402.94	3368.69	3423.76	2440.46	2115.71
55.1667	3688.78	701.819	2338.5	3104.67	3989.9	1299.54	1607.14	2292.67			55.1667	2410.81	1429.76	4715.14	1390.13	3356.75	3400.07	2422.75	2105.24
55.3333	3709.49	689.066	2357.87	3107.48	4010	1312.37	1622.71	2312.69			55.3333	2396.69	1425.96	4719.34	1398.6	3369.82	3387.71	2428.12	2110.7
55.5	3735.57	678.384	2354.87	3125.36	4036.49	1315.04	1627.72	2301.59			55.5	2407.61	1445.24	4700.26	1404.29	3357.18	3370.06	2415.11	2117.51
55.6667	3747.24	666.934	2368.4	3151.24	4076.24	1329.43	1640.64	2323.91			55.6667	2391.45	1442.84	4684.92	1387.81	3336.17	3366.04	2389.85	2092.05
55.8333	3769.58	658.396	2355.87	3150.33	4110.94	1329.62	1644.82	2336.92			55.8333	2387.74	1444.57	4682.59	1398.54	3340.85	3349.64	2395.31	2094.02
56	3798.07	651.743	2356.32	3164.18	4129.77	1337.97	1653.62	2348.77			56	2378.88	1445.44	4672.56	1382.96	3350.34	3320.45	2372.75	2091.61
56.1667	3814.2	645.464	2371.48	3180.68	4154.55	1348.22	1666.45	2365.75			56.1667	2367.18	1460.69	4687.23	1397.2	3346.47	3300.09	2351.15	2075.23
56.3333	3832.05	635.05	2356.57	3202.09	4191.95	1354.43	1673.34	2366.95			56.3333	2368.97	1469.79	4687.04	1392.56	3312.42	3279.04	2348.89	2068.92
56.5	3865.88	623.321	2376.51	3214.86	4203.4	1356.24	1686.63	2379.87			56.5	2361.28	1456.95	4687.31	1395.37	3311.5	3265.65	2349.32	2068.32
56.6667	3892.66	617.53	2365.37	3226.03	4252.14	1368.95	1685.15	2387.41			56.6667	2354.79	1470.15	4688.08	1386.44	3294.87	3260.76	2327.2	2059.55
56.8333	3900	613.431	2361.49	3243.13	4273.81	1360.76	1685.67	2395.72			56.8333	2342.16	1473.77	4673.36	1397.37	3283.94	3246.04	2319.19	2051.32
57	3926.18	599.534	2369.68	3264.82	4306.46	1370.81	1703.02	2416.33			57	2343.08	1473.72	4666.4	1390.26	3287.59	3229.71	2302.23	2048.51
57.1667	3952.77	596.795	2376.45	3256.33	4322.88	1378.47	1701.78	2431.61			57.1667	2319.32	1482.07	4654.57	1387.81	3272.45	3204.69	2289.19	2038.67
57.3333	3981.04	588.998	2377.01	3258.16	4337.91	1371.23	1713.02	2434.97			57.3333	2323.7	1478.61	4654.67	1389.29	3255.34	3197.41	2280.25	2041.28
57.5	3991.95	580.25	2372.53	3276.21	4380.89	1385.33	1708.7	2456.31			57.5	2319.63	1488.27	4652.56	1384.56	3253.42	3152.13	2272.87	2044.22
57.6667	4027.22	569.288	2370.44	3269.52	4396.21	1385.19	1712.65	2468.04			57.6667	2309.91	1493.56	4668.16	1394.6	3234.51	3154.04	2254.74	2024.18
57.8333	4035.72	562.529	2363.5	3292.54	4416.42	1392.84	1714.33	2468.24			57.8333	2304.61	1496.5	4640.11	1387.32	3225.07	3138.63	2242.91	2025.26
58	4071.48	553.894	2361.9	3304.41	4427.78	1408.25	1704.66	2483.41			58	2296.7	1501.77	4626.46	1384.19	3224.47	3123.6	2219.08	2026.6
58.1667	4089.53	547.321	2352.6	3303.59	4455.2	1389.11	1718.93	2484.85			58.1667	2295.03	1504.63	4628.67	1380.35	3213.83	3096.97	2222.75	2024.17
58.3333	4094.47	538	2363.48	3307.77	4472.43	1406.62	1716.44	2506.67			58.3333	2303.19	1508.41	4634.14	1383.84	3190.05	3087.69	2202.79	2016.12
58.5	4130.3	535.061	2365.73	3310.7	4500.07	1412.02	1707.76	2521.11			58.5	2303.79	1517.43	4631.11	1383.2	3186.27	3086.27	2201.74	2012.73
58.6667	4162.26	528.407	2351.92	3342.07	4535.68	1406.98	1719.54	2520.79			58.6667	2278.44	1508.27	4637.42	1382.98	3179.73	3048.34	2178.78	1997.57
58.8333	4165.86	519.508	2349.04	3340.48	4511.01	1410.17	1711.67	2528.41			58.8333	2282.01	1516	4605.15	1383.4	3176.87	3055.72	2176.93	2002.23
59	4199.21	509.965	2335.32	3347.58	4549.42	1415.79	1718.4	2542.78			59	2275.57	1529.04	4620.53	1379.17	3167.24	3024.16	2157.24	1997.08
59.1667	4222.85	502.238	2351.44	3348.59	4557.46	1417.46	1700.5	2552.52			59.1667	2268.73	1533.48	4623.94	1374.15	3150.56	3004.31	2149.78	1991.78
59.3333	4228.58	494.053	2342.54	3351.27	4574.83	1413.86	1693.54	2554.04			59.3333	2265.38	1535.57	4618.43	1377.39	3120.84	2998.33	2146.89	1986.24
59.5	4267.29	490.25	2335.21	3373.25	4592.85	1418.97	1696.34	2555.72			59.5	2266.09	1545.84	4591.06	1370.22	3130.03	2981.07	2130.94	1984.25
59.6667	4285.37	482.611	2332.7	3367.59	4605.66	1421.02	1678.17	2584.4			59.6667	2271.52	1553.49	4601.26	1363.91	3100	2966.37	2110.32	1989.26
59.8333	4305.9	473.267	2323.32	3368.41	4611.57	1421.78	1689.82	2572.79			59.8333	2257.84	1551.54	4595.57	1368.01	3104.78	2959.02	2119.15	1982.04
60	4324.43	469.561	2317.77	3376.49	4620.63	1417.94	1681.46	2590.08			60	2255.59	1544.98	4605.75	1363.89	3091.64	2938.37	2095.39	1975.43
60.1667	4331.73	461.444	2328.35	3369.74	4623.91	1427.94	1676.03	2599.18			60.1667	2261.77	1557.25	4594.44	1369.58	3096.84	2929.48	2086.52	1973.92
60.3333	4337.18	454.132	2306.48	3380.91	4634.59	1416.7	1657.2	2599.64			60.3333	2253.89	1561.79	4587.64	1362.65	3071.35	2932.03	2080.94	1971.48
60.5	4367	448	2316.76	3384.07	4642.41	1425.68	1649.95	2610.82			60.5	2261.17	1571.55	4577.98	1369.22	3063.03	2916.96	2068.86	1968.66
60.6667	4365.12	445.886	2307.21	3380.03	4647.71	1416.33	1656.46	2612.88			60.6667	2258.04	1565.7	4565.81	1356.04	3047.91	2885.02	2062.15	1953.57
60.8333	4392.77	441.405	2303.66	3389.89	4651.8	1419.65	1640.55	2632.54			60.8333	2257.18	1578.72	4576.42	1352.63	3045.13	2883.79	2052.43	1970.38
61	4401.07	438.272	2297.08	3391.17	4661.06	1424.78	1623.4	2607.47			61	2274.57	1568.38	4582.36	1363.61	3030.16	2874.31	2044.7	1960.15
61.1667	4402.09	433.483	2299.83	3391.34	4654.93	1406.69	1625.51	2618.54			61.1667	2256.61	1580.7	4573.98	1365.38	3015.34	2860.71	2036.84	1956.06
61.3333	4420.05	426.767	2290.27	3374.52	4649.88	1422.6	1618.89	2631.79			61.3333	2270.88	1579.1	4582.6	1358.34	3012.85	2870.54	2024.68	1967.48
61.5	4420.8	422.111	2275.58	3372.27	4649.32	1418.71	1603.79	2629.09			61.5	2280.88	1582.7	4563.63	1352.88	3001.41	2852.61	2028.46	1961.68
61.6667	4432.42	416.004	2279.8	3391.48	4663.41	1412.77	1599.27	2643.28			61.6667	2266.69	1584.2	4557.53	1345.77	3003.76	2839.65	2014.67	1951.23
61.8333	4437.11	409.383	2256.81	3388.01	4631.92	1421.02	1574.99	2654.26			61.8333	2264.11	1592.25	4573.53	1354.93	2992.8	2841.99	2011.42	1948.81
62	4458.84	405.507	2266.25	3383.35	4654.71	1411.47	1566.68	2657.41			62	2269.5	1590.1	4578.92	1345.81	2992.93	2825.1	2010.38	1954.81
62.1667	4442.98	401.242	2252.48	3385.93	4627.64	1415.27	1565.6	2644.79			62.1667	2268.44	1589.13	4578.24	1348.37	2973.24	2812.51	2003.51	1951.13
62.3333	4458.26	393.19	2255.23	3369.8	4620.5	1412.25	1547.3	2651.29			62.3333	2274.84	1590.43	4570.38	1345.47	2954.67	2823.89	1997.38	1948.31
62.5	4433.15	391.204	2239.67	3369.9	4625.06	1401.67	1542.18	2664.59			62.5	2273.39	1601.26	4553.81	1349.99	2954.75	2813.77	1996.87	1958.92
62.6667	4439.95	387.31	2236.5	3375.01	4622.87	1409.27	1519.48	2670.25			62.6667	2269.02	1608.88	4556.97	1350.2	2945.35	2796.77	1989.39	1954.51
62.8333	4489.9	375.855	2235.69	3356.14	4620.8	1395.6	1504.71	2655			62.8333	2285.76	1604.99	4569.18	1347.18	2942.82	2800.99	1989.43	1959.24
63	4466.15	380.655	2227.59	3351.33	4594.82	1383.38	1503.08	2666.23			63	2284.67	1603.39	4560.95	1342.36	2935.81	2790.74	1971.88	1960.1
63.1667	4453.2	379.484	2209.69	3357.68	4599.56	1388.43	1485.82	2653.01			63.1667	2291.51	1618.15	4579.99	1349.35	2929.49	2792.71	1979.82	1949.59
63.3333	4457.03	370.529	2205.42	3342.88	4594.64	1389.96	1467.6	2660.5			63.3333	2287.95	1623.45	4582.22	1338.03	2934.55	2793.81	1968.65	1959.12
63.5	4439.28	370.048	2204.05	3326.14	4575.09	1382.23	1462.55	2671.1			63.5	2290.47	1626.14	4566.03	1345.09	2936.58	2782.96	1973.5	1976.92
63.6667	4450.72	365.33	2202.47	3349.48	4566.34	1378.01	1441.03	2665			63.6667	2293.75	1628.94	4583.71	1345.45	2922.4	2790.83	1964.58	1965.26
63.8333	4431.24	356.383	2185.55	3339.88	4545.67	1373.33	1439.96	2665.01			63.8333	2304.49	1620.14	4585.85	1335.14	2906.36	2785.71	1974.84	1970.33
64	4421.54	359.756	2192.24	3307.79	4526.03	1366.87	1421.93	2663.29			64	2306.43	1628.63	4588.72	1347.09	2908.84	2789.65	1965.92	1977.96
64.1667	4423.99	353.158	2187.73	3298.29	4525.13	1365.72	1402.68	2667.34			64.1667	2301.69	1639.21	4604.12	1340.26	2905.99	2790.91	1970.28	1966.95
64.3333	4420.05	353.807	2176.72	3294.11	4504.26	1363.11	1399.24	2650.5			64.3333	2306.64	1637.63	4606.16	1343.68	2915.29	2788.92	1965.29	1967.72
64.5	4375.5	348.082	2170.64	3273.02	4476.1	1357.51	1375.94	2639.93			64.5	2311.88	1641.66	4600.4	1327.75	2907.84	2780.37	1963.36	1994.93
64.6667	4372	346.973	2164.01	3257.9	4450.46	1346.26	1366.72	2639.36			64.6667	2333.2	1633.11	4610.67	1333.91	2893.41	2788.6	1965.11	1977.61
64.8333	4356.24	341.67	2156.04	3240.16	4426.81	1342.91	1356.38	2633.58			64.8333	2326.27	1640.34	4615.72	1349.69	2898.8	2794.47	1972.63	1993.98
65	4326.61	337.492	2155.85	3250.57	4421.19	1330.74	1350.71	2626.03			65	2344.07	1654.86	4641.24	1339.62	2901.4	2786.35	1971.38	2004.58
65.1667	4307.94	336.777	2150.45	3238.07	4390.99	1331.04	1337.55	2635.45			65.1667	2347.43	1648.42	4642.91	1347.86	2894.76	2780.63	1969.58	2008.11
65.3333	4311.85	334.421	2122.33	3224.66	4365.8	1333.71	1327.23	2618.13			65.3333	2352.44	1662.82	4638.53	1346.89	2899.93	2804.22	1980.37	1997.48
65.5	4301.98	335.446	2118.98	3228.97	4370.21	1320.12	1307.25	2616.36			65.5	2356.03	1663.32	4678.78	1345.63	2893.15	2790.99	1985.1	2016.06
65.6667	4291.49	330.898	2128	3214.68	4362.06	1314.4	1300.24	2617.89			65.6667	2362.21	1672.93	4693.71	1344.97	2893.81	2804.31	1982.7	2011.44
65.8333	4294.39	323.819	2109.28	3197.74	4346.12	1308.44	1272.03	2602.79			65.8333	2366.28	1686.2	4697.42	1344.7	2900.77	2806.03	1990.56	2030.82
66	4275.71	324.168	2094.28	3207.78	4329.64	1305.68	1267.99	2605.9			66	2375.71	1690.5	4728.12	1350.09	2901.8	2804.92	1988.08	2030.72
66.1667	4273.71	323.919	2090.35	3181.03	4322.44	1298.48	1256.48	2604.49			66.1667	2379.8	1694.8	4717.76	1345.78	2906.58	2803.1	1994.58	2041.75
66.3333	4255.58	319.752	2077.02	3197.14	4305.9	1287.25	1251.99	2604.57			66.3333	2384.94	1709.31	4758.69	1354.07	2902.24	2821.82	2008.16	2044.38
66.5	4235.35	322.183	2077.92	3170.61	4291.06	1282.27	1234.58	2594.43			66.5	2400.98	1707.15	4789.82	1354.14	2902.38	2816.33	2004.12	2057.04
66.6667	4223.41	314.999	2081.2	3165.67	4266.4	1283.45	1227.1	2579.44			66.6667	2398.19	1709.79	4795.8	1355.92	2904.3	2818.01	2009.45	2042.87
66.8333	4213.42	311.586	2060.75	3161.08	4250.31	1268.56	1210.01	2558.78			66.8333	2415.92	1724.92	4820.48	1364.5	2907.76	2821.42	2026.75	2060.13
67	4193.36	310.542	2064.31	3141.86	4237.94	1265.84	1211.86	2565.35			67	2429.46	1712.57	4828.35	1360.31	2915.61	2835.45	2023.64	2070.38
67.1667	4174.4	313.489	2060.36	3131.51	4220.88	1257.6	1191.97	2558.91			67.1667	2432.15	1722.57	4829.88	1366.93	2911.21	2844.07	2031.35	2062.72
67.3333	4154.33	308.077	2046.67	3103.26	4201.06	1259.59	1182.76	2551.95			67.3333	2427.54	1730.74	4857.93	1364.49	2918.51	2842.85	2042.9	2075.52
67.5	4155.8	305.633	2053.56	3082.81	4185.52	1246.59	1169.02	2531.67			67.5	2443.59	1733.14	4854.63	1367.81	2927.37	2841.32	2035.48	2084.77
67.6667	4124.27	304.671	2035.62	3069.83	4145.88	1236.41	1164.92	2520.61			67.6667	2451.78	1743.43	4866.98	1373.14	2927.48	2865.37	2047.7	2092.78
67.8333	4098.42	301.186	2025.43	3056.02	4111.41	1234.9	1162.73	2506.66			67.8333	2457.73	1746.5	4857.97	1369.19	2932.02	2877.6	2049.93	2096.09
68	4071.89	302.981	2011.67	3026.28	4090.76	1234.1	1144.01	2498.36			68	2460.03	1757.62	4870.79	1368.57	2938.2	2869.19	2062.5	2107.1
68.1667	4067.99	301.809	2025.53	3012.6	4069.66	1218.55	1135	2485.23			68.1667	2467.61	1763.86	4886.22	1366.67	2943.62	2872.9	2068.48	2112.25
68.3333	4034.43	296.828	2007.7	3006.88	4046.5	1217.84	1118.17	2464.43			68.3333	2467.09	1767.88	4876.79	1376.15	2932.64	2883.88	2077.43	2106.76
68.5	4016.59	296.889	2013.72	2963.84	4024.48	1202.7	1114.43	2450.71			68.5	2491.03	1758.22	4889.87	1379.41	2964.61	2887.53	2091.23	2120.96
68.6667	3987.09	297.695	2009.53	2939.78	3986.91	1212.33	1115.78	2428.56			68.6667	2486.17	1762.67	4898.5	1374.91	2940.96	2893.35	2086.47	2131.35
68.8333	3954.62	293.334	2005.73	2931.04	3948.09	1199.65	1100.82	2417.87			68.8333	2490.64	1757.06	4895.18	1384.81	2950.79	2907.87	2096.38	2137.55
69	3926.24	292.88	1992.52	2919.45	3899.01	1183.64	1097.92	2408.49			69	2498.33	1778.54	4936.72	1382.32	2966.38	2923.44	2084.26	2150.03
69.1667	3897.28	292.937	1992.72	2902.04	3909.83	1193.29	1098.22	2403.28			69.1667	2506.24	1786.26	4946.64	1387.65	2977.89	2921.05	2098.83	2149.8
69.3333	3884.31	293.031	1978.98	2901.34	3890.06	1177.75	1079.36	2388.58			69.3333	2519.75	1787.17	4964.11	1389.81	2971.94	2925.16	2113.15	2147.35
69.5	3862.73	291.795	1985.43	2886.29	3869.68	1178.29	1076.45	2376.52			69.5	2527.93	1802.97	5008.81	1388.11	2982.89	2944.78	2112.15	2163.49
69.6667	3848.77	287.059	1983.15	2872.77	3851.75	1169.83	1067.29	2363.68			69.6667	2524.24	1804.28	4998.81	1392.08	2985.78	2946.4	2121.13	2162.53
69.8333	3839	286.918	1973.24	2860.83	3840.59	1163.42	1062.01	2362.97			69.8333	2540.66	1798.24	5034.67	1392.35	2998.62	2952.75	2128.16	2171.59
70	3815.24	285.862	1979.63	2844.13	3816.84	1158.97	1061.77	2362.28			70	2546.87	1821.54	5056.06	1396.13	2991.14	2959.19	2141.55	2177.35
70.1667	3793.53	286.589	1962.74	2845.99	3825.74	1144.19	1055.11	2341.28			70.1667	2537.27	1818.38	5074.31	1393.57	2994.34	2965.69	2135.79	2183.93
70.3333	3793.18	279.752	1971.31	2833.87	3784.93	1144.64	1053.96	2327.99			70.3333	2551.03	1821.93	5085.73	1402.65	3022.27	2979.19	2150.64	2189.01
70.5	3767.88	282.472	1966.38	2806.46	3779.72	1145.68	1040.77	2324.87			70.5	2558.81	1831.98	5100.89	1407.4	3011.38	2983.98	2153.31	2208.23
70.6667	3750.06	282.063	1961.35	2812.17	3774.88	1132.83	1028.23	2319.68			70.6667	2562.84	1844.63	5148.34	1409.4	3020.76	2993.2	2163.58	2213.81
70.8333	3726.97	279.368	1962.63	2773.93	3736	1129.15	1037.96	2299.59			70.8333	2566.72	1849.85	5151.49	1412.17	3045.23	3002.23	2174.54	2216.76
71	3727.79	282.686	1955.99	2769.05	3731.33	1132.76	1030.13	2281.05			71	2573.6	1858.34	5166.72	1411.8	3047.67	3015.13	2177.86	2226.76
71.1667	3708.14	281.747	1971.82	2763.5	3714.03	1118.94	1032.52	2271.97			71.1667	2559.55	1857.94	5189.49	1406.05	3051.26	3018.12	2186.82	2226.67
71.3333	3690.06	280.011	1949.24	2733.39	3675.66	1123.16	1026.23	2257.06			71.3333	2573.5	1867.92	5183.62	1428.04	3058.66	3025.41	2207.55	2237.83
71.5	3671.66	280.715	1954.8	2721.1	3673.04	1121.1	1030.05	2250.68			71.5	2589.24	1865.57	5202.43	1419.98	3067.37	3022.03	2198.41	2245.61
71.6667	3659.59	273.111	1958.3	2706.74	3660.85	1110.05	1027.97	2230.68			71.6667	2577.89	1875.79	5211.49	1430.69	3069.23	3023.02	2199.58	2254.09
71.8333	3627.6	272.287	1954.7	2680.92	3615.05	1109.17	1025.54	2223.13			71.8333	2591.4	1869.39	5214.93	1436.1	3087.32	3026.32	2212.35	2260.9
72	3620.33	273.567	1966.76	2666.77	3609.86	1098.92	1029.28	2213.02			72	2600.28	1867.28	5219.14	1432.19	3082.62	3045.18	2230.04	2272.31
72.1667	3593.3	272.766	1968.74	2650.18	3583.04	1099.13	1027.65	2197.2			72.1667	2595.99	1873.8	5229.39	1436.14	3094.5	3050.65	2215.93	2264.11
72.3333	3572.96	268.526	1959.66	2629.82	3570.43	1099.69	1037.31	2180.48			72.3333	2610.48	1878.15	5236.91	1448.67	3112.09	3051.73	2221.98	2266.69
72.5	3548.69	269.053	1977.12	2616.96	3544.32	1097.27	1037.33	2165.4			72.5	2611.44	1879.46	5240.17	1445.39	3107.84	3062.9	2247.6	2273.12
72.6667	3543.99	270.666	1970.63	2590.12	3527.65	1103	1023.82	2151.38			72.6667	2614.96	1884.36	5248.38	1453.97	3123.78	3047.46	2241.83	2282.35
72.8333	3504.26	267.782	1964.11	2572.59	3507.88	1091.18	1042.37	2140.76			72.8333	2604.16	1888.01	5256.02	1449.29	3126.22	3072.77	2243.79	2294.31
73	3487.77	268.317	1978.13	2563.56	3482.52	1097.31	1035.84	2134.41			73	2611.02	1889.36	5263.66	1447.89	3132.65	3068.41	2265.2	2297.27
73.1667	3468.86	271.086	1989.24	2547.98	3449.02	1090.16	1045.1	2111.37			73.1667	2600.4	1882.94	5258.49	1457.85	3135.46	3068.08	2254.69	2312.75
73.3333	3446.35	266.552	1985.34	2539.34	3430.62	1081.16	1039.64	2104.95			73.3333	2606.92	1897.13	5253.91	1471.98	3138.21	3084.33	2267.74	2301.68
73.5	3432.13	267.336	1993.15	2523.64	3435.5	1091.96	1041.56	2097.04			73.5	2618.68	1898.36	5251.68	1466.86	3142.52	3092.08	2259.33	2310.49
73.6667	3393.93	266.473	1997.97	2507.5	3416.68	1093.91	1048.57	2083.25			73.6667	2619.2	1888.9	5281.11	1459.48	3156.78	3088.67	2265.62	2305.84
73.8333	3387.9	263.139	1993.89	2490.78	3384.92	1094.53	1054.11	2062.84			73.8333	2621.76	1898.38	5280.46	1463.73	3156.58	3087.91	2275.49	2311.7
74	3355.82	266.335	2001.3	2470.41	3366.48	1088.15	1066.61	2055.92			74	2621.57	1896.28	5270.64	1465.89	3164.09	3081.55	2264.99	2336.59
74.1667	3371.44	258.999	2009.77	2461.94	3345.73	1087.08	1072.18	2052.71			74.1667	2616.41	1890.19	5286.29	1473.91	3166.19	3081.13	2273.8	2329.88
74.3333	3330.34	260.697	2016.33	2445	3330.82	1090.04	1071.74	2037.84			74.3333	2610.91	1893.66	5283.69	1480.24	3182.2	3103.21	2280.87	2322.72
74.5	3317.72	264.299	2008.18	2437.24	3318.39	1092.55	1074.73	2021.88			74.5	2613.78	1888.28	5283.4	1483.88	3174.74	3088.71	2275.57	2330.81
74.6667	3282.17	260.813	2024.87	2414.82	3299.92	1091.18	1082.28	2010.15			74.6667	2609.68	1905.1	5271.41	1484.83	3170.49	3082.99	2269.56	2333.29
74.8333	3284.78	254.466	2029.46	2392.49	3286.27	1088.78	1088.33	1982.9			74.8333	2605.85	1897.21	5295.1	1490.77	3191.5	3089.69	2271.15	2342.63
75	3257.13	256.5	2033.46	2402.22	3276.09	1091.1	1087.28	1990.02			75	2608.94	1905.7	5296.41	1479.78	3191.14	3089.25	2281.33	2340.93
75.1667	3255.41	255.806	2044.94	2389.89	3269.05	1093.48	1094.89	1990.02			75.1667	2599.8	1901.88	5272.93	1497.38	3199.97	3087.8	2273.12	2345.51
75.3333	3240.04	254.78	2043.08	2375.54	3254.79	1092.76	1103.3	1965.86			75.3333	2605.03	1914.79	5275.03	1502.82	3209.61	3084.26	2286.9	2335.02
75.5	3230.91	256.653	2049.21	2361.99	3243.94	1094.84	1111.83	1967.46			75.5	2591.08	1900.81	5273.86	1492.15	3215.48	3097.25	2275.49	2352.36
75.6667	3212.27	247.343	2064.52	2356.76	3232.74	1097.69	1123.81	1960.27			75.6667	2584.98	1906.79	5286.58	1506.29	3216.36	3090.14	2276.28	2346.06
75.8333	3204.09	252.02	2082.76	2345.28	3217.55	1099.54	1129.1	1946.89			75.8333	2597.96	1919.66	5245.35	1493.5	3211.52	3089.85	2295.18	2344.47
76	3185.61	248.162	2082.87	2341.91	3216.96	1103.3	1130.29	1948.88			76	2583.14	1920.04	5275.95	1507.04	3197.52	3079.17	2275.27	2366.3
76.1667	3174.34	245.563	2091.39	2331.07	3211.69	1100.91	1140.36	1935.04			76.1667	2557.52	1916.58	5266.31	1504.65	3219.59	3091.96	2268.03	2343.27
76.3333	3152	247.44	2091.41	2332.99	3193.18	1101.38	1150.33	1935.86			76.3333	2579.23	1926.26	5267.61	1501.53	3217.75	3073.52	2272.18	2353.5
76.5	3148.9	241.029	2100.48	2317.07	3170.79	1117.93	1158.69	1924.75			76.5	2573.24	1922.39	5274.5	1509.44	3203.28	3079.24	2269.93	2357.32
76.6667	3147.38	242.881	2110.49	2307.48	3186.28	1120.29	1173.22	1929.92			76.6667	2574.85	1917.59	5273.56	1514.32	3225.86	3062.26	2261.58	2340.09
76.8333	3120.53	238.744	2107.3	2316.32	3169.41	1120.18	1174.21	1913.55			76.8333	2556.25	1929.2	5255.86	1516.64	3216.75	3070.08	2266.57	2356.48
77	3104.57	236.029	2124.86	2285.43	3162.55	1116.71	1185.41	1909.81			77	2555.81	1926.19	5265.05	1524.62	3216.01	3060.94	2256.92	2358.9
77.1667	3106.14	235.689	2131.76	2287.38	3159.59	1125.66	1191.85	1901.5			77.1667	2551.17	1917.75	5261.28	1519.23	3220.73	3051.56	2259.39	2351.86
77.3333	3082.36	234.554	2136.91	2289.63	3156.34	1129.33	1190.12	1908.29			77.3333	2542.38	1928.89	5265.28	1521.82	3224.9	3052.45	2270.3	2352.09
77.5	3093.87	231.548	2145.66	2283.42	3157.83	1128.55	1201.55	1903.89			77.5	2543.61	1941.95	5251.89	1522.67	3214.44	3049.44	2259.96	2350.53
77.6667	3087.73	229.005	2155.84	2287.07	3170.9	1128.78	1218.57	1890.05			77.6667	2533.06	1939.7	5251.08	1527.05	3215.64	3040.66	2248.81	2343.51
77.8333	3074.65	226.317	2160.52	2274.82	3167.09	1135.49	1218.63	1877.16			77.8333	2530.06	1936.57	5246.59	1528.8	3199.43	3037.97	2250.97	2336.69
78	3079.5	227.081	2179.95	2274.25	3154.03	1133.52	1229.12	1881.61			78	2524.79	1931.02	5237.91	1519.79	3220.57	3032.74	2241.94	2346.99
78.1667	3062.46	224.126	2174.32	2276.08	3149.93	1145.58	1239.13	1889.34			78.1667	2504.65	1937.01	5244.61	1535.69	3215.36	3034.88	2239.35	2327.17
78.3333	3053.02	221.321	2179.25	2265.15	3149.62	1149.41	1244.98	1877.96			78.3333	2503.67	1943.61	5229.16	1530.33	3210.51	3027.54	2242.19	2340.01
78.5	3055.3	219.2	2180.46	2271.5	3159.59	1149.28	1257.51	1898.61			78.5	2508.59	1950.85	5221.66	1533.54	3217.3	3021.63	2233.6	2341.68
78.6667	3046.63	218.754	2194.95	2271.89	3175.41	1161.75	1263.18	1869.01			78.6667	2502.27	1946.88	5219.66	1530.09	3216.54	3002.16	2231.99	2324.17
78.8333	3047.26	214.766	2205.63	2277.51	3157.66	1166.91	1283.25	1872.5			78.8333	2500.22	1946.2	5205.74	1533.23	3212.6	3011.68	2230.71	2324.22
79	3041.55	214.428	2221.18	2281.38	3163.33	1164.76	1269.91	1887.07			79	2490.07	1949.69	5207.32	1539.03	3205.41	2998.46	2226.9	2324.91
79.1667	3036.62	210.844	2221.58	2280.8	3163.39	1169.89	1283.37	1872.87			79.1667	2477.66	1945.53	5185.84	1545.41	3202.17	2986.84	2217.82	2316.62
79.3333	3028.74	208.336	2221.99	2276.33	3166.68	1189.61	1295.44	1878.51			79.3333	2480.88	1946.04	5203.23	1538.12	3205.43	2980.12	2220.47	2314.17
79.5	3042.25	205.619	2224.28	2274.61	3152.8	1178.92	1303.95	1875.19			79.5	2472.9	1956.43	5180.03	1537.56	3207.96	2989.6	2202.74	2315.04
79.6667	3029.91	203.158	2231.96	2279	3176.29	1182.24	1313.85	1874.74			79.6667	2464.3	1940.89	5182.75	1539.77	3186.58	2968.59	2190.87	2302.75
79.8333	3040.48	200.718	2235.95	2278.21	3180.62	1188.74	1314.87	1883.42			79.8333	2455.22	1953.93	5176.22	1542.76	3190.99	2960.7	2188.01	2303.32
80	3022.61	196.515	2246.46	2292.29	3181.82	1200.7	1330.87	1883.42			80	2464.44	1953.05	5170.89	1537.79	3191.87	2962.65	2200.74	2299.27
80.1667	3036.78	192.706	2258.62	2301.17	3189.22	1205.68	1322.33	1890.91			80.1667	2456.02	1954.31	5190.68	1543.38	3178.33	2941.51	2191.46	2290.66
80.3333	3035.95	194.28	2259.68	2294.89	3198.11	1202.24	1334.9	1896.26			80.3333	2451.41	1952.85	5152.01	1542.34	3181.12	2942.27	2199.53	2296.02
80.5	3042.22	188.691	2262.78	2320.71	3216.81	1211.34	1344.99	1896.73			80.5	2452.73	1961.88	5163.65	1540.08	3183.7	2920.28	2168.04	2292.54
80.6667	3034.82	187.787	2254.21	2313.44	3202.65	1218.68	1339.08	1911.94			80.6667	2432.65	1956.47	5157.6	1544.54	3163.98	2920.91	2161.51	2271.89
80.8333	3044.85	185.147	2267.04	2315.48	3213.48	1221.07	1345.81	1909.22			80.8333	2429.47	1971	5154.9	1543.39	3184.74	2919.85	2162.57	2280.59
81	3043.08	185.295	2268.2	2334.06	3213.71	1214.33	1354.96	1923.53			81	2426.26	1972.73	5132.74	1543.49	3180.63	2899.49	2158.99	2277.66
81.1667	3043.47	181.721	2281.35	2336.84	3226.54	1224.07	1363.35	1927.33			81.1667	2427.19	1965.7	5127.14	1537.27	3162.02	2885.01	2145.17	2271.71
81.3333	3048.66	174.44	2285.91	2347.02	3241.72	1228.43	1358.85	1936.41			81.3333	2410.94	1967.15	5117.82	1545.49	3153.32	2885.62	2150.7	2257.11
81.5	3052.97	173.904	2293.56	2356.05	3245.66	1237.52	1370.98	1947.4			81.5	2418.58	1966.86	5115.95	1546.59	3166.62	2886.88	2148.23	2273.46
81.6667	3055.42	170.967	2293.11	2360.82	3266.49	1244.78	1378.78	1945.51			81.6667	2401.16	1974.52	5119.22	1538.19	3158.36	2861.94	2124.32	2242.36
81.8333	3061.2	170.509	2295.3	2357.91	3265.23	1244.1	1378.72	1963.71			81.8333	2394.26	1976.32	5097.41	1548.47	3150.17	2877.83	2129.1	2249.27
82	3074.28	165.397	2300.4	2382.22	3281.64	1244.29	1379.9	1965.18			82	2396.97	1977.12	5104.89	1548.29	3155.07	2854.61	2129.76	2241.37
82.1667	3068.93	164.283	2309.36	2396.03	3294.83	1256.77	1376.14	1968.73			82.1667	2388.64	1982.05	5110.32	1540.62	3160.03	2848.02	2122.37	2233.14
82.3333	3080.37	160.97	2303.32	2404.57	3300.22	1252.37	1385.72	1983.31			82.3333	2382.46	1973.58	5087.42	1545.97	3150.88	2838.08	2130	2226.54
82.5	3084.71	154.757	2306.77	2415.14	3315.04	1258.51	1401.05	1989.1			82.5	2385.68	1984.18	5104.05	1545.09	3145.35	2812.97	2113.42	2228.1
82.6667	3099.75	157.542	2317.96	2428.39	3322.72	1258.99	1404.94	2003.07			82.6667	2371.68	1978.15	5068.22	1547	3143.48	2821.87	2104.76	2207.98
82.8333	3102.66	149.609	2307.5	2430.09	3344.66	1258.8	1389.49	1996.95			82.8333	2359.84	1979.83	5057.08	1550.8	3144.18	2816.47	2108.09	2211.95
83	3115.46	147.238	2311.71	2453.87	3360.45	1262.71	1405.99	2024.33			83	2371.01	1995.2	5053.5	1537.31	3131.77	2803.67	2100.94	2208.75
83.1667	3117.41	146.295	2314.28	2460.49	3362.12	1281.88	1400.66	2029.49			83.1667	2347.06	1991.76	5052.31	1551.9	3123.85	2796.25	2089.57	2187.46
83.3333	3118.05	143.104	2308.71	2466.36	3366.54	1272.33	1401.05	2039.31			83.3333	2358.64	1987.41	5049.92	1550.12	3142.18	2792.38	2091.93	2193.26
83.5	3140.58	142.602	2324.42	2490.14	3386.26	1278.54	1400.63	2051.16			83.5	2345.24	2003	5067.47	1556.21	3124.88	2782.62	2078.85	2213.62
83.6667	3129.76	135.945	2333.55	2492.78	3392.17	1288.06	1400.73	2053.82			83.6667	2345.71	1991.18	5046.31	1542.96	3137.17	2778.36	2082.78	2198.97
83.8334	3151.11	137.401	2330.36	2504.62	3409.4	1285.35	1404.55	2065.31			83.8334	2332.51	1998.96	5031	1537.77	3122.59	2790.03	2089.01	2185.34
84	3167.22	134.389	2322.8	2522.34	3431.68	1290.8	1408.14	2074.71			84	2348.34	2009.65	5033.96	1544.26	3102.7	2768.06	2085.68	2184.75
84.1667	3166.43	131.17	2331.31	2540.88	3446.97	1289.52	1396.08	2086.79			84.1667	2331.71	2004.68	5033.86	1543.11	3094.93	2753.14	2080.14	2175.28
84.3334	3173.63	124.092	2327.72	2547.16	3464.55	1291.56	1415.96	2096.67			84.3334	2329.88	2006.42	5022.21	1536.51	3118.03	2757.4	2085.33	2165.81
84.5	3193.34	124.71	2329.23	2578.59	3469.13	1297.89	1393.17	2111.44			84.5	2310.22	2002.98	4999.58	1538.91	3113.12	2755.83	2068.2	2171.56
84.6667	3212.72	121.319	2336.62	2563.34	3488.45	1296.24	1402.11	2110.27			84.6667	2321.98	2005.11	5013.73	1538.36	3099.32	2750.89	2069.5	2170.18
84.8334	3215.6	120.578	2342.38	2601.26	3487.12	1292.76	1400.93	2126.4			84.8334	2318.23	2016.77	4998.08	1536.53	3096.74	2741.18	2079.25	2162.82
85	3224.11	118.658	2346.21	2613.33	3514.88	1303.53	1403.89	2149.59			85	2322.04	2001.77	5002.45	1548.83	3097.89	2737.51	2072.16	2168.1
85.1667	3230.81	113.174	2340.61	2633.79	3528.25	1305.18	1406.31	2142.99			85.1667	2309.99	2010.92	4999.12	1555.15	3099.58	2724.07	2059.54	2167.21
85.3334	3241.82	110.839	2337.64	2646.64	3529.3	1314.14	1391.12	2160.99			85.3334	2314.94	2009.93	5001.2	1547.31	3102.07	2734.43	2071.87	2156.88
85.5	3281.59	109.063	2335.47	2643.71	3538.91	1305.96	1403.32	2173.1			85.5	2317.23	2016.13	4993.34	1541.96	3100.51	2723.61	2062.94	2163.23
85.6667	3268.78	104.112	2346.66	2672.03	3549.13	1314.62	1400.09	2174.52			85.6667	2316.41	2007.1	4969.63	1547.02	3090.42	2718.51	2052.83	2158.41
85.8334	3279.06	104.851	2335.2	2696.26	3558.91	1316.46	1386.04	2203.55			85.8334	2298.98	2009.25	4986.66	1536.6	3093.97	2731.54	2062.93	2141.35
86	3289.96	100.952	2352.91	2686.71	3587.82	1310.84	1395.46	2199.91			86	2307.8	2016.81	4984.77	1543.85	3082.59	2721.42	2056.35	2157.13
86.1667	3295.79	99.06	2339.66	2711.42	3596.28	1312.74	1390.08	2223.54			86.1667	2308.48	2011.71	4974.72	1551.39	3095.61	2709.87	2061.03	2141.93
86.3334	3322.44	96.017	2347.25	2732.6	3601.33	1324.11	1387.08	2224.45			86.3334	2303.16	2016.49	4973.54	1555.44	3073.78	2720.01	2053.17	2150.53
86.5	3323.37	95.274	2333.72	2745.7	3620.75	1320.24	1376.32	2244.32			86.5	2305.63	2018.93	4969.53	1545.32	3075.37	2703.41	2064.39	2150.04
86.6667	3337.15	92.257	2348.99	2755.49	3613.62	1328.42	1368.77	2261.56			86.6667	2298.99	2010.14	4967.92	1554.67	3077.14	2692.8	2062.04	2140.5
86.8334	3347.43	92.083	2335.21	2764.24	3650.92	1319.3	1376.52	2248.61			86.8334	2298.96	2013.88	4977	1542.67	3070.73	2706.8	2063.89	2142.49
87	3363.11	88.983	2339.1	2780.38	3648.13	1322.56	1371.32	2262.12			87	2304.14	2024.03	4978.42	1546.6	3084.48	2694.54	2060.14	2138.2
87.1667	3370.37	85.988	2337.83	2794.52	3672.1	1326.05	1363.12	2286.32			87.1667	2290.04	2017.49	4972.39	1550.92	3080.82	2701.33	2061.24	2136.41
87.3334	3372.32	85.531	2336.67	2817.88	3676.14	1317.57	1358.42	2305.33			87.3334	2285.59	2021.82	4985.19	1543.69	3057.06	2694.3	2068.31	2136.9
87.5	3377.27	82.932	2336.64	2825.93	3676.97	1327.46	1355.64	2290.83			87.5	2289.95	2027.25	4972.07	1545.12	3070.9	2682.05	2068.29	2138.98
87.6667	3404.2	80.958	2336.66	2842.91	3699.87	1326.25	1345.09	2307.87			87.6667	2284.32	2024.68	4959.29	1540.06	3078.88	2683.99	2054.68	2126.14
87.8334	3407.05	79.075	2329.46	2859.22	3703.5	1330.38	1347.99	2321.95			87.8334	2299.15	2023.39	4964.45	1544.62	3072.56	2702.32	2053.9	2135.37
88	3424.98	78.402	2336.2	2857.51	3717.47	1325.2	1327.98	2334.96			88	2295.08	2031.91	4976.64	1548.76	3072.58	2699.56	2063.47	2139.99
88.1667	3444.01	76.382	2325.15	2878.42	3719.56	1329.11	1327.42	2336.77			88.1667	2286.07	2029.86	4965.17	1547.43	3073.9	2698.7	2066.66	2127.03
88.3334	3450.22	74.451	2331.55	2883.68	3730.71	1335.95	1324.01	2353.12			88.3334	2287.61	2034.27	4972.23	1551.22	3076.65	2693.52	2055.52	2138.76
88.5	3463.16	74.73	2331.75	2902.58	3734.88	1327.73	1323.09	2350.65			88.5	2294.26	2035.73	4952.04	1558.27	3068.19	2704.25	2072.26	2140.68
88.6667	3463.23	72.438	2332.09	2901.55	3751.4	1326.52	1309.76	2364.93			88.6667	2284.77	2034.21	4963.28	1545.72	3070.58	2688.74	2067.23	2137.25
88.8334	3474.5	71.678	2324.87	2907.76	3748.17	1327.66	1301.95	2364.08			88.8334	2294.11	2043.76	4974.54	1539.47	3065.8	2686.3	2072.2	2147.36
89	3481.26	71.248	2315.63	2926.34	3750.62	1324.23	1300.37	2377.75			89	2292.22	2036.56	4982.83	1544.37	3084.93	2697.32	2076.9	2147.27
89.1667	3499.21	68.168	2313.22	2933.57	3766.61	1331.35	1293.82	2393.35			89.1667	2284.37	2045.63	4982.2	1545.47	3074.02	2699.48	2071.07	2141.54
89.3334	3506.06	68.009	2322.88	2943.01	3757.7	1316.47	1274.44	2393.61			89.3334	2296.32	2037.84	4978	1560.16	3087.85	2707.61	2072.67	2141.48
89.5	3513.41	65.504	2317.02	2954.69	3775.24	1314.83	1274.42	2402.43			89.5	2292.08	2040.3	4982.96	1548.97	3090.04	2704.04	2061.14	2147.16
89.6667	3512.88	66.194	2312.62	2959.19	3770.99	1326.27	1279.09	2414.98			89.6667	2297.6	2050.84	4975.09	1556.45	3086.05	2710.29	2086.11	2140.17
89.8334	3518.09	63.334	2306.54	2974.39	3767.01	1320.4	1260.35	2416.58			89.8334	2300.36	2053.56	4988.32	1546.6	3080.85	2716.8	2081.3	2142.97
90	3520.68	62.454	2297.53	2965.04	3781.25	1321.19	1252.43	2419.95			90	2303.9	2047.08	4985.56	1546.17	3080.83	2722.95	2074.7	2153.97
90.1667	3545.8	63.166	2306.69	2983.27	3774.12	1328.96	1250.85	2422.06			90.1667	2296.16	2047.07	4988.43	1547.92	3083.34	2713.66	2094.69	2144.34
90.3334	3551.94	63.737	2306.66	2982.08	3786.52	1314.14	1246.97	2419.64			90.3334	2292.59	2045.98	4977.88	1541.7	3091.84	2738.31	2081.98	2154.89
90.5	3556.92	62.222	2302.74	2981.46	3793.48	1304.93	1238.01	2428.89			90.5	2292.16	2034.72	4994.79	1553.63	3094.41	2738.11	2087.67	2154.66
90.6667	3551.04	60.674	2291.26	2984.89	3781.56	1313.44	1230.09	2430.22			90.6667	2293.03	2046.39	4974.89	1543.73	3102.03	2744.76	2085.52	2149.11
90.8334	3556.21	61.272	2290.5	2993.46	3789.81	1308.05	1220.94	2435.69			90.8334	2289.11	2045.4	5001.28	1549.49	3097.25	2737.65	2091.3	2154.78
91	3562.07	59.151	2299.82	2987.38	3798.7	1307.19	1217.05	2443.2			91	2296.04	2048.96	4993.89	1557.78	3110.16	2735.86	2091.12	2158.27
91.1667	3569.07	58.059	2287.55	2992.68	3791.86	1297.39	1207.39	2443.37			91.1667	2293.61	2039.57	5001.04	1555.3	3094.19	2750.86	2092.16	2155.98
91.3334	3577.68	58.047	2282.08	2993	3773.9	1296.59	1190.21	2435.99			91.3334	2298.13	2038	4999.52	1555.4	3103.75	2760.38	2112.39	2158.45
91.5	3580.84	57.877	2292.85	2978.84	3780.03	1297.18	1188.67	2443.72			91.5	2303.49	2054.3	5013.54	1564.55	3112.51	2761.11	2104.28	2166
91.6667	3583.73	57.799	2275.65	2985.59	3776.32	1300.77	1177.6	2444.18			91.6667	2293.08	2052.81	4993.1	1556.83	3112.5	2756.06	2123.96	2162.49
91.8334	3585.69	56.5	2281.08	2987.61	3782.15	1290.7	1177.34	2450.28			91.8334	2296.66	2044.28	4990.06	1557.46	3124.09	2771.22	2118.64	2163.29
92	3604.83	58.1	2282.58	2979.85	3783.7	1289.17	1163.38	2445.46			92	2301.45	2048.98	4996.89	1565.82	3133.08	2777.58	2127.57	2169.27
92.1667	3581.46	56.528	2278.19	2980.03	3779.3	1288.58	1154.21	2447.84			92.1667	2293.93	2060.07	5000.3	1563.41	3132.56	2772.55	2120.85	2165.45
92.3334	3589.41	54.371	2266.48	2979.52	3763.97	1278.64	1150.36	2440.97			92.3334	2296.48	2054.16	5000.33	1569.81	3146.45	2781.5	2130.12	2161.23
92.5	3606.78	54.255	2276.28	2973.09	3776.42	1282.84	1149.14	2426.1			92.5	2313.96	2048.03	5004.87	1563.12	3143.84	2793.42	2122.51	2178.33
92.6667	3591.57	54.854	2264.69	2984.09	3753.41	1284.86	1134.09	2439.29			92.6667	2308.84	2046.7	5016.51	1573.07	3151.19	2795.55	2133.02	2167.69
92.8334	3595.99	53.523	2262.56	2961.07	3742.18	1271.02	1130.55	2430.07			92.8334	2298.11	2047.29	5007.48	1560.41	3146.43	2796.45	2146.89	2182.61
93	3601.45	56.611	2264.68	2969.07	3753.82	1264.28	1117.91	2427.56			93	2305.41	2042.82	5007.44	1567.36	3150.14	2795.23	2157.92	2169.26
93.1667	3579.39	54.252	2254.34	2947.8	3725.86	1278.11	1112.9	2436.4			93.1667	2297.06	2051.83	4992.48	1583.08	3165.07	2806.17	2152.72	2164.81
93.3334	3592.37	54.857	2252.37	2946.89	3726.32	1260.38	1113.82	2420.73			93.3334	2299.91	2049.43	5022.28	1575.49	3169.54	2813.95	2169.55	2175.01
93.5	3590.64	54.892	2242.49	2925.43	3717.62	1254.8	1102.47	2430.56			93.5	2305.25	2047.65	5022.56	1574.97	3167.28	2809.36	2170.69	2178.09
93.6667	3582.24	52.975	2255.55	2919.4	3708.65	1261.58	1092.64	2418.33			93.6667	2305.76	2054.7	5026.03	1570.62	3193.89	2814.47	2171.28	2178.86
93.8334	3587.87	52.768	2241.87	2919.27	3696.15	1247.9	1095.56	2417.69			93.8334	2311.85	2048.5	5017.92	1572.02	3172.36	2828.99	2169.71	2176.75
94	3580.09	52.469	2250.53	2899.39	3696.59	1240.32	1082.03	2404.35			94	2324.53	2052	5022.52	1577.44	3192.15	2829.63	2181.15	2191.37
94.1667	3584.31	51.163	2249.09	2892.91	3685.83	1253.24	1086.57	2403.52			94.1667	2303.45	2050.87	5015.76	1567.39	3179.66	2825.19	2180.13	2182.7
94.3334	3585.45	51.628	2246.07	2883.75	3687.79	1242.54	1074.9	2405.26			94.3334	2299.84	2054.98	5016.78	1563.48	3190.81	2843.15	2190.78	2181.43
94.5	3564.82	52.15	2231.38	2875.89	3657.03	1239.44	1067.84	2381.68			94.5	2318.45	2054.75	5002.48	1577.57	3203.07	2855.22	2197.23	2198.74
94.6667	3553.61	51.259	2244.56	2867.97	3646.97	1234.11	1065.36	2367.04			94.6667	2316.48	2058.1	5029.65	1579.38	3209.58	2843.94	2191.3	2198.62
94.8334	3538.57	51.505	2232.42	2858.24	3648.08	1237.24	1055.57	2363.3			94.8334	2312.26	2057.14	5006.85	1574.55	3225.71	2860.16	2205.81	2192.31
95	3531.23	52.082	2229.07	2835.6	3629.18	1222.18	1059.17	2367.18			95	2325.58	2061.73	5017.72	1576.44	3239.16	2864.85	2209.34	2208.58
95.1667	3528.92	52.98	2229.51	2838.16	3628.68	1226.24	1051.83	2358.93			95.1667	2320.84	2053.15	5023.03	1576.01	3241.42	2870.54	2202.95	2190.07
95.3334	3529.76	51.024	2220.49	2808.19	3594.39	1229.4	1042.1	2340.78			95.3334	2315.45	2059.11	5001.38	1576.03	3226.57	2866.91	2213.82	2204.57
95.5	3505.77	53.325	2218.63	2800.71	3596.72	1212.99	1049.6	2332.17			95.5	2322.97	2061.73	5005.24	1572.65	3235.62	2880.72	2221.09	2209.28
95.6667	3505.6	52.236	2222.28	2798.63	3565.27	1215.83	1047.19	2315.28			95.6667	2310.5	2054.86	5006.06	1581.65	3243.71	2869.88	2236.46	2205.36
95.8334	3478.8	51.747	2227.18	2775.64	3568.17	1214.49	1036.14	2310.49			95.8334	2332.38	2055.51	4982.11	1573.18	3253.68	2897.02	2236.43	2211.96
96	3502.81	54.375	2214.55	2756.89	3556.26	1205.39	1033.13	2311.61			96	2329.78	2051.08	5019.29	1579.95	3262.96	2894.02	2248.87	2220.78
96.1667	3476.63	51.933	2215.94	2755.16	3537.23	1209.58	1024.71	2297.04			96.1667	2344.74	2053.67	5008.5	1580.4	3256.52	2888.83	2233.84	2213.53
96.3334	3483.52	52.574	2210.07	2730.06	3520.84	1195.64	1030.57	2283.47			96.3334	2336.25	2056.27	4996.53	1574.68	3273.57	2900.4	2246.84	2220.05
96.5	3470.82	53.884	2216.58	2703.48	3513.1	1202.14	1030.9	2272.97			96.5	2334.88	2050.82	4997.89	1585.75	3266.66	2910.33	2253.5	2224
96.6667	3431.65	51.606	2205.49	2686.47	3499.8	1206.34	1013.31	2264.34			96.6667	2334.74	2055.95	4981.52	1583.86	3277.21	2908.41	2252.59	2227.79
96.8334	3445.2	53.452	2196.57	2676.14	3494.46	1182.27	1026.64	2250.14			96.8334	2339.66	2058.88	4976.25	1578.56	3272.88	2925.16	2252.64	2220.77
97	3442.87	53.167	2204.04	2665.92	3489.29	1178.47	1022.92	2250.72			97	2351.39	2052.44	4986.07	1576.35	3280.47	2932.63	2259.36	2227.55
97.1667	3413.87	52.214	2200.52	2660.06	3449.33	1178.85	1010.46	2236.68			97.1667	2336.81	2056.89	4978.14	1588.35	3297.62	2915.35	2247.58	2236.07
97.3334	3396.4	51.831	2202.88	2618.46	3444.41	1181.65	1019.07	2222.44			97.3334	2347.48	2052.26	4977.13	1579.67	3295.22	2934.8	2259.02	2238.54
97.5	3395.16	52.723	2191.51	2617.56	3426.55	1184.1	1015.17	2212.23			97.5	2354.59	2046.55	4955.72	1591.69	3295.61	2936.27	2289.9	2234.93
97.6667	3373.74	52.993	2207.33	2606.83	3415.1	1175.65	1018.22	2213.5			97.6667	2349.05	2060.78	4964.06	1578.37	3302.79	2945.04	2270.41	2240.95
97.8334	3366.12	54.208	2189.27	2593.47	3397.5	1175.37	1016.14	2195.12			97.8334	2355.57	2056.85	4947.06	1584.96	3313.39	2943.37	2285.88	2250.62
98	3352.61	53.007	2205.55	2583.99	3380.21	1170.6	1007.84	2174.13			98	2362.78	2054.84	4963.1	1582.34	3326.67	2947.06	2280.43	2237.75
98.1667	3328.62	53.472	2200.04	2558.38	3363.08	1168.23	1021.98	2173.98			98.1667	2353.49	2048.81	4944.85	1577.93	3310.83	2945.28	2290.47	2256.08
98.3334	3316.8	53.794	2193.07	2529.03	3364.88	1171.12	1012.39	2157.11			98.3334	2362.45	2047.51	4938.55	1583.02	3321.54	2964.88	2302.27	2238.73
98.5	3312.45	54.804	2194.01	2520.76	3349.05	1154.02	1021.32	2153.82			98.5	2358.09	2050.56	4924.6	1584.39	3318.93	2967.12	2295.86	2257.86
98.6667	3281.2	53.931	2190.71	2514.83	3322.55	1164.42	1013.57	2134			98.6667	2355.55	2045.6	4927.73	1587.15	3336.65	2971.14	2303.15	2255.5
98.8334	3270.32	54.592	2193.05	2481.66	3309.76	1159.49	1013.05	2138.59			98.8334	2350.31	2048.86	4921.89	1575.68	3344.42	2972.56	2316.14	2254.08
99	3272.78	56.063	2197.85	2482.27	3307.56	1156.84	1011.84	2116.5			99	2366.52	2050.01	4902.75	1570.92	3340.55	2996.17	2310.68	2262.77
99.1667	3244.49	53.816	2198.48	2456.03	3270.98	1159.67	1015.05	2121.75			99.1667	2347.43	2051.26	4898.05	1580.52	3330.62	2980.56	2311.23	2252.45
99.3334	3233.16	54.848	2200.16	2445.55	3282.7	1159.78	1022.43	2102.01			99.3334	2364.79	2051.6	4883.89	1580.51	3347.02	3003.82	2318.74	2256.01
99.5	3221.55	56.028	2193.91	2427.43	3257.18	1146.64	1017.82	2093.32			99.5	2355.71	2044.41	4888.96	1561.58	3345.46	2989.78	2316.02	2258.58
99.6667	3204.3	57.109	2205.77	2413.88	3224.41	1152.57	1029.67	2083.09			99.6667	2351.82	2042.23	4862.65	1573.28	3343.04	2996.5	2326.51	2249.18
99.8334	3189.86	55.412	2198.94	2391.3	3222.2	1152.49	1032.6	2072.98			99.8334	2357.74	2050.85	4860.66	1572.39	3342.79	3013.97	2324.24	2256.74
100	3176.1	56.825	2211.91	2376.14	3209.53	1149.24	1024.22	2051.89			100	2354.06	2043.54	4847.97	1567.21	3353.38	2998.78	2318.74	2261.76
100.167	3155.96	57.435	2207.07	2362.33	3192.13	1152.23	1028.12	2046.93			100.167	2351.92	2044.52	4853.02	1562.42	3355.6	2996.07	2313.67	2255.58
100.333	3156.08	57.132	2210.93	2353.41	3183.16	1145.15	1035.45	2047.78			100.333	2354.72	2054	4840.03	1572.75	3348.28	3017.65	2314.5	2254.22
100.5	3128.36	58.215	2211.5	2330.7	3172.31	1140.03	1040.64	2029.7			100.5	2350.27	2060.2	4826.68	1563.6	3348.62	3006.71	2317.64	2268.9
100.667	3124.42	58.709	2217.5	2318.12	3166.17	1145.33	1045.42	2038.96			100.667	2350.37	2038.8	4818.21	1568.28	3350.01	3017.93	2318.72	2261.2
100.833	3101.65	61.726	2215.8	2303.83	3150.26	1144.59	1040.87	2020.51			100.833	2349.84	2043.95	4803.21	1574.8	3349.21	3028.4	2337.56	2250.78
101	3086.55	59.439	2226.18	2296.32	3152.05	1145.02	1048.11	2008.83			101	2342.21	2047.19	4800.41	1575.34	3343.32	3021.68	2323.43	2248.84
101.167	3075.58	59.31	2230.21	2278.72	3132.15	1136.24	1055.68	2019.98			101.167	2348.55	2047.8	4784.68	1574.42	3360.16	3022.67	2325.01	2254.27
101.333	3065.99	60.851	2219.18	2255.88	3105.84	1149.14	1061.2	1996.64			101.333	2346.57	2048.94	4790.43	1578.44	3352.8	3019.91	2338.41	2246.42
101.5	3053.64	63.714	2235.11	2249.22	3102.14	1139.58	1059.39	2000.78			101.5	2344.87	2053.68	4773.64	1573.23	3359.72	3023.47	2339.14	2266.57
101.667	3046.93	62.518	2237.41	2243.97	3090.33	1141.49	1061.46	1986.65			101.667	2340.72	2044.59	4750.58	1575.01	3348.01	3020.86	2325.6	2243.47
101.833	3026.5	62.319	2253.1	2218.62	3078.63	1144.11	1070.47	1974.56			101.833	2342.19	2051.16	4747.49	1566.95	3350.74	3025.17	2333.32	2245.71
102	3005.86	63.95	2243.61	2211.89	3074.93	1139.89	1077.34	1981.39			102	2327.21	2047.15	4751.76	1564.48	3358.06	3012.8	2334.61	2255.62
102.167	2997.73	64.855	2247.22	2189.84	3068.68	1150.64	1067.83	1963.01			102.167	2329.5	2040.07	4744.53	1567.32	3347.45	3010.5	2322.96	2243.34
102.333	3000.91	66.986	2253.36	2193.74	3064.78	1153.72	1076.55	1965.7			102.333	2340.18	2047.04	4725.44	1569.34	3340.66	3038.44	2328.26	2250.57
102.5	2977.01	66.676	2259.25	2181.62	3045.1	1147.82	1079.4	1967.96			102.5	2332.15	2046.67	4704.92	1568.86	3342.5	3025.14	2322.93	2239.49
102.667	2967.06	67.92	2278.3	2153.25	3042.77	1141.63	1084.53	1952.61			102.667	2325.78	2052.09	4691.86	1561.74	3345.72	3013.27	2328.28	2239.9
102.833	2953.73	68.404	2264.68	2160.02	3017.39	1149.04	1093.9	1966.2			102.833	2327.43	2041.72	4693.17	1567.13	3337.51	3031.53	2324.98	2232.47
103	2925.36	69.133	2272.87	2136.62	3016.35	1139.48	1092.45	1959.91			103	2327.79	2034.81	4678.45	1565.02	3338.22	3026.83	2321.94	2235.17
103.167	2930.58	70.188	2283.81	2135.43	3014.78	1142.06	1092.69	1951.51			103.167	2318.06	2035.22	4673.63	1575.96	3328.24	3034.05	2324.29	2235.54
103.333	2909.73	70.495	2274.65	2122.78	2992.55	1143.43	1107.49	1947.23			103.333	2318.87	2033.21	4655.04	1571.72	3326.6	3016.43	2322.5	2228.95
103.5	2892.11	71.143	2290.7	2120.38	2999.31	1148.33	1109.97	1956.1			103.5	2328.9	2031.84	4651.87	1562.82	3334.59	3018.51	2316.77	2242.07
103.667	2900.11	75.383	2291.71	2112.95	2995.38	1140.94	1112.92	1940.25			103.667	2319.79	2038.68	4647.08	1568.66	3323.33	3018.65	2321.9	2235
103.833	2888.07	74.607	2306.76	2111.54	2977.96	1155.2	1114.69	1933.21			103.833	2322.34	2033.96	4637.46	1572.05	3321.86	3025.71	2316.94	2234.77
104	2872.33	75.939	2308.53	2088.05	2987.56	1155.18	1122.12	1941.87			104	2309.89	2039.4	4613.39	1559.01	3321.26	3022.38	2325.01	2247.16
104.167	2874.91	76.789	2302.52	2087.78	2989.08	1151.57	1131.74	1931.24			104.167	2304.19	2031.26	4604.47	1563.04	3329.98	3016.45	2308.34	2226.28
104.333	2882.8	77.822	2310.72	2078.86	2962.17	1146.63	1136.25	1931.7			104.333	2309.63	2024.11	4581.54	1575.36	3325.23	3020.32	2313.43	2231.41
104.5	2839.84	80.739	2319.12	2066.45	2964.53	1165.29	1136.72	1941.1			104.5	2305.49	2031.5	4589.37	1566.13	3319.33	3015.77	2311.31	2224.01
104.667	2839.49	79.613	2334.48	2068.63	2949.49	1164.86	1134.65	1933.59			104.667	2296.97	2028.23	4589.82	1562.96	3333.88	3011.6	2309.46	2234.21
104.833	2836	82.155	2331.65	2061.34	2953.86	1165.07	1140.93	1938.93			104.833	2301.87	2017.24	4563.27	1567.11	3306.3	3008.72	2308.31	2243.32
105	2819.95	85.038	2341.19	2059.8	2953.93	1162.92	1151.97	1945.17			105	2307.58	2022.64	4554.21	1561.67	3305.69	3001.34	2302.24	2237.54
105.167	2815.64	84.795	2337.28	2056.17	2949.96	1164.64	1153.67	1940.62			105.167	2298.22	2015.66	4546.84	1571.67	3313.19	3003.42	2304.12	2222.06
105.333	2815.5	89.361	2346.31	2046.88	2951.01	1165.97	1168.23	1941.82			105.333	2303.76	2020.69	4530.51	1568.39	3310.45	3012.86	2289.42	2220.83
105.5	2808.49	90.156	2360.41	2045.6	2923.43	1166.99	1167.81	1946.9			105.5	2290.05	2012.76	4548.65	1562.82	3296.2	3000.47	2296.9	2228.3
105.667	2786.25	90.037	2361.36	2056.81	2938.17	1166.56	1168.57	1943.72			105.667	2301.79	2014.85	4528.48	1557.62	3300.89	3002.79	2290.59	2218.58
105.833	2800.88	94.984	2360.49	2052.81	2932.72	1177.81	1172.01	1942.1			105.833	2279.63	2008.96	4513.7	1554.85	3303.98	3010.87	2292.37	2212.59
106	2788.41	97.043	2369.18	2056.53	2942.52	1172.22	1174.34	1952.78			106	2280.24	2020.76	4513.23	1556.36	3298.76	3017.46	2282.31	2218.41
106.167	2792.03	99.658	2372.8	2048.01	2942.12	1178.64	1176.43	1958.27			106.167	2279.19	2005.8	4506.16	1556.09	3288.24	3011.88	2278.1	2206.68
106.333	2772.68	102.251	2368.77	2041.93	2922.89	1186.78	1181.99	1959.6			106.333	2272.22	2011.63	4495.2	1553.8	3272.25	3005.96	2283.11	2208.95
106.5	2778.51	101.9	2380.5	2045.7	2937.66	1182.26	1186.73	1968.1			106.5	2283.97	2007.12	4479.94	1564.53	3294.68	2994.14	2287	2214.86
106.667	2783.25	109.368	2381.95	2041.21	2933.87	1190.27	1200.96	1971.31			106.667	2266.35	2004.38	4483.8	1555.36	3279.45	2988.6	2271.12	2217.93
106.833	2769.79	107.366	2387.72	2042.96	2932.45	1189.14	1192.88	1968.76			106.833	2272.79	2010.41	4466.9	1556.67	3280.12	2996.77	2273.35	2220.25
107	2776.5	113.815	2396.92	2044.98	2931.57	1189.59	1200.84	1980.68			107	2273.93	2009.85	4487.27	1555.63	3269.13	2996.18	2268.16	2219.95
107.167	2769.63	117.147	2404.8	2056.05	2935.3	1197.17	1209.97	2003.39			107.167	2274.78	2011.22	4456.59	1549.1	3268.12	2986.89	2271.19	2210.07
107.333	2759.6	120.552	2400.41	2071.01	2931.78	1202.3	1209.07	1997.16			107.333	2266.27	2009.35	4467.03	1552.89	3265.13	2990.78	2267.66	2203.28
107.5	2767.84	124.81	2406.68	2064.53	2940.62	1200.12	1203.92	2004.44			107.5	2262.1	2023.17	4448.02	1555.95	3267.51	2985.76	2267.24	2213.57
107.667	2765.41	127.929	2423.63	2069.18	2945.17	1204.8	1216.06	2017.07			107.667	2270.72	2009.25	4451.86	1556.44	3272.29	2987.47	2262.48	2208.69
107.833	2759.11	130.847	2414.43	2074.97	2947.98	1214.3	1214.58	2008.48			107.833	2264.89	2009.09	4427.84	1546.37	3260.07	3000.5	2255.64	2215.18
108	2768.45	134.667	2416.9	2102.08	2953.56	1203.72	1221.02	2024.55			108	2259.16	2021.18	4453.51	1551.75	3254.15	2987.09	2247.3	2213.95
108.167	2763.01	139.634	2428.32	2080.95	2957.42	1214.8	1220.61	2033.9			108.167	2259.35	2011.37	4427.45	1554.66	3249.26	2988.57	2244.26	2205.86
108.333	2775.44	141.049	2415.1	2097.56	2954.83	1209.13	1234.28	2041.33			108.333	2260.42	2018.6	4423.45	1546.58	3241.94	2996.51	2241.66	2205.05
108.5	2773.85	151.629	2433.1	2109.86	2957.09	1215.04	1231.2	2049.81			108.5	2250.11	2000.06	4431.02	1545.39	3247.67	2992.2	2250.28	2215.2
108.667	2771.6	157.39	2418.24	2122.59	2975.14	1223.53	1232.85	2049.94			108.667	2251.43	2014.69	4416.59	1549.45	3235.64	2981.15	2241.8	2203.05
108.833	2769.19	162.072	2435.57	2122.38	2969.95	1225.39	1235.03	2064.66			108.833	2254.46	2001.96	4408.74	1539.44	3232.3	2980.76	2227.03	2211.43
109	2779.73	168.764	2433.47	2133.39	2977.01	1225.42	1235.41	2073.91			109	2242.34	2004.19	4408.62	1543.42	3228.61	2990.16	2233.3	2219.69
109.167	2790.09	174.154	2447.38	2145.79	2978.1	1233.2	1232.3	2087.83			109.167	2246.48	2000.55	4401.67	1539.77	3235.01	2984.41	2221.96	2209.16
109.333	2778.85	180.969	2433.52	2159.78	2980.84	1235.92	1237.96	2100.45			109.333	2233.21	1997.22	4415.18	1530.79	3232.76	2987.56	2237.7	2214.82
109.5	2787.76	191.333	2450.59	2160.03	2996.22	1237.49	1234.54	2107.37			109.5	2247.44	1991.18	4413.51	1544.18	3223.39	2987	2231.05	2208.76
109.667	2795.92	199.348	2468.32	2184.84	2997.48	1237.17	1243.31	2117.64			109.667	2246.65	1997.59	4400.81	1537.68	3230.67	2986.07	2222.61	2216.19
109.833	2794.43	207.041	2451.03	2190.01	2998.03	1245.17	1249.93	2133.7			109.833	2247.26	2005.83	4395.11	1532.12	3226.09	2983.76	2207.14	2209.87
110	2805.68	219.994	2465.93	2196.42	3022.69	1246	1249.34	2135.9			110	2240.13	1992.37	4397.22	1537.66	3208.01	2980.71	2224.74	2219.37
110.167	2816.02	225.79	2466.41	2209.46	3019.63	1255.1	1252.7	2154.83			110.167	2241.99	1996.02	4387.34	1534.53	3214.02	2985.66	2220.97	2219.33
110.333	2818.6	237.289	2471.05	2222.7	3021.39	1253.26	1254.71	2164.32			110.333	2246.85	1991.34	4387.16	1539.15	3202.79	2986.47	2219.95	2234.53
110.5	2828.57	247.186	2467.08	2229.34	3035.63	1252.16	1252.26	2175.46			110.5	2230.53	1988.71	4389.98	1529.74	3200.48	2982.07	2208.79	2216.92
110.667	2830.05	257.946	2471.09	2258.69	3038.05	1262.6	1250.73	2189.08			110.667	2242.53	1983.82	4365.32	1540.78	3196.55	2986.36	2218.24	2216.1
110.833	2848.43	270.47	2469.36	2258.57	3048.33	1259.88	1251.52	2196.56			110.833	2234.16	1994.77	4403.46	1535.47	3201.41	2999.13	2201.47	2212.55
111	2842.95	284.638	2486.85	2275.14	3057.92	1271.12	1260.09	2215.21			111	2244.15	1988.48	4389.3	1538.22	3202.08	2993.86	2202.15	2215.48
111.167	2857.4	297.419	2487.25	2296.87	3059.92	1273.83	1249.14	2224.1			111.167	2239.54	1985.03	4394.81	1532.82	3193.57	2995.16	2206.96	2207.56
111.333	2864.87	312.225	2477.34	2310.5	3074.84	1268.92	1255.39	2245.76			111.333	2244.34	1984.96	4378.83	1536.94	3184.45	2988.41	2197.72	2214.56
111.5	2879.29	332.971	2499.35	2328.03	3085.65	1271.98	1254.95	2248.86			111.5	2229.53	1983.68	4403.77	1541.37	3181.35	2986.69	2207.72	2227.65
111.667	2887.59	345.884	2479.86	2345.26	3069.95	1287.13	1252.41	2262.37			111.667	2237.86	1989.51	4383.74	1537.32	3194.39	2984.66	2199.8	2215.27
111.833	2893.64	373.01	2491.89	2360.55	3101.29	1286.97	1266.42	2285.77			111.833	2238.88	1985.49	4392.5	1536.52	3191.34	3000.4	2196.89	2227.2
112	2903.79	396.043	2489.52	2377.28	3109.73	1287.45	1258.73	2291.46			112	2227.96	1991.07	4382.67	1535.01	3177.84	2992.11	2199.09	2202.65
112.167	2916.84	417.447	2492.79	2386.1	3109.49	1293.03	1260.56	2309.19			112.167	2233.86	1982.93	4380.33	1545.54	3180.11	3002.86	2201.75	2213.95
112.333	2916.5	442.879	2494.39	2410.93	3119.96	1294.36	1255.39	2307.98			112.333	2239.8	1981.06	4390.39	1541.35	3181.2	3007.51	2191.73	2223.5
112.5	2942.98	473.264	2495.53	2411.17	3122.39	1288.82	1249.83	2333.93			112.5	2239.97	1978.03	4382.86	1539.9	3179.68	2993.19	2206.73	2207.24
112.667	2948.02	500.751	2499.37	2431.84	3155.57	1293.39	1254.94	2337.36			112.667	2233	1982.1	4380.01	1538.94	3173.97	2999.61	2194.65	2216.25
112.833	2968.45	537.479	2500.05	2442.19	3138.28	1299.11	1248.02	2360.91			112.833	2236.4	1983.96	4405.2	1542.03	3177.97	2983.64	2196.11	2221.24
113	2974.58	576.859	2502.74	2458.12	3153.19	1299.79	1246.33	2369.58			113	2241.19	1972.87	4380.81	1552.45	3185.84	3003.96	2207.86	2218.9
113.167	2985.69	615.064	2508.24	2486.66	3156.39	1298.45	1241.26	2383.14			113.167	2242.47	1970.62	4394.79	1544.99	3169.55	2994.84	2204.14	2213.37
113.333	3002.06	667.182	2513.26	2491.98	3169.56	1298.82	1238.14	2373.56			113.333	2248.82	1977.83	4401.69	1551.15	3178.98	2989.83	2204.43	2226.64
113.5	3011.81	724.719	2506.1	2509.83	3172.34	1306.07	1242.18	2397.4			113.5	2243.87	1972.68	4406.38	1544.46	3182.44	2997.44	2197.36	2222.95
113.667	3011.14	767.333	2505.51	2523.27	3185.09	1300.12	1235.38	2412.83			113.667	2251.29	1982.67	4406.69	1550.68	3177.94	3009.17	2211.5	2221.37
113.833	3024.53	834.771	2511.44	2545.95	3198.05	1306.62	1233.05	2418.4			113.833	2255.87	1963.7	4407.92	1554.41	3187.22	2995.31	2204.61	2231.09
114	3043.64	907.342	2511.45	2561.52	3189.89	1307.77	1232.16	2446.03			114	2257.08	1965.15	4409.78	1556.43	3159.93	2988.94	2204.23	2215.18
114.167	3057.33	958.356	2505.64	2575.44	3214.09	1307.84	1225.17	2433.47			114.167	2258.99	1963.1	4412.79	1557.08	3174.88	3019.48	2206.26	2220.28
114.333	3075.28	1045.74	2502.24	2592.11	3201.99	1310.83	1222.39	2455.17			114.333	2261.1	1960.12	4410.57	1551.41	3184.41	3021.05	2207.55	2229.15
114.5	3071.05	1120.23	2512.61	2593.94	3224.7	1315.6	1230.28	2460.82			114.5	2250.39	1958.09	4416.18	1555.54	3177.51	2994.53	2207.64	2233.38
114.667	3081.54	1184.51	2506.19	2603.03	3236.08	1323.51	1208.53	2471.95			114.667	2258.27	1965.64	4420.07	1562.43	3174.12	3015.87	2211.2	2222.65
114.833	3097.51	1265.81	2519.26	2613.46	3228.67	1318.8	1220.7	2491.78			114.833	2264.97	1959.88	4416.95	1549.22	3181.33	3013.26	2220.63	2225.8
115	3109.69	1342.42	2510.45	2637.52	3240.68	1316.39	1217.18	2496.45			115	2270.32	1955.23	4445.08	1556.05	3187.33	3014.71	2217.51	2222.63
115.167	3116.58	1395.97	2512.98	2650.87	3255.07	1319.69	1213.6	2483.93			115.167	2260.43	1955.46	4443.94	1561.11	3184.93	3021.74	2218.41	2222.06
115.333	3123.83	1466.27	2523.41	2670.18	3258.99	1328.78	1208.28	2503.99			115.333	2269.68	1951.93	4419.33	1559.16	3182.97	3026.62	2210.08	2231.54
115.5	3133.08	1513.75	2513.9	2670.09	3266.11	1319.1	1201.93	2514.49			115.5	2270.32	1948.03	4446.85	1574.6	3189.58	3012.25	2219.27	2230.85
115.667	3149.74	1559.48	2513.65	2682.12	3276.8	1321.62	1191.57	2540.16			115.667	2275.13	1942.72	4446.14	1565.34	3199.76	3033.03	2215.66	2240.64
115.833	3168.82	1601.11	2517.07	2690.68	3273.27	1325.36	1200.54	2542.64			115.833	2285.41	1951.93	4446.85	1574.78	3187.01	3034.59	2212.88	2233.9
116	3184.33	1633.31	2509.55	2711.37	3280.91	1317.08	1193.45	2542.84			116	2268.63	1942.57	4456.23	1564.17	3194.11	3030.59	2218.25	2225.45
116.167	3195.72	1638.8	2512.31	2706.38	3272.89	1324.04	1178.34	2548.28			116.167	2275.64	1948.14	4454.57	1572.47	3194.52	3034.01	2209.44	2237.4
116.333	3207.2	1667.08	2498.02	2724.75	3272.92	1324.9	1180.62	2550.78			116.333	2276.72	1940.4	4456.87	1563.57	3202.99	3042.49	2207.43	2242.16
116.5	3219.26	1674.81	2516.44	2755.35	3291.45	1321.98	1173.08	2554.14			116.5	2272.97	1938.37	4456.23	1560.62	3196.26	3040.89	2233.25	2232.99
116.667	3234.05	1640.62	2495.31	2739.92	3289	1323.95	1171.39	2551.15			116.667	2274.91	1954.54	4462.6	1580.79	3205.73	3052.12	2225.44	2243.1
116.833	3235.34	1627.02	2514.49	2741	3289.35	1324.31	1164.88	2570.71			116.833	2286.56	1934.2	4453.3	1574.17	3201.25	3043.33	2235.21	2246.98
117	3254.77	1598.1	2499.1	2771.58	3306.95	1321.48	1154.98	2580.07			117	2270.51	1936.17	4472.01	1575.25	3203.41	3040.98	2233.36	2246
117.167	3248.08	1546.24	2501.79	2768.81	3285.18	1324.97	1156.25	2577.93			117.167	2273.32	1947	4474.07	1570.86	3210.7	3054.77	2231.92	2248.53
117.333	3284.15	1505.02	2504.43	2776.56	3312.24	1314.48	1153.85	2589.32			117.333	2288.68	1931.8	4478.45	1575.75	3196.95	3076.58	2242.17	2244.67
117.5	3266.92	1444.33	2501.34	2783.81	3305.78	1310.76	1146.82	2579.75			117.5	2283.27	1924.41	4488.94	1575.75	3208.76	3069.55	2243.28	2260.95
117.667	3286.19	1380.09	2505.51	2791.34	3306.45	1321.52	1148.73	2594.96			117.667	2292.96	1939.67	4482.67	1580.59	3207.03	3062.81	2231.66	2257.12
117.833	3300.83	1304.99	2492.9	2807.57	3304.3	1326.3	1136.42	2591.73			117.833	2297.46	1922.18	4485.73	1572.52	3213.49	3070.24	2253.46	2256.09
118	3296.74	1246.55	2496.94	2805.82	3289.57	1320.88	1135.79	2583.23			118	2283.65	1934.32	4488.62	1576.19	3228.49	3070.21	2247.26	2257.55
118.167	3312.64	1174.91	2476.38	2822.52	3311.84	1318.66	1120.51	2599.43			118.167	2285.06	1939.63	4504.51	1585.2	3215.26	3072.86	2251.59	2253.15
118.333	3311.88	1099.51	2487.47	2798.41	3304.53	1312.28	1124.17	2576.14			118.333	2301.66	1924.04	4500.94	1586.91	3217.92	3082.22	2244.86	2268.64
118.5	3312.03	1027.1	2489.79	2811.87	3305.53	1303.39	1120.39	2584.67			118.5	2299.93	1928.11	4505.07	1584.1	3223.41	3071.74	2250.75	2263.84
118.667	3314.59	959.981	2483.45	2808.82	3297.98	1310.1	1115.02	2586.34			118.667	2305.91	1925.78	4509.7	1585.91	3224.07	3108.57	2260.73	2258.56
118.833	3316.65	886.707	2491.43	2814.47	3299.15	1310.75	1112.22	2586.33			118.833	2304.19	1925.69	4516.58	1587.7	3226.3	3091.56	2249.45	2264.71
119	3335.68	820.45	2468.74	2819.71	3296.41	1310.96	1118	2584.79			119	2288.13	1934.54	4519.69	1582.02	3236.96	3084.44	2267.58	2258.44
119.167	3327.48	755.619	2469.26	2820.07	3302.88	1307.05	1107.71	2580.22			119.167	2302.73	1929.11	4530.41	1580.22	3237.99	3103.92	2253.33	2258.52
119.333	3343.17	700.017	2471.99	2819.68	3291.82	1305.73	1103.13	2577.35			119.333	2302.24	1926.28	4510.65	1587.89	3248.76	3109.54	2259.61	2270.29
119.5	3343.37	643.872	2471.73	2823.35	3298.87	1301.18	1097.72	2584			119.5	2299.1	1937.34	4517.93	1590.41	3233.31	3101.45	2271.24	2278.08
119.667	3356.38	595.154	2474.15	2809.06	3284.76	1297.8	1097.32	2583.79			119.667	2303.84	1929.39	4508.37	1598.92	3248.33	3129.28	2278.04	2277.64
119.833	3362.32	552.117	2467.59	2807.19	3285.7	1299.66	1087.13	2579.72			119.833	2308.72	1926.47	4517.6	1591.3	3244.95	3127.45	2274.62	2281.6
120	3340.51	517.339	2467.05	2814.76	3277.66	1296.18	1083.18	2558.05			120	2300.73	1927.87	4533.19	1601.19	3261.24	3130.16	2274.05	2282.38
120.167	3355.64	471.989	2469.17	2802.07	3282.52	1294.3	1085.83	2556.39			120.167	2321.38	1919.27	4517.07	1589.45	3249.35	3137.88	2278.43	2279.27
120.333	3349.26	439.093	2460.29	2788.32	3262.06	1294.93	1074.78	2555.67			120.333	2321.15	1921.42	4513.44	1596.84	3254.94	3130.9	2270.8	2283.19
120.5	3344.51	420.584	2459.46	2802.69	3265.11	1287.61	1075.87	2542.66			120.5	2304.67	1921.01	4533.34	1597.2	3251.38	3158.12	2291.62	2293.86
120.667	3340.79	386.149	2454.12	2788.96	3258.45	1290.88	1071.81	2537.48			120.667	2315.63	1924.05	4525.31	1589.05	3248.23	3145.89	2285.94	2283.43
120.833	3349.3	373.398	2452.57	2785.94	3244.58	1280.73	1069.3	2533.52			120.833	2307.59	1919.12	4527.84	1592.65	3264.68	3152.8	2282.53	2297.78
121	3351.83	352.812	2449.84	2788.6	3248.4	1276.61	1063.67	2525.97			121	2315.63	1926.49	4513.99	1589.27	3271.33	3157.39	2281.35	2288.57
121.167	3344.5	329.221	2448.6	2768.71	3247.38	1277.57	1053.76	2510.39			121.167	2321.71	1917.34	4531.08	1605.54	3262.17	3165.63	2286.95	2289.65
121.333	3339.56	319.678	2459.25	2766.97	3253.04	1275.29	1063.06	2508.34			121.333	2321.11	1914.42	4533.1	1603.6	3264.51	3166.49	2287.66	2296.65
121.5	3334.72	309.582	2460.73	2766.39	3225.3	1263.77	1049.11	2501.9			121.5	2321.33	1908.41	4532.53	1599.33	3277.08	3167.35	2286.56	2291.61
121.667	3325.14	300.664	2450.67	2749.74	3224.45	1268.83	1050.18	2498.14			121.667	2317.36	1916.68	4551.9	1609	3280.29	3174.31	2293.53	2301.22
121.833	3321.91	284.874	2426.06	2734.09	3205.72	1261.06	1047.6	2476.95			121.833	2327.43	1924.59	4536.13	1606.91	3277.96	3173.32	2287.5	2295.32
122	3318.49	277.705	2438.84	2733.92	3216.29	1260.64	1046.52	2461.93			122	2316.09	1923.9	4558.12	1601.95	3298.37	3168.99	2310.9	2298.47
122.167	3305.4	271.435	2426.76	2723.45	3201.75	1258.25	1041.44	2465.22			122.167	2320.25	1910.28	4540.44	1600.54	3275.99	3186.16	2301.42	2298.53
122.333	3308.48	259.717	2434.44	2709.88	3189.45	1247.87	1035.87	2439.52			122.333	2327.63	1914.66	4539.09	1601.07	3288.04	3183.14	2288.41	2317.84
122.5	3301.97	255.403	2440.03	2706.76	3192.56	1254.57	1028.34	2441.15			122.5	2322.3	1910.85	4540.15	1597.73	3285.63	3179.47	2302.23	2298.78
122.667	3283.34	245.563	2441.89	2693.47	3162.2	1251.33	1039.53	2438.93			122.667	2323.53	1912.6	4531.16	1616.34	3295.24	3182.2	2298.31	2294.37
122.833	3282.14	240.432	2427.64	2675.47	3176.21	1252.48	1032.74	2408.74			122.833	2337.64	1904.36	4528.7	1602.06	3276.25	3194.36	2297.15	2324.51
123	3271.37	237.433	2431.63	2661.24	3158.26	1243.36	1029.33	2417.39			123	2327.96	1915.94	4539.99	1597.59	3286.52	3188.61	2299.63	2319.91
123.167	3259.5	227.445	2418.3	2655.2	3142.07	1244.91	1038.95	2396.25			123.167	2323.6	1914.63	4533.54	1597.66	3291.92	3205.95	2295.23	2317.58
123.333	3246.41	222.704	2427.05	2644.74	3128.82	1237.63	1019.23	2381.58			123.333	2332.52	1909.24	4526.68	1605.62	3287.28	3184.58	2294.6	2320.72
123.5	3237.81	219.804	2429.1	2627.33	3133.01	1237.39	1024.89	2377.45			123.5	2333.65	1912.21	4544.7	1594.7	3287.79	3196.4	2300.32	2338.93
123.667	3222.53	211.32	2417.59	2612.31	3109.04	1242.2	1038.79	2356.2			123.667	2334.39	1910.84	4530.25	1605.12	3287.7	3206.97	2307.85	2326.2
123.833	3221.64	207.555	2409.09	2608.37	3112.25	1231.62	1027.42	2349.9			123.833	2335.59	1900.96	4540.46	1601.12	3299.67	3209.29	2311.6	2329.36
124	3214.12	205.471	2413.86	2580.53	3109.04	1226.36	1034.59	2333.58			124	2344.47	1907.81	4525.55	1607.29	3295.54	3202.24	2306.76	2325.24
124.167	3189.78	196.78	2404.81	2583.18	3090.31	1223.42	1026.75	2321.09			124.167	2341.09	1903.7	4529.37	1612.14	3281.68	3201.27	2301.95	2331.65
124.333	3173.95	193.887	2415.74	2565.25	3069.01	1223.29	1023.8	2319.56			124.333	2348.63	1910.47	4518.61	1606.86	3294.68	3199.67	2306.65	2334.67
124.5	3166.63	190.666	2409.81	2556.26	3073.59	1219.61	1030.65	2288.36			124.5	2346.27	1895.89	4514.82	1603.12	3314.58	3211.34	2318.33	2321.8
124.667	3141.48	188.893	2402.91	2544.36	3053.64	1216.03	1025.37	2298.34			124.667	2346.32	1902.58	4539.41	1609.25	3285.63	3209.14	2310.01	2339.64
124.833	3139.93	180.57	2404.19	2524.53	3039.8	1212.44	1029	2267.2			124.833	2340.27	1903.77	4529.91	1602.87	3296.94	3228.32	2300.09	2329.7
125	3133.79	178.352	2407.06	2506.99	3040.78	1210.06	1028.75	2259.86			125	2331.64	1907.34	4529.05	1599.45	3317.79	3201.26	2310.09	2330.5
125.167	3132.16	180.533	2390.71	2508.37	3014.45	1214.08	1035.91	2256.3			125.167	2347.57	1901.49	4510.84	1598.39	3307.78	3211.28	2301.15	2335.76
125.333	3107.89	177.059	2398.18	2490.16	3007.85	1212.8	1036.04	2233.48			125.333	2331.45	1906.07	4515.61	1604.48	3289.94	3212.34	2304.45	2335.88
125.5	3088.04	170.976	2409.87	2476.49	3011.7	1197.72	1040.8	2223.45			125.5	2343.17	1905.88	4507.63	1600.66	3311.54	3204.41	2297.13	2333.97
125.667	3084.01	168.161	2397.18	2458.89	2989.91	1194.86	1031.44	2217.57			125.667	2348.54	1901.75	4506.55	1600.6	3293.37	3215.2	2303.47	2331.58
125.833	3072.1	165.35	2395.46	2448.82	2976.92	1200.14	1033.19	2202.87			125.833	2338.11	1906.07	4513.02	1611.3	3314.84	3210.64	2304.85	2351.55
126	3058.77	164.449	2396.82	2439.94	2985.41	1197.11	1030.69	2201.65			126	2335.3	1905.51	4492.09	1607.69	3298.59	3201.6	2297.39	2334.48
126.167	3050.78	162.154	2395.27	2407.6	2954.01	1191.34	1028.35	2183.96			126.167	2337.75	1905.89	4508.4	1606.67	3311.33	3203.47	2293.47	2342.57
126.333	3025.33	160.996	2391.75	2400.38	2944.22	1188.85	1031.6	2180.48			126.333	2342.82	1907.09	4506.38	1617.2	3311.44	3213.53	2291.35	2346.58
126.5	3018.42	158.515	2390.47	2387.01	2944.4	1190	1042.66	2162.13			126.5	2337.77	1900.18	4497.08	1605.75	3306.07	3200.76	2293.17	2343.34
126.667	3006.97	156.215	2397.95	2378.26	2929.03	1195.27	1031.48	2155.08			126.667	2331.48	1900.76	4497.09	1603.4	3299.7	3203.62	2295.08	2332.9
126.833	2987.13	155.748	2388.84	2364.73	2917	1183.98	1036.91	2136.61			126.833	2339.07	1901.64	4493.28	1607.67	3307.89	3192.91	2289.21	2341.93
127	2976.92	156.283	2396.9	2345.3	2905.81	1179.87	1049.38	2133.48			127	2340.7	1912.06	4499.48	1612.24	3306.13	3199.89	2288.09	2336.92
127.167	2964.8	156.136	2381.07	2340.93	2904.91	1197.25	1049.71	2117.71			127.167	2344.84	1907.6	4482.12	1609.87	3307.3	3206	2276.92	2348.01
127.333	2957.81	152.212	2378.62	2319.29	2879.12	1182.73	1047.69	2100.48			127.333	2336.76	1907.99	4489.08	1604.52	3312.81	3187.2	2272.91	2343.35
127.5	2929.41	150.587	2398.86	2307.35	2875.17	1184.85	1047.92	2104.81			127.5	2334.7	1891.74	4478.6	1618.87	3303.76	3190.57	2272.94	2347.19
127.667	2936.43	148.426	2388.23	2299.76	2869.84	1181.93	1048.03	2085.73			127.667	2328.99	1899.28	4494.39	1598.43	3309.34	3188.77	2284.49	2341.71
127.833	2904.51	148.031	2389.16	2295.88	2855.38	1187.43	1053.07	2071.09			127.833	2334.26	1899.74	4470.61	1610.26	3300.74	3192.03	2264.59	2346.49
128	2900.63	150.127	2395.8	2275.89	2840.05	1184.14	1056.3	2065.3			128	2331.06	1899.23	4469.06	1604.18	3313.35	3180.24	2267.01	2330.31
128.167	2882.03	148.47	2380.89	2260.73	2841	1174.91	1060.56	2059.91			128.167	2327.35	1899.14	4475.49	1609.94	3307.87	3190.35	2262.83	2344.67
128.333	2864.44	146.89	2389.91	2245.68	2821.34	1174.25	1063.51	2046.3			128.333	2337.66	1899.24	4464.31	1612.31	3311.99	3180.45	2253.13	2339.37
128.5	2871.35	145.746	2400.37	2239.34	2829.09	1177.6	1058.22	2040.36			128.5	2322.46	1904.3	4468.01	1617.84	3314.7	3179.94	2267.18	2333.27
128.667	2836.53	145.677	2381.65	2232.84	2814	1171.54	1064.62	2029.04			128.667	2334.71	1898.56	4464.77	1606.04	3313.01	3173.82	2256.55	2327.01
128.833	2859.66	143.582	2397.24	2219.6	2804.42	1173.83	1068.16	2026.73			128.833	2326.45	1904.07	4474.06	1613.32	3312.28	3166.25	2254.68	2343.3
129	2807.21	143.709	2399.83	2223.98	2792.46	1167.24	1079.02	2024.43			129	2319.91	1913.37	4471.72	1615.29	3311.39	3168.36	2245.5	2332.92
129.167	2810.61	142.912	2394.39	2190.62	2793.22	1169.37	1077.88	2010.06			129.167	2320.22	1902.35	4464.63	1610.51	3317.63	3160.07	2241.98	2344.08
129.333	2808.37	145.041	2392.3	2196.72	2769.06	1169.43	1082.76	2015.24			129.333	2322.48	1912.8	4435.61	1611.39	3319.09	3152.68	2242.16	2327.96
129.5	2786.39	142.295	2380.83	2174.09	2754.23	1165.86	1085.17	2005.11			129.5	2315.91	1907.73	4445.71	1608.19	3310.23	3161.88	2232.38	2329.68
129.667	2769.51	142.254	2395.96	2175.09	2761.6	1167.66	1089.22	1991.8			129.667	2323.09	1901.47	4449.69	1610.4	3315.14	3157.05	2240.86	2334.06
129.833	2768.47	138.778	2395.11	2160.15	2745.96	1167.18	1098.67	1985.35			129.833	2322.36	1912.64	4441.76	1602.63	3325.18	3154.04	2232.55	2323.54
130	2748.09	141.372	2395.91	2152.45	2735.39	1163.96	1088.74	1978.03			130	2315.43	1908.88	4448.12	1605.96	3322.64	3153.03	2222.69	2340.14
130.167	2746.45	139.512	2384.26	2154.27	2723.91	1169.05	1103.13	1974.16			130.167	2313.63	1908.84	4438.57	1609.83	3317.95	3152.16	2227.66	2336.75
130.333	2733.94	138.867	2397.09	2130.45	2732.24	1164.24	1097.09	1969.99			130.333	2311.3	1902.56	4438.65	1607.49	3314.04	3156.2	2225.24	2315.03
130.5	2731.04	137.584	2377.92	2120.35	2712.07	1166.76	1099.82	1973.38			130.5	2316.18	1906.01	4437.14	1607.11	3313.78	3154.5	2219.56	2335.61
130.667	2719.17	138.763	2397.21	2121.64	2706.9	1166.21	1102.37	1972.54			130.667	2310.35	1903.71	4444.99	1610.56	3320.62	3154.28	2219.78	2329.82
130.833	2706.14	136.295	2392.79	2102.55	2702	1171.31	1112.64	1957.62			130.833	2323.51	1895.69	4420.87	1605.01	3319.43	3140.55	2211.91	2327.99
131	2693.2	137.32	2388.59	2107.12	2690.04	1164.99	1120.99	1955.52			131	2317.53	1906.03	4445.24	1615.15	3327.87	3145.4	2210.01	2322.4
131.167	2676.47	136.877	2390.91	2099.18	2700.56	1168.34	1118.28	1955.58			131.167	2309.61	1907.42	4432.8	1608.99	3319.28	3134.18	2214.13	2329.73
131.333	2674.03	132.498	2410.46	2093.3	2678.3	1169.7	1131.2	1965.16			131.333	2308.31	1906.33	4425.74	1604.85	3316.39	3135.94	2205.46	2324.65
131.5	2676.58	132.601	2403.43	2092.98	2686.7	1169.22	1116.83	1954.28			131.5	2314.75	1903.72	4425.07	1616.85	3328.67	3148.57	2204.12	2315.53
131.667	2662.19	132.278	2401.86	2087.28	2671.52	1173.16	1125.53	1949.44			131.667	2317.35	1907.81	4413.41	1614.75	3314.56	3148.26	2194.32	2318.72
131.833	2656.36	131.54	2416.49	2088.47	2660.38	1173.55	1132.32	1948.19			131.833	2297.73	1907.3	4414.94	1617.21	3308.14	3141.83	2192.82	2322.18
132	2645.74	129.942	2390.89	2084.43	2656.79	1172.81	1129.45	1944.08			132	2306.03	1911.26	4424	1614.29	3324.59	3145.69	2184.19	2316.72
132.167	2627.62	130.446	2393.83	2069.27	2661.23	1166.09	1139.35	1953.3			132.167	2312.01	1910.99	4431.98	1602.89	3313.95	3139.32	2183.86	2324.54
132.333	2624.7	128.654	2409.42	2072.1	2654.59	1171.18	1137.65	1951.02			132.333	2311.38	1903.68	4411.71	1617.62	3304.07	3130.59	2181.65	2311.98
132.5	2622.38	126.943	2414.75	2060.28	2652.83	1180.14	1138.31	1959.63			132.5	2311.2	1899.67	4419.63	1620.52	3315.04	3141.27	2179.63	2312.17
132.667	2624.67	127.215	2414.03	2066.31	2648.43	1171.73	1141.43	1944.99			132.667	2312.64	1905.58	4408.85	1609.91	3301.92	3124.45	2180.74	2310.64
132.833	2617.49	126.301	2411.15	2058.78	2639.56	1168.17	1146.16	1954.96			132.833	2304.04	1910.7	4415.01	1612.18	3306.87	3119.25	2162.21	2310.6
133	2610.75	123.062	2416.53	2062.8	2642.52	1172.54	1159.15	1951.7			133	2307.96	1902.42	4402.04	1614.65	3317.9	3139.69	2164.14	2315.98
133.167	2607.38	122.318	2414.55	2066.55	2654.03	1179.2	1160.15	1964.28			133.167	2308.38	1917.59	4413.93	1616.44	3311.81	3137.3	2164.45	2330.7
133.333	2600.27	120.748	2423.47	2065.48	2631.12	1175.79	1161.43	1979.45			133.333	2311.36	1900.97	4409.24	1611.97	3317.88	3122.27	2152.32	2310.41
[truncated: 1,244 more rows]

## Sheet: Kidney
Raw data - Kidney
[truncated: 2,047 more rows]

## Sheet: Adrenal
Raw data - Adrenal
[truncated: 2,047 more rows]
