# Supplementary material for: NPAS2 Compensates for Loss of CLOCK in Peripheral Circadian Oscillators
Source: PLoS Genet. 2016 Feb 19;12(2):e1005882. doi: 10.1371/journal.pgen.1005882 (PMC4760943; doi:10.1371/journal.pgen.1005882)
Supplement: S5 Dataset — (XLSX) [file pgen.1005882.s012.xlsx]

## Sheet: WT Npas2
Raw data - Wild-type; Npas2-Lenti
Single Cultured Fibroblasts
Photons/min
No GFP Signal
Lentivirus GFP Signal
			Experiment 1																															Experiment 2
Plane	hrs	days	Cell 1	Cell 2	Cell 3	Cell 4	Cell 5	Cell 6	Cell 7	Cell 8	Cell 9	Cell 10	Cell 11	Cell 12	Cell 13	Cell 14	Cell 15	Cell 16	Cell 17	Cell 18	Cell 19	Cell 20	Cell 21	Cell 22	Cell 23	Cell 24	Cell 25	Cell 26	Cell 27	Cell 28	Cell 29	Cell 30	Cell 31	Cell 32	Cell 33	Cell 34	Cell 35	Cell 36	Cell 37	Cell 38	Cell 39	Cell 40	Cell 41	Cell 42	Cell 43	Cell 44	Cell 45	Cell 46	Cell 47
1	0.500062	0.0208359	3.44065	319.513	36.9123	51.2903	48.7927	31.0224	14.4281	50.9933	15.3918	-11.5551	-1.11488	291.572	67.8696	2.52066	-3.02875	57.0307	1.22753	20.2603	2.60999	28.162	51.4853	17.6203	20.4783	1.854	15.1288	5.4884	10.1251	31.7131	16.896	14.0819	9.35615	204.376	137.023	198.829	112.703	197.602	180.496	120.173	62.395	42.6452	51.7996	116.408	98.9929	38.5257	62.956	81.1963	182.322
2	1.00012	0.0416719	-0.827835	229.874	39.6129	48.3321	40.286	30.7955	15.1117	43.4867	20.5233	-5.38312	0.533396	316.655	30.4338	-1.35177	-5.22744	42.9522	3.14893	11.9499	5.18136	24.8441	30.5954	6.63677	7.24968	-2.22741	19.3856	0.580031	6.35535	27.9308	15.0121	12.0264	10.4482	185.635	124.284	169.311	98.0217	120.723	120.177	112.975	35.5015	31.6637	41.2398	87.8744	63.6607	43.2746	29.3159	67.4161	94.7145
3	1.50019	0.0625078	5.41723	194.671	60.8239	54.1954	39.7952	31.8261	25.5145	38.6571	36.0339	2.17523	0.132728	443.419	32.3357	4.36925	0.0287441	51.9941	6.90036	14.9811	4.34177	26.2666	32.601	8.45688	11.1099	4.61144	24.27	6.80751	13.4064	33.9808	26.9268	16.5056	8.92875	192.041	119.752	156.397	84.2409	176.218	109.695	96.252	30.7852	32.2978	44.0746	77.6403	44.3065	50.6927	25.4988	56.9653	83.067
4	2.00025	0.0833437	10.835	185.568	87.1981	53.7635	41.0901	34.1393	33.6146	39.9202	59.1985	6.53386	4.7234	551.125	28.235	8.57744	-0.221902	58.1256	9.09245	14.7834	6.17277	28.8708	32.3402	4.49846	14.1324	6.14272	30.2838	4.50144	21.6693	38.245	43.2319	20.7971	18.6977	195.27	125.044	154.782	75.2494	196.443	102.157	95.2032	21.5377	41.0655	53.5308	61.0027	36.82	55.9681	18.002	47.2503	72.0728
5	2.50031	0.10418	9.17256	186.74	115.021	66.2558	39.2856	28.5209	34.8925	42.8369	66.891	5.04664	5.14629	667.826	26.8815	6.67214	-2.44093	69.429	8.42026	10.908	6.95526	34.3977	34.4986	5.13421	13.668	10.9887	35.0299	6.66639	30.7897	44.4725	69.4647	21.5192	21.7584	188.947	144.228	176.472	79.2359	183.102	101.196	101.134	25.341	53.6717	55.8204	66.4179	38.2631	75.2388	23.5616	43.3803	62.7451
6	3.00037	0.125016	12.3735	194.189	149.451	68.7449	48.3611	29.1944	44.5208	46.5579	64.6446	11.4316	6.68021	732.969	33.7946	8.58161	-0.819923	91.0765	12.2363	10.7315	10.8538	41.1931	45.4452	12.2762	16.6669	14.4827	44.0003	15.94	39.9974	57.2578	95.2638	27.5822	23.7883	182.923	135.785	219.809	70.5962	189.413	100.42	104.196	33.713	80.7989	48.0239	63.0832	33.8864	81.6742	20.7737	41.7994	69.6653
7	3.50044	0.145852	15.3284	185.156	166.608	65.1898	52.0598	40.9192	55.0174	49.855	56.3113	13.0495	9.88993	749.179	47.5668	9.58857	2.61583	105.089	15.4327	13.8937	15.5255	48.5035	51.8571	16.8183	17.9165	20.6686	56.0196	19.8173	51.9651	56.8271	130.698	33.5465	32.1138	182.02	132.614	279.487	82.8576	224.719	108.736	101.329	47.4233	111.836	47.7938	61.9804	32.7423	92.5389	79.3333	52.3547	80.6126
8	4.0005	0.166687	17.599	173.835	172.82	69.823	51.844	47.7446	60.9299	55.3509	57.104	14.4546	9.47674	723.491	49.6258	3.98726	0.331154	120.419	15.0014	15.2214	23.5334	55.2374	49.1758	19.7156	18.1429	22.7495	59.5436	17.5497	58.45	86.1047	189.45	34.4023	43.6121	173.668	133.632	341.313	92.1705	209.46	110.18	112.502	45.8079	128.912	66.8534	59.4007	31.6277	102.855	99.4714	63.0838	88.9482
9	4.50056	0.187523	14.1738	163.655	172.059	76.302	40.1715	37.5375	64.3757	63.5645	58.3826	17.78	2.46082	714.747	44.4089	2.26657	-1.89091	128.145	15.8404	17.1424	23.8875	58.0656	46.9673	19.1269	14.1189	24.8865	57.1598	13.1889	63.9277	83.9066	186.129	30.2648	57.1501	168.627	141.452	415.913	96.3892	221.214	105.985	135.687	36.1868	142.138	69.5501	55.4734	20.6643	105.985	133.356	74.539	93.8832
10	5.00062	0.208359	11.9493	154.788	184.763	67.2581	38.1185	35.561	70.5388	63.4665	50.8244	19.1554	3.15742	686.316	37.6474	-0.254622	-4.102	133.927	13.4915	14.5048	32.3714	60.6913	47.0143	21.3904	10.4824	24.8505	57.255	12.7796	67.1386	86.366	181.327	31.24	64.9278	179.937	144.282	455.107	115.269	208.413	109.825	151.691	26.1239	159.317	67.7179	63.7915	27.569	106.751	152.156	94.2779	97.6102
11	5.50069	0.229195	8.78946	156.956	180.32	68.1837	42.2144	41.109	82.225	68.0352	47.4411	28.6125	4.27013	622.492	31.9278	1.46098	0.712699	140.737	9.79449	12.5996	43.1386	59.3794	38.3607	22.9591	12.1832	32.0912	57.9555	10.073	70.6556	101.202	167.903	42.195	73.0148	178.344	132.569	482.639	127.357	236.967	103.807	162.995	70.5595	168.237	65.1203	62.0034	26.0078	109.028	168.804	107.903	105.572
12	6.00075	0.250031	10.3132	150.56	168.966	67.8092	39.3968	43.4826	98.3987	75.7483	51.8697	38.5666	9.15314	575.263	27.6873	0.626308	2.67004	152.212	11.1031	12.8262	49.1001	66.7004	41.6141	22.1261	11.8252	43.6422	60.258	12.7744	75.888	109.572	167.579	42.8481	74.028	174.125	138.04	493.073	147.23	241.226	87.2361	173.073	52.2126	160.963	70.3381	72.2457	33.8257	108.066	176.467	110.119	108.685
13	6.50081	0.270867	13.3096	130.517	164.74	71.9301	42.4798	39.8348	106.75	80.3711	57.1513	40.0448	12.2851	542.099	21.9225	3.52772	2.94055	165.881	16.0065	15.3051	61.7206	68.1559	34.663	22.4247	10.6757	55.5177	64.8555	18.2452	83.8591	115.235	167.765	42.7096	69.3214	151.665	135.902	491.054	150.824	231.166	71.5334	185.184	44.2823	170.324	69.7934	70.3882	30.3484	111.81	194.954	106.807	85.1929
14	7.00087	0.291703	15.0232	119.313	164.902	70.3938	41.5706	40.5291	122.752	88.6806	60.834	50.7079	11.6562	526.43	16.2782	5.84532	7.65858	164.188	17.6835	16.1953	75.716	72.6585	33.6853	20.9283	9.65469	68.4802	64.1609	23.4816	82.2464	119.444	171.195	45.3098	73.9275	146.191	132.817	417.522	145.063	243.404	69.1932	184.608	43.2637	174.997	70.5549	68.6773	44.2779	111.142	203.498	107.283	69.6884
15	7.50094	0.312539	6.53583	107.421	162.32	64.6095	37.8399	44.7146	119.681	87.878	61.9454	56.6815	11.66	492.477	14.7376	3.11599	5.04203	155.53	19.5407	14.7386	79.0175	73.4756	29.4011	18.5113	5.7072	71.536	66.0977	21.5628	79.6024	111.549	171.249	40.5679	73.9997	130.236	130.815	346.64	122.248	244.211	55.6188	169.713	47.1144	161.698	78.6278	57.4036	28.7949	108.658	177.657	106.367	56.7536
16	8.001	0.333375	4.7003	82.7763	155.383	63.1248	34.655	38.4611	124.263	92.3759	60.9107	60.0638	7.85172	473.122	17.7733	-1.64519	3.66768	152.514	16.052	8.632	80.357	74.4245	20.848	13.2261	3.14722	75.611	64.4517	14.0505	86.6123	110.112	169.113	39.8134	50.0994	112.231	130.089	255.92	97.1023	203.465	49.5893	163.911	51.9861	137.079	78.5764	47.7735	16.6578	110.139	163.972	116.267	48.3822
17	8.50106	0.354211	10.712	71.3918	159.089	63.6685	27.4834	30.8356	145.027	90.8483	64.6926	60.5304	8.98157	447.103	14.2686	0.346142	2.12665	156.915	14.7132	9.29181	91.9453	80.16	14.1388	7.96006	3.54457	75.8476	62.6509	17.6947	82.6966	104.825	165.656	29.5431	46.7245	107.179	122.19	217.93	74.5049	187.588	53.8913	151.623	44.5436	139.024	80.0348	42.2023	17.1529	106.064	139.686	121.941	37.4875
18	9.00112	0.375047	6.02203	71.034	158.065	57.6993	28.7042	30.4475	150.056	79.7576	71.0898	71.8561	10.7456	413.734	21.7785	3.17555	2.41427	150.014	16.3307	9.26199	98.0919	87.3302	13.4609	10.571	5.16418	78.4887	60.3899	23.1708	79.8269	151.799	169.669	25.6329	56.0095	89.5251	104.192	203.752	60.2026	160.933	58.5277	124.122	56.0128	145.222	71.4334	44.1047	20.4687	103.024	152.741	149.1	41.5668
19	9.50119	0.395883	5.74932	55.6976	152.962	53.3204	27.3481	30.9833	145.811	77.042	74.475	79.2162	11.3075	408.803	16.7999	-0.718504	2.3953	150.356	19.6775	8.66898	102.336	86.2653	7.19681	7.30182	2.54847	85.2233	59.538	21.7512	84.1231	144.826	165.953	23.7084	70.5304	86.3875	91.0505	186.559	45.8986	125.152	49.5813	120.396	64.0172	147.05	69.0106	35.8082	14.215	89.2187	156.547	164.914	38.016
20	10.0012	0.416719	4.20652	42.9743	142.362	56.4099	21.6382	25.0898	155.215	52.0694	68.5085	79.6125	12.4948	370.314	20.2376	-1.22775	-1.0423	141.015	18.8977	10.2046	113.906	84.093	6.9394	0.974219	1.33199	85.589	54.0731	21.0023	75.264	130.389	159.633	17.7565	57.0356	77.3101	71.6849	183.525	21.9933	146.813	45.4085	128.614	68.1867	148.302	59.2411	28.8396	15.0976	98.0349	153.21	188.751	30.1189
21	10.5013	0.437555	0.851629	40.1571	141.751	49.6505	17.3492	21.7617	153.232	46.7886	63.4025	76.1346	13.4639	352.027	12.3677	1.48267	-0.388463	131.122	17.9784	11.3026	115.72	82.0001	6.79007	5.67955	2.13599	79.6684	47.1158	20.0108	75.5079	115.296	167.238	16.332	50.7002	70.2847	54.365	165.654	12.0464	105.177	52.5917	131.413	74.5057	124.997	49.0318	20.8777	20.9499	80.7155	146.073	214.092	28.4812
22	11.0014	0.458391	0.608636	42.3701	133.962	41.8761	13.9259	14.8967	147.789	40.4154	53.6974	82.8545	8.06648	338.252	11.9057	0.759811	1.80396	121.882	15.0623	10.2716	127.516	87.7493	5.55871	4.42403	1.58749	83.8185	35.7462	19.5604	74.7647	105.292	163.341	18.9095	42.6287	63.5748	45.175	191.699	-7.54002	82.7038	37.5159	140.427	69.5801	105.629	41.6096	15.2005	16.5107	66.9499	211.85	213.738	25.342
23	11.5014	0.479226	1.67905	42.4861	119.563	36.839	13.5616	21.7769	136.16	32.7346	57.8356	85.9205	8.84617	305.88	12.9159	1.74633	-0.711626	109.637	16.1784	8.43408	128.509	87.3006	3.11741	0.649168	5.64794	81.5747	38.9429	21.4091	74.9075	86.9086	159.24	16.7076	36.4905	58.5336	48.2399	156.535	-18.5419	59.1989	27.5467	144.839	66.3107	93.9253	40.6547	9.95646	19.7781	53.8238	192.4	196.97	22.151
24	12.0015	0.500062	-2.30452	35.5359	103.076	27.274	12.0888	17.8492	125.769	22.909	56.1964	75.6168	12.9763	283.113	4.78745	-0.455334	1.49583	96.9997	14.2004	7.2966	129.522	74.2045	-0.392896	0.299587	1.18413	73.9569	27.9397	11.4458	67.4224	78.4809	141.945	12.4398	40.6273	50.4653	58.8214	164.149	-15.901	50.036	20.6742	140.763	58.807	81.7346	40.1408	7.23132	16.3308	44.5268	172.229	185.032	18.8584
25	12.5016	0.520898	1.65279	28.0047	94.5347	19.2843	9.81415	10.7691	119.441	14.4296	53.4669	68.7642	13.7674	250.821	6.02297	3.43904	2.07429	82.8184	11.7944	8.73589	135.215	63.3315	4.2617	0.231861	-2.39918	67.2107	27.2145	12.5166	55.6375	61.8958	134.343	11.5183	35.8021	52.6277	57.1245	166.58	-9.99318	33.644	22.5946	115.746	53.8573	63.5133	35.8653	1.6823	8.45017	37.9358	141.909	168.32	13.1134
26	13.0016	0.541734	0.567985	24.1606	79.6397	17.3535	6.91237	9.1623	101.993	11.8249	44.1018	63.1701	12.1449	212.124	5.433	4.59057	0.626049	66.8402	8.89305	5.36823	125.443	57.2398	7.32383	2.45259	0.651891	63.8838	16.6469	16.9918	54.8194	49.9205	119.285	11.464	25.4882	41.7838	49.5105	140.002	-15.2152	28.6587	27.689	94.109	44.7287	45.0721	27.8529	-2.47759	4.10458	32.3625	129.135	150.315	11.5946
27	13.5017	0.56257	2.07785	20.708	72.0269	16.7897	6.67657	9.31928	88.6467	9.15528	37.1293	67.6555	7.87032	181.43	3.58956	3.02179	-1.35425	62.9008	9.30324	6.51734	110.718	50.4744	2.38417	3.4034	3.24836	55.8185	14.0276	12.0372	49.6724	45.1661	104.989	13.3692	20.5972	38.8549	36.0295	111.223	-17.8099	25.9711	25.352	79.9386	37.8059	38.2265	12.0514	-4.37088	6.32772	27.0956	107.495	137.723	8.7006
28	14.0017	0.583406	0.94955	22.0284	60.3667	10.2554	2.57779	6.15098	80.3792	7.98798	35.379	52.7663	3.94979	162.402	4.44961	1.49269	-0.98392	56.704	6.03088	4.6318	105.413	40.9607	-1.80186	3.94345	0.266668	43.4677	16.4669	11.1068	44.4257	34.6052	83.7345	15.3293	18.3013	40.1227	35.2034	101.919	-23.7097	26.6872	13.6777	55.1102	31.7656	28.1664	9.919	-5.38792	5.16624	22.87	79.2414	128.649	5.84716
29	14.5018	0.604242	-1.47448	27.2756	52.9879	9.8225	2.85271	5.72724	74.3442	7.2038	27.3974	50.7847	4.85698	153.184	3.33152	0.484237	-1.03145	47.5462	8.40295	4.95729	91.6395	40.3829	-2.58095	4.64868	-0.126069	42.7145	16.067	6.08165	39.6513	29.8012	71.6327	11.9756	11.6974	29.611	25.2789	102.322	-25.9988	24.8413	9.89211	46.8162	46.4222	23.1337	10.6157	-7.14105	5.87885	18.7853	60.4551	134.551	5.71378
30	15.0019	0.625078	1.23938	22.9985	48.354	9.78175	4.28902	6.16434	65.3588	5.60926	21.5643	46.2827	5.6937	149.127	3.80901	0.849343	-1.97112	40.5679	8.57456	7.89491	91.3675	42.6881	4.3804	6.58415	-0.248818	41.1922	8.77759	5.96439	29.9685	25.041	66.9637	9.23239	9.03368	24.46	26.015	78.4916	-25.5438	17.5659	13.0368	27.2947	49.0827	16.2178	7.72108	-5.18283	11.7575	12.7685	58.4001	128.018	7.56883
31	15.5019	0.645914	-5.05137	17.5384	36.6822	7.87567	-3.42479	0.480977	50.3915	-1.59719	16.2603	41.4112	0.00318054	132.101	3.9853	-2.1077	-2.59186	31.292	2.36187	9.29908	69.4835	23.4212	-1.44212	2.29122	-4.80448	27.3829	5.72537	8.58294	25.3274	14.6199	50.4308	2.6443	9.87104	17.6384	28.1237	57.3318	-23.3256	12.1137	9.55512	22.6575	55.5776	9.95602	7.43448	-7.76692	6.29498	3.24119	47.253	124.227	11.2471
32	16.002	0.66675	-7.4693	14.2502	28.6766	1.07307	-4.58731	-0.256252	41.247	0.0947006	15.9537	32.5917	0.487517	126.871	2.34181	0.110444	-1.88501	28.0348	4.12747	10.944	62.9749	21.9768	-3.81307	2.08783	-2.26709	21.7808	4.4294	10.1938	18.9246	7.76211	39.7631	1.86998	3.72843	14.5196	27.7941	50.118	-19.913	6.66157	7.9615	12.9858	65.7987	8.18831	6.647	-6.98766	3.55619	-1.99429	40.4597	118.878	9.88044
33	16.5021	0.687586	0.00304139	8.372	25.449	2.45846	0.176818	1.52821	44.9949	-0.370692	24.2594	31.5569	3.22387	124.638	1.78178	-1.13504	-0.450126	20.6382	7.54957	14.0108	49.2194	17.137	0.632609	8.08259	-0.397349	21.2844	2.46108	8.5503	17.7197	6.86519	37.3272	5.90626	1.70897	11.4452	24.7281	33.3437	-25.5037	8.79307	5.3266	6.00752	60.2929	6.76017	3.44324	-11.428	-0.750035	-1.97774	35.2662	96.373	1.87045
34	17.0021	0.708422	-1.57337	11.5263	17.292	5.14291	4.19915	0.0990341	34.1333	3.38231	16.98	18.9965	2.20672	126.001	4.04255	0.583311	-4.03342	21.6123	4.98619	14.4127	45.4283	15.5975	5.25471	11.0065	0.690137	13.1421	-0.0891346	4.57352	17.6249	8.20033	33.4869	-1.11532	0.0848767	14.5269	18.1128	14.1687	-25.0045	8.87167	11.0382	5.16791	52.5334	0.542892	5.71105	-7.51153	-0.99126	-2.06422	33.0854	94.6565	3.06327
35	17.5022	0.729258	-7.2722	2.00708	9.71623	-2.04155	0.202044	-6.34881	28.125	-3.29323	9.7154	9.95262	-1.82048	123.752	2.49549	-2.11442	-7.17136	17.3808	-1.54038	13.493	32.722	12.2337	2.83762	2.7515	-0.499921	5.5277	-3.18428	1.06979	2.35589	1.93647	18.5476	-5.09093	2.20781	16.1459	18.7354	13.2572	-26.3803	0.603537	10.0641	11.1474	51.4451	-4.8283	4.66323	-7.25792	2.93515	-1.60427	28.748	79.8887	11.199
36	18.0022	0.750094	-3.11456	7.5253	16.2851	2.17799	0.0970263	-0.79917	22.7602	-0.420905	11.4983	13.1814	2.92397	121.176	1.24721	6.12512	-2.71596	17.967	4.24703	24.6828	32.505	13.218	11.7803	8.17627	3.87312	10.6078	1.85895	5.2065	7.27531	2.25439	12.8053	1.80975	6.00279	20.6294	18.3065	7.22398	-28.2145	-5.69736	9.85017	12.7079	50.844	-8.18888	0.00380095	-11.9494	1.58636	0.84354	14.565	60.3513	5.75437
37	18.5023	0.77093	-1.1242	16.7242	12.6069	2.68273	-0.684194	2.22974	23.4093	1.23467	13.6291	13.5618	1.4518	127.482	3.89256	5.45073	-4.03921	17.0749	4.56553	27.882	28.3562	11.7372	13.9499	12.4426	3.42232	7.36289	2.97074	6.53605	9.36721	1.91944	6.23835	3.1644	3.44801	24.1971	20.6142	8.14572	-22.0827	9.94099	12.5099	12.0869	37.1401	-5.85673	-0.13059	-8.15481	6.03089	4.72065	3.01836	40.7162	5.05079
38	19.0024	0.791765	-2.72926	17.3844	12.6055	3.29579	1.14678	2.16028	24.27	2.42011	9.21929	10.6753	0.918679	125.822	3.13162	3.79512	-4.60735	12.7064	0.286189	27.1133	20.1978	7.23809	20.9328	15.3578	2.54875	2.29631	-1.61724	7.70402	5.66647	-1.60311	4.81363	1.91942	2.8648	28.1313	19.9006	7.72281	-14.6235	12.4783	15.9035	11.4776	32.227	-7.87317	2.71532	-5.61748	3.54391	3.62644	3.63676	24.6935	7.48495
39	19.5024	0.812601	-3.85656	23.4347	14.5651	6.14049	4.29719	4.15058	18.9128	3.37974	11.1117	12.8184	2.17845	140.812	1.56966	7.15838	-1.90463	12.6799	3.84269	35.5434	19.2045	6.67082	30.1212	14.7329	2.68398	4.50428	2.52223	9.2281	7.1545	0.609133	6.82558	3.39584	3.17125	29.0007	13.9301	9.52911	-21.9477	11.6623	19.1317	7.00934	42.6912	-8.21885	-1.43718	-7.64062	-0.666414	2.57308	0.829533	22.7013	15.9128
40	20.0025	0.833437	-5.08922	33.2403	5.53796	2.13259	6.85708	3.2353	15.0287	0.708326	10.1383	3.49317	-0.61283	152.33	-2.41803	5.43272	-0.945097	11.3866	6.83583	41.2216	12.4998	5.78423	33.5383	9.0447	3.3179	1.83287	0.397846	8.03259	2.56439	-5.20291	3.80339	2.6473	-0.11335	41.3629	11.7781	6.52997	-30.0021	5.38368	19.9614	5.17734	43.3184	-10.63	1.05931	-10.6384	-0.548525	2.91794	-4.83003	15.3807	19.7241
41	20.5026	0.854273	-4.49691	33.9804	3.46719	-2.45416	4.36159	-0.591163	10.2769	-3.04986	1.38127	-0.941639	-2.10804	163.263	-2.59079	9.97028	0.578103	7.17935	7.13647	39.2068	6.57936	2.61411	35.4204	8.0047	-0.900967	-2.74035	-2.69765	8.10626	0.12917	-5.42787	-1.7912	1.85364	-1.93424	36.1857	9.71375	4.02411	-24.4298	5.75401	21.4253	0.884443	41.1636	-11.8251	-4.1322	-9.33958	-4.3359	4.94929	-6.52307	14.544	26.4703
42	21.0026	0.875109	1.25452	44.5949	8.93746	-0.94297	6.24421	1.15607	10.7151	1.92363	1.52871	-1.34193	0.58995	188.363	0.0385243	12.3378	1.70896	10.0814	6.91157	40.866	9.51142	5.98848	44.7027	13.0423	2.24065	3.42989	0.220551	8.79956	6.33846	2.1374	0.231663	2.8184	-3.81358	49.4289	11.7411	0.989402	-23.2346	9.0966	23.5402	4.10323	46.3914	-7.43426	-1.00284	-8.30797	-1.01394	8.35378	-2.91224	21.2705	28.1209
43	21.5027	0.895945	-4.70998	52.0208	7.82443	-0.397528	5.28755	-0.530753	6.0402	4.86706	-2.78574	-2.75657	0.43641	203.398	-3.09989	17.3278	-0.60142	10.6159	-0.115454	47.1258	9.05625	-0.642151	47.4204	11.6166	1.54032	-2.17937	0.0781816	12.0378	-2.38755	-1.6612	-3.1182	5.28534	-0.349891	53.9349	13.2118	1.77311	-23.9469	8.27191	25.2225	15.2771	34.6547	-9.0872	1.27573	-8.89537	-1.37437	6.13632	-3.75757	24.5313	20.8172
44	22.0027	0.916781	-7.07412	53.9396	8.79135	-3.1537	4.07994	-0.618078	7.5449	0.418499	-4.77556	-3.44347	-2.71384	209.992	-2.97108	22.3217	-1.54169	7.1198	0.456308	56.9164	2.89109	-1.4179	57.4037	7.35709	4.62146	-6.1843	-4.15601	14.9618	-3.25844	-3.44468	-2.61466	5.77695	-5.46058	49.7694	15.0937	3.04516	-25.0786	6.6153	26.1658	21.8121	34.0438	-13.5721	-1.48938	-8.79811	-0.998556	4.27337	-2.48419	18.7067	18.1186
45	22.5028	0.937617	-8.64135	65.0439	10.6779	2.35644	5.48792	-0.794141	11.6519	1.37354	-3.1775	-5.70414	-1.68223	222.091	-0.956786	28.0254	-2.79074	6.52036	1.79623	56.9214	1.02246	-0.22558	74.4489	9.61543	6.69508	-7.2101	-2.99406	14.6407	-1.99332	-5.46784	-2.56751	2.59928	-3.36649	68.1123	26.387	15.3942	-21.2513	5.56665	37.518	36.7649	40.2461	-6.52183	2.77344	-1.49009	2.73983	11.3441	16.4716	13.4178	22.6411
46	23.0029	0.958453	-8.37436	76.3339	16.4753	13.8895	11.175	0.962829	16.3861	13.3991	-1.12325	-0.955573	-2.81368	234.132	6.04962	33.7987	-0.88248	9.98803	4.74966	61.9741	1.33477	3.54646	90.8915	15.652	7.51351	-5.50144	1.87014	15.7474	-5.61991	-4.80637	0.368863	5.01682	-6.92178	82.3121	30.442	11.2454	-19.6742	2.7109	47.5068	29.9784	33.9246	-7.01001	-1.25752	-3.11813	0.864183	16.7212	17.7013	22.5296	29.7721
47	23.5029	0.979289	-7.786	81.8807	22.1129	13.5596	12.8659	0.740032	16.438	13.8318	-3.77546	-0.520475	-8.28539	242.763	4.66687	41.4823	-0.10126	7.40803	3.62691	66.1005	-2.41878	5.21726	98.9284	14.4854	4.56944	-9.02003	0.217768	19.3498	-6.73581	-1.90811	-1.34427	3.40363	-8.55741	77.7935	31.6295	6.17395	-14.8931	1.07958	58.8438	24.6124	36.5193	-4.61066	-6.87798	-8.0818	3.52468	17.5453	14.2233	18.8762	35.1459
48	24.003	1.00012	-3.49215	103.281	22.7095	15.3774	15.4873	4.37932	17.0075	16.6282	0.56061	-0.394824	-4.79494	283.906	7.46071	43.3599	3.08576	11.7235	3.53591	73.4189	-1.0551	7.67315	115.228	14.8185	4.02599	-5.4396	3.14466	23.7157	-1.24001	0.962968	0.791795	10.7526	-0.740202	88.0861	26.8023	7.03338	-12.2385	5.60034	60.1147	23.0978	31.5369	3.89886	-5.42235	-6.48072	9.67551	15.5355	9.34537	21.2614	44.041
49	24.5031	1.02096	0.750627	115.03	26.3169	23.293	25.6423	8.51762	24.4382	28.7659	2.4578	3.74031	-0.859819	306.683	21.2862	49.2857	3.39354	16.6641	5.11246	87.3477	1.15078	9.1432	131.638	18.0879	11.3347	-1.40065	6.03495	25.4677	0.783665	4.08787	1.97297	14.275	-3.20919	105.57	24.7682	7.22858	-15.2209	2.87954	58.6835	21.5221	27.8664	-1.78031	-5.10008	-9.02614	3.30253	9.4617	3.78742	16.0851	46.4374
50	25.0031	1.0418	3.90226	132.331	57.4998	28.1057	34.078	10.926	34.7704	39.8531	6.55851	4.32048	-0.595298	332.606	21.687	50.1506	2.13237	23.5195	9.70589	95.7995	3.19595	14.6696	145.71	16.6071	33.2441	-2.70406	11.7095	32.8982	-1.8572	6.69263	9.05718	10.712	-4.09879	124.49	20.934	0.178509	-15.204	1.68878	56.3063	9.57087	22.9505	-5.57301	-1.64975	-8.23606	0.863427	6.19725	2.18399	11.6549	52.7986
51	25.5032	1.06263	-0.314058	150.674	69.487	32.7412	43.0213	11.5084	38.1163	40.363	3.67158	-1.9944	-4.06183	354.765	29.8134	58.5629	1.44061	23.4387	9.65336	104.833	4.93854	15.1589	144.69	13.225	35.8129	-4.85587	15.0028	30.5141	-2.61838	7.56104	9.62902	5.99713	-1.93217	141.687	22.7376	0.0105544	-11.9158	10.4018	74.6863	7.88449	23.219	1.40452	-0.782216	-2.39112	8.7511	5.50129	5.37748	8.70984	53.8152
52	26.0032	1.08347	2.38286	173.725	93.7291	37.3468	46.3983	22.2625	45.9613	47.6157	7.87128	0.881785	-1.3899	371.339	42.8119	54.2427	4.91614	28.9487	9.71303	103.854	3.1515	20.6474	157.331	17.6104	42.3743	-4.50512	19.1074	34.6386	-1.56765	11.6266	15.4271	17.0773	4.22096	139.669	28.8183	7.87083	-6.49026	17.8128	91.9396	7.86736	26.9289	4.37897	-2.55573	-2.64553	9.29109	11.5195	6.76346	10.7148	45.1113
53	26.5033	1.1043	7.41511	182.37	108.621	46.0312	54.1445	32.7523	58.3495	62.0018	8.55839	5.20056	-1.93758	399.099	50.975	54.5305	6.67228	34.0411	5.47912	110.233	-0.226116	25.057	166.326	19.2879	46.0565	-2.4065	26.9925	41.093	3.41844	10.7043	28.7505	25.0823	4.41729	150.615	32.2865	33.6913	-0.436923	31.6239	89.1714	4.34606	36.1351	0.447732	-3.03135	-7.56993	8.42123	18.3461	1.97318	9.43228	42.8383
54	27.0034	1.12514	8.20822	195.812	124.616	59.5863	60.1742	33.4496	71.234	76.1967	15.7492	10.8017	-2.70883	422.395	65.5299	56.0577	5.66331	51.1361	10.7398	124.193	-0.918222	31.8651	169.304	19.6283	51.723	3.80315	36.3434	43.1967	10.056	16.0071	39.4583	20.4526	-5.94557	162.679	29.86	32.2927	-3.4553	41.6379	88.6622	5.58039	48.5542	-5.23588	-3.46128	-7.05778	7.5406	18.0432	-2.72469	9.70714	43.7116
55	27.5034	1.14598	12.9773	220.139	179.082	79.0981	75.0993	47.7001	94.3362	88.7076	25.8521	21.3444	1.49716	446.528	75.1254	53.5	11.3388	63.8182	18.9406	126.42	11.8632	45.4077	184.346	27.0695	55.2378	10.9596	55.1354	44.2994	20.3882	21.4881	55.7968	21.8008	-7.5436	151.248	34.4206	37.57	0.0165952	44.5179	94.5032	10.4	53.7007	-6.55481	7.53054	-6.09668	7.5835	22.5533	1.45527	6.27325	40.3086
56	28.0035	1.16681	16.2497	232.044	196.984	81.5246	78.7134	53.8183	108.617	97.1295	27.8553	30.4627	-1.80178	444.474	73.0772	67.494	14.5593	71.3822	18.6395	134.238	15.2246	48.9497	191.576	23.45	54.7966	13.3461	66.9234	46.526	22.4267	22.0469	82.7065	53.476	-5.96974	169.325	40.5852	47.0565	6.65564	43.1556	105.005	11.7304	59.7907	-6.29608	10.5272	-4.01315	1.41353	31.0023	7.95443	7.09813	41.5255
57	28.5036	1.18765	24.0421	231.319	226.907	89.74	84.1555	60.0423	125.839	112.824	40.7081	51.5384	3.3643	477.058	81.3276	72.0611	16.681	92.8083	20.1132	137.094	18.9577	64.2522	190.851	22.0552	63.4601	13.8439	81.0976	55.6858	27.6458	28.7818	99.9073	61.9848	-5.11367	166.142	24.7142	55.3253	16.9362	35.3417	111.501	17.0602	54.0589	-8.03579	9.89465	0.0166886	3.88552	27.0263	16.3793	8.34241	47.433
58	29.0036	1.20848	25.201	229.385	247.795	101.556	86.6091	71.1459	152.222	128.833	44.9739	67.5842	5.60518	506.396	87.982	72.7246	17.7422	119.637	23.5724	135.563	29.7522	75.7528	191.258	22.6069	66.712	16.3792	89.8721	61.6623	32.5102	32.2532	123.221	66.7636	-28.9741	131.453	-14.0041	25.4529	-9.32527	1.64719	71.1417	-14.8908	11.7551	-40.0636	-20.9546	-15.3447	-25.6822	-4.53262	-10.6299	-21.7618	7.02228
59	29.5037	1.22932	29.1783	226.899	264.844	116.253	87.6443	80.4885	166.382	141.691	54.4399	80.9421	6.5271	536.751	94.5348	73.3557	17.982	136.789	24.0239	137.439	35.1558	102.518	197.284	27.843	69.1815	21.5824	104.119	63.9915	36.2756	41.1518	152.369	69.2021	-2.45467	273.269	18.1265	61.0132	30.4959	33.4932	102.451	15.9649	44.7003	6.29893	8.31516	23.7541	9.38271	31.0791	6.26701	13.3134	25.1366
60	30.0037	1.25016	30.5355	218.194	277.283	124.285	90.3391	82.4979	178.418	157.978	74.1736	102.013	10.7489	553.203	101.751	56.6408	18.6203	144.628	24.2749	135.94	40.0185	109.922	176.788	26.4271	67.2647	29.0064	116.325	70.6802	43.1167	47.2878	169.44	75.0952	-3.94865	263.007	15.2342	77.158	30.99	30.2557	100.41	28.5019	46.0118	10.2848	11.0551	28.4709	10.9529	29.9359	3.45249	17.7517	23.7458
61	30.5038	1.27099	31.1909	214.754	295.898	134.803	100.319	87.3093	196.808	177.463	87.1608	128.673	17.3163	589.036	106.357	58.2408	21.1082	167.127	27.3613	143.015	55.1446	121.504	170.148	29.2315	72.2743	46.3249	123.498	77.2021	49.0206	60.7186	190.813	86.233	-6.54792	254.102	10.9366	85.9699	27.6589	41.791	93.2103	39.5832	35.3408	9.43102	13.704	27.4918	8.3334	28.3688	9.73649	16.5456	19.5685
62	31.0039	1.29183	41.6549	210.614	317.894	144.638	95.4394	92.1545	210.212	182.616	103.527	137.685	22.5647	603.033	109.037	63.6867	24.4354	196.915	32.9691	133.696	65.034	132.961	164.413	31.5768	73.2206	58.5352	131.757	82.1806	56.0623	70.6262	210.915	88.8713	-5.61771	279.351	15.707	108.435	20.1329	49.3974	88.5397	30.1771	17.9083	10.4117	12.329	26.7828	3.00244	30.3009	8.84179	15.4033	11.3385
63	31.5039	1.31266	41.1243	202.688	312.875	147.14	89.9939	93.8937	226.261	180.996	113.824	157.924	24.2713	621.485	116.401	41.3999	22.2769	203.622	30.8822	133.043	71.8196	136.53	159.531	28.8023	68.5823	59.4835	138.137	73.9552	107.981	71.0602	217.373	86.5956	-5.69189	264.285	23.5204	111.077	16.7913	67.94	83.7145	34.6681	17.3138	10.0367	15.9855	23.5156	-0.687828	29.3343	2.63421	14.5192	5.61578
64	32.004	1.3335	47.1954	187.875	310.937	147.135	99.3238	101.42	241.431	209.544	137.592	186.376	29.6173	621.83	124.103	38.4308	18.9194	211.925	31.7672	123.711	81.3088	142.299	144.285	31.2659	64.6534	84.4624	149.345	69.3515	121.768	82.8709	237.41	90.5487	-8.20222	246.579	20.1884	112.503	19.1456	94.9675	75.675	30.3632	19.8229	14.6608	16.5029	20.6551	1.6101	29.7752	1.4244	21.1399	2.53862
65	32.5041	1.35434	52.0863	173.099	307.333	142.452	97.7531	109.153	243.836	215.076	149.128	201.931	33.6562	622.634	126.86	26.375	15.0336	213.556	31.424	117.458	87.5891	143.632	131.671	33.0214	63.8433	95.0188	157.64	73.5788	128.639	98.5851	244.149	93.329	-1.96197	265.039	18.3309	120.086	11.5009	101.406	78.926	32.108	18.3815	20.733	17.3137	12.7845	3.41675	33.4595	8.58551	25.2885	4.95397
66	33.0041	1.37517	56.7167	154.152	294.68	139.458	93.8144	106.741	249.044	215.318	154.259	207.784	33.214	611.123	111.607	46.3447	14.954	218.337	32.18	102.348	92.3274	150.6	117.143	28.9606	58.3665	103.958	156.875	75.7379	131.434	102.675	245.743	87.099	7.34134	263.153	10.0755	139.387	-0.385695	101.017	90.5554	33.4412	23.8542	20.5583	30.6762	14.7574	1.38669	27.1376	15.0875	25.9099	16.2843
67	33.5042	1.39601	53.8941	134.997	291.459	142.217	89.0824	110.408	248.367	215.339	162.967	222.792	39.8786	568.571	115.433	35.3289	15.3241	235.928	32.8794	96.6335	103.323	153.52	91.839	29.1573	55.2301	115.575	148.125	75.2508	142.389	108.473	258.814	84.5197	12.1433	263.296	9.01871	152.873	-2.23111	121.695	92.3431	32.2267	25.0117	25.8123	29.7632	13.3055	0.842734	27.6357	28.265	29.3998	19.5369
68	34.0042	1.41684	51.2676	124.375	290.748	137.589	90.0884	109.432	249.187	221.999	180.581	228.052	41.2416	529.823	108.592	34.0146	13.7356	244.112	34.9202	87.7661	103.517	148.533	75.8426	27.6227	48.1332	132.438	146.887	76.3941	152.293	115.997	367.343	85.2843	16.3105	253.083	15.242	131.536	-0.602536	110.127	96.9729	33.3074	26.3115	32.1792	29.1383	13.4578	5.10109	29.1085	39.8483	36.5779	18.6368
69	34.5043	1.43768	55.5978	101.715	275.601	126.145	74.6419	113.698	243.148	222.572	196.821	238.844	36.9801	484.457	96.0465	22.4066	13.0696	242.742	30.9896	75.282	112.41	149.457	62.2177	15.2547	39.8791	134.6	144.494	69.9565	155.46	127.729	245.899	71.49	15.4963	207.955	17.8584	120.506	5.61715	117.615	83.1151	30.8911	28.5609	51.4428	34.9947	8.76136	5.20204	27.2079	41.796	34.3885	16.8188
70	35.0044	1.45852	47.8811	84.5926	276.707	122.472	65.3287	113.716	245.325	222.013	196.202	239.709	38.1322	452.011	82.3832	15.9539	12.1731	244.062	26.7169	68.9553	124.191	156.635	53.5008	15.9871	35.1506	141.49	137.302	61.1547	163.073	119.084	248.899	65.018	15.1281	200.935	16.2431	109.745	12.0136	119.749	68.3404	18.7988	24.7823	49.1162	20.6504	5.61381	5.88204	26.8666	43.714	61.7273	10.5246
71	35.5044	1.47935	40.7361	72.9869	267.417	111.479	56.1818	90.8941	236.767	214.921	191.159	233.529	36.3964	419.778	79.0497	10.0977	11.8609	237.771	21.3418	56.7553	140.739	136.224	38.9799	19.8165	31.1142	146.386	126.189	64.3631	165.506	119.87	229.984	53.6153	14.4936	199.42	6.68778	101.93	8.40754	91.1321	57.4991	20.6163	13.2805	39.4578	9.24864	0.787222	4.14021	27.869	31.3768	62.2964	18.7799
72	36.0045	1.50019	44.5981	66.8905	248.326	104.653	44.3049	93.0922	233.634	198.497	190.476	228.44	42.5083	395.353	76.0921	9.34699	9.54752	232.022	22.2774	74.9501	142.159	137.844	35.501	18.9374	25.599	155.765	123.618	63.452	165.731	130.442	236.257	50.7412	17.8595	174.692	10.4338	83.855	16.4755	104.196	50.6414	26.7888	30.9203	37.1013	2.0715	-2.42863	4.7416	27.0879	28.8831	62.2272	11.4579
73	36.5046	1.52102	40.3582	61.3982	227.769	87.3103	40.239	90.1767	232.995	188.634	200.287	231.65	50.2009	359.951	69.7057	13.5538	9.85417	233.115	19.277	69.0897	152.664	137.792	28.9499	18.0287	21.9843	166.597	99.9284	64.0625	170.578	135.899	241.992	50.0256	15.7208	158.214	13.3367	68.6296	17.3444	114.28	40.184	30.321	36.8631	38.482	-1.18905	-4.4881	9.97616	27.6077	28.268	83.6696	7.97469
74	37.0046	1.54186	30.3105	43.3926	210.337	77.7888	34.0103	73.4495	211.403	166.373	209.985	223.368	47.3646	310.511	58.7654	13.6717	7.0964	232.393	18.9389	56.762	155.813	129.996	16.5935	12.7261	17.9306	184.128	84.7083	54.821	173.433	123.602	285.368	56.7942	9.22206	137.646	11.4344	74.6481	12.0969	130.694	31.4666	42.7532	32.7908	40.6505	-5.01502	-7.22171	11.0804	29.6508	23.3472	83.1541	2.66186
75	37.5047	1.5627	27.7507	32.0754	179.579	57.2776	28.2084	64.3052	198.547	148.736	191.251	208.212	43.7369	278.825	49.5915	6.57761	3.76763	221.139	12.6142	44.5008	129.35	119.116	11.0514	11.6034	14.6639	185.165	67.0411	47.7947	162.648	122.324	280.74	52.4547	9.54454	134.03	5.55184	74.0352	3.68445	126.685	25.3523	56.1791	38.6001	46.4236	-5.61377	-6.33081	6.52402	32.4916	27.3228	78.3707	2.45917
76	38.0047	1.58353	25.4175	30.4628	156.733	49.4455	26.3136	56.4324	177.757	146.855	186.26	201.043	42.3719	264.502	44.414	5.67832	9.03174	217.21	13.131	36.3173	155.71	112.469	8.56239	12.7815	8.70794	193.054	60.3108	47.8679	155.051	121.738	263.136	48.3041	20.9832	117.654	16.3696	75.7578	9.12107	137.239	22.619	56.6647	44.6496	52.1988	-3.86136	-0.0884401	12.2402	41.4783	46.0383	71.49	2.48046
77	38.5048	1.60437	23.5953	24.2518	138.508	42.5371	24.4466	47.525	163.987	136.849	189.985	188.6	41.7251	228.624	31.3558	3.89044	7.86361	204.563	13.0684	25.6325	149.85	100.008	5.82035	13.5458	6.11127	181.986	54.3368	46.8252	148.262	121.357	249.417	41.1267	24.7525	111.681	18.0921	71.7782	12.972	114.052	22.2836	41.504	58.9711	50.9821	-4.37885	-4.67438	7.33446	40.627	62.7567	60.6108	2.43394
78	39.0049	1.6252	21.1836	15.9356	106.574	36.1328	20.9878	42.7553	142.696	118.269	183.069	177.149	42.1611	206.633	32.1443	3.01599	3.7297	194.872	10.3664	25.5594	146.869	98.1616	0.964837	11.0145	3.43152	192.417	43.9986	39.0783	141.854	116.793	218.188	37.3947	24.8806	104.829	12.7511	55.4955	8.48149	107.061	20.6676	30.9432	64.1229	53.1483	-3.04137	-0.492325	2.91224	38.9491	70.5909	59.9027	3.23207
79	39.5049	1.64604	22.315	11.8582	102.304	23.7696	15.9948	35.8519	129.889	109.493	187.929	164.668	36.347	193.312	23.2065	3.34006	1.12048	179.623	2.58003	22.1137	138.938	87.4253	-2.03741	8.93074	3.76636	189.593	29.4214	41.1342	134.427	109.892	200.632	30.6212	21.0968	90.1011	11.0845	55.0062	7.29065	79.4501	17.9513	19.2409	69.9031	50.909	-1.50258	-1.85715	3.6108	41.711	70.1959	70.0721	5.29245
80	40.005	1.66687	14.5211	14.3777	92.3356	21.2787	13.8716	38.3152	113.047	84.2333	179.394	148.443	36.473	171.85	22.8294	1.96637	5.80303	170.15	4.74998	22.8847	141.975	84.2952	-1.20771	11.136	2.08685	186.174	28.4525	43.0462	114.041	94.0012	171.039	37.0198	20.8144	62.5886	7.31276	42.5465	1.51628	67.9306	21.6078	14.3344	75.9879	42.9164	-4.50498	-7.58893	-2.50271	25.8584	74.2342	83.7257	1.25263
81	40.5051	1.68771	9.13314	18.6677	73.3093	24.0513	15.8514	34.056	98.859	80.0837	173.08	127.251	34.0123	156.232	23.2584	1.35823	5.30168	160.493	8.72022	18.3278	133.348	78.0512	-1.37038	13.0548	5.3933	175.277	26.5618	34.9251	109.334	82.1882	153.571	27.5849	22.0041	88.0741	8.55147	33.2761	0.468485	77.6336	22.0772	10.0271	69.3571	45.3629	2.38471	-6.53151	-6.26327	16.8981	76.2717	110.668	3.70283
82	41.0051	1.70855	3.88091	11.6695	65.5628	16.7461	11.792	27.9388	84.9509	67.7801	156.811	113.056	26.1509	147.321	21.9147	-0.084662	3.67233	140.088	8.98974	19.4988	130.007	61.7653	-2.88871	13.6543	4.42359	163.83	25.2554	32.017	99.8464	77.5054	129.207	23.3447	19.011	74.9168	5.98392	36.8897	0.285394	62.1381	19.7461	8.85148	58.2137	44.5635	-0.40095	-6.5413	-5.98419	14.9384	71.1138	119.675	5.57071
83	41.5052	1.72938	3.63067	11.3671	59.6153	18.5282	8.80757	22.1209	73.0013	58.1048	144.728	101.84	16.2195	138.452	19.7336	0.985212	5.41857	137.238	9.41062	19.4772	121.834	59.1778	-0.226633	15.21	3.70515	160.211	15.2436	32.7061	86.461	70.4569	105.779	23.3278	19.8637	51.95	11.6154	40.6085	-1.28835	53.4776	19.6486	16.698	37.2432	39.4283	-3.17363	-2.59458	0.139397	14.5521	56.8306	122.405	9.00159
84	42.0052	1.75022	5.99379	12.4076	53.7797	18.5185	9.24094	16.3237	57.3099	51.2768	129.343	92.4098	16.7167	122.873	12.4975	1.45935	4.96134	119.511	5.7274	12.7747	114.354	54.5473	0.515029	15.331	3.37694	132.099	11.1227	30.9418	71.7446	68.9788	85.1265	16.8198	22.294	33.587	9.14292	36.7317	-2.38985	38.5181	17.6884	10.2189	32.7947	31.4885	-5.2107	-1.89308	-2.70811	8.11429	54.2823	120.279	4.94701
85	42.5053	1.77105	5.32224	16.6063	43.6112	11.7703	7.81858	12.0804	44.8152	39.0778	116.385	78.435	14.395	120.085	12.1683	-0.713812	2.75031	121.523	5.84547	9.72828	97.4903	44.7933	4.41236	12.5356	1.93222	115.99	12.5806	25.6023	50.5055	60.4059	67.8516	16.8711	25.6467	16.3367	16.0206	33.1516	3.85164	30.4179	20.4827	10.2484	30.1399	19.8858	-0.689958	1.84015	-3.83414	9.06196	55.3331	111.911	5.82246
86	43.0054	1.79189	4.77361	14.7262	31.3527	8.55991	5.47498	8.69498	41.543	32.3572	98.3134	56.7345	13.6326	114.779	8.11217	0.75999	-0.304497	111.973	2.94234	9.30129	92.0182	43.6749	6.453	9.80497	2.07769	90.6785	6.03829	23.4213	41.5696	52.2795	52.764	10.4137	23.9742	14.0166	23.3047	40.8801	-0.624714	28.2418	13.2101	9.0008	29.5482	13.6769	0.95594	4.98753	-2.11048	16.0988	45.636	104.762	8.48495
87	43.5054	1.81273	4.34599	9.24575	29.9106	1.93184	4.16903	9.30417	35.3895	22.8335	77.1291	47.2221	13.6958	106.242	5.47224	0.587505	1.21322	93.7187	1.37389	5.91879	75.3665	41.6515	7.92096	5.92205	1.75914	78.3279	3.593	19.7379	29.8907	43.8881	38.0509	7.21676	28.8821	14.7918	17.1673	36.1116	-11.934	25.6465	9.50055	7.43718	34.3075	2.51216	-2.95836	4.29053	-7.31595	10.3259	42.7622	104.663	7.74668
88	44.0055	1.83356	-4.7757	4.82997	25.8738	-1.06162	0.351251	9.01051	29.4454	13.8661	85.6006	38.1992	7.0481	105.934	4.54873	-0.722241	-0.0571901	77.2439	-2.59377	9.13747	61.6494	34.5308	9.96032	5.56229	-2.10297	65.7187	1.11267	14.4703	26.2755	30.2506	24.6576	8.46151	25.8299	15.4829	14.822	43.8073	-18.1043	20.449	5.08716	0.681856	36.8042	15.5432	5.01748	-3.10444	-8.37636	9.3893	39.8344	89.83	3.63248
89	44.5056	1.8544	-5.2531	7.47433	26.8916	7.34381	1.24041	1.57035	20.3328	15.8823	78.2885	32.2741	1.88946	116.48	9.2079	1.21365	0.343379	61.9672	-2.21523	12.1678	57.2616	27.6951	13.2867	7.29805	-2.78409	52.6826	-2.38407	14.9624	25.0588	25.4248	20.1638	5.25276	26.5592	9.08674	13.4772	48.3482	-14.3062	13.7334	0.888889	-1.52526	39.5123	8.38168	0.517524	-2.90772	-5.2187	6.88299	42.5897	71.869	4.00459
90	45.0056	1.87523	0.142866	10.8222	23.4164	8.50985	4.87935	2.64665	18.6307	11.6251	68.1133	27.9115	6.38255	131.201	11.3742	2.87891	3.81581	55.8569	1.90264	12.4213	48.927	26.4402	19.413	11.3705	0.677316	45.5264	-0.654237	20.9476	19.3089	24.9063	17.8049	7.52772	22.9606	9.904	15.7425	38.9005	-18.4716	20.5112	3.2098	1.88924	33.9477	3.99711	-4.07741	2.9003	-7.19992	3.67406	55.733	60.7677	7.04768
91	45.5057	1.89607	2.63879	16.6931	25.0156	6.70364	8.66629	6.03376	16.061	12.0089	64.014	22.807	11.5244	143.193	10.7422	-0.0799707	2.64488	50.5298	4.97941	14.987	41.6662	31.0539	24.6481	15.5041	6.86114	39.6272	5.3386	23.8077	19.0291	23.4274	20.8814	8.94515	24.1625	6.38852	14.556	35.8751	-21.951	9.71073	-2.31875	3.71662	31.6741	2.45474	3.01803	0.301735	-5.32096	6.03792	66.0409	58.3961	13.2081
92	46.0057	1.91691	0.388741	16.7989	21.2356	4.67024	8.57076	2.37483	11.6238	7.79656	45.9593	18.6159	5.27155	148.59	4.63902	0.740986	-0.343856	40.2334	2.58349	17.4106	30.6248	32.5777	25.8108	8.00347	6.02468	27.7184	0.647121	20.1015	14.9463	19.2385	14.7811	9.14037	24.6913	5.96166	15.1131	37.2253	-20.9206	8.86281	1.0323	-1.74294	28.9718	-1.59722	-0.934627	-5.15783	-1.94928	11.8134	64.1819	53.865	16.2394
93	46.5058	1.93774	-0.78784	17.5592	21.6942	6.73316	6.3419	-0.0938657	14.4296	5.51804	29.9741	13.5441	0.783963	159.371	0.839424	1.2874	-0.692304	28.4472	1.42182	18.4697	25.9244	40.6367	28.2812	2.8304	1.94977	17.6507	-0.923987	18.6201	5.8542	10.403	6.68384	10.8326	23.3498	12.4047	16.431	38.4027	-18.8973	16.7019	4.51771	-1.32165	22.4609	-0.155839	-2.15568	-3.02393	-3.02393	20.643	64.727	49.9945	13.8545
94	47.0059	1.95858	-3.43111	19.2658	23.3098	7.96904	9.00932	-1.02149	18.0383	2.10083	29.6991	10.9005	2.72789	171.025	1.87326	1.73419	-0.694391	30.6792	3.93657	20.6862	21.0523	39.5614	33.6018	6.23849	6.79274	15.0485	2.56276	20.1031	5.44117	8.69391	7.75447	11.7655	17.6195	21.0396	20.549	38.3403	-20.404	21.6957	4.64188	-0.258635	9.17628	-6.57579	-6.07983	-1.25937	-2.29106	17.4245	70.3604	42.5151	16.919
95	47.5059	1.97941	-0.318929	28.6593	26.7964	11.628	9.76686	-2.79367	11.6899	8.04555	22.7773	6.37088	1.87672	183.327	2.52674	2.15921	-2.47432	27.0898	0.830717	23.8515	20.2574	40.9048	45.0438	8.46783	8.97473	11.5946	5.27723	20.8661	1.12985	3.95935	3.71247	9.29455	20.7309	23.815	27.0024	36.7306	-19.3416	26.1389	4.36003	5.74249	11.7985	-1.90893	-2.46429	3.22517	-2.26341	20.6916	71.7292	42.0269	24.8803
96	48.006	2.00025	-1.46466	34.7891	23.7388	9.39901	11.727	2.73526	9.67757	5.14476	14.2378	3.1418	1.16292	206.571	4.58379	-1.5957	-2.19249	19.551	2.13074	30.7707	17.1212	48.682	60.6338	7.53182	11.4179	9.02391	5.83883	22.9811	1.5986	1.01155	3.41153	13.2853	14.3605	14.9353	26.6243	25.8852	-24.0072	23.7121	4.11004	6.92654	8.53265	-6.57083	-1.28238	8.93833	-5.19579	26.6008	66.1351	37.351	20.4417
97	48.5061	2.02109	-6.5962	42.4581	22.721	8.94101	9.69267	0.419096	12.1805	-0.80903	11.797	-0.0807658	3.15772	210.337	8.5908	-3.20489	-2.90256	18.9054	3.68489	35.3026	10.6797	49.8262	71.2111	9.45511	18.0862	5.39141	4.6586	22.9362	0.91357	0.345307	4.53511	19.4171	14.3321	16.7317	26.222	41.8906	-23.9311	29.8461	3.10479	5.16816	2.60883	-10.9942	-6.5298	6.06573	-9.58497	29.7223	68.5138	22.2942	15.7533
98	49.0061	2.04192	-3.75481	67.7834	33.0305	17.5805	18.8346	5.05247	15.3417	4.95526	8.58018	1.26188	3.32352	226.696	9.39814	0.146225	0.498311	23.7254	2.90226	46.7307	8.13292	51.5566	80.9753	7.39374	19.8305	5.4092	9.70311	24.0003	1.17105	5.49544	3.37678	23.1526	17.6149	22.0561	24.0903	37.3921	-20.1864	38.533	2.20726	1.96997	6.24194	-9.69084	-6.00664	1.08272	-8.92465	27.6177	68.3591	17.3627	20.3443
99	49.5062	2.06276	0.0212897	88.5951	38.7108	21.8827	22.8	7.31353	15.022	12.3853	9.4403	0.38566	4.55386	243.146	9.54245	1.43279	1.52266	18.0858	4.69811	59.4492	12.2191	55.7574	88.2941	10.276	27.1478	3.46116	15.5459	25.5382	2.99028	2.7137	4.28651	27.3129	17.4285	28.9578	29.7658	27.81	-15.5622	35.0204	5.64822	-2.85289	1.51169	-10.1469	-5.42396	3.60548	-6.06144	16.9452	69.8398	8.25839	13.0557
100	50.0062	2.08359	-2.21097	99.7566	53.0667	32.0926	28.748	6.41411	15.988	13.0896	10.6594	3.17927	3.20091	259.641	5.33699	39.1558	0.787601	14.6829	4.39666	70.0946	12.3716	53.7277	100.376	15.5289	27.5694	2.37032	20.3873	30.292	7.13015	0.383752	6.41453	31.2731	15.9407	45.0887	29.5265	31.0887	-21.321	37.2406	13.615	0.048267	0.269299	-11.5877	-5.94288	9.76676	-7.65844	20.0527	61.7122	4.92815	18.8766
101	50.5063	2.10443	-2.19608	109.094	59.4064	37.9262	38.3056	7.07306	17.7464	12.9403	10.1867	5.71714	1.23812	267.52	7.0175	43.3688	0.269133	18.1719	3.6744	85.5954	8.23446	51.8968	115.186	10.1763	31.384	2.54091	27.0196	30.9006	10.3681	-0.254026	3.67577	33.8498	14.7718	57.7194	29.5088	34.2465	-23.6518	36.0119	19.2985	2.55423	-1.3578	-10.3652	2.09916	20.227	-4.28586	21.8158	55.8925	4.66919	20.3818
102	51.0064	2.12527	2.41272	159.839	64.3367	54.5233	44.5452	10.7611	23.4591	19.7656	9.86872	7.53305	3.52783	288.811	10.1326	45.8228	1.52207	24.921	5.54189	97.717	3.04521	52.0987	124.949	10.5806	39.5956	2.21658	27.876	26.3098	8.57308	0.810501	9.46934	37.7489	14.6354	52.4505	34.0294	33.4508	-19.4335	29.7688	14.4689	11.5492	8.34299	-4.75594	2.6978	25.0231	-5.67995	18.8226	58.1712	5.43133	27.2928
103	51.5064	2.1461	2.35292	174.748	79.46	71.5895	48.8232	12.0527	28.2689	23.7118	11.4527	7.76922	2.10919	307.58	15.2958	47.124	3.54871	24.2353	5.43761	109.226	0.444242	47.1105	148.762	7.94499	70.9021	3.35658	32.7654	30.456	11.3785	2.85877	10.7641	36.6707	11.3554	44.3321	33.2244	36.7978	-19.7696	29.6781	14.863	15.0591	6.93459	-6.33911	-1.36213	36.2706	-6.85399	21.4246	55.3465	7.15633	26.4489
104	52.0065	2.16694	-0.710851	195.032	85.1649	82.144	55.237	18.0481	36.7188	31.085	8.05897	9.19842	-0.369738	347.41	19.4257	50.1606	3.791	20.9551	9.28095	126.956	3.65826	54.0503	156.996	5.69641	85.5183	3.67305	35.9218	36.0429	7.99403	1.52839	5.87054	42.3318	8.16778	51.5898	46.2677	43.9978	-23.196	25.13	22.1484	16.9591	5.26413	-12.2374	2.88177	53.326	-9.39024	33.27	54.0482	4.24867	22.6333
105	52.5066	2.18777	9.30624	219.955	112.743	96.0196	70.0955	29.9041	56.0417	46.8915	12.1357	15.0858	4.34227	393.64	48.1897	54.6017	4.52923	26.1976	13.7652	145.796	7.55446	55.5164	167.107	14.5395	103.26	9.81266	49.2546	42.9207	14.7756	4.00599	9.19365	50.1801	8.63533	52.9391	53.0672	37.8999	-17.5946	24.1731	24.9262	11.4936	1.65361	-13.9589	0.893784	56.8054	-13.6692	50.2851	64.3057	-0.0922156	21.6145
106	53.0066	2.20861	10.2144	227.011	120.921	111.609	77.7867	34.5059	68.4944	52.6802	18.2212	17.1852	5.86497	455.437	49.9674	52.5381	3.67645	26.9699	4.53672	159.209	6.89929	40.8054	174.823	12.712	111.345	9.84449	59.1771	44.5559	18.9413	3.23081	11.5674	53.3639	5.59022	46.8117	49.8526	30.8401	-10.6027	15.1305	27.0671	10.7561	-2.80342	-13.43	1.66619	50.1872	-12.3124	67.0863	54.4171	0.243219	18.1739
107	53.5067	2.22944	11.0859	248.313	135.006	134.992	72.6436	42.2989	82.3549	61.6463	11.8278	20.2927	8.84152	503.503	68.6704	48.6743	5.26125	25.5698	6.25139	172.217	7.75765	42.6013	181.764	14.0562	118.675	11.9912	70.906	43.0723	24.2427	6.31856	15.2822	58.9196	6.50384	44.3888	47.1644	30.6635	-9.0462	24.2013	41.9567	17.6295	-2.93437	-16.2905	-2.70295	46.8572	-15.0647	78.7466	47.2389	2.76285	15.7312
108	54.0067	2.25028	18.5232	267.537	189.179	147.783	80.6003	45.5518	106.021	72.6608	21.5371	32.9233	10.1448	566.634	86.1071	70.872	9.14004	34.0102	8.76119	187.586	7.55412	50.7168	186.177	18.6381	124.621	19.5804	85.7259	39.5983	29.695	15.347	20.3748	106.556	5.82581	55.4748	51.5818	42.6374	-6.96615	9.41205	41.8483	22.793	3.27029	-3.27883	-1.04426	44.2109	-11.1907	90.5749	39.4651	8.89621	23.5255
109	54.5068	2.27112	19.4648	281.861	217.222	156.401	91.5177	54.9043	122.654	86.3867	27.354	48.1509	12.5493	575.355	83.8071	77.0946	10.0949	39.3112	11.3815	194.861	11.0205	55.2607	190.516	24.5684	129.316	19.1207	109.351	40.3307	28.7457	17.1919	19.3477	116.378	-6.06629	49.4326	49.6851	50.7782	-5.18051	55.2626	43.4291	22.9192	2.69539	-0.777261	-0.221355	41.9538	-8.40288	81.9214	30.3886	0.96484	17.5853
110	55.0069	2.29195	19.814	309.279	234.515	152.912	90.3639	58.4617	143.493	98.2416	22.8868	53.1552	14.309	592.934	93.7438	75.8202	4.48355	37.3614	25.5163	195.927	11.1862	56.2416	197.114	24.1042	127.774	25.714	110.388	58.8398	29.122	14.8809	24.6617	117.963	-4.16208	50.0913	60.9818	73.1418	-2.54275	53.7313	49.3054	25.4631	4.17442	-0.250625	-1.57568	42.001	-5.43598	88.9222	27.9391	2.26041	14.0113
111	55.5069	2.31279	27.8975	319.591	270.09	160.604	85.4459	61.1375	149.265	110.175	32.3354	63.1023	14.3356	605.461	104.478	84.9722	4.72239	40.0524	23.9601	217.487	14.4789	60.4267	195.427	16.9529	126.078	31.6323	112.516	54.4877	38.2964	19.4908	28.919	130.349	-3.35305	38.54	70.8376	107.85	-6.84236	31.4996	44.7155	27.6411	2.12248	-0.777091	0.664522	34.5946	-5.86815	83.5379	36.689	2.3544	17.9948
112	56.007	2.33362	32.3192	317.967	286.772	166.005	93.9005	66.4356	163.055	115.905	39.276	80.4778	16.7589	603.901	108.276	79.2401	8.72509	46.1367	28.8831	228.346	20.1653	60.0802	197.908	39.8847	140.747	40.8083	119.5	50.9096	41.6389	27.5766	37.2799	134.124	-4.21648	38.7976	69.1801	84.2748	-9.14448	28.5998	44.9624	26.5158	-6.15677	0.627565	3.72012	36.5026	-7.76715	76.2948	37.8231	4.08694	20.9034
113	56.5071	2.35446	31.5005	312.311	288.69	148.999	91.2004	77.9734	170.324	142.278	41.5724	100.756	17.2557	619.148	109.844	86.2651	11.4531	51.0021	37.8126	219.22	19.9232	72.0406	182.954	42.9755	133.321	50.8188	117.423	54.0205	44.3281	27.9129	42.6169	139.036	-0.63666	38.336	74.6002	69.3108	-8.69509	26.8039	52.3278	28.5061	-3.08278	-1.53531	2.9342	44.2497	-6.67441	82.5562	38.7302	7.76922	19.1384
114	57.0071	2.3753	62.8531	288.799	302.752	153.27	97.889	85.6685	180.744	148.75	50.1246	119.651	32.0323	612.321	113.514	81.9183	14.8939	61.6279	39.2309	219.203	27.3355	80.3078	173.223	44.8733	128.227	65.8436	123.49	56.5839	74.5158	29.7901	49.4707	144.404	1.08103	33.037	86.188	38.9382	-10.8097	15.5954	51.5497	26.1496	-5.82084	-9.54969	-0.64925	54.7273	-5.75018	98.4296	18.2881	1.18276	15.3169
115	57.5072	2.39613	72.5874	262.329	322.808	144.929	96.1114	90.1638	188.838	158.278	62.4935	148.887	33.0188	607.119	125.916	84.4136	17.9738	71.7787	41.9838	211.967	28.4481	89.4436	164.046	44.9754	128.357	75.6499	120.635	54.6013	91.7585	40.3947	66.6433	146.03	1.29382	45.1987	88.401	66.4785	-12.7345	19.9791	59.1007	28.1295	-1.48227	-6.81959	-0.0463581	70.243	3.04915	92.7234	9.31149	2.32696	14.0366
116	58.0072	2.41697	69.0914	236.97	324.954	141.34	96.1764	98.8087	190.996	162.148	71.3602	164.794	36.6302	605.798	143.577	76.9799	18.0199	85.2777	44.8192	203.006	34.9253	104.24	146.393	52.2018	125.386	87.4746	126.743	54.156	92.9349	47.0846	81.4805	145.267	-9.8048	39.7883	81.7016	70.0053	-13.0558	18.9131	55.7856	33.2329	-6.42676	-12.993	3.64775	69.0944	4.73769	91.9462	1.85929	2.59178	14.0126
117	58.5073	2.4378	76.3809	218.032	325.336	137.054	91.6616	103.285	183.986	172.89	84.1525	186.04	37.8511	582.589	127.023	56.4824	16.4313	88.8983	49.6616	197.673	39.6748	111.701	121.422	54.0376	102.971	94.2341	130.47	49.7648	99.2205	56.4723	96.6792	142.691	-9.49054	57.3684	56.5399	75.3436	-12.2467	23.2191	55.7276	40.4689	-4.73483	-11.5325	3.36111	72.214	0.336291	90.9391	90.2479	1.80129	12.4999
118	59.0074	2.45864	72.7919	201.622	318.174	136.891	83.1208	114.912	191.57	181.744	96.3775	201.767	49.2689	558.358	135.973	52.4401	16.1777	99.9781	51.9149	194.218	49.1602	120.142	114.74	63.1055	81.5091	101.531	135.501	47.3238	128.011	66.8093	109.175	142.461	-3.55135	54.7148	66.7332	114.962	-10.9756	26.6261	48.5907	63.1788	1.57603	-8.9821	10.9352	53.6666	10.9341	84.3181	70.6482	7.17881	9.40725
119	59.5074	2.47948	72.7403	178.587	310.955	133.95	79.609	112.691	196.378	183.819	105.084	219.309	49.3201	519.747	131.015	47.2426	16.8237	106.58	55.6116	187.617	42.9115	124.25	98.3354	64.3533	46.8543	110.229	134.974	47.193	139.544	72.5861	116.677	136.033	-0.21774	53.5967	57.939	121.569	-12.6023	23.2113	49.4059	77.4059	5.40767	-11.8351	15.9971	41.0183	11.7906	75.9203	72.3609	5.31156	8.47884
120	60.0075	2.50031	73.7059	156.647	313.503	142.354	84.1594	114.083	184.87	184.272	131.454	230.059	54.4687	490.283	155.318	72.5761	15.0441	120.075	57.6326	180.671	47.1301	131.625	85.3647	57.5027	82.9536	119.131	126.836	48.5744	148.79	80.2927	127.756	137.612	-2.03443	50.9477	46.482	123.248	-9.67467	23.5667	54.9506	104.647	9.05429	-14.5882	16.382	36.308	9.59766	70.8593	70.4156	4.47017	6.06928
121	60.5076	2.52115	71.2342	130.553	302.388	127.399	72.4071	108.725	172.99	193.916	145.729	242.603	54.7408	451.013	119.838	51.1614	13.9228	130.501	59.2719	177.486	40.2269	138.06	70.559	56.6942	72.7231	135.512	116.904	44.3227	152.838	85.6536	140.536	130.054	-4.3111	56.9536	39.3312	90.9165	-0.356882	26.3372	49.8803	110.059	10.2388	-13.7168	14.4207	37.4897	9.22145	62.2399	68.3991	5.80657	10.4388
122	61.0076	2.54198	65.5052	110.063	302.877	114.067	68.5888	112.976	180.765	186.979	153.645	253.382	67.4027	415.132	98.172	55.5058	16.6745	154.274	54.8959	159.286	44.579	132.217	53.2199	62.6084	72.2723	144.473	104.474	41.7315	163.126	93.2702	148.053	120.235	-2.44893	54.3673	39.2393	80.6862	5.76505	31.4219	45.8036	115.587	15.3519	-10.7472	10.198	37.9525	5.52651	45.752	81.0254	1.96719	18.1337
123	61.5077	2.56282	55.5452	89.7341	277.281	104.375	57.1009	107.38	176.48	174.293	167.332	252.94	67.123	380.755	54.7904	47.1945	18.0671	160.544	57.6626	147.85	68.8668	138.927	36.3983	61.2439	60.2726	156.569	91.7123	48.7385	166.489	96.2594	154.227	107.204	0.486692	54.536	36.0793	84.491	4.63837	41.0002	40.4224	107.554	21.9369	-14.8455	1.90711	36.2028	1.35244	42.6096	81.9479	1.98176	9.21389
124	62.0077	2.58366	52.884	72.7996	260.517	90.2311	53.525	96.3967	181.608	172.839	184.57	259.519	64.185	368.328	91.6761	23.8138	12.5172	172.117	53.8007	136.513	74.5789	140.589	32.3433	56.1865	55.5189	161.955	78.1004	44.3505	183.302	100.807	157.508	88.2646	-2.97286	37.1822	28.3026	64.1511	-4.5387	48.7192	36.9786	96.3522	23.9506	-16.8379	-3.43642	31.49	5.37802	35.6374	86.6234	-0.770839	2.40676
125	62.5078	2.60449	46.8598	64.6823	243.964	78.3985	43.6961	98.2316	176.883	167.691	189.457	273.445	66.9279	334.21	100.737	36.4881	13.3404	181.1	48.5581	131.799	81.4999	135.647	25.7505	53.6456	50.5654	183.403	73.3594	45.071	190.93	93.283	213.25	78.5344	-1.93608	50.9488	28.6759	54.7321	1.51762	59.1401	31.9345	95.8682	57.4609	-9.69681	1.35743	34.1836	14.1792	32.0893	73.8726	0.499002	3.75914
126	63.0079	2.62533	46.0375	46.4913	223.073	71.0662	35.5947	89.0575	171.274	160.647	204.812	271.435	77.7446	298.27	108.269	22.8719	11.3491	193.433	38.4691	113.087	88.2481	139.879	21.8017	51.4725	43.1521	193.238	60.8192	48.5797	199.22	100.416	204.132	62.7851	-1.48305	66.1479	32.4878	44.8359	5.40475	53.5736	30.3194	92.2928	82.6904	-5.3622	0.122513	38.6451	17.5471	30.8043	76.4358	5.06365	3.70182
127	63.5079	2.64616	36.8207	39.1739	199.996	53.6578	29.4701	80.987	158.745	145.054	199.179	263.282	79.6917	282.497	87.2467	25.7408	12.5831	201.273	32.1423	102.775	87.7399	134.748	12.2054	45.1687	35.9688	196.979	55.5586	46.0701	192.216	105.017	202.963	52.8782	-1.4988	61.4307	25.3046	46.4027	-1.53986	47.022	19.0529	78.6226	116.401	-5.587	-2.74151	33.3418	25.47	28.9262	59.1959	4.12441	1.28727
128	64.008	2.667	39.1878	37.6066	180.017	52.9092	32.363	73.3512	152.756	128.656	204.958	251.19	76.3155	272.446	100.369	19.3894	12.9003	220.888	29.0265	94.8358	93.4863	138.973	11.3957	50.5044	31.0554	197.036	49.4392	47.9373	194.752	99.3238	203.34	44.1785	-5.68148	54.5876	23.5795	45.0655	-7.44736	28.3135	27.4057	71.9849	111.819	-3.47855	-2.03154	36.7115	31.5015	21.7211	64.4329	3.96572	3.97604
129	64.5081	2.68784	39.7593	33.9581	154.725	43.2464	29.4493	62.7337	139.183	128.14	218.738	252.862	87.7434	260.741	77.1997	20.821	13.6349	226.538	20.7527	77.6121	94.3017	140.004	6.36955	51.4292	25.4501	198.934	38.7143	48.4536	196.944	101.683	192.362	38.9137	-3.6947	43.8867	18.3682	43.2914	-15.7211	5.22797	17.5566	68.5942	116.275	0.00553175	-3.85999	37.396	33.0835	20.2184	27.1307	3.05111	6.54853
130	65.0081	2.70867	30.0405	18.7342	133.57	36.0346	23.219	62.0383	123.769	116.214	219.007	236.817	72.6123	239.886	66.0784	13.5604	12.2863	230.221	18.2646	67.4606	92.804	124.664	3.87274	39.7409	22.4517	197.036	33.4338	47.5336	178.551	103.21	185.461	33.2431	0.941381	51.1118	22.4711	35.645	-17.9306	-0.559258	15.8239	49.7665	118.967	5.25736	-4.6495	25.5528	38.4385	19.2698	29.4628	7.0546	7.67361
131	65.5082	2.72951	27.2652	12.5075	107.852	24.4074	13.5524	56.8407	104.435	98.9197	210.792	224.227	68.8135	200.116	58.8636	11.6629	12.3698	224.534	17.8066	55.5757	88.797	113.291	5.06602	33.5064	15.7951	183.518	29.6033	41.6799	163.681	97.4504	177.524	25.5858	-2.86979	39.1547	17.6687	26.4833	-19.7776	-1.78511	16.8472	41.2466	124.648	5.93159	-2.90132	14.2989	31.1154	5.88033	14.1235	3.29079	3.39396
132	66.0082	2.75034	23.5926	9.59304	97.8568	16.6906	14.0963	43.9582	89.7444	81.9315	191.486	210.022	66.0539	176.509	46.4005	9.84101	14.8518	217.258	13.9289	42.768	75.273	96.241	3.40304	34.8758	12.0863	167.758	21.7075	37.3379	158.478	95.2399	168.665	21.1651	-8.71141	42.5107	13.2755	22.9226	-23.8954	22.9844	15.3396	32.8783	148.225	3.34929	-2.13761	10.1399	31.9188	-0.723785	10.047	-2.81811	1.44276
133	66.5083	2.77118	19.9506	9.28992	76.9562	14.1112	11.7901	30.4612	66.294	62.827	190.521	178.606	56.3727	164.581	39.6638	9.81978	16.1369	213.682	9.68759	35.1008	69.1953	80.9331	-2.9481	25.9873	7.72863	159.723	18.0398	33.5505	142.565	86.8672	152.12	16.4877	-3.71526	50.3128	10.4636	29.5052	-15.8788	22.3492	15.4576	33.2748	143.212	6.35374	0.102609	4.95499	42.3743	2.74718	7.01837	-0.533584	11.1142
134	67.0084	2.79202	18.6199	16.4641	72.4567	15.0812	13.4567	33.1874	60.2691	50.888	189.485	166.67	53.1578	155.875	42.8103	8.60298	16.4612	216.236	10.5759	29.7069	75.4897	77.2889	2.89751	23.6717	6.94849	151.199	16.0539	36.6879	135.245	87.6054	143.626	17.5026	-3.38265	42.5371	9.65144	32.0358	-8.30315	23.4248	8.95021	34.4535	133.064	14.3314	2.66369	3.15213	58.1927	3.99811	0.118966	3.58544	9.30099
135	67.5084	2.81285	20.7021	20.2463	61.9732	12.1804	10.7476	29.6311	49.61	38.5907	175.975	150.559	46.5578	150.407	36.2849	8.33464	15.2895	210.846	8.11344	26.3725	77.8246	67.4573	3.73385	21.4492	6.07433	132.546	12.2684	33.2453	114.405	74.5501	129.616	20.3529	-4.22286	45.9478	7.87015	33.1886	-5.32432	25.63	11.3101	31.9336	110.63	15.4395	2.02455	7.20403	54.7855	9.72135	1.75672	7.89526	18.109
136	68.0085	2.83369	17.7087	15.0005	49.5057	13.2725	7.54843	20.6486	42.0359	30.1734	160.143	135.814	37.4775	137.49	25.6875	8.47876	17.0203	209.128	5.34657	20.2749	84.0334	56.8012	2.82607	23.3314	3.34927	114.153	6.2007	34.5227	98.7637	66.6519	118.641	17.7929	-0.0579306	57.6971	9.46288	36.9049	-1.54606	18.6029	13.6818	38.1328	117.403	20.524	2.02413	9.25584	54.0104	9.33838	0.424595	8.48208	22.9567
137	68.5086	2.85452	9.94559	9.4632	43.7805	6.68545	9.1754	16.9007	33.0141	26.3924	149.114	116.004	35.9982	132.091	25.9571	6.68229	10.5675	194.24	6.28369	16.8968	84.5785	41.4654	6.04986	20.5344	4.35635	96.2583	4.43972	38.7303	85.0351	57.4585	92.9053	14.6629	0.915317	56.113	6.79706	34.6635	-4.06605	19.6047	11.3718	32.8928	109.765	26.1409	2.49385	12.3313	48.8633	4.63488	-2.51471	4.5214	18.9238
138	69.0086	2.87536	5.32277	6.3115	32.9394	2.91894	3.03787	14.0069	24.1098	22.6152	133.136	96.0182	26.1371	121.037	20.3594	5.78761	5.33263	179.738	5.62172	14.4796	81.6261	38.0905	3.87404	11.3147	3.213	79.8017	4.77602	33.3535	72.8261	42.4717	74.0552	7.22627	-2.44052	57.0042	2.57474	36.4457	-9.939	17.8175	7.73792	29.0629	103.942	25.6814	1.41336	15.9295	41.1233	5.80866	-8.78971	5.43726	17.1366
139	69.5087	2.89619	6.6847	6.55442	24.8284	-2.96158	1.04636	8.12423	18.1364	12.7968	110.7	79.8041	23.8489	109.924	13.275	1.21642	3.67066	168.836	-0.626268	9.64085	74.2227	38.2073	-0.888881	12.4631	1.22403	64.536	1.71479	35.3074	60.944	37.6981	60.8322	4.8762	-0.882534	62.2581	3.57168	34.9182	-15.0052	19.9462	6.93663	22.9484	91.5544	35.293	4.17496	29.3449	42.7259	2.31467	-3.09137	1.80914	6.67871
140	70.0087	2.91703	5.06209	7.9358	30.6381	-2.25258	1.20523	5.88666	14.3163	9.2963	103.975	64.6314	21.1861	122.141	14.1858	4.59081	2.06188	152.33	-1.94337	5.30914	64.2703	31.7561	-2.92864	11.5048	8.92966	53.3906	0.352483	34.5165	55.1764	34.3877	53.6176	4.86481	-5.9224	75.6429	6.96783	25.365	-17.2437	24.4349	8.21679	19.1217	98.8392	41.8151	1.78826	22.1652	51.331	-1.68741	-6.37127	-0.696991	1.99571
141	70.5088	2.93787	5.24767	7.51019	25.2571	5.877	3.47124	8.0928	10.5918	7.98421	93.1178	61.4841	20.6986	122.818	10.544	4.22244	4.92699	137.418	2.80168	6.93109	57.6359	28.1227	-0.219477	14.0596	4.95504	46.0432	1.13311	35.5165	46.8265	26.3573	47.405	5.50184	-0.00023756	104.819	11.1695	29.6814	-16.0017	64.9484	10.2999	17.6971	97.3622	34.8439	1.01301	27.3124	47.1002	1.33455	0.560785	3.40824	7.66911
142	71.0089	2.9587	3.91479	4.78019	17.1783	7.33999	185.98	6.66504	8.06217	4.84599	76.8561	47.3448	11.8748	123.639	11.0688	4.98379	3.29144	131.659	-0.907249	3.24212	51.0176	21.6625	3.82669	26.2621	0.288912	33.3825	-0.586134	42.7435	38.9481	22.8885	38.51	6.03541	0.426963	99.1658	9.96841	27.7384	-18.5018	66.677	6.71531	12.1626	90.4326	25.2285	-7.35907	26.6991	57.1958	1.46402	-5.80938	5.50824	5.64236
143	71.5089	2.97954	3.2781	10.3786	21.6217	2.25673	4.36744	5.58884	6.27	3.68654	63.7969	44.2812	12.5383	126.081	9.36695	3.7648	5.06433	117.094	-3.01132	7.90386	49.7801	18.9143	5.11679	21.8794	-2.22515	26.4559	-3.99766	46.3343	30.2853	20.1565	30.2422	6.24501	-2.78831	114.721	9.8161	32.0063	-23.0446	60.2179	2.01009	2.0823	87.6819	19.4209	-9.62665	25.5326	63.8185	0.813328	-13.4446	3.75364	6.92092
144	72.009	3.00037	0.521191	8.78725	23.6695	2.71869	5.08348	3.9712	4.76143	2.51938	52.4158	38.9405	10.321	125.999	10.4491	4.36352	4.52523	105.898	-0.74856	9.87921	37.8985	13.2386	10.6381	20.1343	-0.511689	17.8812	-3.58995	50.4025	29.6923	18.1018	25.8974	6.81329	-3.24456	130.205	15.782	36.7315	-22.4564	53.0926	1.67326	-3.6193	81.492	15.3771	-3.47283	34.7801	57.3122	7.13089	-12.595	-0.885325	8.83317
145	72.5091	3.02121	5.52414	15.8416	22.6973	4.67816	5.50086	3.47257	4.74006	3.04618	43.3753	23.0824	9.93344	138.802	12.4547	5.38473	4.42087	97.4254	0.0654992	10.4207	30.5415	8.54508	16.8232	19.2647	5.4456	20.5849	-0.361468	55.2195	22.965	12.1255	24.464	8.99461	-1.57156	106.784	14.3117	34.3034	-22.6148	42.2831	1.50053	-1.50168	69.6743	7.49915	-6.42164	33.9058	59.0996	7.51527	-6.21649	0.314088	3.06869
146	73.0091	3.04205	10.9088	20.8179	29.0963	12.3738	5.13637	4.90608	2.14975	3.56548	41.576	16.2068	8.43076	152.955	14.1681	10.3205	9.14725	94.0786	5.66291	12.8028	30.7226	11.8293	27.443	24.1714	5.01587	19.7527	0.596152	59.6511	19.4451	12.0697	19.3194	10.9893	-4.09875	140.635	20.1077	40.0776	-22.2157	38.4351	2.74905	-3.45139	61.479	-3.52345	-9.11871	31.6363	49.4948	13.427	-6.04093	-0.222212	3.37838
147	73.5092	3.06288	7.77081	19.8569	32.5878	15.2402	4.39117	6.11785	3.35519	-0.280464	31.7331	13.8069	2.63808	161.976	8.59175	10.957	10.7022	77.0035	0.167992	10.9415	23.2572	14.0394	36.1347	21.1893	2.33889	10.5007	0.239375	54.9403	17.0456	10.6351	16.6083	8.96232	-2.50551	159.124	27.0916	32.7906	-16.1836	42.4968	5.37669	-3.92913	65.2926	-2.45447	-2.21344	33.1394	49.1512	15.5904	-9.27328	-1.90703	12.8358
148	74.0092	3.08372	6.91624	25.4971	41.1651	15.6134	4.79556	6.52378	7.48367	-0.0318452	25.0515	14.5498	3.05785	171.462	5.48464	9.14355	7.98049	63.9152	-0.574763	12.4106	16.1592	12.3897	39.2284	17.3345	5.37915	4.22902	0.526817	46.986	16.4973	9.17385	11.8222	11.7962	-3.46756	172.375	27.2773	31.1412	-16.9045	45.3101	3.59896	-3.95299	66.4526	0.0190048	-1.9955	28.1119	43.0094	16.722	-8.6059	-2.78719	15.2983
149	74.5093	3.10455	8.32862	25.127	48.545	22.4627	4.99736	1.19268	7.66834	4.56034	22.5114	12.4424	2.23039	200.343	4.44711	8.99109	10.19	52.6574	1.19698	14.727	10.606	9.95606	47.879	10.7296	3.66444	2.30094	0.352404	47.2102	11.8867	3.23952	8.17124	15.5185	-1.30726	190.458	26.3895	28.848	-18.4342	44.8584	2.29096	2.53856	67.7735	9.09107	-2.92578	25.9682	34.5518	15.249	-10.698	-5.41575	10.9159
150	75.0094	3.12539	10.981	33.0301	46.2405	37.6501	3.80955	3.02181	10.0525	2.91411	19.4985	6.07227	-0.173081	216.833	7.51027	14.6823	8.82105	35.7166	5.74213	19.0321	11.9632	10.5176	70.0628	10.4506	3.37592	2.07844	5.18774	45.751	8.59231	3.88906	7.53607	18.0053	-0.0615619	203.504	29.7237	27.8308	-15.0358	40.0264	2.85474	3.89674	60.2001	9.20897	-4.77213	30.8857	32.8149	15.0287	-7.24548	-2.54099	12.9034
151	75.5094	3.14623	4.35804	41.0495	51.745	38.3315	6.31697	-0.782154	10.1458	1.90155	17.8727	7.20299	2.04479	238.055	9.77265	15.8072	8.78777	32.6568	6.92443	16.7659	13.878	11.0939	85.5231	18.8838	7.71907	2.83006	4.44787	41.0527	7.6461	2.54187	2.47929	16.7257	3.47356	213.854	30.587	28.1061	-18.7325	40.7779	1.66666	1.97617	51.886	8.22448	-5.81582	27.7374	30.296	20.1235	-7.64948	1.42937	9.06386
152	76.0095	3.16706	6.48832	52.8384	66.4598	48.2201	16.7066	2.91952	20.478	6.70432	13.1325	7.25368	4.03267	245.826	12.7905	20.6729	7.48928	37.5319	6.6553	20.8722	12.0201	13.6579	96.1185	9.82081	8.91255	5.31154	6.96602	40.1336	6.40891	-0.846839	2.38155	21.6229	-0.403478	231.058	37.8427	23.8538	-22.7785	44.6212	1.05306	3.96242	38.3029	4.20083	-5.35926	22.1201	23.6883	18.4679	-7.97421	5.82977	8.34709
153	76.5096	3.1879	15.5488	64.9323	71.7782	54.7736	19.6221	6.41483	24.411	5.94222	7.73837	5.00124	1.42164	277.117	23.222	27.8737	5.36662	34.2321	7.43602	23.8387	11.5937	15.7536	103.225	10.4517	15.2772	3.1773	6.99162	39.7794	2.83392	-0.680198	3.83758	29.5145	-3.49891	223.245	42.5164	22.1622	-19.1466	43.368	8.36281	4.00909	38.4616	0.999787	0.671072	23.1056	9.07468	23.9826	-7.12282	2.9155	14.749
154	77.0096	3.20873	8.01393	69.0349	73.4278	53.8209	17.8977	2.35807	26.8113	3.701	6.12729	4.85929	0.723473	288.539	17.6063	31.9185	3.58127	20.7669	6.93298	24.8974	5.79812	18.3922	103.068	7.15898	15.1258	0.358328	6.73253	34.8298	0.769373	-2.96188	-0.363854	34.5835	-3.57072	158.834	36.6759	38.3785	-16.5279	38.9472	7.5529	0.815983	34.0396	1.79351	1.1563	30.5389	25.7003	23.0901	-9.55248	1.81672	15.0326
155	77.5097	3.22957	8.01317	81.0856	86.2208	63.1569	18.0015	1.81446	31.6698	4.56966	9.10533	7.72973	1.23302	323.321	18.3155	31.642	2.58572	17.7096	7.57497	32.1056	4.24262	17.2388	113.637	1.69781	13.1181	1.30953	7.28837	33.9759	0.953804	-5.30735	2.59914	41.799	-4.24098	124.534	34.8197	38.1577	-22.2785	34.8019	6.79158	3.05687	25.7511	-4.86488	-3.21347	38.7842	22.3082	25.2278	-3.76259	4.44964	35.0908
156	78.0097	3.25041	12.9923	91.052	90.3625	72.108	29.2362	2.04535	33.4816	4.55742	12.2305	10.3406	2.50913	356.114	19.7672	27.8691	4.10463	18.3174	5.77021	36.1979	1.65378	16.7829	123.9	1.46997	11.0618	-0.570072	10.9101	36.0606	0.613844	-6.48435	1.5552	47.8931	-2.70482	104.653	43.8868	42.3756	-19.1955	37.3823	7.37048	5.10077	25.6393	-1.09403	-5.5077	45.1921	26.8178	33.4928	-8.42465	7.09193	33.4103
157	78.5098	3.27124	17.359	103.326	99.6787	77.0628	35.2516	3.68203	37.4357	6.70881	14.6273	11.2955	2.11422	380.098	16.4115	30.4676	2.59323	16.7423	0.442175	40.538	-0.0324017	24.8665	124.242	8.48878	11.3375	-2.26687	9.78084	36.2727	2.31142	-6.28498	0.83851	53.5748	-2.87892	106.547	49.6178	35.0577	-10.0167	41.8111	2.38002	5.07272	22.7032	1.0738	-4.0253	49.0432	19.8362	32.8045	-10.2788	2.93713	26.5215
158	79.0099	3.29208	23.5784	114.087	108.421	88.8842	39.2772	4.64164	38.672	9.99747	15.2535	10.6835	0.807638	394.491	21.3825	51.7983	2.45076	14.975	-0.788913	48.7957	2.1514	33.5922	131.858	10.0641	12.28	1.73365	14.5389	36.9812	6.64651	-8.11419	5.68502	55.1569	-3.93222	77.6223	44.4353	25.9588	-18.2696	37.7298	4.31344	1.45566	16.203	0.886301	-1.77403	61.8403	14.7438	32.3031	-3.69246	-0.803732	16.2501
159	79.5099	3.31291	25.806	126.576	120.112	97.9622	39.598	0.736772	39.6925	15.0825	15.9277	13.9316	1.41816	425.066	27.1127	48.4276	3.19972	11.2232	2.91316	57.7786	1.94337	28.7523	137.605	5.38388	14.8404	5.4981	16.1339	37.3096	6.20905	-6.68687	3.61011	62.5353	-3.35594	61.1696	52.317	16.1992	-16.3712	31.8813	28.095	3.09724	12.0379	3.69836	-6.28673	69.5482	6.36769	28.0228	-2.96908	-1.12236	12.1348
160	80.01	3.33375	29.717	141.416	131.108	125.86	52.2764	4.25992	50.1753	24.7197	29.2123	18.8028	1.89091	466.782	28.3052	58.4218	2.20316	9.66178	9.10497	70.6365	2.2752	37.069	137.016	4.38986	15.6227	7.37698	59.7268	45.3482	7.97739	-0.686042	6.30403	68.2284	0.412573	58.1582	53.8879	2.49585	-16.9721	34.8885	32.8044	4.56716	9.41382	-0.433139	-5.51059	77.6313	17.6799	29.5237	-4.72834	0.93562	8.9312
161	80.51	3.35459	37.0471	151.713	136.98	142.888	55.0887	7.38635	64.6138	31.2636	29.2442	33.422	0.911463	495.611	30.9308	65.3514	1.77575	13.7689	16.3682	74.0431	-0.0356022	47.0381	134.629	4.6281	16.1185	9.32991	68.2649	48.1855	7.53979	1.60526	15.2724	72.232	4.70399	52.724	61.7504	2.45642	-17.1147	34.8369	29.0801	12.5525	17.5551	-1.48478	-3.02456	78.5805	4.8767	34.3211	0.326958	-3.97518	4.95924
162	81.0101	3.37542	44.1647	169.555	157.64	151.419	54.8635	13.008	75.3526	34.6707	35.3903	42.6665	3.82859	512.828	46.1664	89.7656	3.3726	20.3689	20.0622	81.6953	2.65766	49.5889	144.671	10.5885	21.3157	15.2853	78.3965	50.6105	12.0074	6.29667	21.2588	69.8875	-0.935781	43.4828	63.291	39.9358	-14.0318	42.4343	34.8927	9.7608	4.75311	-4.18343	-6.89687	85.27	2.64216	42.455	-9.74841	-2.4028	4.53014
163	81.5102	3.39626	48.7652	175.889	173.226	154.142	60.4437	12.7525	88.4749	34.8111	34.7555	43.628	3.27419	536.915	45.6995	87.711	1.23039	17.8049	13.4924	126.907	4.03179	50.4722	162.213	8.78791	16.1909	16.3955	84.9757	53.429	12.3139	6.5801	24.5665	71.9536	-3.76559	42.1741	64.4579	42.6987	-12.2696	45.3534	37.0483	5.43742	114.904	-2.07037	-7.85023	83.4124	4.51922	38.3586	-11.8227	-5.06516	6.78893
164	82.0102	3.41709	48.7852	192.887	261.144	166.129	66.1905	21.6777	101.443	37.829	43.8752	52.8783	5.23028	582.817	55.0163	87.8876	3.12261	20.5282	20.5245	137.396	4.53338	55.8526	156.299	15.0293	17.2082	27.0685	93.1792	54.7043	15.5653	7.1678	30.8238	73.1979	-1.2216	40.0445	83.148	48.1162	-5.24267	45.2364	39.6343	6.24894	5.52906	-0.381589	-10.9979	78.5599	7.40443	29.4	-8.38039	-4.22269	8.5496
165	82.5103	3.43793	49.715	183.28	272.806	163.097	76.4758	27.2466	121.118	103.124	42.5451	68.6503	4.79488	577.52	50.8573	98.1917	1.5563	24.4802	21.8323	148.565	6.74907	67.7889	148.586	18.6925	37.3034	38.3548	99.6962	60.7889	16.9033	6.19873	35.2082	77.8693	-0.463275	44.7767	113.334	57.8616	-9.1052	46.2902	40.9564	8.82966	9.22649	1.17792	-9.18937	78.613	6.40519	28.9063	-14.1667	-0.403945	6.82818
166	83.0104	3.45877	51.4829	186.311	278.136	163.617	75.8767	27.5657	137.144	110.005	37.1626	84.9419	6.73195	567.832	63.822	104.562	2.82337	25.7521	33.1202	145.501	12.4039	72.7922	135.157	12.9283	42.872	52.5711	102.371	60.9448	19.0515	7.17144	39.1695	69.6855	20.2517	48.9808	123.028	62.2768	-5.16465	60.4135	47.7444	12.0067	9.42336	0.6127	-4.39957	69.7296	6.38402	28.6478	-14.6211	-3.27257	9.58226
167	83.5104	3.4796	53.1419	228.36	304.542	160.417	72.5762	36.2353	154.742	112.662	33.4371	103.521	5.25461	581.004	48.2145	94.3422	8.23179	22.8108	33.5623	137.97	9.68908	61.8723	123.121	14.4747	39.0424	57.7868	108.112	59.9735	20.119	9.49166	40.1759	79.3298	19.6408	51.0769	144.497	42.6498	-1.91909	55.3315	52.0301	8.17311	8.20912	7.95855	-4.646	59.5615	-0.658134	15.8901	-17.0207	-3.98017	8.79212
168	84.0105	3.50044	59.1067	220.764	299.311	148.802	73.3133	45.4052	161.337	120.576	27.7518	109.188	4.10315	575.067	56.2429	77.719	8.33001	26.7717	37.1656	141.125	8.03072	72.2929	107.784	14.8867	45.6183	60.6658	112.419	56.9946	21.4341	5.86975	41.1359	70.2034	23.0338	40.7168	134.318	88.9987	-1.81042	46.031	51.5815	6.46577	11.1996	15.3578	56.5733	59.4326	-1.46791	16.9684	-16.0457	3.23659	3.5461
169	84.5105	3.52127	62.3618	198.001	299.497	147.569	74.9594	48.8907	167.666	126.494	32.574	122.604	13.1229	557.592	42.3133	76.6212	15.9901	28.1377	48.4049	137.795	12.6466	79.6035	99.3026	16.3042	49.0257	78.4068	120.66	54.0998	27.2514	10.4958	48.0958	70.1856	20.9653	32.1254	137.825	75.2025	-8.19915	53.7803	56.9991	14.3801	15.0439	9.78152	64.0608	53.0065	-2.45704	25.3366	-15.6936	1.62845	0.968166
170	85.0106	3.54211	60.8117	175.627	309.972	141.056	74.9768	68.997	182.303	129.677	37.4446	129.962	13.4796	552.714	49.5135	66.0219	15.6101	37.1558	46.3641	139.475	16.4761	90.7716	87.9784	25.2398	45.9572	88.2027	119.617	52.4613	32.6868	13.0143	53.8475	68.1075	20.6945	30.5598	140.723	52.6069	-5.02315	63.0523	52.0855	23.126	12.7016	8.59582	63.8567	52.9418	-5.53427	26.8401	13.4901	-2.52174	3.21444
171	85.5107	3.56294	54.6297	171.074	315.438	129.541	71.5842	75.6692	177.617	126.147	42.152	165.009	10.3472	542.47	30.4536	56.8969	16.0786	44.5868	45.6014	141.436	18.5608	98.9004	71.7051	22.096	42.7938	90.9874	121.37	49.1194	37.9475	12.0371	55.9306	63.0665	21.6372	26.6	138.922	55.1919	7.73431	74.1491	46.4586	43.9516	11.9069	12.7987	59.6119	57.7349	-6.90028	37.3282	8.40996	-6.7249	6.1712
172	86.0107	3.58378	55.0246	158.248	307.986	123.374	70.1192	76.7344	177.3	124.003	48.9915	172.544	18.365	520.788	97.4863	52.7774	22.4165	47.1448	43.1082	129.393	21.3706	107.775	66.8642	27.8625	39.4939	96.9625	121.123	50.0824	48.6471	16.9576	69.6435	68.3193	17.8087	21.8419	136.101	65.5698	11.7467	75.8712	45.7666	54.474	20.9672	10.8744	56.6691	61.2832	-9.95486	38.7924	4.80859	-1.15457	6.0982
173	86.5108	3.60462	32.052	128.337	285.34	105.487	68.1357	71.2743	160.435	122.912	49.7381	183.986	18.2973	478.05	133.152	44.0823	20.353	52.6991	41.1283	116.871	21.4231	114.297	53.1453	29.1972	38.4049	100.668	115.114	51.5071	74.9912	15.7647	68.5623	63.5265	8.27122	4.77172	146.953	80.6266	13.2265	80.1439	45.1181	56.9103	28.1401	7.48116	53.2473	56.5595	-8.96297	50.6789	3.82995	0.889644	3.65457
174	87.0109	3.62545	18.6554	106.039	271.322	93.1329	60.2232	83.1779	154.756	126.26	54.2315	199.595	14.6419	455.046	135.19	37.1455	19.0442	56.6766	41.1687	112.022	20.9889	98.4454	40.7237	26.1077	32.6861	114.22	109.471	46.6263	77.6022	14.625	71.7763	58.829	6.74272	9.07401	143.479	84.1557	17.1063	77.8152	56.0363	65.5897	30.5594	10.431	54.4431	61.1638	-8.59895	50.785	-0.448623	3.13133	11.6634
175	87.5109	3.64629	87.304	110.3	267.054	94.402	60.427	86.0617	164.309	130.841	57.4239	207.567	28.1807	431.275	152.127	27.6899	21.001	75.4887	35.9354	112.709	24.6591	112.993	39.439	30.7548	31.2448	126.931	109.991	51.7925	91.1007	22.7076	84.0125	57.3671	6.9382	19.3963	131.898	86.9282	19.363	72.919	61.8696	68.5447	37.3229	9.19732	46.5073	53.4408	8.21158	54.6478	-2.37353	0.0921986	12.4105
176	88.011	3.66712	86.5519	86.9172	247.054	82.5799	60.6006	88.0642	153.911	130.983	60.2019	221.69	26.45	415.543	132.847	25.0649	21.7564	88.109	28.7337	106.295	24.9887	112.681	32.9453	31.4488	81.9341	132.458	97.2079	53.9378	93.7105	20.7811	130.549	50.4677	3.06727	6.48967	119.948	79.1356	9.34191	66.7622	72.7047	62.9243	42.0412	8.33078	48.9549	43.8587	7.81155	46.2522	-14.9991	-3.37195	10.4939
177	88.511	3.68796	84.2818	65.7511	237.183	60.0061	44.3861	76.51	152.868	130.787	65.4289	214.727	31.1552	378.026	128.538	49.2864	17.9764	91.9432	26.764	94.2903	26.8878	106.614	24.6765	24.5018	84.4625	124.122	88.9521	50.4825	95.658	21.7369	143.404	45.5678	4.86288	11.417	153.671	87.3431	9.63639	59.9741	85.6321	68.0728	49.8243	14.7815	65.2362	43.3845	7.4818	40.4648	-13.74	-1.43198	6.05807
178	89.0111	3.7088	94.3666	61.2343	211.757	53.1197	44.1258	71.6417	143.021	127.587	64.5445	223.837	33.8808	356.072	103.277	41.2292	19.0773	101.644	22.679	93.8631	54.3209	101.991	22.673	32.2836	70.3509	125.38	85.2973	46.542	101.98	29.5909	157.981	42.9906	1.87665	10.7597	138.419	74.5724	8.988	54.8897	94.6303	69.7254	55.1559	17.6126	77.9406	31.1506	16.9546	47.4203	-13.9857	-1.87372	6.33852
179	89.5112	3.72963	94.9119	53.4978	183.138	43.6061	43.4875	75.455	132.785	121.051	56.7275	212.205	32.7333	341.317	135.409	35.2495	24.8755	116.679	19.7537	89.8537	59.8038	99.1375	14.2841	27.4895	65.2727	136.206	78.2277	51.6432	109.674	25.5499	158.913	46.1865	-3.08298	56.5382	127.085	53.5573	11.3716	53.3312	100.17	69.8382	57.04	16.9339	74.8985	20.7093	16.3762	47.3681	-20.909	-1.87438	10.2995
180	90.0112	3.75047	87.0937	50.3411	162.005	33.3015	35.9715	71.5667	127.02	118.852	60.6103	207.313	31.8911	322.701	93.0217	25.6628	21.9588	131.002	14.5216	77.568	68.9844	91.76	7.02044	27.9677	64.0591	136.102	67.9186	55.6963	113.653	23.7481	166.495	50.6678	2.53381	55.2657	120.318	59.3432	8.41915	61.9373	89.9889	75.7413	56.4147	13.0956	69.1084	24.7862	30.8319	51.6204	-23.796	-3.72964	9.76484
181	90.5113	3.7713	76.6501	33.4913	141.235	26.6649	28.8448	65.119	108.684	104.544	51.5205	189.633	39.1105	288.484	110.244	23.8132	22.2262	128.371	11.9249	76.7709	75.1673	91.2453	2.86364	27.4099	58.3515	128.273	71.6099	51.0258	115.199	32.1763	167.755	55.6691	5.82381	54.4254	116.758	57.2074	5.84997	58.1416	92.5793	95.499	64.497	18.077	70.0275	15.667	29.5742	58.9876	-19.9055	3.36933	12.0149
182	91.0114	3.79214	70.26	28.3068	126.293	23.3492	24.9243	58.419	124.3	92.1789	49.061	184.358	38.4758	258.49	104.594	21.6815	24.004	135.32	12.4374	70.144	83.0357	92.375	2.34207	25.3838	54.9106	123.357	56.2457	54.1072	121.624	32.3683	168.967	52.2282	-1.27753	53.7629	114.323	44.4991	5.19176	53.7284	69.8434	88.7645	69.1778	15.6031	56.5036	9.30396	20.3533	59.7638	-17.7366	8.39607	14.1323
183	91.5114	3.81298	66.5637	26.3366	116.774	23.8828	28.015	60.1749	114.63	80.8643	57.6891	168.02	41.9632	245.995	99.0255	18.3123	23.1086	155.431	17.7337	66.3425	91.6335	78.7184	4.03911	28.7502	92.5984	117.077	51.1297	60.9202	116.993	36.426	176.347	55.7362	-7.13619	44.127	116.133	30.2984	-0.30148	48.9239	53.8966	83.3926	77.629	10.3702	46.2097	5.41761	16.1472	59.2717	-24.0577	-1.41216	14.548
184	92.0115	3.83381	56.2669	20.8938	139.646	16.2478	21.9033	53.4334	104.663	67.06	46.3633	157.407	47.0058	208.736	87.4987	14.539	19.1979	168.536	13.6826	57.0456	91.6163	71.1145	0.0159822	25.8121	84.8378	111.846	37.0511	57.1579	111.57	39.451	169.011	56.1878	2.67207	53.4672	121.471	24.6522	4.44141	56.2399	50.3902	83.9613	102.542	18.9211	38.4768	10.5671	6.16175	64.7926	-18.9186	1.35409	10.2163
185	92.5115	3.85465	50.2243	9.86271	116.37	5.5006	8.09672	45.2806	91.4505	53.6502	36.0503	145.007	42.3987	185.145	67.9074	7.04066	14.6789	174.771	10.3718	42.976	87.4905	68.0938	-1.7353	22.4011	91.2491	100.448	28.0702	46.1611	95.5632	37.3708	159.904	43.5232	0.59451	44.2884	123.416	20.4216	2.60437	59.9091	41.184	94.904	125.428	22.9512	37.8365	4.16705	34.0654	65.212	-19.5308	0.102202	3.39328
186	93.0116	3.87548	44.834	7.86545	112.516	4.26809	8.68353	40.9455	85.369	53.187	64.5257	127.529	38.8677	178.723	45.6553	9.80789	15.0676	191.815	8.55472	45.5857	91.7706	66.4029	-4.60669	20.8647	105.896	86.6034	20.2653	46.7684	87.3662	39.1049	158.471	46.5125	-5.27654	42.1932	115.596	13.9486	-0.0514486	69.5636	36.3949	100.256	132.283	20.5417	33.2302	1.17307	32.9387	69.2129	-18.1195	-1.67439	2.60712
187	93.5117	3.89632	49.1908	10.5292	94.5178	12.1429	12.5269	39.9705	74.0442	38.7943	67.3473	119.682	38.5533	170.908	30.7203	11.8689	16.9943	184.98	8.93074	38.125	98.409	60.5526	-1.72431	20.5396	99.5157	78.638	23.2737	47.6912	85.8868	41.4416	157.655	48.3543	-1.61001	52.0702	115.606	14.3082	-4.44785	79.7072	29.0719	105.231	152.693	25.8	35.4307	-0.0010266	34.7978	60.363	-20.5007	0.63862	5.38438
188	94.0117	3.91716	37.9223	12.9768	84.256	16.4322	13.8442	35.0068	66.9643	36.3751	68.8753	114	38.4664	171.818	23.4769	11.5451	17.9452	188.417	8.61284	32.4909	93.8921	60.1348	2.98398	20.5407	89.8444	68.8732	15.2044	48.4876	81.3046	44.5068	135.128	41.2726	-3.54218	71.822	111.407	13.6379	-6.60384	91.0272	28.5069	114.508	155.546	30.9083	38.3729	0.310872	32.8606	59.4678	-19.4047	5.37646	5.28361
189	94.5118	3.93799	32.5779	8.27137	74.0151	9.68476	7.40722	28.3772	54.7489	22.6987	53.5277	95.8443	34.9233	157.646	14.4327	5.41855	18.9582	191.526	3.3638	22.556	90.4898	42.146	-0.54103	15.2728	84.3308	48.3464	11.8456	43.4758	73.5715	44.6965	118.718	38.3898	-6.07179	68.0638	100.608	11.8026	-8.98591	95.3118	21.443	108.094	191.185	32.6586	35.0861	-2.86355	40.7356	46.2345	-23.3013	-0.552572	9.41353
190	95.0119	3.95883	28.6561	12.2308	51.1438	8.00176	2.37539	22.5739	44.0592	19.8131	50.1521	91.0147	37.5656	147.55	8.80787	2.53678	17.793	200.686	2.32056	17.1372	89.8902	37.2486	-0.000278297	12.64	67.5155	39.9104	10.4239	41.6485	67.6826	43.2192	102.451	45.293	1.94124	78.283	88.1008	17.4216	-10.4649	85.5502	20.0277	91.2554	210.831	29.9024	24.0195	-3.43286	47.646	37.3497	-23.3444	0.157409	13.8376
191	95.5119	3.97966	38.7406	9.65602	49.4075	11.4319	4.05388	19.9084	42.0008	18.2898	48.5444	77.952	39.7469	152.139	4.7175	9.19027	13.8607	196.798	3.89743	16.0769	95.0677	29.3288	3.854	16.5621	61.2163	37.1181	6.46995	44.092	56.6512	50.5253	86.5565	43.1824	-0.141043	84.3929	72.9278	14.4593	-15.0366	77.39	16.4792	71.3856	189.597	26.1029	12.4312	-4.04106	24.32	38.2065	-24.582	8.39078	13.0231
192	96.012	4.0005	34.7766	6.17665	43.5319	11.5843	6.15238	19.3224	37.2217	17.6797	42.4559	65.8124	34.8988	154.977	31.8188	9.74772	11.4852	199.18	5.26262	13.0795	73.6841	25.4896	7.17786	20.4191	21.817	29.214	3.55562	45.4881	52.9219	50.338	73.5456	39.9438	3.39927	93.8888	56.6744	13.5389	-14.6984	84.7175	16.0896	60.2252	180.278	19.4561	14.7384	-1.27369	14.3873	51.8788	-21.2575	9.67251	11.4057
193	96.512	4.02134	29.4268	4.66524	29.6559	5.86305	3.85368	14.0257	28.8181	10.9971	35.1031	55.4269	33.8448	153.479	21.7105	6.70356	8.48822	192.941	3.59488	9.34548	80.5381	21.7679	6.09093	18.6477	21.8256	22.9544	0.439551	46.6782	40.6135	45.4097	58.8983	35.1654	1.74403	114.095	43.0597	11.5038	-15.3304	82.0892	12.7907	48.8173	146.965	10.2164	17.1737	-2.48856	6.75536	60.8674	-17.6028	7.00297	13.8534
194	97.0121	4.04217	29.8395	-2.38288	20.6601	4.32591	0.413748	11.1209	20.2036	7.73132	30.6178	44.7872	28.4611	153.142	16.9716	7.45811	6.0176	182.121	-3.92908	6.36587	72.7356	21.5353	6.38259	16.5147	18.7426	13.7564	2.02034	47.7791	33.6828	38.4483	44.5213	33.7124	-1.3529	169.549	31.557	7.59045	-16.6852	64.152	13.5064	39.3605	124.853	6.48819	17.4013	0.527781	1.43567	65.4416	-19.1465	9.16301	19.3561
195	97.5122	4.06301	25.9964	2.05872	23.2015	5.11508	3.97951	7.64653	13.8019	4.24399	26.2103	37.1179	23.8376	168.529	9.93724	11.4379	9.44966	182.17	-1.41562	11.6915	63.3021	12.4769	11.1208	13.9745	16.915	8.55645	-2.17549	53.1194	31.3131	37.5176	37.7326	33.0919	4.42852	180.103	23.2439	10.0112	-21.1767	54.7833	15.6617	31.0648	99.7055	14.8176	17.7076	-0.71122	1.69261	72.7037	-21.1799	10.2969	17.3846
196	98.0122	4.08384	17.008	-1.52944	14.4597	2.43029	-0.256192	3.01841	6.08246	-1.78567	23.2446	21.58	20.5349	165.777	-1.03407	5.44494	2.43252	169.672	-0.487776	9.25137	54.6147	6.85987	4.18617	7.53199	9.45459	6.12737	-4.61812	50.5498	38.8056	31.9417	30.1966	30.8002	9.99271	184.473	20.4046	15.108	-24.581	50.3321	12.6652	31.9165	92.9435	16.8822	18.7851	3.53475	5.69098	73.1118	-20.6274	12.5104	20.7949
197	98.5123	4.10468	15.0658	0.609014	9.41472	1.28243	-1.49487	-0.836402	0.890392	-1.84275	14.6267	18.7474	21.1465	170.804	14.6709	5.30188	0.0853975	160.466	-4.33144	10.1934	52.1535	5.14178	-0.59162	4.34074	7.87897	-2.41017	-5.40781	47.6862	33.2495	34.7343	21.1433	32.0205	8.1315	196.424	19.0565	10.1785	-24.1663	50.0945	11.5713	29.6361	82.1617	14.8155	17.6507	6.33033	5.8867	72.2655	-18.6984	13.5006	22.5794
198	99.0124	4.12551	9.79234	7.54311	11.6845	9.97805	4.91322	4.08079	6.92425	2.94838	19.7264	12.3247	24.4972	177.694	19.7002	6.29643	4.18126	148.749	-1.08725	9.68146	49.7027	5.87837	12.7159	5.01458	16.058	1.02944	-1.82008	60.4735	29.6258	25.5039	15.2874	29.831	8.16951	215.393	23.7181	3.52333	-24.064	42.7827	13.4002	25.7186	79.7086	15.7494	15.7032	6.45698	37.8306	67.1718	-22.6882	7.83944	27.2249
199	99.5124	4.14635	12.3739	10.3798	12.5127	15.9229	6.61538	5.18631	11.3113	0.090546	20.946	13.4426	18.678	187.758	22.1636	4.32335	4.48701	147.709	3.80659	13.5434	41.0505	4.17603	20.6175	8.96815	14.5822	0.864312	0.816266	68.1839	19.7993	25.9394	16.4222	32.1003	6.15775	259.657	25.925	8.32955	-22.4973	39.3319	14.5508	21.2464	99.4475	15.3023	19.557	8.98999	35.2464	64.5979	-21.6615	5.43066	29.0769
200	100.012	4.16719	10.1549	6.07865	13.9949	14.3435	4.06002	3.41992	7.59628	2.02141	16.6565	6.41139	15.7799	178.343	19.4305	7.18846	1.92669	137.127	-0.480281	9.85101	36.0621	3.65148	27.8389	7.98005	10.312	-2.28073	1.66726	75.4313	17.7513	25.3846	12.751	29.4601	6.79383	297.043	26.7366	18.5038	-17.2132	37.5119	11.5856	12.2253	103.253	10.1292	10.4404	13.6387	38.1516	54.576	-22.0268	10.1206	32.7146
201	100.513	4.18802	12.3375	5.50436	14.5833	11.378	8.72718	2.7065	5.24982	5.29383	11.4253	5.35251	12.3479	184.032	23.7165	5.61206	3.40218	122.889	-0.0432156	8.9857	34.5905	1.72419	32.0753	5.57563	13.2455	-1.04073	2.62941	81.3672	12.3995	25.838	8.946	30.6294	2.93118	330.88	30.4841	19.6393	-23.6194	31.9253	9.32098	6.74176	118.204	12.9904	6.84581	13.5715	35.2782	50.9702	-22.4137	21.5568	39.4875
202	101.013	4.20886	8.9889	15.3156	17.8729	13.1776	11.3216	2.29659	6.01764	2.34221	11.6787	3.87936	8.957	187.427	31.8075	5.20479	4.72203	103.777	4.00317	10.2288	28.2891	1.02165	36.6646	4.43628	11.0204	-0.319545	2.12691	78.9965	7.91467	21.0568	9.64656	35.9047	1.03209	348.305	18.6415	21.4263	-24.5973	27.1488	5.35958	7.50549	130.966	2.15555	1.34153	8.88795	23.7443	37.5173	-22.4031	16.5224	34.2572
203	101.513	4.22969	5.37336	16.0356	22.4146	16.2989	8.43718	4.63902	6.12649	6.66369	8.92034	3.78623	5.93542	197.77	40.7121	8.571	-0.105137	91.5069	0.66022	13.0158	22.6867	0.886237	49.4502	1.18268	10.5058	-1.91995	1.68308	79.6359	4.90195	11.4686	9.09847	37.0099	3.64749	353.176	11.2837	17.7274	-19.7435	38.9685	9.01863	0.878614	100.775	-2.05557	6.90067	8.44088	21.8116	33.2323	-21.1273	26.9287	30.6841
204	102.013	4.25053	5.56674	21.6862	22.9462	18.9787	11.354	3.36054	5.33977	7.23312	3.14082	1.59695	4.38131	222.906	53.408	14.6239	1.12526	84.1283	0.874768	13.8505	18.3	-0.886257	60.8197	2.86227	13.2951	-3.42421	-0.673618	81.7488	6.35217	11.0642	4.50947	32.1028	2.3045	357.348	8.46595	9.09125	-19.6516	32.9039	11.7543	-3.40123	86.6304	-1.12749	3.91544	-0.275221	13.6422	32.3983	-22.8692	26.4971	42.2097
205	102.513	4.27137	1.29527	27.1755	25.8691	22.806	13.8764	2.67917	8.64089	7.96475	5.11276	-0.430267	9.85345	257.334	54.2508	16.3471	4.39219	74.6175	0.756173	16.1082	13.9721	-0.164951	72.4577	4.73103	17.4467	1.6405	0.979328	93.9176	6.14808	10.7664	5.84979	35.202	-2.25203	356.598	9.66705	3.60743	-23.1855	20.6076	11.4565	-8.34159	64.5534	-3.22426	5.27333	-1.05788	11.7557	29.4594	-24.8383	17.2546	34.2568
206	103.013	4.2922	-0.694729	29.6219	36.8798	33.1137	15.8655	4.3804	9.48803	11.8549	6.37736	1.04852	6.76312	267.485	50.821	29.8053	5.79659	67.5874	2.71986	22.6209	11.1178	1.38326	83.3514	-0.483363	16.9562	2.8792	3.87054	85.1311	2.89043	12.2683	6.86152	40.7263	2.64821	332.215	16.0608	4.04196	-24.5358	15.8601	12.1667	-10.5511	49.6653	-4.60971	15.081	2.7783	9.68029	33.1099	-24.386	14.7149	31.3664
207	103.513	4.31304	2.9818	38.0982	40.2192	44.3421	19.5229	11.9672	15.4858	12.829	3.66949	3.36805	4.15219	291.104	63.3592	40.2835	5.57314	61.7948	6.52502	27.2549	11.3843	2.10975	102.939	0.29587	16.2333	-0.108377	0.790424	80.5073	4.02992	11.3143	9.80614	44.2642	5.77966	354.471	28.1962	2.97036	-24.5241	10.3977	11.6254	-5.82041	37.5322	-4.41586	20.4933	7.76692	8.02484	46.5377	-23.7718	24.7072	33.5178
208	104.013	4.33387	2.73403	44.921	41.7657	52.8225	16.4882	14.0421	13.8866	11.1999	5.06749	1.79549	3.52968	295.049	77.7582	32.0582	7.74946	55.3313	5.36513	27.0755	11.9783	4.67963	120.864	2.82873	16.3536	4.08125	4.59274	81.1529	6.39819	8.33794	12.1697	44.5393	4.88718	320.604	36.5754	1.42313	-23.5437	9.63514	4.80684	-1.81659	37.6468	-5.27033	17.436	9.19151	8.08761	34.4885	-19.7783	21.7781	28.9793
209	104.513	4.35471	3.9551	49.4003	45.4917	59.2845	13.2045	13.5846	12.353	10.4642	4.53521	-1.12963	4.71449	310.021	76.5922	37.3618	7.08483	43.0481	-0.00508886	27.5147	8.93964	4.07807	124.882	-1.34541	17.4352	4.39789	10.972	80.5594	1.30513	4.34951	12.1149	44.3829	9.67553	328.796	45.287	8.02127	-17.3273	6.79595	8.32285	1.88512	30.3493	1.21678	19.2645	11.8925	14.1003	33.692	-17.036	23.5918	27.9249
210	105.013	4.37555	6.94958	57.439	53.2932	66.839	16.3316	16.6471	17.2046	9.00144	4.47347	-0.219994	7.81482	348.955	78.1853	39.3318	4.31573	36.332	2.40049	36.1675	9.10646	2.58435	125.695	0.491155	16.2231	6.53571	20.1258	67.4381	2.22606	6.58843	14.3043	43.5937	4.71532	312.504	49.5996	5.22965	-19.4689	6.54924	16.2884	0.699571	18.3734	2.15538	30.4881	16.9693	15.0916	26.8632	-18.8819	28.648	29.3495
211	105.513	4.39638	9.44819	66.5568	63.6309	77.5912	23.8848	18.0187	20.7864	5.80043	4.13281	-0.242814	9.1159	358.758	80.0782	48.1018	3.86185	34.1652	5.11164	38.8538	7.45357	5.37744	137.524	2.56465	12.7887	8.66852	29.9725	57.6452	2.48832	3.10113	10.1335	45.5242	2.25648	298.911	42.35	2.68778	-21.4228	4.01824	11.4464	-1.33622	15.6593	-3.75392	35.1773	24.8893	9.29016	17.8532	9.99171	21.6498	25.5186
212	106.013	4.41722	4.85557	79.8611	87.145	87.5763	22.1945	12.4354	25.5306	8.54555	4.32889	-0.149306	11.2677	343.746	81.6686	48.6639	6.52462	33.4947	6.47413	41.9941	9.96123	8.87569	138.396	3.47259	10.5661	10.547	33.4232	50.878	2.21465	1.07908	12.1255	50.575	5.00077	311.343	37.955	3.18299	-22.9187	7.40217	7.49502	-0.624358	12.0793	-10.7384	31.6076	18.2555	7.47439	9.11477	10.9305	17.7294	15.8001
213	106.513	4.43805	10.0713	104.425	151.951	100.21	25.7703	16.9452	24.0713	8.93207	5.45156	5.23618	13.2201	346.659	80.7619	54.159	8.01287	28.778	11.6636	55.9377	5.04016	9.22094	138.7	4.52305	11.7139	14.0389	46.7232	41.4794	5.11522	3.87308	14.6683	61.5444	10.8717	325.465	43.1582	6.63382	-25.8643	12.6315	11.3625	-1.21376	15.7438	-10.7498	33.7102	20.7302	7.07069	5.98742	9.3404	22.154	16.3765
214	107.013	4.45889	9.5904	115.32	168.384	101.153	28.3518	20.3364	24.5808	14.1914	2.68942	10.2292	13.0699	362.259	79.0728	37.6423	4.92729	20.7336	17.4923	57.3484	6.3707	10.663	148.01	3.73143	13.854	16.1619	57.2786	51.3935	13.2462	6.11463	16.1825	63.344	7.39231	370.481	45.6652	12.5157	-21.7053	27.5826	18.2252	-0.159504	13.329	-7.89458	35.3003	32.6894	9.50741	13.7786	6.48456	21.0933	22.0115
215	107.513	4.47973	6.27574	121.119	186.687	102.078	30.0832	19.4561	26.9714	18.0421	2.19292	12.1443	9.33234	375.308	75.4167	47.0919	5.78914	18.246	16.4877	60.2262	8.98729	9.71639	142.759	2.01754	11.5195	20.0333	65.3642	48.4184	10.8499	1.08902	17.6397	60.6485	3.49311	455.321	46.6498	10.5516	-20.6053	31.9399	24.0269	0.0298052	7.42704	-7.05644	26.5232	50.3349	14.0711	16.1963	10.4292	22.9023	26.1212
216	108.013	4.50056	9.43372	131.892	198.148	101.006	28.01	22.5963	27.6946	23.077	2.87533	11.6139	7.61109	373.441	85.8151	40.7263	4.82406	11.5621	17.5873	64.2053	5.87768	7.95244	131.312	7.03303	7.0643	26.8014	68.0141	44.4215	6.18508	-2.86086	16.4535	66.9228	2.63009	629.096	32.1673	5.86448	-22.6823	31.609	31.5162	-2.24064	4.57322	-6.02387	19.5512	57.6591	7.6842	19.724	5.15656	20.2811	22.7881
217	108.514	4.5214	10.5969	145.194	230.876	104.501	66.0289	25.7681	34.2432	33.3945	7.11413	12.6401	6.39787	365.146	94.6903	48.1079	5.5735	10.9623	19.4905	60.3024	4.03585	12.0385	117.344	7.68156	8.44062	37.1601	67.8555	42.1361	8.6882	-2.32581	23.7998	72.5084	2.45009	633.988	19.7306	2.99137	-27.7013	27.8068	31.0257	-1.78201	0.361829	-8.35467	20.4019	56.725	4.80016	22.5864	3.29389	20.7707	25.4649
218	109.014	4.54223	14.3172	156.236	265.995	105.972	72.0089	29.6618	46.2995	29.0956	14.9987	25.3155	7.14301	366.14	93.3635	57.9984	9.9791	13.9773	22.107	50.7478	5.9301	19.3668	126.165	8.67442	15.541	52.4117	73.6168	45.5778	15.1304	-0.0123842	31.551	74.5019	4.67463	658.722	17.3845	27.8404	-25.4876	23.2146	33.3045	6.45999	0.26661	-6.2504	24.4244	55.95	4.64422	29.7968	4.2625	16.2094	22.9773
219	109.514	4.56307	13.925	160.796	297.561	97.3369	86.7027	30.3167	46.0208	30.653	18.3163	33.2518	5.70591	363.014	97.5764	73.5615	10.9213	14.9736	17.5186	45.5627	8.60477	17.7672	128.802	9.43342	11.9992	62.625	76.3364	45.0543	17.7881	-4.12295	32.345	71.022	3.74951	630.903	20.5393	32.2149	-24.1255	3.2675	29.4827	3.72144	4.67779	-11.0053	26.7915	47.0833	-1.52985	44.6175	1.29697	13.8526	10.9948
220	110.014	4.58391	19.2492	169.415	324.81	95.6663	98.1851	30.9862	49.0752	38.6949	20.9784	39.1776	8.83604	355.944	99.6907	73.8698	12.1345	14.3652	25.6419	47.0516	9.07297	21.1974	101.072	14.2518	12.4882	73.2564	80.1211	38.5999	24.2346	5.7816	40.9027	75.2664	-0.39686	608.738	17.849	35.5298	-24.37	-5.47227	27.0672	0.99641	8.56798	-17.0733	38.5923	45.7097	-2.88274	42.6456	0.604369	14.8932	8.62058
221	110.514	4.60474	17.4425	158.905	333.465	96.9753	94.1537	34.6724	78.735	41.786	25.4674	43.7611	10.5727	342.473	89.1274	78.5907	15.0229	10.0953	33.6402	43.7476	5.70215	28.3844	92.3209	18.4107	14.2867	78.4315	83.6957	36.9004	31.7399	-2.10961	39.0211	67.2639	-1.20107	578.861	23.344	44.6644	-22.7461	-9.14448	34.5681	1.31684	8.37361	-14.1235	50.1953	43.3375	-4.15111	38.602	-5.17248	15.7811	8.43548
222	111.014	4.62558	24.1223	138.752	346.461	89.717	95.9604	38.1925	84.4966	51.5653	30.9758	49.1994	11.5039	347.379	88.538	76.2052	17.5538	10.0841	35.4161	45.3781	11.2437	32.1799	87.1452	21.0922	12.3808	91.4194	90.438	43.7728	41.0511	0.922734	40.2786	71.3005	1.49842	607.358	28.952	50.8652	-13.5327	-6.38872	41.6879	5.56854	13.5541	-9.12769	51.3186	41.7189	-1.62232	36.3128	-6.49189	18.7122	11.4698
223	111.514	4.64641	28.1872	132.63	327.538	81.1438	86.3963	35.4565	96.6088	57.2428	31.6289	44.0966	8.19432	325.134	80.0299	67.3216	15.3038	9.38575	34.8837	37.599	8.95735	31.6673	64.7507	17.8869	13.7861	106.011	82.4969	44.468	44.2625	5.83675	43.6865	68.7337	2.49254	609.942	19.6045	44.1568	-14.3502	-3.60067	41.5666	8.44944	12.7382	-8.66271	51.0126	36.1399	-0.949237	33.0139	-11.6685	12.4111	9.64619
224	112.014	4.66725	33.5652	117.578	307.779	83.1481	80.3361	34.4752	113.531	58.5665	39.5201	82.4926	3.63534	327.701	74.425	51.4225	16.0666	8.66232	39.8529	30.2005	7.54048	36.3955	51.8104	17.4317	8.89694	116.95	81.4244	44.7844	49.7413	2.29681	49.7972	61.7297	2.72722	564.367	20.0491	34.5184	-16.2406	2.27909	45.0322	11.0691	13.4287	-8.53799	61.0724	38.058	1.1236	42.7728	-18.3856	11.6468	6.72566
225	112.514	4.68809	38.3279	106.293	312.072	70.8467	83.234	38.4573	131.138	72.0759	52.401	97.9148	6.28797	334.008	73.4589	57.5728	19.3787	14.631	48.2803	32.9925	16.2051	45.8401	53.342	21.6774	10.6623	124.857	76.7571	39.3046	57.0931	2.58085	55.0014	59.3064	-1.93496	564.475	27.8708	35.2991	-15.656	0.918677	49.3048	13.6291	16.442	-5.75763	56.5214	52.9879	7.25324	53.9577	-14.8558	23.0587	5.52
226	113.014	4.70892	38.9525	107.784	312.203	65.6732	75.4351	43.955	141.667	81.1516	64.5158	106.116	12.1053	330.615	63.8552	58.7755	22.9878	19.3279	46.8865	34.7604	17.081	51.8517	41.9716	26.983	11.5792	141.051	81.5921	40.0258	66.4056	8.01025	62.3233	59.6455	-3.51544	501.014	36.1184	40.4033	-18.4132	-1.97998	64.3059	17.6014	15.084	-8.16156	63.1281	59.0959	8.32658	46.6228	-16.7228	17.0237	3.59113
227	113.514	4.72976	46.8346	100.477	313.252	54.3349	49.6057	39.1201	148.693	81.9858	68.2305	106.618	11.2495	314.599	51.3477	54.7497	20.7633	12.8908	41.5081	124.278	15.7881	56.7611	38.4336	35.2474	14.5818	144.888	81.6752	37.7012	69.5425	14.2216	67.274	47.4514	-1.4092	495.716	34.9183	31.2257	-16.0668	3.63721	70.0057	26.974	42.4573	-9.73927	75.0089	63.2068	5.84502	39.8804	-15.5625	13.7374	8.39329
228	114.014	4.75059	54.401	89.4779	299.358	41.1026	45.7218	40.0761	148.893	92.1405	82.3744	124.336	10.2993	307.742	39.7164	51.1355	21.043	17.3059	42.9259	126.759	17.2782	106.532	34.5767	37.3825	20.9566	166.288	73.1094	38.9746	73.7181	13.7775	67.5863	45.6346	-3.85722	455.114	24.1982	22.4463	-9.6495	4.01101	71.308	27.1621	37.7485	-1.13357	93.2201	72.154	4.66097	37.252	-14.4871	11.8828	4.25861
229	114.514	4.77143	57.7453	77.3158	278.059	37.9266	39.3793	36.8423	151.051	92.3445	100.223	123.301	6.52824	306.201	36.4615	43.401	18.9723	22.1141	35.762	124.298	15.4687	120.974	21.7686	35.9284	19.3212	174.25	70.1029	40.7244	73.4043	13.6955	74.2384	48.3632	-3.63371	395.287	14.6076	21.8248	-1.60482	2.25356	60.4511	20.1637	31.4259	-4.60458	109.624	72.625	0.241768	35.9382	-18.2564	13.695	-0.851821
230	115.014	4.79226	70.955	74.6916	269.307	36.868	59.4682	29.5637	157.359	98.2674	100.456	123.48	10.0942	295.925	33.414	46.568	20.1982	24.1009	35.2189	130.991	27.7495	121.914	15.6482	35.7693	21.6595	180.07	83.6221	38.541	81.6	16.8894	83.5555	47.7715	0.316871	327.242	16.5278	28.1358	1.1778	1.56519	67.5313	17.2159	40.6518	-1.85212	142.194	68.4701	-4.09878	40.9344	-17.8924	16.1842	9.05524
231	115.514	4.8131	68.8867	64.6769	259.218	31.5293	57.4533	27.5181	162.234	96.426	98.9075	112.728	14.7535	278.167	27.2356	34.7642	21.5242	23.9038	31.5238	122.898	31.7714	120.196	13.662	42.7011	25.4727	180.777	73.36	35.5783	90.517	19.0652	88.3376	42.5472	-0.51374	265.407	15.6021	28.1014	2.74256	1.85213	73.3171	16.8013	53.5385	0.103101	154.921	71.5117	-6.02996	50.1042	-16.9865	12.7777	3.30681
232	116.014	4.83394	67.4247	49.8922	242.886	24.2795	46.8493	24.0138	150.568	99.209	104.944	111.38	12.208	262.228	25.919	33.7744	20.8481	25.1121	26.5962	106.67	30.9809	120.173	6.00667	41.3303	27.8175	187.542	62.8086	30.692	92.7688	14.7127	90.2643	33.4814	-1.48512	225.295	12.9747	28.3498	7.01447	-0.755109	74.6406	19.4144	69.7102	4.96157	158.964	66.8617	0.462283	56.3282	-17.7986	13.2036	-3.28274
233	116.515	4.85477	65.5222	42.894	230.136	18.1574	37.8393	21.7298	147.892	100.096	108.761	112.848	4.78003	244.344	29.5926	29.5316	20.3748	30.2905	19.4798	107.927	34.3051	113.302	4.8997	40.2875	28.612	189.337	59.385	30.3744	92.1824	9.90434	98.3218	30.727	-2.30253	213.193	15.0014	25.3196	4.55169	1.97691	70.1096	21.9194	83.3801	4.90707	162.754	59.0086	2.92606	75.2577	-21.2051	14.223	3.53476
234	117.015	4.87561	75.3106	33.0049	212.095	19.3725	36.5992	19.6413	144.867	98.0405	107.996	118.027	6.95819	214.091	29.3507	25.568	19.2928	34.3647	12.9183	102.204	37.8645	107.057	9.60672	40.6271	32.0695	179.76	57.0387	32.8918	100.452	10.182	101.218	37.1866	-1.63567	194.639	12.4339	21.305	4.98375	4.3342	70.5376	12.598	103.457	11.9769	158.655	42.1765	6.39757	85.528	-20.1684	10.9267	2.42558
235	117.515	4.89644	68.5697	32.0856	201.656	14.6744	34.3272	19.7681	140.747	95.2366	121.096	114.622	11.9264	209.148	25.0043	25.5777	19.4484	35.8888	17.0557	86.8037	50.0903	101.973	5.19708	43.4821	37.2544	172.087	54.9638	38.6077	107.714	11.768	114.189	31.0745	1.57913	178.232	12.3828	23.7375	8.16935	7.71332	68.7376	14.151	102.495	18.246	142.392	38.6639	7.54825	102.742	-3.14004	12.49	4.73174
236	118.015	4.91728	72.962	31.8924	185.83	4.92222	28.4872	15.4181	138.588	101.256	120.484	105.858	13.7244	200.062	19.8176	18.8525	17.8853	41.6114	19.9283	84.5476	49.5274	106.817	4.14369	44.0771	42.395	169.317	42.7843	40.397	113.279	13.6114	108.633	24.1857	-3.46311	152.815	6.70475	18.4998	3.43717	5.87583	59.895	19.556	100.433	17.9561	118.994	31.7609	-0.778559	98.9856	-4.91563	12.004	8.95025
237	118.515	4.93812	71.9142	26.9339	174.055	7.42346	21.5441	15.898	135.064	98.5394	111.932	109.75	15.0213	189.994	19.7684	17.9403	12.71	54.0238	9.76944	74.413	58.135	96.5689	3.91097	36.32	44.3213	154.137	36.6539	43.3612	160.302	18.4925	106.721	22.4392	-3.68458	119.983	-0.598786	13.7783	5.00896	11.1357	50.3604	25.0222	106.992	13.0567	121.647	27.5189	-2.7302	86.0259	-10.6123	16.191	9.4953
238	119.015	4.95895	66.1899	16.327	142.898	5.59888	15.982	11.1562	118.94	87.9193	102.819	126.057	11.5984	175.759	18.6595	9.51761	10.7498	60.3448	2.9453	67.7032	63.3609	90.0961	-0.854134	28.4553	43.6942	125.008	30.0537	37.1148	166.082	18.6956	95.6156	19.0988	-10.6875	96.4321	0.328918	6.69343	2.0302	15.0262	40.9422	37.5377	110.427	14.3529	124.571	23.5686	-1.97596	75.2459	-10.9413	31.6158	6.26722
239	119.515	4.97979	59.5251	10.7163	120.995	-0.746075	14.9444	5.6424	100.277	77.8453	96.2759	107.85	12.9688	169.607	12.3801	7.5044	4.7296	61.4358	5.85762	56.6724	67.6557	95.4253	-1.39339	27.1116	37.3476	106.629	24.9651	31.5363	175.561	13.5449	89.132	10.0285	0.762091	99.9403	4.12349	10.8956	11.4836	24.2852	40.2763	47.9315	118.028	17.9364	120.457	15.9388	13.2255	75.4466	-5.50996	28.9071	5.34339
240	120.015	5.00062	56.6985	7.15059	109.315	4.43318	11.5969	2.97283	97.6152	78.9778	95.0127	107.459	17.4296	164.873	11.0387	8.20655	4.35235	75.9677	5.17778	49.6898	88.631	83.249	1.51191	27.8292	39.6522	92.7818	17.635	36.9022	170.397	20.1844	86.2202	11.7347	5.50578	79.6306	4.52191	15.8119	16.8126	32.5154	36.7041	48.8677	116.59	18.9544	123.075	13.4705	23.3231	85.8021	-5.41973	30.5655	2.47268
241	120.515	5.02146	52.8279	12.2856	93.253	6.81468	10.7158	0.789509	98.346	71.1538	85.921	97.6619	16.5877	161.537	9.95024	3.00006	4.78125	90.5224	0.342783	42.7279	86.5609	74.3829	0.421084	25.8665	37.0874	80.831	10.684	41.6206	162.796	20.6049	76.5495	14.0085	6.22776	73.0318	0.493717	14.8714	20.0195	38.5134	30.4456	50.8318	120.685	22.318	139.714	16.7758	27.0514	104.314	-9.2434	35.7175	4.33361
242	121.015	5.0423	59.1605	14.7141	83.1934	1.08681	5.67392	2.34332	77.4626	59.5248	68.8339	87.5462	15.1714	154.291	8.41159	3.13208	0.71091	104.912	2.2256	40.0603	88.6294	66.9942	0.742855	20.6541	36.2798	67.8711	12.421	42.6265	162.893	16.6821	65.7768	11.1891	0.375616	59.5082	-0.80906	7.89927	18.0511	41.593	23.2909	45.6785	120.185	10.7604	134.568	10.6217	29.6873	101.802	-10.2699	28.604	2.38887
243	121.515	5.06313	52.9081	10.7372	69.4462	1.59196	2.39864	2.90202	77.9059	54.1249	64.2412	82.1826	13.0894	146.669	7.11548	3.78307	3.26693	111.523	1.58713	36.9224	85.5768	62.8633	-0.250467	16.0613	34.8065	53.6916	8.59276	39.2644	141.175	16.7423	62.5847	10.665	0.763143	60.7569	6.95181	7.33796	28.8177	37.696	20.0335	41.1727	113.539	6.41761	134.265	8.86029	29.494	91.7976	-10.9894	23.7475	2.91777
244	122.015	5.08397	44.2959	13.9509	61.2658	4.06012	4.90517	4.86179	68.0041	45.8746	59.573	67.8601	12.6785	147.89	7.46727	4.46061	0.868705	112.509	3.15265	28.0222	85.6773	47.3396	-1.25918	14.7462	33.5599	39.4575	9.36464	40.9846	132.765	19.8427	59.2659	9.38744	1.69553	62.6726	4.15078	6.25534	34.2553	33.2375	25.2831	44.5035	113.923	3.95574	129.086	1.26545	29.3996	91.7754	-9.21649	22.2087	9.94195
245	122.515	5.1048	32.3127	10.7554	40.7636	7.29427	5.43407	1.65404	60.2714	37.9801	51.8912	53.6905	7.60879	152.131	9.84206	0.767683	-1.52093	117.826	-3.23807	24.1577	84.9919	33.2137	-0.651931	13.7394	30.0583	26.9411	3.1742	39.6905	124.707	17.5979	56.9219	7.4953	-3.03092	53.8156	3.55851	-1.37964	39.0419	33.6083	21.8471	44.9363	115.347	9.57033	121.702	6.44399	25.5199	80.9421	-11.9819	13.4079	10.6017
246	123.015	5.12564	26.2235	11.27	39.1622	4.37235	1.98394	0.625294	56.2146	31.9598	43.2357	52.8688	12.8726	151.767	10.6456	3.03105	1.98567	123.006	-1.57333	22.4746	80.5799	28.4521	2.83909	16.319	28.6264	25.8832	3.44951	37.5173	109.063	16.6388	53.7284	10.8195	-1.59606	49.8896	6.59981	2.74344	36.8717	33.1337	8.693	38.0961	124.599	11.1681	120.702	2.79175	23.6628	87.5139	-12.3947	7.03199	13.1293
247	123.515	5.14648	23.0926	5.01056	34.3139	3.49054	0.897568	-3.72095	52.0108	30.3041	38.6539	40.5797	11.4449	145.502	7.13928	4.26775	1.94989	133.518	0.00343896	15.7023	77.184	29.3962	1.86392	11.603	25.8059	23.6497	-1.05576	37.0617	96.8823	15.2759	44.3351	5.4817	-1.11619	43.9934	6.63728	5.23693	40.5206	27.655	6.18556	21.3411	126.368	9.89029	104.014	-1.44893	23.7449	71.3469	-10.2389	21.9704	11.3956
248	124.015	5.16731	13.7842	3.28582	28.8543	2.24993	5.78675	-2.26462	34.9647	18.1692	30.8645	35.729	7.76678	153.943	5.44302	3.84531	0.241463	140.543	3.31341	15.726	65.6583	21.1714	7.5406	6.02146	19.4248	17.0137	-1.82193	39.5566	79.2378	10.7053	33.7477	1.57665	-2.87349	38.4118	8.61093	-0.941635	42.3273	35.4795	4.54955	19.7876	121.567	5.65232	99.8667	-2.23896	28.0927	59.7964	-12.6281	15.7949	6.50975
249	124.516	5.18815	13.8028	3.98402	20.8709	1.73206	3.84623	2.39085	25.822	16.322	25.0118	31.0846	6.12306	154.552	6.72434	8.6531	-0.273487	137.744	2.38304	10.2543	59.0846	15.0221	11.5758	5.77087	20.7214	9.67796	-1.51964	43.7331	68.7899	8.85562	30.6109	0.675745	-5.18725	39.2398	4.09784	-7.81821	42.1258	44.2521	-1.20403	27.5285	118.344	7.47617	74.4909	-1.08023	22.2153	45.6346	-14.8842	7.79229	3.17033
250	125.016	5.20898	14.9656	5.90827	23.1226	10.5912	5.50581	2.17289	21.8882	20.6544	17.3729	26.3618	8.83138	170.069	8.03762	5.8574	-1.21614	159.116	3.26236	11.1411	58.2204	15.8158	19.6919	10.0892	24.5234	9.28521	1.18803	42.9101	64.6265	6.33383	26.7414	5.88076	-2.47323	49.8117	8.19526	0.282645	36.3298	48.9505	6.86801	23.2925	119.337	6.10633	69.8575	-4.59404	10.5511	39.9955	-8.05019	7.07435	-0.137148
251	125.516	5.22982	14.0814	7.0155	19.7881	12.7093	9.20659	2.40572	22.2008	16.6465	17.0188	23.0654	8.29135	181.585	10.2801	9.23225	-3.19805	161.393	1.6579	10.8031	54.8311	14.2943	25.6611	13.4595	27.7283	7.0931	-0.681669	42.2548	57.2063	5.95912	19.6384	6.08354	-3.84816	45.6928	8.59301	2.03614	36.2263	59.3351	5.22313	19.5326	130.674	3.27727	65.9047	-5.39293	9.56653	40.5791	-7.33251	7.29682	2.34472
252	126.016	5.25066	5.78017	4.84007	13.9642	14.5289	0.968236	-0.50179	17.593	8.57599	15.0879	18.1053	8.84989	190.778	6.68605	10.6825	-2.37014	166.044	1.02052	7.18347	42.0301	8.68947	31.2213	10.2286	22.9324	3.59294	-3.04704	41.9682	46.4533	1.40771	16.5716	4.95011	-2.88591	46.6805	5.75016	3.83681	43.5361	53.1985	3.28548	15.6141	162.531	3.15571	62.1043	-3.08004	10.5589	37.9399	-11.7359	-0.242896	1.02608
253	126.516	5.27149	4.80641	2.12868	12.5859	16.7224	0.219099	1.28239	14.7725	7.02186	12.2576	11.6093	7.43155	198.488	7.52225	16.41	2.74393	175.729	-1.37966	8.48816	34.0382	7.78531	39.4079	7.11984	15.8295	0.357155	-3.1417	37.7007	37.156	2.21932	14.6873	3.59367	0.687769	58.4662	1.79921	11.5421	44.8759	44.4003	7.77534	7.71344	151.845	3.90555	52.0586	-4.59459	12.9338	34.9294	-15.8503	1.91536	1.29635
254	127.016	5.29233	9.94877	1.21433	15.575	23.4226	6.18237	1.24639	12.3216	8.48347	15.3746	5.98983	7.17061	208.673	13.1266	18.5	4.96582	165.062	2.67811	11.6005	32.9581	6.69865	45.2415	8.0599	15.9193	1.84972	-0.853458	42.2949	37.9793	6.53301	14.0752	6.57223	0.475459	67.9194	2.32754	5.35823	43.0045	36.4138	5.64885	2.18238	126.328	4.94375	49.8012	-2.56339	11.7977	38.9311	-16.3983	2.92519	1.81097
255	127.516	5.31316	5.59151	-1.8726	10.4597	23.646	2.03535	-1.88101	6.45813	3.01915	7.17291	2.71191	3.1414	206.319	11.7202	7.4136	-1.58445	158.914	-0.795831	7.86587	25.9249	0.935138	49.1103	1.83909	13.8813	2.52394	-1.37906	41.4415	27.632	1.59148	9.9624	5.00875	-8.46221	63.8201	6.86534	1.16876	33.0789	37.5205	2.43283	4.22797	114.198	4.72221	60.2855	-4.23187	16.8661	42.9472	-17.1176	2.52568	4.11448
256	128.016	5.334	1.09593	-4.03732	2.2907	25.3096	-0.594443	-2.97625	2.21016	4.28003	-0.585219	3.85883	-4.17831	205.699	12.3641	4.72034	1.46518	150.67	-3.67249	4.1487	16.27	0.875463	53.5751	0.735341	10.7605	-1.4252	-1.95408	40.8036	21.1867	0.725024	3.93958	10.255	-6.36606	58.8116	4.28639	2.96855	27.729	31.6875	4.18268	6.61746	101.204	2.88275	40.7082	-7.18652	18.42	27.7464	-18.9581	4.68821	6.01908
257	128.516	5.35484	3.54078	-1.29527	5.97466	29.8075	1.68445	-2.64285	4.26296	0.50177	-3.34809	5.53205	3.90443	212.174	13.2964	26.3219	3.14724	148.743	-1.73103	5.58924	13.1459	1.38902	58.1261	4.03879	15.1086	-2.91312	-3.33372	42.5387	10.0782	3.069	6.05225	10.6826	1.3041	49.8987	3.1123	6.16747	25.6457	30.8323	4.22506	9.7549	79.9513	4.81102	34.8191	-8.78452	17.2656	25.0136	-15.6556	1.47045	3.84333
258	129.016	5.37567	7.41074	9.0878	15.0999	42.746	7.74463	1.16962	10.5987	2.10297	-0.825469	0.0605893	7.39583	222.402	17.8037	31.9311	3.63983	148.749	1.48432	7.24477	12.5853	2.76325	70.0199	8.54225	19.8999	-0.434979	-2.14537	47.6627	13.2474	6.16937	3.99096	15.4224	0.928078	41.0956	-0.193984	10.2634	20.6938	32.4077	3.19032	10.5256	59.968	2.04692	32.0744	-3.21646	25.2478	27.4866	-18.6608	-0.22457	6.97661
259	129.516	5.39651	2.37439	11.1308	19.6535	48.1401	12.6265	6.3282	15.7657	2.35847	-0.395281	-0.499901	8.10103	226.623	17.7504	36.9406	1.21733	141.771	29.3778	5.41248	13.2422	2.67829	73.9733	5.90833	11.2993	0.0887569	-1.06009	51.4352	11.609	5.49565	3.51396	17.1386	-4.73531	99.7357	-2.78936	1.88738	17.8476	20.4979	-0.672328	5.20829	55.936	-4.50182	21.4455	-6.7077	25.9762	19.5694	-22.1211	-3.42693	33.9924
260	130.016	5.41734	-1.08928	5.58004	13.4075	48.9888	15.9323	4.14931	7.98958	-2.25616	-1.38886	0.837476	3.97404	232.783	21.4101	26.4233	0.0700116	127.84	0.775575	3.31273	7.48154	-0.553871	79.6219	3.18151	4.1907	-2.94739	0.475868	54.3614	9.85391	0.942752	3.10862	14.002	-6.66436	108.971	0.547609	-3.15075	6.8463	16.9682	-4.6869	2.45238	42.5376	-5.33783	18.5337	-8.25654	16.5349	14.781	-23.7628	-0.601416	30.5762
261	130.516	5.43818	-6.23777	-7.53758	7.34639	48.7615	14.0911	1.73675	3.7696	-4.78792	-4.77457	-1.52392	0.592117	238.511	20.3822	23.0404	0.19125	116.738	-7.48707	0.700951	4.57336	-2.16744	83.3743	-2.13345	3.8832	-9.4202	-0.814377	47.5844	4.8599	0.858448	-2.99279	11.2701	0.299223	142.604	3.57901	-1.60056	14.4938	14.5212	4.03927	5.62807	44.4065	-3.26363	18.6069	-4.63722	18.7615	30.1616	-18.6579	-2.63575	35.155
262	131.016	5.45901	-5.55523	0.180913	17.3802	68.3961	16.7449	8.71659	10.7867	-0.663421	-4.40258	0.556117	4.56902	243.944	22.4302	30.0074	4.76455	115.779	0.112492	10.5269	3.80593	2.82368	93.7482	-1.03928	7.87042	-1.3237	9.22995	50.6136	8.18794	3.34539	2.56576	19.8999	-3.70359	166.284	3.09031	1.33914	0.874881	9.41779	1.44284	3.72287	36.4552	-7.60038	10.6184	-8.11058	17.1039	26.7914	-20.9654	-1.83792	32.9918
263	131.516	5.47985	-0.436966	1.52209	26.0048	72.0391	25.3968	10.84	12.1703	0.115255	-2.2939	5.71768	5.74857	252.087	18.6703	35.1466	7.85943	113.513	0.775893	11.6294	5.19152	2.79764	99.2441	1.90506	8.43095	2.74606	7.48715	50.3382	5.85708	3.20499	5.67605	20.1097	-5.78505	202.741	0.161269	0.488151	-6.46542	7.76236	-4.47345	2.91343	32.2258	-12.0925	3.96222	-10.2303	8.04092	19.8331	-25.8707	-1.77043	36.0822
264	132.016	5.50069	-2.82766	1.36409	28.4947	69.9579	31.6882	11.3472	13.2048	-5.25391	-5.95892	2.03773	0.528427	241.984	19.3553	27.8975	4.11619	91.6903	-2.05807	5.38022	0.706855	-1.3335	105.162	-2.04882	3.96395	-2.37551	6.08338	45.6575	2.82325	0.303423	2.16392	13.6721	-1.85198	271.529	-0.0900012	4.71656	-8.88108	6.3868	1.79579	2.70367	36.2983	-0.72717	7.70791	-7.33465	4.45754	24.7715	-21.2005	-3.32138	39.9889
265	132.517	5.52152	5.49675	7.65947	38.942	82.4916	40.1796	19.7268	16.5461	-4.94411	0.354292	7.54939	3.96603	250.366	21.2549	55.7246	8.73631	90.5341	0.513279	8.98445	4.6194	4.58868	121.602	0.581263	7.64916	7.67343	13.8449	54.9554	5.67392	3.76918	1.67932	20.4421	-1.78804	299.639	2.28777	8.87541	-9.80845	5.56128	6.09776	0.516327	36.2611	3.44777	9.01985	-4.60084	3.39474	34.4795	-16.9811	2.22893	45.0233
266	133.017	5.54236	6.6263	17.8802	46.2905	82.3212	44.9465	27.1219	25.8879	0.93162	1.32962	9.49838	4.86032	246.345	25.8512	63.9948	18.0848	82.6266	1.66787	7.28234	6.47554	7.08048	119.25	3.93979	6.14993	12.1564	16.8273	55.6458	2.93047	0.328888	4.36714	26.5877	-2.5292	306.736	8.62735	10.605	-12.5667	2.71132	6.99282	-2.14793	35.9415	0.76949	12.0239	-6.05803	3.69142	44.2471	-16.2614	3.99061	42.4313
267	133.517	5.56319	3.90992	18.7315	55.8879	79.7699	64.3099	29.6482	24.0588	1.98323	3.0687	7.33423	2.20388	246.015	33.0039	74.6936	16.5851	71.0775	4.00187	5.55895	4.13599	7.64719	123.146	1.06723	4.47359	13.1874	22.4134	44.4853	1.91375	-2.26512	4.08787	27.3461	-5.35402	335.646	1.7312	8.62679	-18.6407	3.33511	5.03739	-1.26622	24.0681	-0.334314	14.7539	-5.95008	2.64388	48.6984	-17.8454	-0.740058	40.3314
268	134.017	5.58403	8.95469	7.68852	62.6881	79.3364	83.2461	38.9515	29.5369	9.78517	10.2951	11.9964	10.9383	259.591	50.0578	87.0423	19.2939	66.3776	7.07523	9.32276	1.89616	8.8257	116.94	3.63041	8.45197	17.2236	28.3507	46.1349	1.88793	1.18531	8.71221	35.0592	-7.78812	374.507	0.133712	8.21622	-21.1766	2.1787	4.40715	22.9775	14.2538	1.28774	9.40863	-5.90973	2.13743	64.245	-18.3209	0.507368	28.3526
269	134.517	5.60487	8.71037	10.1026	79.3281	78.7207	93.6131	47.6533	34.8327	14.3909	13.9594	18.3197	11.3922	263.416	58.3803	93.1436	19.5307	58.4458	5.70213	10.1442	2.76182	13.7306	124.534	5.63367	7.77099	21.5199	29.0648	40.8414	2.0759	3.2092	11.6982	29.3229	-4.04262	448.433	8.31201	7.19013	-19.675	1.818	8.15256	28.2395	15.3206	0.485674	9.22419	-4.57846	4.72736	83.2904	-17.9904	1.56008	29.2815
270	135.017	5.6257	8.95592	5.25334	90.2992	80.9264	98.7355	52.2225	42.4548	12.0602	9.6949	23.0256	4.71342	269.508	65.0298	106.898	15.7413	48.2181	5.09491	11.3702	-0.682544	18.6114	127.908	-0.312468	4.88881	24.5333	24.1978	37.2217	0.0975829	1.09063	12.0086	28.8652	-3.60877	527.62	6.2747	8.13168	-21.2611	-0.456055	8.82913	29.5454	15.9852	-1.82965	11.8572	-4.76851	7.69428	74.1246	-20.8938	-1.62186	30.5977
271	135.517	5.64654	14.1932	-2.94739	96.3973	72.0812	110.712	78.974	49.4356	6.34927	3.67533	29.1833	3.96148	264.301	56.4086	83.9241	11.4912	37.5663	2.17368	17.0923	-2.16972	19.4208	114.924	-3.17507	2.97106	22.7944	22.4708	34.4758	-5.9728	-3.97979	11.3942	26.7824	-4.97508	642.565	2.10831	2.66842	-23.8563	0.258762	19.8092	37.4408	13.9382	-1.76028	8.54687	-7.26224	8.5948	72.3325	-22.5828	-1.78398	27.5366
272	136.017	5.66737	13.8567	-0.115195	115.952	69.1552	118.78	89.3055	62.2429	5.65291	10.3854	34.3863	-1.96535	272.485	51.7723	95.0418	15.5115	32.2571	8.79014	21.6042	-5.54	21.0354	106.47	-4.18207	1.10907	30.8777	31.3457	28.32	-5.98073	0.83193	15.7944	26.1172	-3.25005	707.469	1.73989	6.43751	-24.0179	0.937351	24.0678	43.1746	12.8205	-0.0167989	8.50306	-5.17024	13.8438	76.4775	-20.1091	0.772281	28.0914
273	136.517	5.68821	14.4942	7.66977	148.197	71.7322	116.696	102.373	71.0203	8.8751	18.774	45.9003	4.53688	302.211	56.4103	105.938	20.9719	33.7437	15.1457	29.6375	-0.0613447	34.6879	102.069	3.92797	4.12421	43.0652	41.3092	32.9527	-0.102771	5.17631	22.1632	33.8884	0.642768	740.196	2.4299	6.81056	-21.8497	3.98635	27.3541	39.5796	10.6211	3.24805	9.36861	-3.34895	10.9296	78.2988	-21.6717	0.942874	31.4911
274	137.017	5.70905	16.7887	1.3372	164.647	63.617	115.759	105.956	82.208	10.9324	31.3594	50.1793	2.48237	316.415	52.9637	105.566	21.4747	21.3726	13.1417	29.3251	3.04145	42.533	103.442	0.862682	2.69903	46.5359	42.3994	30.6597	1.72	4.14345	27.3775	33.5258	2.46146	810.345	2.9775	5.93339	-22.8816	0.594866	23.7047	31.3701	14.0661	2.76173	9.10882	-3.666	8.87932	82.7275	-19.8635	-2.83034	38.6022
275	137.517	5.72988	17.9656	5.83309	193.845	67.4144	123.986	126.561	88.987	20.0138	38.4531	64.2874	6.514	334.066	65.6939	106.865	26.6953	25.5777	14.8799	31.1667	1.63305	49.8193	89.3168	5.12963	7.2465	53.1723	83.2269	33.244	5.11783	9.98888	35.6852	34.2561	-2.53401	855.564	-1.3173	0.688991	-25.2373	-0.321011	23.1911	24.5117	3.25745	-1.41653	13.6714	-7.60473	6.1064	86.836	-19.9024	-6.29448	43.5567
276	138.017	5.75072	18.3372	8.03452	218.48	59.1508	124.136	136.158	98.1795	20.3416	43.0292	65.2789	6.47667	355.547	65.5184	114.5	23.615	28.8332	15.5413	37.4309	1.30398	78.4462	82.256	7.12652	5.66164	62.4448	84.7693	30.6349	7.84667	11.3874	38.262	35.5806	-9.76455	838.633	-0.598515	0.997767	-25.7848	-3.16624	26.6495	22.7498	9.1381	-4.78937	20.9767	-11.3888	4.73649	74.1691	-26.6165	-6.0756	49.4086
277	138.517	5.77155	18.5756	4.60329	242.296	48.2882	124.079	133.842	102.111	20.5603	45.7479	64.6977	4.70646	355.953	56.1805	105.408	19.073	19.1097	27.5363	44.6678	-2.4652	90.1683	70.5035	3.09793	4.00492	59.7232	86.7314	30.229	6.78594	5.82158	45.9192	31.8089	-7.65845	770.761	4.43653	10.5046	-23.4895	-1.32845	31.9022	19.4394	15.2556	-5.69281	22.8534	-8.83914	7.46153	76.8941	-25.5628	-5.82661	58.6745
278	139.017	5.79239	18.651	4.95739	258.44	51.0975	121.816	144.856	116.909	23.9703	58.3415	80.6732	3.60932	377.869	58.3611	106.554	19.7631	18.3946	33.4941	50.8914	-1.30474	92.2164	56.4167	6.69521	10.2018	69.6122	90.8249	29.2023	8.06289	5.84923	46.8222	32.0014	1.03138	760.69	-0.61046	12.2024	-21.8949	-2.74362	41.6808	15.476	6.6276	-4.39448	28.3879	-9.49086	2.96161	87.4878	-19.1475	-3.7134	61.4067
279	139.517	5.81323	18.0979	0.686877	270.853	33.1193	109.075	138.926	129.51	23.6073	69.3775	87.5103	3.61687	390.673	59.2786	83.8111	16.0036	10.7879	30.1485	56.7444	-3.402	91.8535	42.9727	7.88889	6.55718	81.7017	89.9016	23.1639	9.5641	4.74224	48.4297	27.3147	1.29613	850.319	0.529419	10.7982	-19.1001	-1.16893	43.7301	13.1509	12.5949	-3.30194	25.2869	16.0603	-0.828472	83.8731	-13.8896	-0.457065	57.4309
280	140.017	5.83406	20.2905	2.10919	272.551	30.4733	103.358	142.186	128.989	34.4379	79.1142	91.3118	5.21114	395.095	38.4262	74.6116	15.4647	8.07223	27.1615	69.764	-2.94313	102.106	37.0337	8.9079	10.3077	87.9928	97.6826	21.7555	10.7113	4.47164	48.4069	24.4108	-4.01778	873.711	2.65402	11.2773	-19.9312	3.82772	54.2463	11.1011	16.9256	-3.23885	21.4085	17.9722	0.732659	93.8734	-18.9004	-1.91878	51.5123
281	140.518	5.8549	18.0931	2.99776	276.113	23.3031	100.636	135.048	142.319	40.4381	88.1434	95.7381	5.94495	396.32	36.2081	46.2542	14.9813	8.83759	28.8435	79.2905	2.77277	112.161	32.8265	7.02182	9.60744	99.1411	91.4323	24.9541	15.7374	1.33722	64.6105	29.942	-1.74342	720.497	1.28581	19.2455	-17.1318	1.85789	56.1453	9.1416	28.4028	-7.85481	23.6894	19.3966	1.53806	94.4828	-21.7059	-4.05368	61.2006
282	141.018	5.87573	20.792	6.51382	276.572	22.1641	92.2576	129.37	151.868	41.1457	99.1836	99.331	7.88597	388.151	28.9147	34.9479	13.323	10.964	27.2779	82.6567	4.9419	111.228	24.2006	10.9331	9.09304	102.067	92.4776	22.8004	18.8461	4.72233	79.5555	43.0252	4.69394	813.738	8.27047	14.9954	-22.0216	3.88024	64.5125	12.7424	34.5917	-7.24893	31.195	30.9724	2.09542	82.3194	-16.2377	-1.79404	59.1581
283	141.518	5.89657	19.7684	3.46738	261.704	19.3351	87.4825	115.43	151.494	49.7904	104.572	107.833	7.99305	369.044	29.1783	32.7764	11.9552	14.4437	23.4099	80.8002	6.27353	107.658	18.76	11.0082	5.78524	106.75	85.616	23.9051	20.2482	4.68394	82.9385	42.2141	4.21872	881.563	6.27673	9.21952	-28.1069	-0.340813	65.5118	12.1013	33.1762	-7.46107	25.3882	46.0954	-1.23838	73.9201	-17.8898	-3.49778	49.9746
284	142.018	5.91741	23.6678	3.60695	252.806	17.0753	75.4997	109.561	149.926	58.1532	112.607	116.294	3.82704	369.191	21.7643	78.44	10.7352	15.9482	25.3093	79.1066	10.1951	107.127	15.9716	12.6984	5.45711	105.157	76.8976	22.7301	24.2505	2.89735	80.7575	38.0481	18.7399	802.385	-3.79824	12.0815	-19.2508	-0.64002	69.164	11.7402	40.9132	-8.04431	32.0686	49.4587	-1.16618	75.3128	-19.0247	0.123429	50.3357
285	142.518	5.93824	22.0365	2.93975	242.55	12.0085	68.3732	96.4821	149.233	70.251	117.302	115.616	0.756014	360.599	18.8458	73.6591	8.26912	10.1513	17.3682	83.076	3.76019	98.6533	3.77447	11.5235	8.18416	113.169	69.6188	17.4197	28.8362	-3.93123	82.5384	28.3021	20.3438	784.15	-2.61071	16.1044	-15.6716	0.171179	67.4166	12.3348	49.5613	-6.21239	40.4946	48.8668	-1.0359	73.2353	6.82556	-1.11843	44.7194
286	143.018	5.95908	24.0431	2.61496	229.905	4.12118	62.0348	93.0594	146.154	72.0665	127.277	117.417	-2.20646	337.907	13.9265	59.2645	5.965	7.12624	11.886	87.4628	5.10785	89.0481	-0.0194212	11.1292	2.21948	106.824	64.9071	16.312	31.563	-7.27612	87.6966	28.4966	20.183	749.433	1.44789	17.5527	-15.0486	-0.472693	73.293	13.3416	58.2672	-5.86874	49.6827	56.1876	-1.98927	68.444	11.6496	-1.67977	45.6025
287	143.518	5.97991	27.9126	2.06928	227.088	1.65613	55.1881	73.7694	143.967	70.3678	125.204	114.952	0.0987558	324.55	12.2923	59.0237	6.20199	9.12871	10.4113	83.2858	8.57493	94.1482	4.15162	17.3925	4.66913	103.66	58.3446	12.3406	39.0726	-1.21912	94.6125	25.7362	19.7256	750.516	3.8239	17.2341	-14.1808	1.57958	95.1124	15.8684	58.3102	-6.50611	62.5377	54.2679	3.59137	72.6938	8.85297	1.53831	40.1028
288	144.018	6.00075	28.6889	0.193436	227.905	6.73461	46.1516	62.5121	138.832	79.5314	125.575	122.867	2.60071	313.551	12.2244	59.57	3.65987	10.6558	9.57742	88.0387	7.25612	86.3612	-0.916373	17.8879	13.7017	96.2448	49.2891	9.51552	46.5551	-0.517414	97.0185	27.1549	18.2815	703.899	5.12654	18.3574	-16.9572	4.28429	99.5194	13.4973	70.8977	-7.44196	65.296	48.5127	9.88636	76.5127	-2.8653	2.96373	42.0853
289	144.518	6.02158	30.0587	0.718703	201.756	1.72854	39.3407	59.6003	130.215	83.7244	122.022	117.725	-2.32134	294.979	9.15232	48.9425	2.24872	10.9715	7.93304	85.9782	4.29118	77.3898	-6.48844	14.0356	12.8961	95.1452	39.2951	12.163	43.9995	0.200652	96.7443	22.1916	11.1437	631.596	5.14758	16.4074	-20.3	7.66188	94.1276	9.12687	82.1556	-5.67333	71.1911	43.5543	10.5609	74.443	-5.62626	1.13129	45.1018
290	145.018	6.04242	32.9248	1.92075	190.348	1.87103	38.7885	53.18	123.59	84.7809	118.69	125.025	1.83477	276.566	12.0086	47.6648	3.29705	16.5318	8.45439	86.1209	7.19573	74.3299	-5.66937	15.8819	13.0079	88.268	40.9718	13.7676	50.0197	5.13168	105.776	22.2931	31.5599	494.627	5.17418	12.6822	-17.9486	15.3936	88.3236	6.39728	91.6853	-4.11046	81.784	35.7797	11.3597	69.1755	-5.82822	-0.865803	37.5336
291	145.518	6.06326	29.7644	3.07968	171.571	7.30459	31.5667	44.0358	118.51	76.2454	109.748	122.391	3.36855	264.915	8.42865	37.341	3.68909	19.001	7.32641	94.7974	13.7538	76.1113	-0.280524	16.2773	17.5027	75.8534	36.1779	16.4672	56.4918	3.65981	120.835	17.2138	31.2567	422.389	4.95617	9.52516	-19.7851	16.604	85.6239	5.21418	105.489	-2.82105	102.163	40.6939	12.2812	71.7374	-12.8919	-2.27587	31.0373
292	146.018	6.08409	26.3113	-0.505587	150.532	5.16172	26.4613	35.6598	109.269	59.9661	112.043	114.547	-1.11428	239.05	3.33939	32.7395	-0.196557	11.2162	7.07642	87.2975	11.5333	67.8482	-4.74445	9.92662	16.703	56.9432	25.2786	17.0013	60.2631	-1.18465	104.122	11.9985	27.2215	334.519	2.08292	6.74798	-17.7855	20.5551	66.6715	6.7098	117.115	-4.26671	110.899	39.4865	11.8167	81.5897	-12.6962	-4.81415	31.8108
293	146.518	6.10493	32.6378	-0.541268	129.05	0.8825	24.2246	27.7822	93.0431	68.4596	109.289	100.774	-0.950504	239.9	3.77729	24.9109	-0.785931	16.3343	7.83983	94.857	13.8958	49.2909	-4.25177	12.2798	20.7665	51.7876	18.7627	16.537	56.3471	5.63574	103.155	10.4909	24.3119	303.304	1.90292	8.31449	-17.3539	24.5516	65.3651	3.85592	149.891	5.98861	108.523	33.6511	12.192	87.0821	-13.5796	-2.14851	34.4867
294	147.018	6.12576	36.7608	2.91777	122.716	1.77629	20.2559	23.2277	86.3437	75.052	102.494	96.2362	5.67237	230.769	4.65112	20.8048	0.787541	22.4655	11.1323	78.3133	12.4942	54.9238	1.22842	12.8708	25.5014	51.1066	17.5287	19.2311	63.9959	10.0027	96.0778	8.60237	24.2104	253.823	10.4503	5.85545	-12.7046	32.1732	65.0015	8.56822	173.321	9.02587	96.929	32.9367	11.622	85.9448	-11.1164	0.0155347	37.3626
295	147.518	6.1466	31.9282	6.86321	109.713	2.12273	14.4095	19.3842	86.1434	69.6029	96.1441	95.1235	7.56819	212.726	7.60264	17.3491	-1.94816	25.2878	11.2061	68.8125	15.405	48.6803	-0.573948	13.3099	34.0207	44.2131	15.9793	21.5436	70.1841	11.8862	91.4747	11.0037	27.3767	192.957	7.60883	3.06386	-15.2692	39.5413	58.2664	6.12492	206.886	6.81277	85.057	27.9245	8.34305	74.2988	-17.5214	-2.23175	42.3681
296	148.018	6.16744	24.7745	2.27152	91.275	-1.01769	10.5616	15.7813	77.8445	67.0875	77.5355	84.2318	2.36093	201.356	5.48834	-1.85624	-6.86508	21.5252	5.08077	67.4989	16.1405	36.7765	-0.799806	7.36013	30.7427	28.4301	14.0344	17.8531	65.4847	9.14495	86.9887	9.47958	22.2018	144.067	7.29688	2.90853	-16.1571	46.7941	60.2164	-0.931734	202.36	3.59044	83.5137	20.3107	5.39251	72.9268	-19.9045	-4.29504	36.0027
297	148.519	6.18827	26.1623	-1.30515	74.3422	-0.537809	6.99138	11.1511	63.9839	68.5677	71.8763	76.784	-0.318173	189.314	7.46387	-2.23403	-4.1738	20.5602	2.11041	62.0927	13.0463	28.9302	-3.44087	10.3568	31.4165	16.4262	5.61502	22.0013	70.3225	8.0974	80.7932	4.37601	20.868	107.392	15.1491	8.23	-12.8577	52.9475	58.725	-0.741483	211.545	6.38442	84.7372	17.3646	14.8989	71.8687	-14.8962	5.06692	38.442
298	149.019	6.20911	34.5671	1.97905	64.3141	1.18167	11.5102	10.5802	58.5848	68.2857	74.8717	71.1888	2.91789	190.672	8.78443	1.58665	-2.35803	22.1421	2.65376	56.5525	14.8999	29.195	-3.53028	9.26664	33.363	14.9887	3.47255	26.8778	72.771	6.98661	80.0675	2.91789	14.4854	81.957	14.8101	10.3867	-14.1881	55.209	54.1876	2.8199	211.033	4.18431	81.5416	14.3542	16.6445	58.0049	-11.469	5.33722	33.9356
299	149.519	6.22994	34.7763	9.30942	60.274	6.80727	11.4007	8.05883	51.9436	66.7797	63.389	66.6496	5.66412	182.099	6.37082	10.4436	-1.10247	25.134	3.41743	58.8064	17.8611	25.7392	3.59709	9.61744	35.6862	16.3817	3.15436	22.6687	71.8441	12.2586	69.9985	4.99353	5.78061	51.9252	15.5211	8.18642	-14.3559	53.7629	48.2124	3.06578	213.415	-4.33835	72.4774	5.49025	11.7732	53.2987	-12.6778	1.99283	23.1115
300	150.019	6.25078	33.1315	10.2647	46.1359	9.61936	12.4297	10.9786	48.9782	62.1615	55.0149	50.7351	9.78664	187.596	5.4364	10.0094	-0.521569	30.079	7.25978	48.437	15.5958	22.7614	9.69466	12.3753	36.9303	7.26545	1.48917	21.6415	78.7935	19.205	63.3377	7.05267	3.7138	30.1822	9.03487	5.39695	-13.5655	45.6144	34.6682	2.6549	224.087	-5.8217	61.227	3.72785	14.3027	43.4788	-15.7195	1.30339	21.9784
301	150.519	6.27162	25.0619	4.50975	41.3833	7.88434	4.44055	6.29035	36.6994	53.5295	45.2495	38.9115	10.748	193.392	2.19869	4.26721	0.238421	31.1669	4.45317	38.4937	12.5932	15.6047	4.43234	12.1323	37.1076	4.42121	0.436549	18.7627	71.4786	15.8773	57.9142	4.31029	16.3271	23.6879	10.2988	4.22573	-14.0661	46.8052	35.0131	2.66965	223.044	-5.3435	46.3289	14.1317	17.9489	33.8885	-18.4284	-3.74744	17.1855
302	151.019	6.29245	20.6681	0.590626	33.2974	9.0513	2.41636	2.99822	32.8626	46.7314	36.2591	37.6357	7.00772	193.175	7.02239	4.25157	-1.35938	37.1257	3.79637	30.181	18.4154	16.9672	0.603865	8.11467	39.8257	8.14628	1.38819	19.9216	65.3115	12.6128	46.2259	4.89276	14.0743	23.5034	11.2812	8.4971	-11.8994	44.6074	40.914	-2.77799	224.022	-5.84275	43.0798	13.5433	10.0975	33.1041	-14.5495	-6.01749	11.7275
303	151.519	6.31329	25.4943	1.59403	28.7957	17.7567	5.4714	2.27116	28.7029	43.8141	29.2291	37.0525	5.70358	207.215	7.23768	6.17508	-1.5727	44.6631	4.24479	28.0974	17.6258	18.4036	4.70984	6.45972	33.3219	6.03366	2.14327	25.2912	63.1366	16.921	39.6151	5.80675	12.3266	14.6136	4.41264	7.06879	-16.4743	39.8899	31.4714	-3.92583	215.959	-11.6683	46.7019	15.5731	2.61507	31.7706	-10.3429	-5.33924	6.69024
304	152.019	6.33412	18.0703	2.18408	25.5919	14.1706	4.53412	0.551386	23.8787	36.483	27.1439	29.7249	8.61149	194.4	5.86482	9.19687	-0.636605	48.6752	4.90248	27.166	17.3034	15.1683	6.69166	10.4409	33.1966	5.11967	0.881288	25.1751	56.4686	13.7629	40.1248	3.50464	10.3781	9.92709	3.88688	7.20279	-12.8429	34.5291	26.7399	-1.65215	219.954	-5.70072	50.7297	15.8453	1.32943	30.8666	-11.2984	0.369957	6.18867
305	152.519	6.35496	9.88184	-3.3085	23.3741	13.73	2.278	-1.88125	15.7315	27.9887	19.9491	26.3699	5.15134	191.838	7.57432	9.82966	-2.98354	49.8061	2.03236	21.7748	17.4251	8.76833	8.45089	6.92918	33.5537	1.18543	-4.87845	27.8246	50.8946	8.45608	35.8192	1.99438	12.6563	14.1573	7.52942	4.02199	-14.373	36.5499	26.5632	-1.67413	216.644	-2.06263	57.9934	12.8417	9.88077	31.2676	-14.1988	2.17406	6.09447
306	153.019	6.3758	9.11386	3.15333	18.3501	22.1131	3.89137	3.76053	16.5833	27.8256	21.9706	19.6677	6.33092	205.491	8.5899	11.8848	0.514055	56.398	4.43995	19.3207	15.4996	7.41879	13.9665	7.28968	33.0619	4.70545	-3.07031	33.4613	51.3718	6.63971	32.1896	3.93741	9.47123	5.96169	5.87112	5.97452	-17.8884	35.2936	27.4424	4.90006	209.024	0.87293	59.9405	10.6466	11.3068	23.4498	-18.8494	-1.78528	10.0482
307	153.519	6.39663	8.23863	3.80307	14.4464	19.907	3.69332	2.37793	14.2843	23.9076	20.7357	18.5568	6.80184	196.38	9.75744	4.98736	-1.4997	71.5669	4.05129	16.4382	12.9651	8.50448	12.1074	5.0334	33.9352	3.60397	0.136226	36.2709	46.2011	7.17931	31.3564	3.31474	4.88507	2.36448	4.3734	8.86333	-14.979	36.8714	27.4109	3.90902	229.5	0.682577	45.0414	7.94292	9.55235	23.4698	-24.679	1.53614	11.461
308	154.019	6.41747	13.3537	0.299686	15.3914	16.0257	1.19199	1.55347	11.7752	18.654	11.6088	13.7466	5.5888	182.913	4.54956	5.20718	-1.63591	73.1489	5.16295	16.4779	14.2831	7.82125	15.4472	3.63383	26.367	0.609749	-2.68064	39.9927	39.0305	8.44149	19.1182	2.75166	5.71253	11.98	5.8517	13.107	-14.4287	35.0379	28.1256	3.5714	217.978	4.19025	48.1958	12.2273	14.3835	22.7195	-19.6003	3.65393	12.2169
309	154.519	6.4383	13.0519	2.04441	14.1229	18.8087	-0.33998	4.92503	12.1543	16.5485	8.39943	9.58014	-1.2054	185.724	4.42493	8.09869	-2.61578	67.9691	1.46076	9.80807	13.1498	4.09604	21.3811	3.26162	30.8285	-0.845745	-3.44739	42.4084	36.1075	7.19235	13.2058	0.342127	12.7899	21.7044	7.29702	16.2551	-12.9623	30.0237	22.7606	2.20936	214.772	3.96677	40.2668	12.65	16.4157	25.4739	-18.0014	1.55939	17.6021
310	155.019	6.45914	18.6945	0.699102	16.2773	67.3902	5.79886	6.2364	13.5051	20.2163	6.86186	10.4531	-2.87054	192.835	10.2856	13.475	2.43341	75.7167	1.6219	9.423	13.3212	4.26642	32.325	7.89354	30.7522	1.63561	-0.402299	46.9749	32.4054	7.44992	13.8921	5.29011	6.09551	10.506	5.31102	10.2887	-9.26177	15.2218	13.1069	-0.862172	198.682	-8.79391	29.0182	12.622	14.9536	23.0523	-18.081	-3.21442	17.7288
311	155.519	6.47998	18.5057	5.63325	18.0382	76.9405	4.2462	3.57167	11.7894	15.9941	7.02895	7.07088	1.73347	193.192	8.06028	15.0877	1.04415	87.0982	0.251422	9.51759	10.8984	5.45029	42.1701	5.06875	37.6775	3.82023	0.764701	46.2028	21.254	7.23529	7.33828	6.75779	3.66039	8.59372	6.9609	9.78729	-11.1457	14.4408	14.4717	1.37963	188.137	-8.4804	31.1182	7.87926	14.3376	23.107	-17.7066	-0.394875	11.1084
312	156.019	6.50081	4.53505	1.88807	15.8791	81.7259	3.33778	3.05103	8.00152	8.99731	6.51444	1.92709	1.90526	191.986	4.9496	18.3586	0.227687	89.359	-0.0124836	5.82397	8.52989	3.6119	50.5028	2.52181	31.329	-1.82509	-3.52108	38.2631	18.7221	1.63456	-1.07196	0.533118	4.32199	10.7809	3.94227	14.1363	-11.5217	11.0393	15.4653	1.83668	173.117	-4.17016	25.4876	-0.082255	18.0651	30.497	-20.489	-0.123523	10.7917
313	156.52	6.52165	6.9192	3.33279	20.7757	88.959	3.81098	3.52865	12.7998	12.2	4.94586	3.37718	1.9572	194.692	12.2839	28.4655	1.95383	95.8994	5.3477	6.61103	7.07062	9.43509	64.9592	4.37843	27.3367	0.180853	-0.0475689	43.386	16.4078	2.04682	2.92514	4.0309	4.35376	11.0642	4.61069	21.5299	-12.5983	9.48658	12.6023	2.75998	148.731	1.24485	20.3092	3.06948	12.3856	35.0415	-18.0182	-1.38741	12.1174
314	157.02	6.54248	8.89402	4.75813	21.7745	93.8844	6.98757	6.87985	7.40839	8.63503	-1.56081	1.14354	3.01114	196.124	14.2295	42.4385	1.59691	100.494	6.47737	8.37832	9.52085	8.9239	79.5944	3.60794	24.9448	-0.743014	6.29803	44.4022	14.3142	2.82386	5.75662	9.58299	1.01947	12.0459	2.81814	19.9304	-12.1963	6.2092	6.04413	2.361	138.642	-0.155025	17.1623	5.7243	6.40522	34.6012	-14.538	2.55702	13.9262
315	157.52	6.56332	3.55771	1.43989	21.0897	92.8503	12.3819	6.69374	3.56803	6.21159	-4.29176	-2.21747	1.22324	198.507	7.87339	38.2702	2.28104	105.831	2.71399	7.75197	61.9019	5.51005	85.6769	2.87847	23.8997	-2.10381	4.60622	45.4259	8.95994	-5.26155	0.176222	5.43252	-2.21229	11.4101	-1.16418	15.3098	-15.2488	4.27672	-1.6658	1.05785	112.7	-4.9859	10.6639	4.86478	-6.89646	31.5442	-20.7623	-1.542	9.70339
316	158.02	6.58416	4.64734	3.41968	25.7753	101.595	14.8867	5.67545	5.58618	6.22422	-7.35866	1.13585	-2.01044	209.72	12.1623	35.5976	5.06743	110.367	1.45567	6.6817	5.02531	6.10041	86.1368	5.59934	18.9225	-0.55397	6.94691	45.5603	5.91523	-3.94377	0.0444083	6.01609	0.664556	14.2674	-1.3268	18.6156	-15.6467	1.00683	-0.623238	5.40182	89.456	-0.584872	11.1071	6.80491	-3.49133	36.9405	-19.2246	-2.96517	6.16527
317	158.52	6.60499	2.70642	0.425556	37.6099	116.46	20.832	7.82651	2.88181	4.2465	-3.78069	2.85754	-2.79331	212.127	11.8301	43.4351	7.17267	108.271	5.66373	8.99017	6.41686	10.3335	94.4049	2.78085	18.8412	5.11312	13.593	48.3034	6.42282	-0.479287	2.26566	9.71074	1.50396	24.8107	-1.76147	20.5719	-12.2151	-0.460628	6.039	3.63517	80.2758	2.04315	10.7036	3.15028	3.20186	45.3257	-16.4002	0.880566	14.2925
318	159.02	6.62583	1.1211	-3.80349	41.6802	107.292	22.9344	7.97151	-2.06681	-0.921641	0.426431	-0.89069	-1.04544	221.19	7.521	29.5716	5.014	108.465	1.07983	6.63375	7.46598	10.3444	99.1383	1.55097	8.44608	3.00909	15.0351	43.1211	4.53255	-5.155	-0.591501	6.95014	1.79653	42.9994	-2.45311	24.9387	-15.2043	-4.47399	7.61739	3.05733	81.7271	0.434429	11.5479	6.19366	-1.37892	52.1966	-13.3465	9.61887	18.0374
319	159.52	6.64666	4.54157	-2.19153	44.1295	107.576	29.6966	6.98363	3.03531	2.05538	0.357572	-1.5656	-2.93435	224.994	15.1018	34.8163	7.47151	110.191	0.219219	5.30442	5.7697	10.0406	108.753	0.39884	5.37074	9.19466	18.3541	40.5066	5.33418	-0.684432	1.37447	5.75246	-1.67181	61.7506	-4.55707	13.5714	-20.0926	-10.895	1.58841	0.113095	60.5766	-5.91422	5.95158	2.70263	-6.32463	55.2671	-24.4101	1.45429	30.7645
320	160.02	6.6675	2.84933	4.54614	54.7282	106.596	46.1778	12.7503	11.4846	7.39865	0.255815	3.60836	1.0728	237.231	13.4273	39.1806	9.28376	112.029	6.11536	6.75737	5.17653	12.7222	117.451	0.451835	6.83993	7.75974	19.8213	42.7919	7.72994	3.14454	1.32201	17.683	-0.43789	72.4467	1.65518	19.0127	-13.5577	-3.89746	-0.30719	2.89104	51.2884	-1.44704	5.01921	-1.91662	-6.56953	66.4017	-23.0043	5.30519	28.3531
321	160.52	6.68833	5.57066	5.56793	67.0747	118.117	51.1507	16.762	10.1513	12.0929	1.69797	9.20679	5.76739	252.422	14.1311	46.5906	10.6493	97.6965	8.0513	9.66333	8.16478	11.0199	119.546	2.92568	5.55074	9.23511	24.2623	37.4853	5.13486	-1.45899	1.44587	17.1263	-0.569566	98.2171	2.87637	27.054	-22.0337	-6.26797	-6.64969	7.32967	34.4875	-6.47543	1.4155	-0.634954	-8.24881	75.2457	-19.1022	3.18229	28.242
322	161.02	6.70917	1.06312	3.27063	71.1484	114.332	53.5284	13.3773	10.5443	8.00297	-0.45931	9.54597	-0.0204548	251.666	12.6377	53.7284	11.6184	104.432	2.12814	6.60429	8.6484	12.1297	113.44	1.95484	2.85795	12.6456	23.7014	36.1532	2.07721	-6.20581	0.647041	17.446	-5.40272	114.736	1.74328	30.9073	-20.8112	-8.13728	-7.95158	6.99757	32.0731	-6.83188	-0.269766	2.16928	-2.62807	75.6254	-18.8875	-1.24561	20.9254
323	161.52	6.73001	1.1871	4.46101	79.6275	95.7413	58.5892	17.5582	15.1974	7.05144	4.40566	14.561	1.57228	254.051	13.8446	67.0584	11.2824	106.14	0.911821	10.5678	8.00983	15.3668	120.359	1.46535	7.37036	13.8503	31.6918	34.6067	2.58793	2.52799	-0.944143	23.3822	-2.33277	146.507	4.70585	32.2738	-13.2855	-4.90515	-0.644279	16.719	23.3201	-5.92684	5.37499	-4.25519	-7.505	84.3049	-20.9582	0.604063	19.3911
324	162.02	6.75084	-3.58294	1.4613	91.5576	91.941	57.5479	60.5389	15.5755	5.27729	4.14482	16.1796	-0.261619	267.05	12.7856	22.6184	9.93283	98.9775	1.59154	9.95936	4.00569	16.0894	118.653	-3.22143	3.82386	17.4925	35.0115	32.1295	0.790463	0.306942	-2.37783	24.9219	0.41013	175.586	1.37119	25.3123	-20.7319	-8.82652	-3.0078	17.4506	18.281	-7.09377	2.70477	0.675323	-6.10286	83.8912	-22.0115	-1.28488	21.2369
325	162.52	6.77168	-1.62539	-0.798236	97.6111	89.8853	67.1976	71.4926	19.2663	5.83782	7.76334	22.144	1.32016	261.848	11.6912	18.0781	12.8925	90.0507	2.06733	8.47487	4.87352	17.2999	114.567	-3.96695	3.3629	26.5954	32.2106	25.6414	-0.75178	-1.8004	-0.538008	29.609	-2.02917	199.728	2.72528	16.7761	-26.885	-15.8341	-5.1355	12.2691	14.2917	-13.2317	-4.89264	-4.57838	-4.21729	70.4666	-22.0861	-1.1635	18.5108
326	163.02	6.79251	3.29629	-1.58083	108.925	87.3788	78.8517	82.6939	29.0266	5.13943	15.8999	25.0875	1.3526	266.34	17.3959	76.2568	12.0084	84.2905	4.17519	7.36619	10.778	22.4408	106.002	0.96106	3.65327	32.2935	33.2579	26.3255	-2.35596	-2.69111	5.47989	31.4263	-6.09446	231.863	3.81059	19.2966	-23.9826	-9.737	-0.513714	12.4752	13.4907	-9.43088	-2.73205	-1.61762	-4.00082	69.4141	-19.8475	-0.142307	17.5202
327	163.52	6.81335	5.35396	-0.667774	131.746	73.7652	77.9974	101.023	37.0474	10.2799	21.4741	34.0874	-0.402974	284.609	20.2663	73.0269	25.57	80.1462	9.80149	11.8547	9.00709	27.9631	105.504	5.90598	5.91095	36.9903	41.8102	23.6571	2.01801	-0.655549	7.01981	29.1033	-6.77646	237.419	-1.2349	22.5359	-21.61	-7.73458	1.00382	16.0665	5.67475	-8.62779	1.90104	4.70758	-2.64836	74.4084	-16.215	-3.0404	20.4099
328	164.02	6.83419	1.74447	-0.0245895	144.097	66.2868	81.2772	114.884	34.6966	9.66389	24.9136	39.8458	0.0510675	276.783	16.1312	54.7008	21.8362	72.7735	4.77876	13.1612	7.83256	33.2483	90.0055	-1.65239	5.53965	41.0478	44.7811	19.1192	-0.169503	-2.52932	4.42292	26.4313	-3.56601	241.256	1.47681	24.2244	-18.8691	-9.89182	-0.0701564	25.0308	4.2443	-10.2885	5.54276	5.43906	0.115547	69.3624	-18.4136	-4.90877	15.1163
329	164.521	6.85502	4.52466	6.36728	166.722	64.2284	80.9664	120.968	44.9049	12.5623	34.3881	46.3958	4.81287	279.14	17.323	51.2474	22.744	71.8384	7.24324	18.584	8.72887	43.7296	92.7683	1.10585	5.14301	47.7222	41.1487	18.8704	1.67632	-0.369459	11.2727	29.3464	0.127434	263.804	6.79	36.7646	-11.3017	-8.87819	7.11297	29.8101	6.91895	-2.13821	7.36369	7.1955	6.4011	69.4682	-15.5635	1.2633	15.9133
330	165.021	6.87586	10.3285	6.79974	189.558	52.3079	84.0057	131.462	49.3779	17.1374	41.5255	50.3885	2.59733	282.702	19.1503	60.601	23.6029	65.048	8.26469	20.5393	9.06941	47.2834	82.2707	4.9625	5.2694	58.0439	39.7471	17.3642	1.85324	1.98092	18.262	33.1869	-4.55996	429.784	5.22781	39.9117	-19.3794	-10.9146	3.06475	28.0213	8.24609	-6.42758	1.33741	2.18781	1.09423	67.8754	-15.6501	2.09496	12.2261
331	165.521	6.89669	9.83554	5.67347	206.055	45.0986	96.1363	137.436	60.3366	23.7341	42.3718	71.0049	4.21535	274.56	21.1804	53.5897	24.031	56.1345	9.12427	24.6758	10.8885	49.5882	75.8607	3.95174	4.22566	59.967	45.0022	17.1611	0.484913	1.40347	22.8881	30.6781	-9.67305	462.434	3.80353	50.3289	-26.1398	-16.5454	-2.60729	23.8349	6.25528	-15.9672	-2.6673	-1.41054	-6.62056	60.6867	-22.6014	1.37502	5.07878
332	166.021	6.91753	8.00675	2.59458	215.012	43.8269	95.9769	142.481	64.3885	32.551	42.3162	76.9553	1.04018	265.726	20.1755	46.7635	19.338	47.7532	8.33773	25.2588	9.83367	47.7374	68.8332	2.78196	-0.00182881	66.5554	46.6055	16.9833	-1.66718	-3.58355	24.0808	33.8169	-3.84439	494.403	1.39984	71.8915	-21.1667	-12.4081	0.601501	26.5794	4.84065	-12.3384	5.7875	3.53149	-5.28943	54.9095	-22.271	-0.182582	4.96554
333	166.521	6.93837	8.25497	3.59512	215.174	35.6979	100.652	147.941	67.2365	32.2286	51.7759	87.0764	1.29102	270.303	19.8723	38.1624	18.1498	39.1171	10.7831	30.1772	10.8656	47.704	55.0301	5.23646	2.06479	68.1726	41.5784	13.4448	-0.22558	-4.19316	34.3746	29.7243
	Rhythmic (y/n)		y	y	y	y	y	y	y	y	y	y	y	y	y	y	y	y	y	y	y	y	y	y	y	y	y	n	y	y	y	y	n	y	y	y	y	y	y	y	y	y	y	y	y	y	n	y	n
[truncated: 39 more columns]

## Sheet: Clock-KO Npas2
Raw data - Clock-/-; Npas2-Lenti
Single Cultured Fibroblasts
Photons/min
No GFP Signal
Lentivirus GFP Signal
			Experiment 1																																			Experiment 2
Plane	hrs	days	Cell 1	Cell 2	Cell 3	Cell 4	Cell 5	Cell 6	Cell 7	Cell 8	Cell 9	Cell 10	Cell 11	Cell 12	Cell 13	Cell 14	Cell 15	Cell 16	Cell 17	Cell 18	Cell 19	Cell 20	Cell 21	Cell 22	Cell 23	Cell 24	Cell 25	Cell 26	Cell 27	Cell 28	Cell 29	Cell 30	Cell 31	Cell 32	Cell 33	Cell 34	Cell 35	Cell 36	Cell 37	Cell 38	Cell 39	Cell 40	Cell 41	Cell 42	Cell 43	Cell 44	Cell 45	Cell 46	Cell 47
1	0.500062	0.0208359	67.2063	42.9229	101.808	53.263	53.9194	103.995	63.2441	70.3182	56.8085	96.127	28.7962	30.5326	40.247	23.112	118.515	29.2651	31.942	63.8734	44.3913	77.5944	80.7744	25.0024	48.8172	26.4457	44.6447	114.098	24.5176	45.5203	100.922	93.5672	60.7583	42.4967	84.7335	59.5024	94.9117	40.8681	73.6345	33.5844	23.0096	41.9926	29.7465	40.0324	42.3434	138.786	51.6698	9.76268	11.9602
2	1.00012	0.0416719	45.806	27.1014	81.1891	41.9631	42.2828	77.5988	45.4262	53.4702	46.2887	73.5067	20.1772	23.5863	34.0513	24.0374	88.1361	19.8129	29.7685	58.1263	31.4766	51.3683	58.9845	19.8899	36.0779	26.5173	36.2335	98.8708	19.013	32.5901	68.7198	68.3019	47.5289	30.6053	68.1473	44.5399	77.9835	33.1242	69.1094	32.8044	25.2627	44.2355	42.657	27.1301	35.4145	144.701	35.5074	12.0055	11.7683
3	1.50019	0.0625078	39.1183	20.2683	74.1039	40.5503	41.0573	71.3286	39.7424	47.5957	52.8238	59.8542	19.0886	23.317	27.5644	21.9819	70.5631	29.165	28.2448	52.0814	33.4151	43.4049	44.1622	21.7436	38.0371	25.1894	33.9909	90.8672	19.7525	27.357	61.2892	67.3654	50.0748	31.0376	51.1276	43.5381	75.5904	35.1817	64.3578	31.478	30.013	37.926	34.0365	19.2215	30.3018	156.426	34.15	7.97611	15.8169
4	2.00025	0.0833437	35.1056	18.0026	62.3401	44.6494	43.35	74.1117	40.8777	51.2336	53.016	54.1323	19.3828	18.7136	27.8714	22.1786	62.7263	26.4128	21.6615	52.1747	29.8311	33.6227	42.5564	21.8714	41.2622	20.4989	35.9788	92.1075	18.0645	24.1697	63.6833	68.1414	53.5109	20.2635	40.0256	43.7217	72.9078	28.1284	62.5661	32.2861	29.7584	34.9066	32.6884	13.5816	28.541	184.718	30.9346	12.3642	16.1917
5	2.50031	0.10418	30.8678	17.312	58.707	47.7279	32.0442	75.833	31.3863	55.9977	53.2417	50.6459	16.7523	13.0475	29.2523	24.9975	45.2708	22.1999	21.6132	51.0399	21.6864	24.0799	35.9806	22.4292	38.0077	20.2474	39.6431	88.9831	20.3555	25.895	61.0034	61.5711	52.8737	13.9877	33.7252	42.8633	69.2206	26.5086	49.9485	30.821	26.3126	37.4238	29.1394	7.52553	28.5823	217.133	26.6736	18.0178	14.7473
6	3.00037	0.125016	32.6955	21.3523	58.3026	51.418	38.4498	82.4131	35.4575	61.2907	59.4403	54.5107	19.74	13.7133	31.2724	34.9034	49.4245	29.9226	21.9582	54.812	23.3835	28.7884	39.143	27.0781	37.7859	24.4415	39.1362	100.743	29.7812	31.6845	69.3205	67.5331	60.0353	17.6376	42.8911	42.8998	83.0328	32.5654	55.4276	26.9324	26.7157	46.1011	30.306	5.40107	34.1852	250.984	23.0842	21.3303	16.2957
7	3.50044	0.145852	38.741	22.4029	62.7365	60.4043	45.3664	86.4962	42.2837	65.2961	67.9043	54.6122	28.8107	14.6092	33.2921	42.5789	57.1708	32.3555	29.4745	64.7435	24.5381	29.82	43.1788	37.6306	39.9206	25.9806	39.1151	99.9117	48.9586	33.108	71.3836	66.4747	71.7859	8.73972	49.7265	38.4102	92.3379	35.6991	68.0116	26.4449	29.6019	50.2356	33.1302	4.85169	38.9077	269.851	25.6402	32.9961	16.8605
8	4.0005	0.166687	48.6566	22.5856	71.4874	60.3657	54.893	102.531	53.7019	78.2349	75.0623	57.0956	34.4448	18.0873	44.0342	49.4819	72.7566	34.1671	31.9176	77.7918	30.53	34.4921	49.9672	41.7338	45.0459	33.5634	40.3301	86.4627	58.1685	42.941	80.5048	70.9564	79.3802	11.127	47.5064	42.8272	98.1476	41.6995	69.1011	29.4843	29.701	54.0385	35.3133	-2.41548	42.1225	289.294	22.9744	36.7887	15.8144
9	4.50056	0.187523	53.8682	14.6473	80.9429	56.9125	58.3992	106.023	57.8212	84.2284	69.784	63.343	36.4429	17.4484	48.6511	52.7127	88.0416	31.0893	29.209	88.483	32.2743	36.448	59.1576	37.2103	43.9014	42.8363	36.6702	81.9939	58.0813	46.7289	86.8822	78.4449	80.1762	12.5709	55.6717	40.6098	116.336	52.3349	72.2052	29.5656	26.4499	55.3681	31.2163	-5.05788	48.4042	302.127	23.0247	36.1787	16.0711
10	5.00062	0.208359	54.685	13.0881	82.1264	53.6238	60.4783	111.437	57.7752	80.965	68.6129	60.9687	38.1049	18.5507	47.9053	65.2804	97.6968	30.7736	31.5902	94.7818	29.3552	29.5691	63.1256	35.744	51.7221	41.6665	27.5198	78.9661	49.9297	50.8368	92.6098	84.8571	91.5472	13.2726	62.3448	38.2663	126.19	50.1887	74.3921	26.1917	24.7989	61.9706	35.0126	-2.45829	50.4982	322.946	21.6626	33.527	9.06566
11	5.50069	0.229195	55.1556	16.8558	94.6204	57.4014	66.4456	119.061	57.0234	83.3147	63.3771	53.2124	38.5146	22.2058	57.5828	65.9161	106.788	32.8957	36.6748	95.8665	31.607	31.863	71.1647	33.0842	59.7618	42.2465	28.8919	77.0411	51.6649	54.2374	112.765	86.4088	88.2728	11.3597	67.1611	35.8344	142.191	62.9035	70.8062	21.7185	25.4842	51.0803	34.3257	-0.906396	46.8917	329.873	23.7303	31.1894	13.073
12	6.00075	0.250031	57.2693	8.71709	96.6688	50.5487	67.9519	107.089	53.2465	72.6274	58.6167	44.527	40.3933	17.9213	63.6651	54.2567	106.872	24.6342	30.9875	93.2347	25.6142	31.6064	67.4836	28.1231	52.4381	36.8734	34.2587	75.4523	48.0966	54.6281	117.571	85.8207	86.8374	8.50555	68.9433	30.2087	138.805	74.6755	66.8037	23.4522	31.5819	56.2393	34.904	-2.43282	43.5082	339.675	30.6328	35.7293	16.674
13	6.50081	0.270867	69.5932	7.77726	106.469	48.6754	74.2062	99.2062	62.4146	57.8435	61.082	37.5208	43.9722	15.8645	56.7729	56.8828	120.087	27.71	35.5771	93.3962	22.0252	28.7006	73.6235	29.7213	58.7017	37.8755	31.9525	89.2895	52.2533	61.8246	118.732	88.98	86.1621	11.2898	74.9153	33.1969	157.129	82.9301	75.0892	19.5019	33.7392	58.0354	37.4017	-1.05963	48.2447	324.366	36.5866	42.7561	18.0369
14	7.00087	0.291703	74.1146	16.1023	117.049	47.1548	72.2315	80.961	67.5397	60.2405	65.1683	33.1871	51.363	19.6655	62.7311	59.8566	126.885	33.6478	39.187	87.1624	25.9752	36.8385	84.3322	25.7692	65.1484	38.7006	32.5014	92.37	65.0456	51.0667	127.442	97.1261	82.5331	15.2906	82.0949	38.5247	163.742	90.1065	81.0689	20.3438	39.1411	46.6931	42.0092	1.69088	33.6526	327.364	36.4484	35.7469	12.4926
15	7.50094	0.312539	75.3464	16.5456	120.931	42.6959	70.4795	71.9875	63.7867	53.3282	59.6394	27.3474	44.4721	21.3768	65.7458	62.9868	139.017	33.7353	40.0703	84.3895	27.9335	41.7459	84.2558	19.3312	67.3234	36.3855	28.5504	95.8281	78.0548	46.6139	132.894	99.4493	80.7628	11.2967	83.5869	48.7165	160.164	97.8411	80.4984	15.6981	36.8786	44.4512	30.4203	-5.81258	23.704	324.503	35.6716	26.0666	11.2722
16	8.001	0.333375	85.3094	19.0519	121.804	43.5791	71.3649	67.3308	68.0589	49.1568	63.8897	22.9105	40.2794	22.5642	64.9063	62.1686	150.314	40.7827	44.1308	85.7936	26.521	39.6643	78.0941	18.5464	73.3493	36.1973	24.4578	96.5071	84.6157	51.9033	132.396	92.2978	72.2173	10.742	90.5464	54.1029	146.798	102.854	76.2571	14.3662	38.5283	50.8364	29.9447	-4.96761	20.8865	319.22	38.9823	29.0884	18.5445
17	8.50106	0.354211	103.442	19.3931	127.137	37.3105	70.9346	58.6535	70.2932	46.495	66.7936	20.6517	39.8513	23.5262	53.918	63.0819	160.93	43.9055	47.244	84.3241	24.9737	38.519	75.6607	15.5242	66.3857	34.548	25.9976	94.1786	92.8286	51.6199	141.511	95.6951	75.9265	14.576	89.3988	52.8055	178.732	106.092	79.7527	18.3879	41.7659	49.8441	23.5567	-3.05056	18.3466	306.115	42.0651	33.8839	25.5994
18	9.00112	0.375047	111.342	15.905	134.934	30.2374	63.4121	52.43	64.2451	37.9986	63.755	19.0722	29.6809	24.5014	50.4595	59.7682	173.877	50.6893	37.038	80.3807	25.4939	43.0578	71.2228	16.4414	68.0717	33.0607	20.5429	80.3834	89.5262	42.8588	138.362	99.026	76.9045	12.7393	79.8015	53.9251	168.62	106.609	78.0832	17.0589	41.0147	51.5276	20.9277	4.01835	15.0471	301.402	38.2188	32.039	18.4517
19	9.50119	0.395883	118.463	16.3319	138.164	30.1892	63.4824	49.2117	67.0437	32.7836	66.1176	22.2435	26.3428	25.1057	49.0569	58.1509	187.458	56.6873	38.675	73.2132	29.7603	42.6419	74.1572	23.3062	77.9401	35.7475	18.5206	76.3682	85.8264	42.4693	129.09	102.057	76.2261	10.0588	78.0339	55.6333	157.713	116.08	82.6529	13.2926	36.3611	52.311	19.2145	1.21153	18.5232	288.433	39.972	53.6522	15.3457
20	10.0012	0.416719	126.573	18.0745	137.925	31.2768	67.8155	48.9108	72.8864	32.7493	67.4594	22.2219	22.2849	25.3632	43.2881	42.6766	207.348	61.3669	39.5127	75.7338	27.2317	38.3697	64.2464	29.3818	75.0917	30.9229	18.7203	71.9113	78.8822	38.7356	129.091	104.471	72.3273	9.38105	73.1663	63.9277	139.882	115.462	85.3468	14.7175	36.7853	54.4168	16.0587	-0.819755	37.3321	279.025	41.7167	49.248	18.2458
21	10.5013	0.437555	140.556	22.3823	142.106	31.2798	64.9207	52.2564	83.8492	30.1006	63.5761	19.5761	21.462	29.0127	34.4495	34.2505	209.768	62.7345	38.5958	74.4918	25.02	36.0865	63.0316	34.9379	73.7466	31.7921	19.7213	58.7718	83.0765	38.2637	143.155	112.698	71.4841	10.9428	73.0232	69.362	124.509	116.722	78.5809	17.4431	35.3532	76.3421	5.67154	-1.66376	30.6487	283.02	35.8381	47.4343	10.4792
22	11.0014	0.458391	151.911	26.5796	147.282	30.2587	61.0751	56.1943	97.8915	31.4317	58.065	17.0468	18.7974	21.4132	30.1236	32.8441	204.381	58.1515	32.1075	74.7095	22.0119	53.9556	65.8962	37.5052	75.4224	31.1799	18.8329	47.5188	76.3792	39.7976	153.902	118.922	73.9465	13.8558	71.6211	76.691	119.136	98.1116	132.281	19.9613	33.497	87.1654	4.57882	-5.00556	35.3025	279.926	32.3209	31.609	9.33489
23	11.5014	0.479226	166.133	32.5251	147.098	30.7203	60.058	58.043	108.186	31.2881	56.1712	13.8516	18.6946	19.219	27.1749	32.1892	214.731	56.0274	28.2969	72.8917	20.138	62.5644	61.964	39.5406	70.3399	31.7665	23.2035	38.5782	73.6791	38.4722	169.032	129.274	70.2069	15.8021	70.3484	80.5631	119.788	105.755	139.222	22.5696	37.3433	84.1716	8.74496	-2.37663	34.7435	293.408	37.9727	26.0876	15.5128
24	12.0015	0.500062	169.468	36.96	158.287	29.9798	58.4287	60.2042	119.347	28.2551	65.505	18.0183	20.1766	16.48	24.2396	30.9953	258.721	60.3016	23.6386	77.3783	25.3543	64.8068	61.7996	44.1819	64.1045	30.4054	32.2189	38.2179	78.0212	38.7742	161.029	135.176	62.8745	11.1176	78.4418	70.7365	120.284	117.425	156.578	29.1852	36.5205	88.1978	12.7814	-5.70643	33.4152	314.137	39.3164	56.4218	20.9627
25	12.5016	0.520898	168.869	41.5224	134.813	23.618	58.9246	67.9393	144.844	27.0432	72.4154	24.5924	23.0154	16.2217	26.29	27.0225	265.213	63.7388	23.0275	69.3348	27.6134	62.8333	65.4425	49.4974	69.4277	30.1898	33.4659	39.89	78.3949	38.6703	166.816	120.888	58.5199	9.84418	82.1948	70.8599	115.858	117.937	160.381	29.8824	33.6068	95.1263	14.8198	-3.9982	24.8787	308.098	37.6613	52.8375	16.584
26	13.0016	0.541734	175.67	44.4538	117.921	21.8515	80.8702	78.0666	161.015	25.5815	79.0097	23.1288	22.5571	12.4473	25.3473	22.1031	273.426	62.4726	23.1533	60.2194	24.2976	63.2056	55.9274	51.4589	61.8923	30.0733	33.7679	45.1119	79.0772	43.655	156.893	113.967	53.1259	8.4779	84.7037	76.3191	106.424	113.727	148.681	23.4131	29.8405	85.531	4.96649	-3.07036	16.9031	306.271	31.6047	56.685	15.1802
27	13.5017	0.56257	163.037	43.2247	117.707	22.5966	87.2326	86.3232	161.686	25.8441	80.2191	21.2085	22.9072	11.3991	19.8619	19.0961	269.484	66.2248	21.0627	59.7447	20.4485	69.8285	49.7142	51.798	62.108	27.275	39.6553	51.4227	78.0235	45.4557	132.025	115.222	59.3113	9.88346	95.9013	72.1759	103.027	111.634	143.658	25.6021	19.154	87.8128	5.91747	0.377306	9.66249	303.322	24.4878	54.7885	12.8195
28	14.0017	0.583406	167.675	39.0401	110.889	22.8166	79.6287	85.169	155.05	23.778	72.3638	23.0695	20.8224	11.8636	22.7829	16.3058	291.36	72.7184	18.9902	54.7082	22.347	73.1778	49.4661	40.6908	63.697	37.1065	29.3494	54.177	68.3709	46.3795	122.508	117.636	62.5563	9.34831	91.6417	65.6455	108.253	99.4262	145.842	25.8669	22.4211	91.8743	11.5368	5.8212	42.116	318.505	30.7365	50.8131	17.4174
29	14.5018	0.604242	168.727	36.8199	110.021	21.8142	72.5551	87.3032	145.337	22.962	69.502	26.3174	14.1377	11.5752	21.6672	15.0671	257.642	66.7218	22.5856	49.4727	25.4163	78.1321	53.6033	32.4765	59.6374	42.5952	23.2717	53.3039	62.9835	45.44	109.013	112.327	62.8548	13.1124	88.8509	64.4286	101.645	91.1572	144.826	26.1609	19.816	90.0017	6.35245	5.41362	38.6855	327.568	23.8086	46.8771	14.6575
30	15.0019	0.625078	156.982	38.224	109.754	29.434	65.2802	83.5384	141.459	19.9505	78.1408	29.238	11.9695	11.767	16.747	17.4669	246.883	52.0654	22.1251	48.432	33.15	79.5882	55.0696	31.4458	64.9157	39.5943	24.4949	48.9486	63.3869	46.416	107.172	111.882	73.5081	14.0415	95.8392	62.7323	98.9385	99.9485	144.156	27.8335	18.2285	88.146	7.1069	25.017	34.1887	311.857	30.3611	47.9101	13.751
31	15.5019	0.645914	172.653	39.684	110.667	33.83	58.3756	81.7697	146.003	18.6454	90.4724	30.502	18.6527	13.5112	18.0837	24.2447	227.781	48.1666	27.0998	43.2363	45.7874	76.9092	59.8294	33.9891	67.2775	39.4949	29.3969	43.8907	66.9515	55.7834	119.397	117.223	75.9013	12.3549	102.888	64.7138	96.0265	104.295	128.137	21.2545	20.0784	86.2405	7.90449	29.508	27.62	306.33	35.5331	42.1049	19.8721
32	16.002	0.66675	163.563	37.5747	109.158	26.4358	60.5753	78.2794	147.253	19.6203	81.9182	28.7022	22.185	8.79822	18.1836	24.8214	220.287	51.0065	27.9517	42.1651	52.4807	74.3815	67.4237	37.9771	71.8352	37.35	29.0816	45.1516	62.5312	59.7233	121.377	118.37	77.9636	11.7493	96.0121	73.9287	95.5956	102.22	117.21	16.3215	21.1807	73.2603	4.92131	37.8321	25.163	299.406	32.6737	38.7091	19.4578
33	16.5021	0.687586	150.308	41.5753	107.214	27.3504	62.8091	60.4163	151.316	21.7493	84.5135	29.0197	23.0699	5.44332	14.2689	25.5256	217.014	56.01	26.1669	44.8977	53.7802	73.3204	67.702	33.8274	70.4935	35.7403	36.6688	45.4974	61.0227	58.1682	131.862	121.512	79.163	10.0553	90.4823	75.8766	94.1698	106.115	114.854	20.2271	19.4327	67.7776	3.78205	56.0164	20.7739	310.668	27.6037	29.4917	15.4401
34	17.0021	0.708422	129.768	42.5445	108.044	30.1216	68.107	52.4979	158.094	26.1776	83.4177	34.0949	22.0757	6.34296	16.1206	26.9091	195.822	57.5267	24.5439	52.2536	58.9193	67.5461	71.31	33.5069	77.7063	35.7168	31.4192	39.3849	65.0559	59.4485	141.612	131.442	89.9762	12.3471	89.0244	88.1455	115.227	107.069	102.323	20.7272	19.0353	49.8827	1.95051	59.2814	13.6602	301.284	34.7582	21.8002	11.2873
35	17.5022	0.729258	127.349	46.0422	112.068	31.1863	72.9174	52.4362	151.372	26.0194	78.421	40.564	22.1001	12.2283	16.4613	32.2995	182.05	58.2244	27.9868	57.1174	59.555	72.7583	80.8836	34.054	92.0532	38.4916	30.802	37.5099	68.6671	66.2524	132.755	132.023	96.5737	13.3703	92.3951	90.3889	124.13	97.0151	97.1183	14.2119	16.4197	39.4882	-3.07919	54.1176	14.4079	299.484	37.9717	17.1316	9.14631
36	18.0022	0.750094	135.348	50.0452	124.733	32.8266	72.8368	49.2854	145.166	24.8203	81.3174	38.7688	24.8635	13.4617	19.4386	40.5775	155.061	65.7588	26.9815	62.6622	55.7156	75.9638	84.6095	38.5006	103.225	39.989	31.747	34.262	67.2228	64.5127	131.449	129.951	101.715	15.7816	90.6469	89.2907	128.098	98.7783	95.0745	11.7141	11.6007	41.4577	0.943321	61.132	11.1777	284.575	36.8873	12.1062	11.7864
37	18.5023	0.77093	128.872	47.2233	122.453	36.0342	74.0373	49.4194	125.288	26.1529	79.266	40.8681	22.401	10.1012	20.3774	44.1085	139.436	55.8617	25.5902	56.1345	53.9534	70.8249	88.0401	35.2558	98.4294	40.892	30.1109	24.7743	58.3243	62.9987	127.675	127.953	102.801	10.2803	89.7302	87.3437	126.097	95.3819	84.3635	16.2411	11.4851	30.1276	5.23303	60.0982	3.33472	271.099	37.659	18.3251	11.3716
38	19.0024	0.791765	129.048	52.472	127.042	42.3115	73.3969	49.2942	114.955	38.1483	82.346	41.9694	24.4032	12.323	23.5433	53.7353	111.309	52.1582	34.4038	57.5315	52.932	69.2182	92.7792	32.1374	100.452	44.5375	24.2981	30.52	54.5766	60.5857	128.068	125.951	111.778	11.1087	98.1931	80.3422	136.646	82.0051	79.2712	16.3382	9.7251	26.0464	0.151036	60.1953	6.6713	261.942	38.406	19.6087	9.9108
39	19.5024	0.812601	124.497	55.4725	123.625	45.0561	76.4129	51.5715	105.648	42.5859	79.1592	38.9449	28.9164	13.4126	27.7292	62.018	97.1217	50.4487	36.4602	62.8124	53.2536	73.2057	99.3606	33.1984	109.563	40.4203	23.2759	39.7777	51.3767	64.525	114.129	119.641	101.15	11.4992	102.581	80.1319	146.035	80.6876	81.2137	15.4643	10.0995	31.9403	2.50628	93.4186	8.24246	246.408	38.5328	22.9543	9.8519
40	20.0025	0.833437	120.221	51.0343	123.993	49.8724	76.5382	54.6021	102.349	47.7194	77.9493	39.4587	28.0791	10.6207	22.042	54.079	96.119	41.0108	35.8291	69.5411	57.2389	69.7781	99.5899	33.3821	103.83	31.5192	21.6643	39.5316	49.8788	59.1343	109.161	118.218	92.9633	10.4757	109.017	78.4954	144.086	80.7324	77.8024	19.0375	12.5276	27.1569	4.47009	84.2505	6.81202	225.839	36.0191	22.927	12.2181
41	20.5026	0.854273	111.77	51.1664	126.731	51.0056	89.6957	50.4995	115.767	55.8734	90.1176	51.3521	31.3669	11.8374	25.8422	57.4718	98.8407	34.0005	35.699	78.1417	60.9751	69.2568	108.126	35.0617	101.665	41.4479	24.1855	44.4974	58.5945	57.0179	115.638	118.469	95.1697	19.8915	121.154	75.7298	159.598	70.5352	72.8565	17.7953	7.25148	19.023	6.72532	77.3134	1.04072	197.061	61.0437	11.306	10.8418
42	21.0026	0.875109	101.875	59.4911	157.153	55.2915	88.1268	50.0229	111.574	57.4577	100.958	62.2148	31.6861	12.8149	34.8467	66.0962	98.0865	32.6805	41.1254	85.493	62.8957	72.9959	111.666	30.7173	100.697	37.9927	24.5808	53.2248	60.368	61.9695	123.582	128.301	97.7175	21.2908	126.498	71.4354	159.287	51.6551	108.996	17.1348	2.85629	7.79807	4.34192	79.0464	-1.20856	168.896	57.0096	5.48709	8.11789
43	21.5027	0.895945	97.4321	53.5053	153.323	61.9339	81.3081	59.6249	120.368	59.5981	105.564	68.0005	32.6053	8.09139	43.9536	64.9546	101.025	28.664	42.411	80.6174	62.468	67.5928	115.472	29.5805	95.6264	36.7234	25.8472	51.0383	63.9254	65.5323	120.336	129.942	91.3348	19.8946	138.007	67.6404	156.399	43.506	97.6799	17.0432	3.52812	5.8391	5.70498	90.9843	-3.11595	158.24	46.6011	6.20019	11.1936
44	22.0027	0.916781	91.5485	53.3662	160.171	58.0145	82.2068	63.1301	113.273	56.7202	117.55	75.2586	39.6053	9.26929	49.7285	69.1711	102.557	28.7535	40.7015	82.4567	61.1126	71.5415	111.445	32.3198	96.1075	35.7192	31.9478	50.8022	78.5187	61.9597	121.168	139.011	94.9324	19.8809	146.687	73.2855	164.096	45.3082	98.0068	10.2928	1.83292	3.15348	10.7983	92.4151	-2.38668	144.835	47.7946	6.47552	10.5197
45	22.5028	0.937617	95.248	57.7252	172.819	57.1798	73.4432	64.5535	93.8873	56.6967	115.131	72.1276	37.9437	15.2892	56.8365	77.5443	95.1342	33.7344	44.0713	88.6876	58.3072	84.0314	108.94	35.1313	98.8319	35.5255	38.4841	51.7571	88.191	59.562	110.342	149.303	96.0218	17.5541	148.261	70.3298	162.364	34.4277	85.455	9.27517	2.3216	-1.55754	6.55152	93.6672	-9.21267	134.367	51.4506	6.97451	6.31423
46	23.0029	0.958453	84.0669	59.111	172.95	59.6964	75.886	61.033	80.4333	53.1519	111.33	67.4677	39.218	21.7281	58.8355	81.8798	90.1132	38.1037	38.5692	96.2697	58.5662	75.2917	117.232	26.6748	102.32	42.5895	41.1394	59.7504	90.1958	54.9011	103.937	149.177	102.266	20.176	149.486	63.4598	169.987	29.0507	83.3897	7.77729	6.78687	-5.90288	3.47516	93.5724	-7.96626	240.361	45.7331	14.3801	7.51937
47	23.5029	0.979289	109.221	66.9618	181.569	64.6465	87.9212	63.3583	80.6614	56.944	107.653	63.6708	38.9372	32.1893	55.5278	90.4236	76.3296	44.6042	43.859	94.3622	53.8877	76.675	110.484	26.2102	103.192	41.3194	46.5581	64.182	90.1026	53.6646	109.943	144.313	99.0485	17.8868	156.365	66.2556	170.766	25.2404	83.5823	7.56758	9.49684	-8.38231	4.85424	105.557	-5.27693	236.282	49.8977	14.0982	7.56758
48	24.003	1.00012	119.863	82.1882	193.23	61.1205	89.8371	65.7962	76.7924	53.5029	105.602	69.4262	40.4944	45.3165	63.2789	93.4933	55.8699	43.1464	40.4376	97.911	53.3812	71.289	115.299	19.9052	110.31	39.1092	44.4499	61.8267	98.9222	54.0828	109.02	133.663	105.822	16.0791	157.493	65.5066	163.727	31.8995	74.7661	4.79704	15.475	-7.83081	6.24141	101.528	-7.44909	224.815	42.8457	19.1272	11.7609
49	24.5031	1.02096	138.111	99.451	190.779	60.992	100.665	74.1566	60.3086	54.1319	106.151	70.0686	42.3554	56.2934	63.5199	91.1903	59.5557	49.6779	39.5404	99.4921	55.996	69.7789	127.331	22.8689	116.443	39.947	37.8332	57.6125	99.3375	55.7106	104.819	132.038	117.839	16.6176	151.479	66.5071	152.374	30.4138	75.5604	8.44916	14.2988	-3.6938	8.6555	97.7624	-14.0932	220.997	37.0372	20.9429	8.52138
50	25.0031	1.0418	143.661	106.498	182.235	56.0459	115.041	76.0332	53.8114	57.9032	112.784	84.5132	54.149	62.7876	65.0148	88.6097	53.3356	59.518	39.3367	100.186	52.446	78.2978	136.387	30.1639	128.77	41.3174	36.661	58.6182	105.477	53.522	101.65	132.497	133.921	16.1707	148.407	64.5312	146.89	28.4666	67.062	7.71937	17.3038	-7.7353	6.56388	96.2175	-18.6506	201.367	29.4983	15.0753	7.84318
51	25.5032	1.06263	145.401	108.843	173.055	53.6148	128.7	85.7331	49.0418	64.5458	121.711	96.5863	61.4745	54.4065	61.2821	83.3141	52.5332	71.3348	40.9197	100.275	51.5882	79.7988	145.891	31.5384	141.572	41.7735	35.8493	63.0747	95.503	57.0783	103.927	127.844	123.447	15.51	151.816	71.2436	142.487	20.6666	63.6364	9.94736	18.3763	-8.31351	6.57375	84.2392	-19.4867	201.944	32.8096	9.92673	14.755
52	26.0032	1.08347	134.666	102.706	170.833	60.8053	129.478	87.6376	44.2252	73.8813	141.928	98.7235	63.6431	45.5689	61.3811	77.7894	55.8775	78.8905	39.7918	97.4086	53.5432	74.4013	147.474	33.4693	134.943	44.295	32.3871	65.028	84.1355	57.785	103.87	126.568	118.51	16.9153	155.351	76.3442	153.728	23.3599	63.3791	12.1145	23.0401	0.136623	9.86544	81.0209	-14.8641	193.011	30.5405	16.7984	13.0843
53	26.5033	1.1043	143.202	90.1955	170.006	70.4343	126.128	95.4973	38.5158	71.8679	151.401	106.775	56.9577	43.508	53.6211	72.1394	56.3974	74.3332	39.166	108.588	45.7962	73.5738	144.213	31.0385	124.277	44.8921	29.4134	68.6118	82.6022	61.0178	106.629	120.547	115.966	17.3962	155.344	83.9915	160.163	24.4342	67.7032	10.3723	20.7923	0.942657	6.21458	63.6074	-11.7677	180.425	21.1121	11.6928	9.37154
54	27.0034	1.12514	132.928	93.7831	175.56	79.0123	119.577	98.5963	40.6958	66.8565	150.005	111.724	55.6623	39.9226	53.3981	77.3101	58.8089	86.0459	44.669	113.781	44.9334	79.764	139.941	39.5369	124.456	50.7623	32.7157	75.9467	82.0425	64.9402	108.281	123.951	124.252	19.0632	162.292	92.3323	160.085	20.4288	64.6779	16.2196	19.717	3.41632	4.50991	56.6617	-7.9632	161.43	23.0184	11.0199	13.0935
55	27.5034	1.14598	125.506	89.0566	177.557	85.3904	108.2	101.708	43.331	71.3365	147.13	108.133	59.4086	37.1366	54.5284	82.1856	69.9704	90.207	42.6049	113.96	45.6566	68.9242	148.861	39.0094	125.375	45.5583	28.5056	78.3632	74.7574	57.4767	103.82	124.16	126.032	20.9994	165.757	98.9347	159.216	22.4088	60.313	21.697	30.6107	1.94014	3.46704	55.6601	-7.86089	157.219	24.369	11.1015	15.4656
56	28.0035	1.16681	121.806	92.8595	167.736	79.424	104.852	112.087	35.0037	79.1044	144.965	100.989	63.7574	39.5953	46.0902	88.2555	64.8183	86.2937	36.4377	119.169	34.4775	64.3666	150.054	37.9119	119.736	39.9005	25.2368	72.9208	73.5463	55.8193	91.268	127.363	127.057	21.2894	167.503	95.9976	154.683	14.684	57.2618	13.3119	33.1409	-2.04994	4.49096	45.7791	-13.1096	147.318	12.3627	19.3988	13.25
57	28.5036	1.18765	121.408	100.299	160.799	75.6849	98.3802	120.047	32.1713	79.9651	135.504	95.6667	66.5712	33.7482	40.9682	89.8586	59.7434	91.6131	40.2036	124.012	41.1474	64.407	145.445	33.8274	116.543	38.9848	27.6511	80.2844	68.6675	61.2499	85.5977	124.864	127.391	17.1894	166.307	95.5773	145.788	15.1799	56.6331	12.1674	38.2484	6.46212	11.7134	39.9507	-13.0574	143.181	13.5808	21.7517	16.2425
58	29.0036	1.20848	108.249	99.5968	147.354	77.7959	89.6548	117.662	35.2537	80.0821	131.364	88.7641	65.4677	34.3716	40.2755	85.6037	60.0419	90.7796	38.8924	119.573	40.3894	68.3286	141.61	30.3293	113.361	41.5982	29.1938	77.5634	65.4686	56.0872	80.3318	126.146	131.225	19.4862	166.564	97.8823	131.804	18.0836	50.3548	15.1639	36.1072	8.50955	13.1728	35.3334	-7.70857	147.643	10.1293	21.4572	16.825
59	29.5037	1.22932	124.637	105.256	143.138	79.398	87.5242	109.443	34.1744	79.9726	126.091	78.4116	67.6546	42.0263	39.0717	93.4695	57.5302	97.6927	35.12	116.586	37.2671	71.1057	126.656	33.7189	108.02	38.1679	35.3124	71.2854	65.2679	56.1946	72.5778	132.795	133.231	18.8649	163.71	96.3137	125.704	11.0239	46.2663	10.1057	42.8927	10.6112	8.31054	22.7645	7.63994	150.333	7.68121	19.0401	21.5987
60	30.0037	1.25016	120.138	95.0517	143.871	78.804	83.3195	113.736	31.7808	80.0896	120.467	68.3929	64.4989	43.9277	39.743	95.6256	55.4865	107.243	35.3627	124.736	43.0172	62.0247	133.464	37.5351	101.751	36.1242	39.115	66.3792	73.3863	58.784	73.8673	136.121	134.644	14.0395	150.757	81.5018	127.786	10.7385	52.1402	15.0407	49.5197	15.4224	8.20058	20.2197	13.9058	145.879	8.75769	18.6825	27.4931
61	30.5038	1.27099	133.458	94.2603	134.643	82.7114	84.2701	107.314	32.0861	80.0916	109.824	60.9058	60.8308	51.3615	36.3751	92.7059	52.3119	115.85	29.9966	121.492	41.7768	59.6854	135.202	37.827	99.6958	32.8069	30.4386	64.8228	71.2227	61.3014	79.6448	136.071	128.867	14.1562	138.004	77.36	134.912	11.2361	45.4675	13.7019	51.7711	12.598	6.02611	13.5574	10.256	143.323	3.05485	17.1064	27.4439
62	31.0039	1.29183	131.404	104.141	137.143	89.3561	77.5672	105.893	35.4272	77.2927	103.249	54.1553	56.7372	42.4076	31.1576	92.6328	53.0204	114.571	30.7655	114.496	42.1858	60.6717	123.911	38.5665	98.9492	31.4507	31.8588	68.8804	62.3675	62.9718	85.1325	139.004	120.963	11.7374	136.483	78.2794	136.665	7.7862	41.0375	10.417	51.7464	7.02275	0.0588574	6.97116	2.9579	129.948	-0.230015	24.809	25.3662
63	31.5039	1.31266	139.948	105.838	134.929	94.66	76.5497	111.324	41.8082	77.519	103.185	49.2498	59.0698	34.133	24.2183	86.1458	59.123	116.258	34.2947	113.531	40.8778	65.5508	118.567	38.9019	104.11	38.8074	37.9454	75.5077	52.1798	61.633	95.0287	143.826	120.78	16.0772	130.644	80.2391	137.413	14.6358	47.8974	15.2445	53.0558	11.0146	6.38228	6.37196	3.79274	116.804	6.58861	32.5768	27.0367
64	32.004	1.3335	129.525	113.686	132.254	87.4079	78.2642	100.89	39.8809	72.8149	94.3776	44.9753	58.6273	29.2818	18.9435	86.7101	65.4336	112.907	35.1428	108.519	36.9319	70.3934	111.084	34.5243	108.995	34.3058	30.1057	76.727	39.0431	60.1338	111.677	125.598	138.098	12.6485	122.465	90.3577	134.608	16.5995	49.3969	22.2016	55.9481	13.9171	0.247283	9.00631	0.505204	110.483	4.06453	33.1478	27.9687
65	32.5041	1.35434	122.874	103.975	127.952	81.9569	80.5603	100.014	33.8017	69.9666	86.637	35.1513	58.4017	34.2021	16.2721	97.3193	68.743	115.943	32.5957	101.78	38.5241	70.3096	108.707	31.6229	117.923	31.0416	28.4337	78.7651	33.1085	64.5942	119.563	106.93	155.971	14.4231	113.284	95.5979	138.206	10.1755	48.1416	16.4172	54.4658	20.7812	-0.409641	2.86081	-2.75157	91.3796	3.06715	31.4592	24.8461
66	33.0041	1.37517	116.28	97.986	111.403	79.7997	69.9767	104.697	31.8512	73.5242	82.3273	30.0597	54.2656	44.3705	14.6305	106.83	70.9249	110.476	37.1091	95.8984	36.4191	61.1116	108.828	31.0192	117.561	30.6263	20.1317	75.6922	30.2248	67.9556	115.558	101.546	162.035	12.9895	119.479	108.531	132.805	14.7012	47.8081	13.4116	56.4743	17.3114	5.17875	4.92083	30.909	80.6261	-1.86768	29.1036	25.0078
67	33.5042	1.39601	109.84	99.9995	102.179	75.6313	66.438	105.222	29.686	66.332	76.8101	23.4586	44.8966	45.5506	10.9673	106.178	75.043	112.746	37.2089	97.1481	35.7811	63.3314	108.939	24.2736	117.419	31.1291	17.1681	62.0636	31.1137	65.7461	110.882	98.5029	158.928	11.1	123.737	113.663	133.23	16.8921	47.5332	22.1021	58.4279	13.5391	6.39986	6.74031	33.688	64.587	-3.91702	30.789	28.1478
68	34.0042	1.41684	96.1828	104.609	100.075	73.1001	49.905	107.038	33.5546	58.2725	72.832	19.1025	38.432	41.328	8.75984	103.322	74.2565	106.832	33.5247	88.7808	32.9191	60.2095	124.15	24.3435	114.247	33.031	16.2386	62.1924	33.9588	67.636	101.909	102.789	161.994	12.8095	127.119	116.693	121.086	20.4696	50.306	24.421	57.5588	21.7489	10.3384	5.7268	35.4394	45.1579	-6.0757	33.6752	30.7968
69	34.5043	1.43768	95.229	92.7261	106.173	65.5621	43.5796	113.292	34.1211	44.0739	69.0774	17.7946	35.8456	35.4722	10.8764	90.9166	101.227	105.386	26.171	79.1749	30.372	55.8662	122.653	26.2751	108.399	31.483	14.0131	62.9857	36.0555	66.8164	82.0131	105.46	162.64	7.31129	123.965	112.075	103.5	20.4857	64.7141	18.835	56.9764	23.3125	10.014	2.42081	44.4724	35.1975	-5.06925	32.608	36.1776
70	35.0044	1.45852	79.5005	96.0461	112.492	69.3364	43.2147	113.39	34.3868	39.9245	62.244	15.5332	31.3026	31.519	15.0804	82.1829	109.757	111.985	31.6315	79.2962	32.4365	58.0884	139.422	28.9761	102.705	33.0967	14.2145	65.169	42.9039	63.2927	73.3104	101.453	175.53	7.58122	126.99	106.822	102.571	24.2295	56.0674	15.6872	54.0247	33.5147	9.68275	3.10058	43.5634	136.137	-6.38063	35.9082	33.3393
71	35.5044	1.47935	71.961	97.987	118.815	64.3923	35.453	108.55	43.2584	36.7479	60.1935	7.76594	25.7291	24.7069	11.2001	76.6861	108.046	115.244	35.4977	74.7352	27.1624	55.679	137.024	31.8249	98.8441	37.5796	13.3533	57.4486	42.3275	62.1702	68.6286	108.672	179.896	8.62268	127.596	103.352	107.095	27.3312	50.4617	15.5287	52.979	36.6164	8.00772	0.187524	43.4668	118.336	-8.81911	34.8832	31.3961
72	36.0045	1.50019	76.9162	107.5	125.494	61.3115	34.1756	114.012	38.3877	33.5427	58.5534	7.67376	27.6212	28.3788	12.9061	69.1167	104.714	122.753	33.3355	75.1777	27.8219	56.1306	138.141	28.4107	102.155	39.4289	18.4363	54.7165	45.4335	74.1203	66.4962	116.03	190.422	10.8424	132.635	98.0899	105.79	26.4812	55.5026	16.2469	53.0368	36.2925	12.0891	4.16579	42.6993	120.777	-14.3117	38.2424	32.3618
73	36.5046	1.52102	75.7321	100.477	140.242	59.8212	37.2886	109.467	49.6082	29.5945	54.9541	7.83117	25.1204	34.6374	15.7481	62.9804	93.8326	127.299	26.4511	82.2921	30.9547	51.9324	144.692	30.2807	106.268	32.6505	19.2076	50.6387	52.1731	71.7601	64.9613	118.307	183.43	13.0612	117.539	93.8769	109.691	39.714	58.8828	19.3485	52.3212	44.2018	11.3529	7.57694	43.0257	122.837	-10.3228	36.9491	33.0287
74	37.0046	1.54186	68.173	85.7609	136	57.2077	35.8851	103.718	52.6661	27.1716	50.6325	9.86992	29.1578	32.9946	12.8474	60.2806	83.8419	123.245	26.231	85.6182	35.672	54.3246	154.965	33.9392	109.531	31.7817	19.2478	49.8232	55.4189	69.4833	76.4369	119.307	182.598	15.6097	109.994	91.2952	113.711	49.6325	70.39	22.3856	40.7806	45.2788	12.0584	7.88008	41.771	115.227	-6.09928	39.3569	35.7769
75	37.5047	1.5627	62.4034	87.7068	131.584	56.4925	34.3395	99.9316	57.0171	24.9585	49.054	10.1445	26.7804	32.0807	10.7216	65.5191	77.7097	109.324	26.678	81.9221	33.7889	51.1709	151.835	31.325	108.431	39.1435	17.3084	46.7404	52.9182	80.8293	79.0755	107.579	182.956	15.0345	138.451	81.839	111.506	64.8591	75.9807	23.3027	34.0116	38.0558	5.61959	7.49726	34.2386	109.242	-9.19545	38.1693	34.7751
76	38.0047	1.58353	59.3075	109.978	119.925	50.5527	33.5432	96.258	53.1846	19.3075	47.0159	8.84156	19.4676	35.3445	11.7834	70.1093	71.8467	104.665	21.2619	78.2753	33.3334	41.9889	147.181	24.255	99.8051	34.3143	10.7104	42.7252	50.4083	81.3444	79.5802	100.5	168.873	11.4491	129.548	74.4145	93.7846	71.9969	75.8451	31.9983	31.5753	36.7854	6.55691	13.1184	20.2371	97.005	-6.46298	47.257	27.2216
77	38.5048	1.60437	63.3199	127.412	109.964	52.8267	37.1274	97.7595	58.3647	19.5426	47.5492	11.6158	20.1975	34.8306	8.9209	76.2985	74.5384	109.705	21.6479	70.4768	38.502	42.3196	156.067	29.041	98.0613	97.9207	12.9292	45.5253	46.9924	86.1098	77.4953	97.9247	163.951	14.0464	123.3	61.118	91.3584	79.6615	83.7779	28.6239	30.3159	38.5075	11.1058	8.25838	-1.92437	84.8199	-7.15503	51.5996	31.884
78	39.0049	1.6252	69.7209	151.172	106.946	55.8888	36.9489	97.0318	57.9692	16.3524	50.3262	10.8623	25.0904	37.1564	12.2168	86.1866	91.8395	109.799	27.1796	74.9818	38.1616	41.4637	163.809	37.0775	101.033	44.3598	13.7473	41.3955	40.3377	98.5565	73.5794	97.0757	167.948	11.8453	119.619	60.813	105.525	94.2281	87.9348	23.5885	30.2841	41.5914	6.61721	6.69975	50.9695	80.4035	-7.455	50.2885	25.5384
79	39.5049	1.64604	72.3451	163.645	140.372	54.7417	33.0044	91.8831	49.4967	16.6642	55.1238	11.0064	24.3878	38.6659	11.298	83.931	98.4523	108.817	24.6939	72.6065	34.7429	42.9937	173.566	31.6608	106.992	41.8609	10.2271	37.1312	40.8635	99.3134	70.9627	104.696	167.415	9.82356	114.048	64.3756	101.338	93.5259	102.306	23.4021	21.1943	37.8457	23.3299	8.24662	62.7404	65.9799	-8.36355	43.3446	21.9371
80	40.005	1.66687	76.4318	157.127	122.17	60.7724	28.7145	92.7259	46.2082	9.93733	62.7985	15.6104	24.8628	47.7961	14.3177	73.5534	101.406	109.083	24.4054	69.1323	34.5377	45.0877	177.802	27.5471	100.989	42.341	13.4148	32.6246	46.0039	90.2254	62.7206	118.863	167.715	12.9639	119.837	58.6288	101.919	89.284	98.3628	31.623	23.1838	35.8529	20.9863	11.7939	66.8757	61.0261	-9.04616	43.5493	24.1535
81	40.5051	1.68771	75.914	140.176	119.922	66.228	25.9175	94.1606	60.4776	11.5319	67.6775	12.2674	28.7225	45.1239	13.8334	62.0687	98.1142	110.335	29.8603	80.8844	34.7116	42.0828	175.919	33.3861	104.536	40.4485	12.5058	31.6021	48.067	93.0916	55.8992	125.62	173.501	14.648	128.799	54.0584	102.515	101.937	97.7069	31.2352	23.5698	30.317	26.7371	13.0053	35.6818	141.296	-8.61886	54.7164	24.5086
82	41.0051	1.70855	74.1594	129.238	119.945	69.8972	29.7642	100.301	57.0923	17.2511	71.3492	10.2843	30.2091	36.3424	10.266	57.5182	93.9335	114.857	30.9436	91.0657	38.4906	44.691	180.95	35.8598	106.83	38.3299	16.4374	26.0295	46.7647	90.46	63.3885	131.881	173.387	19.9286	136.382	59.8752	103.899	113.098	102.111	22.1965	24.0226	31.0277	21.7425	13.6129	5.95773	140.603	6.41167	51.0012	25.1781
83	41.5052	1.72938	66.2769	122.109	123.986	75.5199	34.0507	99.3392	55.7671	10.0626	73.1642	11.254	25.8432	33.0971	7.54994	48.4493	86.1855	108.496	27.0588	91.8246	32.3501	43.15	177.434	40.7809	101.03	42.4172	16.6721	24.3115	43.0197	78.1516	61.2113	133.216	160.893	22.834	140.586	56.0212	101.99	111.765	103.222	21.0587	19.4286	31.0144	20.4912	11.7838	-7.19926	140.734	8.61651	51.5863	22.3895
84	42.0052	1.75022	61.984	126.6	119.259	75.672	34.0774	95.5094	52.7572	5.1709	76.1476	9.63729	24.8517	39.0899	7.14532	36.5116	98.0839	101.505	25.2038	94.7056	26.1829	37.6732	175.412	36.162	100.516	35.7939	16.9943	25.6898	43.3941	72.5278	62.4998	122.524	151.163	19.9589	137.678	59.3213	90.1866	120.99	103.813	13.7466	17.5122	68.0236	21.3295	8.19607	74.5026	140.242	11.3634	52.2079	17.7289
85	42.5053	1.77105	54.2062	128.978	110.51	89.3511	29.2831	90.8147	54.2789	10.3609	87.4741	16.9054	22.7014	48.0971	6.26791	31.6948	101.493	91.2209	32.2287	91.9562	30.9229	36.3362	170.793	33.0925	97.5906	34.1872	13.6658	25.0119	45.8133	69.4339	67.7935	110.425	151.628	17.4255	134.892	63.0772	91.1686	123.092	107.421	14.5377	17.1685	62.181	25.1125	6.16039	59.4986	139.826	5.63423	50.5126	13.4854
86	43.0054	1.79189	46.5787	131.41	103.092	88.4828	26.3608	93.1881	42.0681	9.42685	87.8671	17.77	23.7513	43.3426	4.81373	31.8255	94.1664	83.3012	29.2122	94.777	30.5228	26.6035	153.226	27.179	93.1153	28.1137	10.3858	25.2362	44.6454	64.6538	74.8056	103.036	144.868	17.2842	129.513	63.5328	83.7178	113.256	106.746	14.9777	14.596	69.2755	24.8923	4.00059	50.1273	134.303	4.52675	43.8444	14.4722
87	43.5054	1.81273	49.9952	137.006	99.3255	87.1843	26.4047	88.2555	43.5713	11.1127	90.8294	21.1885	26.6721	43.8815	0.923108	40.3283	104.6	71.3097	29.3986	98.8904	32.0698	23.4624	159.483	26.1922	90.0816	31.0791	11.4863	19.8225	46.8879	56.3195	74.9208	93.062	139.298	28.7818	128.564	66.3826	84.032	105.734	108.251	12.4283	11.3244	78.054	25.8506	5.48506	28.7393	125.976	3.65897	44.194	12.645
88	44.0055	1.83356	45.0542	135.272	92.8245	84.1491	30.3511	84.7774	45.5751	17.2822	93.3099	23.004	28.3992	51.4115	2.47964	46.839	109.449	66.3661	29.0748	97.7991	29.3168	27.9641	154.688	32.2479	90.8053	38.1593	16.7655	21.1175	50.2612	55.8972	81.7822	92.1182	130.973	39.886	127.58	68.0836	79.797	93.0248	102.207	5.98131	8.26134	76.4249	22.9319	6.11543	-1.57064	113.937	4.58853	47.9194	6.86856
89	44.5056	1.8544	45.4152	132.935	89.4357	78.5234	36.6364	86.8565	40.5352	14.4159	82.5073	23.4729	33.29	60.3785	6.1476	42.9288	107.504	64.3733	30.1247	97.2574	31.8617	31.5533	152.238	29.4154	86.9125	37.5553	19.7346	23.7815	49.1929	49.6141	82.2671	82.5362	124.855	41.4767	123.245	63.8243	83.1487	137.166	138.424	9.17466	8.43185	87.4282	25.238	7.71998	59.748	111.023	4.44953	47.0582	5.99706
90	45.0056	1.87523	43.9718	132.547	71.8972	84.2526	39.9867	90.5708	38.5697	9.81871	74.6222	22.9404	33.9885	53.0365	6.04459	43.6107	110.995	61.5348	30.9134	87.3789	31.3334	30.534	140.458	32.7208	87.4675	40.6624	20.3944	34.2402	46.6383	40.7426	88.551	77.1584	128.993	46.9393	116.203	57.3489	81.2704	136.585	133.015	11.1833	9.57388	84.8871	27.8863	11.3587	54.8134	116.993	4.36386	48.355	6.03519
91	45.5057	1.89607	45.2115	143.373	68.0994	84.5325	48.2119	98.2453	35.3582	13.6711	74.6855	31.3111	39.1687	56.0204	8.80836	52.3095	85.5881	67.4534	34.0608	90.6153	28.279	39.3089	141.525	38.3781	99.2901	45.031	37.6613	37.4205	44.919	53.8983	82.2388	75.304	130.79	57.3552	117.215	59.3321	98.9994	125.339	148.036	7.44834	8.56256	67.9362	22.7173	20.6127	43.2995	108.75	9.26411	60.2914	8.1602
92	46.0057	1.91691	45.3865	160.187	65.0026	78.0375	52.1824	104.516	28.5762	15.5754	63.7521	34.9296	38.2641	55.4028	11.6953	54.8161	78.57	59.948	32.7306	95.8938	30.0872	37.852	141.887	42.007	97.0334	39.7498	39.7922	34.1691	38.8088	53.3718	75.9245	65.7594	116.851	67.7053	109.581	55.8464	99.2541	113.456	151.876	6.9655	14.9404	62.5528	22.7503	23.132	31.2102	107.101	9.85423	66.6177	10.1328
93	46.5058	1.93774	48.7747	151.856	58.2793	73.4289	66.2286	108.677	35.0387	22.6052	60.1607	34.3472	32.0531	61.1695	21.7989	50.6214	78.6685	57.0189	27.8956	85.0136	37.5088	43.59	141.51	48.1409	93.8183	42.6231	41.4538	33.5344	31.1696	52.788	67.5617	65.4136	113.585	69.6823	106.985	61.1798	107.247	120.55	148.622	10.4691	19.2694	63.601	24.8199	29.2148	34.6725	96.1714	6.68278	74.7123	8.49855
94	47.0059	1.95858	53.5522	150.701	82.0924	78.7337	75.1378	110.794	35.6738	29.271	59.2412	41.0122	28.8892	61.0286	22.5537	46.1241	59.2731	52.3525	26.6638	78.6848	41.3321	41.3836	137.487	50.6585	84.7145	39.3319	46.0585	36.7178	28.8796	58.4528	61.0836	53.916	117.238	74.1902	104.969	58.7796	105.888	125.757	157.389	9.71291	15.3769	69.7468	24.3732	41.0349	26.7151	85.2118	6.55595	78.4439	14.1595
95	47.5059	1.97941	40.6276	141.817	80.5096	73.3177	79.4403	108.953	32.3492	37.0363	56.1247	51.0592	28.8119	59.241	45.5973	39.8023	86.508	49.8169	29.4332	81.375	40.7255	41.4309	132.802	50.5227	87.0999	41.26	44.0857	40.164	26.0924	68.7308	58.0322	47.9532	116.488	69.4629	103.374	58.591	97.8481	169.419	161.918	7.9287	14.1395	53.9729	19.04	50.5168	20.051	79.3112	12.1174	77.1343	11.2198
96	48.006	2.00025	44.5744	127.755	75.1783	72.6864	110.26	103.921	33.7317	38.8945	56.139	56.9498	33.4216	53.217	40.8024	42.676	85.7855	55.254	34.167	73.4516	41.1853	46.7766	128.106	48.3249	87.4358	47.9026	41.4867	38.1445	20.3868	71.2022	58.7394	50.5867	118.701	69.1824	107.768	56.5493	94.0415	159.698	167.384	6.19357	12.9305	48.5031	16.1494	56.7875	5.62614	58.8819	10.1965	71.1692	3.92385
97	48.5061	2.02109	50.2436	132.58	68.081	78.5903	105.164	105.686	32.8097	41.3365	59.1994	68.543	35.2079	44.2128	38.4716	45.4463	75.837	61.1193	31.1123	69.7854	44.8459	44.7744	128.425	45.8871	85.6595	47.8196	44.5778	37.5473	19.0529	69.0925	54.814	47.4102	120.027	79.7611	109.696	53.5702	87.6731	141.876	159.57	8.1282	7.76711	45.0213	13.1422	64.3139	8.94323	50.7163	7.04493	70.6794	5.33233
98	49.0061	2.04192	42.3464	127.894	64.4975	78.6113	96.0975	104.527	23.4143	41.5316	64.4766	68.8405	29.2652	35.2182	29.2963	43.801	56.0476	50.0108	32.1943	60.132	41.2421	32.7402	118.391	43.0174	86.234	40.1068	40.0265	39.9427	21.3726	57.5019	53.3854	44.5337	111.15	77.02	114.337	50.8276	77.9274	124.689	153.494	9.84152	4.68308	44.4959	13.7826	75.6322	7.82973	48.8393	2.32052	67.0073	6.16871
99	49.5062	2.06276	43.8646	144.449	52.3009	85.5099	81.4773	93.4652	18.8813	36.5696	72.264	61.9861	27.6413	33.4389	24.5485	39.7998	45.7164	49.6656	31.5799	51.3175	41.6084	28.8239	121.873	38.639	90.8405	38.2036	41.7996	33.2459	14.5698	56.3893	55.8322	47.2563	119.002	78.517	109.71	47.6246	72.4162	114.237	143.805	11.4289	8.25128	64.014	14.3382	87.1135	6.36329	78.4473	1.94767	60.4444	3.59837
100	50.0062	2.08359	39.0218	165.526	59.0946	93.0289	79.0918	90.1174	19.3914	40.85	79.5731	61.2842	31.0253	33.1568	25.6266	36.1021	38.0816	53.8402	36.8972	49.6508	42.1422	41.4468	123.5	38.4736	98.2557	42.2961	43.5261	34.2753	14.9099	60.5737	56.8803	51.8862	126.602	78.5869	107.423	46.9711	77.719	93.0695	143.725	5.89195	10.8028	68.1646	16.704	81.4631	1.55886	85.5176	5.97449	58.3945	6.06734
101	50.5063	2.10443	41.0237	167.373	85.3294	92.9071	69.188	90.1371	20.6099	48.9831	80.2519	64.9883	37.8462	35.3109	21.86	36.247	34.7083	56.9256	36.0826	50.4567	35.9872	41.6817	126.349	38.0303	105.079	44.2891	43.7228	31.4592	15.7975	62.782	59.9655	58.2109	124.002	79.616	105.092	41.9446	77.7745	85.6905	137.822	3.87767	9.28371	55.2867	16.0103	84.0192	-5.90273	82.9978	6.37435	55.7819	5.3633
102	51.0064	2.12527	37.7054	172.898	81.8399	92.7411	64.3486	90.145	15.2205	48.0082	70.754	67.9749	39.671	40.3964	16.7301	39.6347	37.633	59.614	36.8132	48.3996	33.622	37.1939	117.054	36.6529	101.827	45.6299	38.3496	29.2403	14.4097	73.2368	56.4822	56.8999	122.232	72.154	103.336	39.9838	73.7914	85.3633	140.775	5.6035	10.1223	55.8054	16.7973	84.9609	-11.2646	87.4679	7.53276	58.6632	5.25273
103	51.5064	2.1461	54.9479	171.692	82.5316	87.0664	68.9007	97.5633	12.7492	42.7281	65.0809	71.6391	36.0404	42.4913	12.4285	44.9921	33.6936	59.2074	37.3429	50.4987	36.3083	33.5893	120.587	33.0539	101.191	45.6662	33.7158	36.2168	16.8564	78.1196	56.7946	49.6494	112.516	77.2898	101.555	46.2467	73.0673	80.7365	121.199	7.66204	14.5537	55.6046	25.8094	80.6746	-13.5598	89.3717	15.5957	53.7682	10.5714
104	52.0065	2.16694	55.7594	154.231	68.9943	85.9203	68.1483	100.904	15.0309	45.5211	67.9074	75.4819	31.6181	42.7429	9.36274	48.6202	34.2763	62.5151	38.9756	59.4038	41.923	35.1261	128.897	33.616	90.3608	44.0102	38.4127	40.2412	22.2572	83.3055	52.0247	44.1925	107.21	70.2657	105.86	47.7156	68.7406	77.9168	115.996	8.33982	11.992	55.3641	26.4459	75.3067	-13.7073	89.09	16.7171	53.3111	11.1976
105	52.5066	2.18777	46.9058	138.014	60.816	87.0631	63.7892	101.165	13.1167	41.3254	73.6592	71.5009	28.6047	41.1247	7.57059	57.6251	36.2482	60.0246	39.8441	62.1735	39.8178	31.781	117.429	30.3779	83.0868	42.4975	38.2883	36.9344	25.4567	85.8108	49.124	43.3825	105	72.332	108.833	45.2515	60.2792	62.9262	150.774	11.1767	8.39117	48.9881	19.1929	71.4376	-10.6228	88.1819	19.5747	56.2821	7.56582
106	53.0066	2.20861	55.1516	126.644	53.744	84.614	61.2368	98.87	16.1475	39.7401	73.7838	66.6823	26.7	38.5911	10.1861	62.4147	36.9284	58.5135	43.1858	66.2257	42.9011	27.3322	106.524	26.7663	75.0898	36.9571	35.0818	39.7983	25.9203	77.8487	46.8981	36.7651	99.2769	72.377	106.841	47.1129	55.0579	43.3943	147.966	7.63601	7.70823	49.5947	16.2197	63.9868	-3.17607	83.5992	23.6788	47.9234	1.60064
107	53.5067	2.22944	51.2886	122.232	48.1326	76.6797	60.6636	97.9631	23.7606	43.1592	69.0817	75.8161	27.6201	38.2724	5.77148	60.2952	41.7807	61.0636	40.7272	63.7901	39.3807	29.8723	98.1985	26.1197	73.1065	33.5014	35.4914	42.5781	25.5007	75.1928	49.9887	38.2244	105.081	70.7074	122.313	47.2172	56.2405	38.2946	153.173	7.82882	10.1192	38.3358	22.6954	68.4714	-6.76956	82.6778	28.0499	48.7559	-0.734186
108	54.0067	2.25028	52.9624	120.18	50.5415	77.2015	62.1045	92.6653	20.1773	40.1913	69.7378	84.9888	30.8285	35.4459	8.64468	53.3028	46.7441	63.5509	38.0944	54.3778	40.998	35.2415	88.583	31.4854	72.1446	41.992	38.545	50.1989	24.3668	76.1444	60.3493	41.9247	112.945	76.3624	121.682	38.9743	65.8251	36.5083	144.309	2.85463	8.66303	40.9136	18.8045	64.9003	-9.11295	87.03	27.1406	45.4221	2.63797
109	54.5068	2.27112	55.4808	126.269	47.8529	78.6166	64.5202	90.9362	18.8558	43.058	75.0558	95.8338	29.4886	38.4431	13.9929	59.5456	42.7019	61.4656	38.064	51.0858	40.4478	35.532	85.2383	27.3813	64.2489	44.0534	33.803	48.6632	25.6378	70.8632	59.8551	45.6403	107.292	75.2712	118.556	33.3775	69.0586	28.8427	138.037	3.67986	14.2031	36.2296	13.6975	61.8051	-7.30761	76.1869	25.2318	34.8884	2.45215
110	55.0069	2.29195	50.502	109.628	45.4542	75.7814	59.0442	89.1152	15.3951	42.7909	72.9257	105.914	28.3538	32.2771	14.4417	50.9869	44.2394	47.8613	37.2139	45.4792	38.8823	38.3122	76.3589	20.1805	60.1351	40.3427	32.4892	48.1703	24.1834	63.6869	61.6132	44.2911	101.282	74.406	112.465	35.2794	77.0336	19.9241	130.408	9.43183	17.0251	27.2697	20.6979	62.7288	-6.56964	78.4105	28.8585	35.5232	-0.451733
111	55.5069	2.31279	45.0599	118.936	47.4582	71.5841	58.8157	77.5113	15.6716	41.258	71.1025	105.4	29.7792	32.5621	12.6904	43.5537	46.2223	44.7952	36.999	49.5522	41.5204	30.0404	76.893	17.7374	57.1196	43.2909	31.2018	41.9064	21.7403	68.8816	65.3326	45.5276	91.5478	68.918	108.763	34.9556	93.5716	21.5179	122.778	2.90623	20.3108	26.4493	22.9416	69.6358	-1.43717	87.3499	31.484	40.2327	3.7419
112	56.007	2.33362	67.6523	133.972	50.9571	73.9973	57.6878	63.6675	19.0699	43.4619	67.1341	103.218	27.76	30.2321	10.7419	42.5307	50.2508	44.8443	35.4828	54.2814	43.6163	27.3458	85.338	23.85	50.8485	45.5355	30.0005	41.9752	17.1646	74.2242	70.345	51.4976	82.7046	69.0012	102.14	36.3501	94.0507	25.4502	118.147	2.42296	21.2203	22.3139	26.0899	66.7796	4.64109	87.7435	30.3714	36.7988	4.78552
113	56.5071	2.35446	64.9488	144.464	65.409	85.8763	49.093	58.4142	28.6908	43.055	71.6608	100.441	31.8964	33.8301	10.059	35.2568	52.3648	56.3586	40.775	55.6488	43.9172	36.1505	93.8504	30.0803	47.7447	47.0014	32.2529	46.9987	15.255	78.371	64.7837	63.2065	82.4771	66.9751	104.152	39.9893	92.3773	26.4927	115.6	6.90094	19.2296	12.2863	25.43	58.4544	5.97242	84.7211	63.9326	29.2473	5.28119
114	57.0071	2.3753	71.3597	146.426	67.6733	85.7955	46.8986	54.6224	27.3957	35.277	74.2612	96.0691	32.955	38.823	6.90686	36.3236	50.0661	61.9701	40.9453	58.0059	43.2379	36.8017	97.0107	34.1162	44.1767	43.3733	28.0997	47.2287	15.907	82.8733	61.4761	62.4874	75.7134	62.1328	117.486	40.3293	87.8906	17.5491	107.027	-0.216588	22.2432	9.3162	26.5557	46.9934	11.9057	87.4975	67.6994	23.4916	6.39653
115	57.5072	2.39613	70.5306	145.663	69.1661	83.9012	40.9649	44.7254	24.8567	34.0011	75.4136	82.1213	33.977	41.164	4.665	36.1238	52.1199	57.416	39.7426	58.1699	43.5121	31.6959	103.619	34.086	42.9241	42.1619	22.5907	40.9752	20.1891	78.0722	58.1916	62.4343	70.6234	61.7684	121.091	38.9356	78.0401	12.7688	101.618	-3.41835	20.3208	5.34068	28.2648	42.1307	10.2825	86.3591	77.2287	21.7136	4.75262
116	58.0072	2.41697	76.8963	143.341	75.3595	73.5783	39.9431	38.91	30.1331	32.4032	66.8188	73.8668	39.4172	34.4978	2.99697	33.2766	52.7998	59.9366	38.8459	54.7904	39.5147	23.052	111.127	35.5603	43.3938	45.3366	28.0364	39.84	20.2397	77.0511	55.0555	60.4324	80.1462	57.0282	117.935	30.8044	73.3224	14.9129	106.197	2.68738	25.271	10.7242	34.2364	33.7309	13.8193	95.8075	82.3646	26.3956	4.4722
117	58.5073	2.4378	73.7016	143.349	78.4759	66.8171	44.2716	38.725	37.3523	22.5497	60.6462	69.3044	37.5512	24.923	0.820814	42.4518	79.1467	58.8043	40.2708	54.1379	37.5992	26.1872	112.124	36.796	41.1069	37.6362	36.021	37.545	18.566	78.3545	54.3368	80.4839	77.9728	57.8271	114.109	21.0954	61.517	13.7521	97.3085	8.49049	31.1773	9.49122	38.0174	28.5878	15.7432	94.7911	84.1648	21.139	2.16624
118	59.0074	2.45864	72.7511	157.126	83.4947	73.1343	47.3525	42.0312	44.4691	21.8351	63.3726	58.517	39.6722	16.3808	1.84693	49.4659	72.2591	66.4087	45.9153	56.6843	41.0933	29.0447	116.739	37.9142	40.01	39.981	40.647	40.203	16.0011	75.6914	52.0658	83.7299	80.4578	56.129	114.1	22.54	64.7066	4.25054	93.5741	13.4841	29.5682	6.80913	36.2741	16.4141	11.9263	91.2837	88.3124	16.5483	2.80618
119	59.5074	2.47948	75.7525	135.403	87.2052	73.319	46.0599	44.2561	44.5545	28.6151	68.8043	51.2383	34.9951	17.1677	4.17502	54.2109	76.1226	62.2822	46.4739	59.4624	49.6514	34.2708	115.812	36.9907	38.0758	43.3153	42.4636	40.4269	19.452	77.981	49.0421	89.3082	81.922	52.8406	101.267	24.9672	70.6942	7.08197	96.4777	8.21682	31.2131	5.11144	45.3782	11.9206	19.9781	91.1851	85.9442	23.8056	2.52191
120	60.0075	2.50031	68.9504	121.716	91.3307	71.224	40.9633	55.3144	39.2956	28.0965	69.201	50.9011	25.9858	16.959	3.49277	51.2673	52.686	63.2836	47.2823	58.227	54.2663	39.8453	118.499	32.1141	34.3754	43.8981	43.6654	45.9154	22.6638	75.6254	51.1435	94.4563	84.7043	46.506	97.8041	23.5618	68.5226	14.2012	88.4104	10.6625	25.9005	1.11936	49.7841	13.3036	19.3493	81.6323	84.5829	26.1378	3.91524
121	60.5076	2.52115	79.8644	93.8446	89.3266	69.137	38.1537	53.7334	37.1204	22.2349	61.7388	42.6729	20.6985	14.4673	2.67519	51.297	73.0045	66.2028	46.2207	57.2589	53.7414	32.3633	113.372	33.9758	32.86	41.6491	43.9853	41.6615	25.0517	68.1754	52.2255	99.6113	86.168	40.0144	93.1109	24.2787	64.045	11.5717	87.0706	11.2931	25.5407	-1.42758	54.6756	8.52821	19.8974	76.2585	88.6491	21.5172	1.90477
122	61.0076	2.54198	88.4835	100.715	97.6438	71.4833	38.7899	63.7632	40.7037	24.0267	54.1016	33.1082	24.6327	14.075	0.654857	58.1931	71.683	68.0211	44.3553	60.8422	58.0494	27.4549	117.98	28.0839	37.3331	41.0681	47.0256	40.8739	33.5002	60.7104	48.9698	109.605	85.9146	38.3222	87.5314	27.425	69.2067	8.8842	91.0994	9.6786	25.8555	3.78767	58.7353	9.01832	20.3669	78.5747	86.7972	22.8739	0.114861
123	61.5077	2.56282	82.4784	124.259	107.294	67.7546	34.7717	57.629	41.9945	17.6622	51.7701	28.8586	20.0779	10.7384	0.700463	59.5027	72.9323	68.8676	42.4401	65.29	52.8423	27.8827	100.457	21.8844	31.3832	38.6484	49.5316	45.1917	30.7879	60.2352	46.1733	115.625	83.2315	59.4574	91.9921	24.7796	81.0743	12.5138	79.5529	30.9811	31.3215	1.81525	62.1071	14.505	25.1623	77.2316	77.407	26.1734	4.99285
124	62.0077	2.58366	71.897	116.66	99.1969	61.9329	31.1959	56.8255	48.8856	12.493	52.757	26.1706	21.5007	9.44571	2.89923	59.9295	73.8965	76.5964	34.943	68.075	48.2051	26.1247	99.9781	20.0424	28.6547	30.7829	50.5156	39.3566	30.0704	53.9044	42.1329	118.301	75.3945	59.3764	93.6976	24.4464	83.3906	7.65337	65.8612	34.5185	35.3851	-2.2302	69.6991	15.1228	35.9422	128.804	72.2267	25.2436	-1.44612
125	62.5078	2.60449	70.882	106.303	83.7292	58.1958	32.9743	58.6489	47.9549	12.4481	59.0509	24.3046	28.7618	9.36133	2.70046	66.9513	74.2279	74.2629	32.548	69.4862	49.7509	25.0057	104.285	22.2309	34.0177	35.0075	47.9506	33.356	30.505	53.5496	46.0596	120.461	77.5983	62.1932	91.5193	27.55	86.1768	8.03666	76.8812	43.1347	36.862	0.185514	78.7279	20.0661	39.5547	127.568	76.1693	28.7839	6.37564
126	63.0079	2.62533	75.6501	109.642	78.4449	52.0333	28.5162	53.5193	40.4713	6.6092	57.3261	20.2151	25.4975	5.58058	4.06021	65.4467	75.1731	70.8124	32.7898	66.965	45.6603	25.1129	101.815	26.2917	35.7561	33.9607	46.9588	26.7108	34.5762	48.7849	53.6132	113.847	75.5056	55.3547	88.5113	28.4531	78.5196	9.42225	71.0449	42.1061	38	-1.23509	69.6109	18.4701	40.2181	129.284	121.422	24.3611	8.7207
127	63.5079	2.64616	81.2223	93.6656	79.3044	46.2013	29.494	51.975	35.0635	4.2209	61.7329	21.3649	27.4228	4.18592	4.29037	62.0122	75.9412	59.9872	36.5599	70.5742	39.6376	22.0592	101.236	32.6825	34.0872	30.8542	41.9609	24.5832	35.7879	44.422	55.0587	114.227	77.9415	50.9017	92.6322	23.5507	65.4664	5.85284	66.578	48.0901	35.3694	-2.50383	69.5905	17.1189	46.5529	125.044	126.921	20.3893	4.89337
128	64.008	2.667	85.0861	95.6155	83.4789	47.2124	28.9499	48.0714	40.2448	5.68475	70.3169	17.8365	24.8187	3.82253	6.20548	61.7184	79.3045	51.9382	42.366	73.9913	38.2407	28.7671	100.394	44.4747	40.923	31.7044	45.4133	22.4297	42.7415	48.1001	55.8172	119.996	78.6278	50.5254	97.6748	25.7459	61.5922	4.39205	64.9005	49.2705	35.8069	3.33973	69.5741	15.9366	48.3626	134.962	133.652	21.9617	1.8541
129	64.5081	2.68784	87.4408	104.649	84.7548	51.3957	30.4501	53.3708	37.6021	10.7508	76.0143	20.0813	31.5557	8.6448	9.94712	62.9795	81.6215	58.0702	42.6452	83.1511	45.2835	31.849	94.2639	50.8462	46.7898	42.2152	45.8216	25.4154	54.6635	54.1586	60.0392	123.477	79.6825	41.7681	93.1051	29.2682	64.7627	8.33299	64.9004	50.7869	32.6602	11.1701	65.9424	8.1576	65.6948	137.81	138.48	16.9579	0.440582
130	65.0081	2.70867	73.2338	101.787	63.3844	52.0197	30.3496	63.3122	32.6839	8.12851	76.5265	16.1669	32.6857	13.1323	4.0933	58.4497	89.3548	56.6396	34.7695	81.8644	44.7695	33.2291	86.3537	53.7409	48.3804	46.3036	46.1362	24.0563	51.6982	49.6082	56.6546	103.888	82.0754	36.8255	88.2522	32.363	63.6548	17.7965	79.5637	47.7877	35.8614	15.3618	63.3146	11.4517	80.0898	136.523	140.97	13.9277	17.2704
131	65.5082	2.72951	59.7017	116.946	69.9169	56.0549	28.3156	65.5219	31.3832	7.40937	69.2583	9.45425	37.1533	12.3793	2.11436	51.5513	92.9797	50.3136	27.8659	74.1054	50.1329	26.7232	83.2227	48.9885	45.9546	43.7297	44.5676	23.6627	56.7881	47.7651	55.936	93.5905	84.5447	28.78	77.6036	27.7721	65.1741	18.2345	69.3133	44.7592	33.7511	12.2816	62.7931	3.1512	89.9677	131.276	133.34	11.1777	16.9242
132	66.0082	2.75034	64.1247	115.27	48.6129	55.4718	24.5309	66.8325	32.1531	7.07054	60.6871	6.07631	35.7132	11.4367	2.95045	35.6192	102.993	49.7931	28.8593	74.4007	45.687	23.448	76.8405	48.1176	40.2294	46.5605	41.5752	24.015	54.9886	49.9906	62.4533	87.6804	86.048	29.6148	75.2955	23.5797	72.2704	19.9683	65.4141	34.7214	22.7539	14.0155	61.8032	-0.59322	97.2314	136.693	140.119	10.3324	16.5328
133	66.5083	2.77118	46.0101	115.141	49.0408	52.6647	24.8644	69.3238	37.7282	9.25372	45.4183	7.20584	34.7223	16.2151	0.458651	33.6918	108.239	50.2103	28.6326	77.8608	43.4051	26.0391	71.6707	50.3407	39.299	50.2838	41.2749	18.6743	59.9973	56.4818	67.005	85.0325	77.8996	47.6347	77.1632	26.0264	71.3017	24.9772	78.4909	36.4083	18.0752	18.653	57.0833	-1.10384	104.149	145.385	142.765	8.1504	20.5925
134	67.0084	2.79202	48.348	116.971	43.5729	54.2445	27.1288	69.3238	34.8915	6.82655	42.2822	11.9759	33.8797	21.2383	-0.521464	33.9663	118.209	40.1951	23.0897	83.0403	37.6294	28.4944	71.6729	49.4881	42.4267	46.6855	48.0198	16.3167	65.2522	54.1048	70.5396	74.7824	72.6339	51.2999	72.2496	23.3224	63.7911	26.2419	77.7334	44.3789	19.0201	22.7238	109.509	0.666339	123.747	153.893	144.711	4.12249	22.2905
135	67.5084	2.81285	52.7313	117.931	35.8032	54.0235	31.6113	65.9388	37.112	5.82112	38.185	17.548	32.1891	31.8387	1.80914	36.5751	123.09	39.2231	25.8263	80.8968	33.77	26.2012	70.4228	47.4979	52.4848	45.7345	51.0672	15.1765	71.2886	56.9715	72.6326	77.6761	76.8831	53.7482	72.4792	28.0524	57.8217	26.2124	88.908	42.1416	18.1343	25.9132	107.324	-6.0485	127.225	152.027	142.349	10.541	23.9427
136	68.0085	2.83369	53.6923	124.237	34.0319	52.5002	35.7193	65.1476	41.9818	7.94843	38.6519	14.7338	30.3762	33.348	21.0739	33.7188	129.457	39.9137	27.3543	84.6008	38.2586	29.9249	63.0152	39.3912	47.7708	43.3306	47.5433	9.99934	68.3094	55.7866	78.6797	72.0657	73.9649	55.6375	69.117	32.3989	58.6449	59.6901	85.9259	42.3268	16.4314	24.1175	104.579	-6.77125	137.407	162.477	147.672	13.1816	33.1035
137	68.5086	2.85452	53.2554	119.901	28.3727	52.2739	45.4447	85.5901	38.0794	5.45441	36.1161	14.8956	32.3872	21.0526	22.8428	29.1552	136.779	39.3732	27.6188	88.3432	42.6881	35.2485	58.2679	33.2699	42.9357	40.2855	47.4695	8.51028	65.0665	56.3608	70.3917	58.9701	73.982	53.1204	68.7832	32.4322	56.2013	65.9288	86.7069	41.8285	18.0069	23.1344	95.0223	-4.43233	138.384	154.344	145.296	13.777	35.4114
138	69.0086	2.87536	45.2736	125.297	43.8787	46.6223	60.1378	79.8433	38.5815	3.21103	33.9123	17.6608	31.4032	13.5031	24.8441	21.2456	132.188	58.3985	29.2643	85.0693	41.1806	35.1013	77.1652	30.3919	45.2042	41.5101	51.4739	13.7016	49.086	58.7268	69.6421	62.8924	70.8285	49.6031	68.5303	51.8096	56.9965	75.5052	92.8789	42.8008	14.2127	22.5487	85.0174	-9.46454	141.162	152.366	143.318	15.7499	32.9688
139	69.5087	2.89619	37.4438	122.987	41.841	40.7826	63.492	73.2147	43.0466	2.36027	34.3938	18.0752	32.4966	11.3233	21.6303	17.6354	135.956	60.9242	27.8407	87.0893	42.1223	35.3735	72.2197	32.9624	43.8658	45.8291	55.5625	11.2886	41.9897	54.6523	66.0112	66.618	71.8918	48.5963	69.6034	57.4191	58.431	78.8058	90.2679	37.136	15.2436	24.7248	75.3187	-8.95984	139.087	154.418	155.12	17.8537	37.6105
140	70.0087	2.91703	37.9641	113.681	44.4354	42.3281	64.7269	73.4155	47.077	5.26738	33.3948	19.7978	31.8803	9.4811	19.5201	15.6075	132.468	68.9417	28.5543	86.4668	47.0538	39.1912	65.3116	33.0034	46.6721	51.8997	63.3033	11.6466	39.3379	55.6266	66.6244	64.8301	74.5581	48.7494	68.5941	64.3978	55.3374	84.2427	90.144	30.2029	10.3533	20.5773	70.2324	-11.1368	137.127	153.325	150.652	16.2855	38.0025
141	70.5088	2.93787	38.9293	112.938	53.981	52.22	71.2189	80.2374	46.8294	5.93916	36.6383	26.8851	33.4363	10.0702	20.6162	16.0258	133.768	70.252	32.0811	86.766	57.0463	39.7086	59.7287	30.6508	43.851	53.4251	64.9135	10.7208	40.9676	51.8667	68.8173	73.9838	72.6964	48.7765	65.353	70.4549	59.3097	90.6543	86.4966	22.3876	9.9867	24.3375	65.9248	-11.1835	132.819	164.657	130.096	22.4495	36.4495
142	71.0089	2.9587	38.5746	91.2874	60.0813	54.2784	68.0054	79.085	47.9062	3.88447	38.1494	23.7841	33.2222	12.3952	20.8256	17.4456	109.92	71.4809	34.482	80.3116	68.9066	40.3564	57.1799	28.7981	36.8108	50.7112	71.3243	12.3149	43.9536	51.6048	65.7802	70.9044	73.9408	41.9958	58.5513	73.2235	56.0065	98.2904	83.3412	21.8114	9.05971	31.468	53.9175	-6.13704	106.647	167.537	135.39	23.4311	37.3589
143	71.5089	2.97954	49.8497	72.304	54.0003	50.7584	68.7475	72.5087	45.7809	5.90776	50.8294	21.8029	33.9907	15.6254	15.7556	24.7591	101.738	75.5939	34.0883	72.5945	66.4432	37.875	56.2534	28.5604	34.7085	50.218	76.6418	12.1284	46.8213	47.5387	61.1364	63.4033	81.8836	40.9235	50.3787	73.5134	57.8295	111.303	86.3877	17.7392	5.01849	35.3191	98.1696	-7.14511	105.092	166.622	124.467	26.3641	37.6301
144	72.009	3.00037	49.2025	56.9528	55.2534	52.4007	69.2545	66.0551	42.3947	8.73455	61.8297	28.9012	32.0641	14.2649	17.05	35.0993	99.8813	72.5901	41.3656	78.4419	71.3181	39.0202	54.5311	31.4082	31.8148	50.5695	79.9806	15.9369	49.2048	49.0271	57.3115	53.3872	87.9011	40.4702	49.2684	71.5958	60.6579	125.468	91.5667	17.4812	3.88355	39.4458	94.2078	-5.08182	100.212	170.883	116.492	34.3286	36.8253
145	72.5091	3.02121	44.1277	54.1906	65.9487	51.2715	68.5446	54.3526	42.6862	5.05113	59.3423	32.0505	32.9002	6.58886	18.2951	32.676	98.6047	69.4925	45.0285	77.7636	70.1844	32.8297	52.6177	28.9761	30.8565	45.8808	79.5677	13.2564	37.6836	52.4431	58.4888	46.2085	84.085	57.8743	49.0831	71.2757	60.5676	129.834	93.4152	18.6901	6.23762	42.9347	86.0387	6.78442	94.3644	168.697	110.603	27.9031	36.92
146	73.0091	3.04205	42.5964	64.6891	64.0572	54.8482	70.0363	59.0535	39.7615	3.54072	65.0849	33.1092	36.7137	5.06866	11.7609	36.7158	89.5115	73.7169	42.9502	75.8499	64.8974	28.9347	56.0274	26.3826	32.7191	52.6331	75.0769	11.1063	35.4202	53.0165	53.0784	45.8535	76.8691	55.3458	47.9333	64.793	68.2784	126.972	89.9864	13.9407	1.97309	49.2141	108.237	11.5162	153.641	164.165	96.1352	27.6312	34.4816
147	73.5092	3.06288	37.4693	64.9085	65.916	50.0152	74.2574	56.3213	34.8957	3.51406	66.0212	32.3793	29.7568	2.7769	8.4097	44.4951	89.6174	66.4382	36.8419	72.6245	58.6839	25.0269	47.4428	20.7935	28.8991	41.2733	58.2652	9.93171	37.7132	60.6204	43.4531	50.7143	73.3308	49.6619	45.2708	58.8491	61.6169	127.502	95.4062	11.2514	3.18363	43.306	103.99	18.1328	150.024	146.939	69.6449	24.8594	31.7511
148	74.0092	3.08372	31.6454	72.1649	55.4672	46.2303	72.5544	56.2513	40.536	9.75995	69.5166	36.8193	29.4965	4.16173	8.59768	42.0036	89.4456	63.8008	38.9369	69.4129	46.4235	26.9858	51.3299	26.3476	27.5539	37.9076	54.4891	11.1483	35.6122	65.3919	36.4737	51.6627	70.798	47.737	36.3887	58.0571	59.7817	128.163	95.923	7.72406	7.15663	44.4109	100.287	17.4735	151.552	132.6	59.5973	23.3748	35.0019
149	74.5093	3.10455	42.1674	76.6544	53.9114	45.6419	78.8943	59.9984	35.4144	11.015	77.3399	37.6669	29.5899	4.64603	9.51789	39.6294	91.2424	56.6993	46.2024	59.3599	43.5693	34.3884	58.5884	34.9123	29.0947	39.3474	64.2076	13.279	38.2653	60.6139	58.5609	63.8317	65.1018	50.09	40.3218	63.576	61.3522	131.58	91.1176	8.16995	2.79486	43.5981	93.4802	23.7484	148.944	120.603	46.3424	29.7425	41.7823
150	75.0094	3.12539	40.5202	77.6225	48.0861	50.4395	84.6675	59.6513	29.7927	9.78746	78.2905	40.6881	27.3311	4.82545	3.56878	43.2748	88.6306	50.6341	42.283	61.5893	41.6479	30.6402	61.9964	35.8598	29.4121	44.1069	58.9105	11.5518	41.173	59.8644	54.5925	71.5651	72.9255	50.8785	36.2992	62.7857	63.5245	129.224	86.2338	4.08049	2.07901	27.2006	87.2036	29.7076	127.924	110.262	34.4327	28.9235	46.6995
151	75.5094	3.14623	42.7463	71.058	46.5993	53.7849	81.1365	65.603	29.8004	7.28194	80.8198	43.6667	26.0048	6.1473	2.62877	48.4	92.8575	53.6253	41.9302	67.3847	43.7228	30.7282	70.6487	36.0219	29.403	45.7541	58.8221	11.0643	42.9342	61.5953	52.7743	71.5005	73.8517	50.7806	33.6045	60.7958	64.7775	134.397	94.0682	7.23103	7.62307	21.3755	80.6769	33.3843	111.297	103.673	25.234	48.9009	46.0534
152	76.0095	3.16706	51.5079	68.9913	59.2438	54.7037	80.7957	79.1347	30.4075	10.4565	85.0435	47.8726	35.2785	12.906	7.4221	48.0621	95.2065	61.6691	45.8871	61.0383	45.5624	33.575	77.0853	40.95	24.8358	41.7809	49.7639	14.0352	43.457	58.8948	56.0061	66.6615	72.0798	54.3147	33.5584	66.1205	69.6115	134.729	97.4023	13.0206	13.815	24.4001	77.4804	51.1208	100.012	89.8194	43.3728	56.9911	64.7597
153	76.5096	3.1879	42.8236	62.1552	53.1367	55.7284	88.0156	83.2207	26.9954	12.814	87.1997	56.6047	32.8379	17.049	11.3637	44.9902	84.8936	55.1218	50.2684	60.0919	46.187	34.232	81.299	40.2731	27.8848	44.8289	50.5685	23.37	43.2856	56.2149	54.492	62.2853	69.9673	53.1189	32.317	66.0645	72.2608	149.81	100.33	9.57249	6.99327	26.5953	71.546	63.5504	80.7589	91.0964	36.4789	73.6712	77.4059
154	77.0096	3.20873	51.2869	50.2728	48.5895	54.0421	81.4468	81.7067	21.9702	9.35411	95.8385	62.6531	16.3428	6.1679	5.49591	37.1321	72.1446	45.0992	44.0305	56.9341	45.7766	28.0953	74.5458	27.4106	22.4501	43.7912	44.8069	31.0591	38.2536	45.7467	46.0356	63.4438	65.2456	45.5929	24.315	50.7265	58.5499	166.651	139.899	3.04572	1.71484	26.919	55.5483	101.056	71.0546	79.6588	31.0457	75.5321	70.9308
155	77.5097	3.22957	64.4802	47.2649	46.838	54.7716	78.9463	82.5138	25.749	13.8965	89.8089	71.3342	17.6442	2.45767	2.58897	42.1235	86.2834	47.1285	47.1151	57.5972	56.3694	27.6109	70.619	27.0439	21.2198	45.9514	43.8112	40.8048	31.8412	40.4522	52.9975	80.4216	66.8943	48.03	18.4755	47.0059	55.6102	146.214	141.87	12.4965	-0.286075	22.6587	81.6093	109.073	56.5083	71.5297	27.6108	77.5548	73.0875
156	78.0097	3.25041	53.1282	49.9347	43.386	59.1939	82.3325	87.47	24.7354	11.2648	87.4811	90.4078	19.4476	12.9698	2.87167	38.9322	82.4019	54.5764	52.3263	57.4502	61.5484	26.3236	74.2293	31.4778	23.376	51.7385	46.3829	47.5337	27.1344	42.6153	50.8792	88.306	65.3021	52.417	25.1207	46.6544	49.7646	129.427	147.935	12.7221	1.36321	24.0191	86.9726	115.478	47.2527	138.495	19.7376	71.9822	80.1738
157	78.5098	3.27124	61.3979	62.1921	64.3172	67.5359	87.484	97.5169	28.1366	10.2055	82.9548	82.3822	18.3814	20.976	4.71661	38.7421	88.8819	54.3366	52.9227	61.6046	66.3193	24.6188	77.5133	26.6195	23.5558	59.9952	45.6846	49.4354	28.0536	41.6411	47.5836	103.97	75.8931	50.9914	27.1202	45.1897	50.5661	116.372	145.073	10.2627	10.7166	27.5744	85.7512	119.199	37.9428	129.804	20.0431	74.8876	76.6414
158	79.0099	3.29208	63.2565	76.0943	61.9016	69.1051	76.6341	103.076	23.0464	12.7784	73.2018	82.4185	19.761	28.8564	3.46683	38.8571	100.164	50.367	58.2975	63.5195	73.1475	24.9302	82.0882	26.336	24.8026	62.0219	48.5056	37.6157	30.3286	43.3862	51.062	112.578	66.692	52.4777	28.8428	45.3222	48.7974	102.331	141.473	8.91175	5.52782	23.7474	75.5278	116.795	90.869	132.642	20.477	86.9795	72.5153
159	79.5099	3.31291	58.1582	85.868	47.9383	63.0814	70.2232	104.898	17.9984	9.97634	63.7563	88.9321	15.3396	28.4977	0.449702	27.7957	91.728	37.6362	58.422	62.8975	78.6493	17.3082	78.8086	26.7833	28.5092	113.556	44.8569	30.823	31.4156	41.3624	43.5186	116.195	59.1383	41.7436	27.4404	46.9546	40.5313	87.5962	113.337	9.89985	3.48275	23.2912	56.2742	114.152	88.3287	122.756	13.7377	90.6397	63.7024
160	80.01	3.33375	65.0799	91.7347	35.0177	61.9142	75.6166	105.111	21.962	5.98527	52.5833	82.6352	8.96646	26.6911	2.43705	28.063	94.0663	37.5699	56.3384	72.4425	79.9845	27.4827	72.8164	23.8187	27.9152	46.7044	43.0087	30.2739	28.3271	40.8972	42.032	104.659	65.7196	42.0396	27.3893	42.7441	43.7964	86.5696	106.491	12.5254	19.3655	28.434	50.151	104.634	79.6779	100.858	8.54308	91.0059	68.123
161	80.51	3.35459	64.6043	85.8544	29.7754	65.9914	71.6442	93.1623	22.5948	4.84235	44.5103	77.5183	7.77387	26.635	1.68256	32.6426	113.586	47.4694	50.6726	77.9139	80.4762	30.8387	71.3918	16.7416	28.407	40.2142	43.7931	32.2441	25.6141	42.7119	42.9079	91.2875	60.818	37.5207	24.3233	40.9961	38.5608	71.8412	90.9067	18.7505	16.9141	31.1101	37.1249	98.1801	72.5943	105.268	7.51545	96.2199	63.5258
162	81.0101	3.37542	60.0846	108.716	49.9469	66.8953	72.3553	91.5135	22.1488	6.8267	39.9339	80.4683	9.57634	33.6239	4.68672	35.5923	114.968	37.6361	49.1757	90.333	75.8356	36.0637	76.5569	16.9267	26.5622	41.7684	43.3274	39.5992	23.7668	48.0242	35.4479	78.6692	55.1428	38.2197	25.9937	37.0388	38.388	61.9774	61.9155	18.1514	21.4837	32.8942	19.7711	92.5257	70.3857	96.931	5.89491	98.396	60.2339
163	81.5102	3.39626	78.0207	95.7373	39.5539	66.3588	71.5429	90.6431	21.367	7.77471	35.1472	75.8979	8.86027	39.3887	8.97472	43.2735	92.147	39.811	44.8816	93.3272	103.574	40.44	69.1639	16.2148	33.295	41.8552	43.7363	47.9173	21.8169	51.5992	35.6596	69.5415	58.0266	34.471	26.6001	32.6724	48.2352	55.5827	48.887	16.7912	21.3203	30.3682	12.2105	84.5731	67.2304	93.5385	3.51341	102.679	60.2253
164	82.0102	3.41709	71.1237	85.908	41.3726	56.7491	62.0243	87.551	24.3764	6.57536	31.0581	66.4813	5.43401	45.0685	6.78013	41.896	93.1814	44.8977	40.1317	82.5223	96.5886	41.0246	70.1408	13.3597	31.2621	40.6448	39.7805	50.2424	20.0657	43.2165	39.8326	67.4613	59.249	29.863	27.8237	26.4465	49.3997	54.0879	39.4276	15.4409	17.8138	35.3009	49.8477	74.5256	59.8241	84.729	3.28762	100.07	57.9464
165	82.5103	3.43793	67.7967	87.5047	35.8053	50.1633	52.9057	80.1781	25.9443	8.451	24.683	62.5585	4.71247	43.3425	5.07129	36.1445	95.6035	40.6202	40.9353	78.5088	94.4866	41.4758	58.1389	16.5556	29.1911	34.6577	30.4977	40.185	22.7457	43.9854	34.4732	65.9565	61.8748	30.5578	26.7909	23.0286	46.6094	67.0044	147.228	12.8717	12.2424	32.1127	53.8916	65.9005	44.1628	76.4134	5.46423	103.361	56.0272
166	83.0104	3.45877	80.7158	98.3225	32.7208	57.3675	53.3275	76.5365	22.5622	7.17681	28.8874	58.7676	6.04386	43.3753	6.83574	35.0739	93.0918	35.5127	37.8358	76.1996	96.6061	44.2131	55.1102	19.3159	25.9148	36.478	24.5734	33.6429	23.7418	51.7151	32.4638	64.315	61.6399	31.8329	29.345	22.6384	48.321	63.0685	139.331	13.207	10.7516	31.7155	44.3021	55.1967	32.1282	73.3647	10.1532	104.192	51.916
167	83.5104	3.4796	83.1874	106.956	29.3603	64.9075	56.3626	76.7457	24.4098	7.67339	31.6716	54.6388	9.07916	38.4696	9.60345	36.9368	97.3507	33.7945	36.4218	75.5402	106.527	41.4019	58.6578	18.406	27.8096	37.9724	30.9421	34.2948	22.6153	53.1343	35.7813	62.1091	66.4637	35.0416	33.2855	18.8572	54.727	52.5456	133.172	15.735	13.9708	28.5383	48.6458	50.1624	24.7313	65.4211	7.2339	99.9517	42.5898
168	84.0105	3.50044	84.5494	109.33	20.6279	68.0827	52.835	74.4201	25.5001	6.15895	26.1818	39.3712	5.94115	30.0193	7.44294	27.5486	94.7212	31.2539	33.2645	69.5119	121.186	29.6573	57.899	19.1708	26.3536	40.3603	34.9474	35.0281	20.2334	50.0601	30.0041	65.793	66.2163	35.7311	28.4052	18.6295	45.2629	44.4909	133.773	12.5704	11.6316	28.4172	49.8453	55.1585	18.4098	60.1209	5.59623	92.062	41.9632
169	84.5105	3.52127	81.2411	104.401	49.5177	69.0788	51.0739	71.0077	27.6039	1.41977	23.9259	35.7217	5.82928	29.3416	3.80361	23.8277	82.9833	29.1237	35.6825	62.9495	127.472	22.5405	46.6889	23.4652	20.207	37.1458	37.8004	33.009	21.4431	49.8778	30.0797	61.9169	63.9397	33.094	24.5403	17.7145	40.4245	41.1535	122.265	10.2957	6.99432	30.3105	39.1004	59.9199	17.2596	58.9398	8.30456	82.5964	39.4615
170	85.0106	3.54211	89.0475	102.258	51.2709	69.6189	54.4005	74.4219	36.5512	3.95861	26.3947	29.4823	12.018	27.8671	9.38434	23.7211	73.0298	33.9392	37.9097	71.773	134.721	19.8181	50.242	25.077	24.2994	33.5906	36.8622	32.5597	24.4889	43.0239	32.7174	73.6002	69.9407	35.678	24.8485	22.6261	40.582	30.6347	108.166	9.36129	8.95894	25.4247	38.7438	50.8248	15.1181	58.7482	13.3436	77.1638	34.617
171	85.5107	3.56294	89.0285	92.7437	46.567	67.2258	50.8309	74.1234	36.4054	6.21934	26.9804	23.0326	10.5543	26.3568	10.9532	21.8657	71.1814	40.5932	40.2034	65.9633	139.094	24.3971	50.4923	26.9221	23.947	39.6389	37.9997	29.2686	19.1844	40.3226	28.5613	73.1772	65.8775	31.0984	25.8939	24.1903	42.2301	24.406	97.0058	12.8923	9.42587	21.7752	38.3544	52.406	19.5055	86.8643	6.07288	86.2763	38.8393
172	86.0107	3.58378	93.5366	77.4588	40.2662	69.1108	48.001	70.9486	21.3536	6.59481	25.3797	10.5745	0.741706	21.8648	8.81006	16.2013	81.1522	43.2985	36.6875	64.0758	146.135	16.6339	50.9219	25.8538	17.4936	32.7332	40.3677	20.816	16.5479	36.0509	23.8048	62.8263	52.2587	24.1728	20.2527	21.4831	43.1268	23.6484	94.6801	9.53491	11.3197	22.3794	26.5474	42.5283	20.6565	88.9748	5.99622	80.4944	32.2217
173	86.5108	3.60462	84.481	69.3627	42.8529	61.9874	55.2564	75.5677	25.1815	4.94496	24.5048	9.4629	1.32756	26.4166	9.7667	20.7331	58.695	54.8974	34.4205	66.0466	164.858	20.6414	54.9021	27.8888	17.0278	35.754	40.729	19.7457	19.6044	34.4855	28.708	58.0832	45.3388	28.6721	20.7197	23.8683	41.9722	21.5225	94.9271	8.91532	9.1526	27.0008	21.5225	31.6331	23.2455	89.6552	15.2189	70.8888	19.356
174	87.0109	3.62545	86.2966	74.4838	44.5989	62.1043	50.7705	77.0042	28.3813	4.08937	23.4988	7.83683	5.96131	39.7737	11.4302	25.9532	84.5222	64.1307	39.4632	66.9251	164.108	25.5326	60.522	30.895	18.1033	33.2648	41.9275	22.9046	16.276	33.4742	28.9761	58.3431	44.503	26.3176	21.5221	22.1215	41.1164	21.8371	83.6662	31.2874	10.0965	17.731	12.3456	27.5217	21.311	88.0096	13.5217	69.3773	34.7642
175	87.5109	3.64629	85.5822	82.4881	63.4191	59.577	47.957	81.9276	25.6265	4.08496	24.1483	7.1852	8.46925	47.6506	10.9887	32.1821	77.5979	62.6559	40.3216	67.1313	156.089	28.1609	60.8655	29.0467	24.9	35.228	47.7814	22.7942	19.3385	32.9146	51.7635	71.8509	44.2528	23.3456	21.7925	21.7656	43.5631	19.1244	72.6174	35.5798	13.5842	14.2445	36.8694	18.9593	18.5363	83.7493	9.05511	71.8539	33.4029
176	88.011	3.66712	88.2717	94.3924	62.979	59.4968	37.5863	83.3651	22.1679	3.26549	34.5429	8.45285	10.1167	48.4618	7.32976	30.5178	92.3909	61.8843	44.991	73.6285	147.729	33.8603	56.543	29.7572	28.7962	38.798	51.5645	20.8936	26.1566	29.0425	49.6866	72.8597	45.1678	24.3815	22.5311	21.0395	49.605	14.7009	74.5388	33.9213	12.6066	18.9721	33.8284	17.8991	21.6545	82.2971	3.96104	72.0215	32.8586
177	88.511	3.68796	74.6413	104.813	60.5096	56.7378	30.5807	86.8382	19.3595	1.74651	33.7463	7.50469	11.8288	37.2568	7.08879	24.3259	85.4796	55.1594	43.4609	61.6278	140.515	26.9723	55.594	28.4376	25.7086	41.0266	51.9888	19.8512	26.8385	27.5035	46.0533	73.8497	44.4645	21.7391	23.0438	16.7469	47.7215	12.4752	56.4045	34.7906	14.7656	15.6425	26.2689	11.5158	15.8695	76.7081	6.97633	66.711	21.9152
178	89.0111	3.7088	68.2971	106.404	63.2486	55.582	31.335	80.8389	23.3294	0.637834	36.4356	10.4879	10.6628	29.8877	8.03269	22.5314	77.6405	48.4824	41.5112	59.3869	134.493	30.5974	62.0692	26.7164	21.0688	42.0751	55.902	20.0484	23.2809	30.2381	43.454	69.1154	43.7739	26.2575	26.0977	17.0948	49.0218	10.0077	48.1802	33.1691	14.867	12.9068	17.6629	6.31431	11.5656	75.035	11.4315	60.0343	21.7793
179	89.5112	3.72963	70.3021	104.958	65.2332	57.9862	33.714	75.0239	21.659	3.89815	45.3921	11.9513	14.5322	23.9492	7.39677	22.1636	76.0191	50.9081	39.975	55.1889	135.501	35.8043	63.713	25.1156	21.4688	47.2163	57.383	17.4959	23.0729	35.3176	43.602	62.4465	46.4908	32.306	24.675	23.0001	58.1683	6.45657	40.5538	32.3003	11.192	18.5583	15.391	27.6371	4.12496	75.2701	13.5546	57.8965	16.0409
180	90.0112	3.75047	62.7235	110.501	60.1682	55.5094	33.8107	71.3723	17.3378	8.28589	51.2514	12.8625	8.93471	19.3054	10.4305	22.6322	75.1248	48.2428	37.3902	59.8639	131.829	31.8501	62.7719	26.1093	21.1802	50.4536	65.7982	14.384	28.3068	28.1104	41.4398	58.1895	46.2578	32.3423	26.1345	20.3784	68.2043	6.03981	35.6699	32.4304	10.4761	35.3604	12.1371	17.7598	-2.29623	80.1356	17.3987	53.7863	11.1363
181	90.5113	3.7713	67.9844	111.348	65.0494	60.381	40.6454	73.9425	22.8035	7.65653	61.698	15.5762	9.47726	15.4688	8.54384	21.5688	74.991	45.0773	38.8901	71.9943	127.35	34.2608	62.3565	24.3145	18.8676	46.6851	69.8763	15.5548	25.9446	32.2261	39.4583	54.3978	51.3949	31.9916	32.2151	22.443	71.2218	2.74902	80.0843	37.032	11.5287	29.2118	12.0858	16.8006	16.9966	80.466	29.9237	47.4314	14.1182
182	91.0114	3.79214	63.3238	103.901	82.9293	59.0435	46.6265	64.9161	24.4682	5.86686	72.9999	14.2682	12.7459	12.8479	10.02	14.1949	68.1842	49.8936	36.2776	73.5249	120.103	33.4668	63.7434	24.7502	16.9036	47.6387	67.5159	17.7909	22.3154	33.2605	44.1448	56.7887	49.9738	34.2319	30.3144	40.4043	71.2804	16.5344	77.6	41.3259	9.77688	27.8005	11.2316	12.4593	8.45632	74.5772	41.7489	38.5919	11.1593
183	91.5114	3.81298	66.1155	86.4604	98.4905	55.6173	45.1516	65.7964	20.7879	5.96145	81.2929	15.2843	12.0855	10.2509	10.7868	10.0742	74.2143	49.8044	35.4847	67.6575	121.01	32.7469	67.4044	25.2917	16.0768	44.8311	73.951	18.3793	22.2379	36.7846	37.3727	62.4221	52.0948	32.499	26.932	42.0682	64.1484	11.651	78.3186	38.2582	12.9509	27.0025	9.36063	1.82931	-9.68432	71.5198	53.2693	38.4336	5.54339
184	92.0115	3.83381	65.9324	76.4424	97.4812	53.1599	43.6981	60.0206	18.6775	4.7739	80.0941	15.903	7.71459	6.90469	9.15845	12.4704	51.9811	49.247	31.7231	60.5331	132.142	25.6509	65.0969	25.4254	18.2648	32.7845	71.083	14.3878	21.7423	41.1513	32.6605	65.8381	66.18	28.2596	25.6155	32.9238	57.2807	16.1249	82.2045	35.9024	13.9481	21.6135	33.6533	-2.86843	-14.3614	73.6725	59.8891	48.5199	9.6253
185	92.5115	3.85465	52.8678	67.7915	89.0817	56.419	42.791	57.0581	21.7433	3.94571	82.1778	18.5903	9.71972	8.68315	10.075	11.6003	62.1276	53.4626	33.3971	55.789	155.471	21.8745	59.9229	25.9153	15.5331	32.3768	74.8307	9.95235	16.7127	39.6415	31.4809	70.2235	62.4728	25.2549	25.5665	39.4068	64.5502	21.5749	88.4282	36.2042	12.3412	29.1062	45.0251	-1.67938	-8.64328	74.552	82.4754	45.3243	9.71045
186	93.0116	3.87548	52.2684	60.0136	88.1755	50.988	43.8845	50.6014	19.1608	6.4973	75.2029	19.0659	12.5602	9.25091	14.7296	7.91615	55.794	57.0572	39.0178	56.4975	169.297	20.9367	59.5581	34.7373	26.697	33.5905	74.2493	10.8086	15.4137	37.082	26.6825	75.9907	69.0643	27.29	25.513	43.245	64.7396	22.6212	73.4731	33.6603	10.9735	33.7531	50.6419	-3.3257	10.1585	67.479	83.594	39.3655	10.6743
187	93.5117	3.89632	41.9286	62.5875	81.1973	53.7932	43.5815	43.2209	21.1055	4.43452	68.045	11.2198	10.7847	8.64273	12.2084	5.51	52.4047	56.3505	48.5085	62.0841	182.903	33.2455	63.1476	42.5212	27.4581	31.6296	76.179	9.96916	11.8697	60.4886	20.5314	70.3745	75.2624	24.4243	23.2837	46.4747	68.3765	17.0283	62.959	28.511	8.26925	34.3194	57.3776	-8.16553	5.70035	66.281	85.3054	33.0401	10.4255
188	94.0117	3.91716	33.9424	66.8294	81.821	54.9483	48.4412	47.4452	25.7792	4.92381	71.0821	12.3253	13.9855	9.83431	13.2963	12.1325	53.0667	59.5518	48.5682	67.0673	162.388	43.8193	69.7852	47.6503	31.0642	34.5531	64.5133	11.3211	12.9753	54.3079	22.5216	65.1029	77.6137	22.7265	23.4569	50.1733	73.8566	19.0004	67.2731	26.0365	10.8501	36.2089	59.8759	-5.01729	-4.95539	66.6128	102.041	34.682	16.0704
189	94.5118	3.93799	27.109	80.7142	82.2795	51.2656	48.1806	52.7629	20.287	5.96829	75.7735	14.1188	16.7869	9.19296	13.7445	20.8672	57.7179	59.6153	43.2709	64.2369	157.861	46.3434	72.0431	48.474	33.1611	36.7181	54.1307	17.3744	13.0149	49.6101	21.0117	62.0155	79.498	28.8438	24.7006	53.9063	81.0089	24.4849	66.7635	26.4245	17.5623	37.3604	55.4974	0.642614	-3.93808	72.252	102.274	38	20.0177
190	95.0119	3.95883	30.9226	75.1475	82.5431	48.5163	43.9717	46.7951	24.1747	4.23114	75.7275	9.83132	18.0294	8.04694	15.277	23.9072	55.9787	56.0842	38.2804	68.888	152.453	43.1055	61.6102	44.9912	26.618	41.4614	52.3938	12.4846	11.1312	51.7318	19.9971	53.9275	80.1548	29.9321	25.8898	48.3343	69.9265	21.1305	57.807	25.2882	15.9824	39.0406	36.7812	-1.71102	7.80114	61.7171	99.4459	37.8336	18.3553
191	95.5119	3.97966	27.7054	67.5882	74.2441	46.574	41.7868	50.0923	24.0134	4.71914	78.6749	11.1239	17.2679	5.12482	17.8211	22.5263	53.6088	54.8959	36.9298	68.964	132.67	41.318	57.9757	39.5779	23.4457	37.0428	51.8785	12.6003	9.67956	50.8977	34.3288	45.9342	71.7997	28.7765	25.3439	44.6591	64.63	19.5675	55.5322	27.1298	14.5123	47.8048	85.7503	-0.426576	7.12538	56.6154	109.149	33.8667	13.4703
192	96.012	4.0005	34.2336	72.7722	70.3301	48.5539	46.9311	51.605	25.3287	1.23263	78.646	16.2977	19.4026	5.5896	17.353	21.059	64.5806	49.4434	40.1581	71.2079	125.384	38.7292	62.4835	37.6846	23.7014	37.8571	46.607	18.0748	12.7796	47.3361	39.0413	36.4285	73.4893	28.817	25.9931	39.4599	55.5049	10.3279	51.9875	27.3404	16.1157	42.7951	84.0936	-10.1305	-1.42301	54.2572	98.9086	25.1326	9.94619
193	96.512	4.02134	34.1413	68.4248	66.0385	42.2263	43.5196	51.079	23.7739	3.13825	81.025	17.5936	21.6314	7.24929	19.6126	17.2836	56.1993	48.5217	39.9185	68.1777	118.668	35.6371	68.2412	37.3091	24.0516	37.404	43.2342	21.2042	13.3224	39.0109	38.4744	32.8726	71.6329	25.1679	22.5036	34.362	53.4613	10.1816	46.3938	25.4093	13.7099	42.8241	92.6134	-6.92383	-11.3085	55.8647	158.683	31.2796	2.73277
194	97.0121	4.04217	37.8092	56.5042	56.6305	37.824	41.6423	51.5443	22.987	3.96068	77.0851	15.9898	18.026	9.64927	19.8199	13.8947	51.4283	43.9407	41.7757	64.0378	104.089	31.1419	68.3129	33.5904	26.2276	33.8133	40.1375	18.0889	12.5956	39.6972	32.3722	30.2422	75.4555	22.9205	23.2053	27.9101	49.186	17.9408	38.3063	29.2687	9.89363	45.2083	90.7986	-3.45641	-11.2663	67.534	173.53	24.2547	2.95037
195	97.5122	4.06301	40.0741	48.6075	50.8608	50.5703	41.7719	50.4275	27.8091	2.30244	69.3871	17.7084	19.6199	13.2175	13.9573	18.6769	56.9641	39.8181	45.268	54.3235	101.553	31.572	77.0339	35.1749	25.383	35.6942	39.2054	18.2804	16.5426	38.5988	30.8921	30.4336	74.5634	23.747	18.0211	25.8556	42.3667	13.6531	84.2824	29.5101	10.4136	35.4114	92.278	-6.38227	-1.64682	59.6251	176.165	20.2765	3.92429
196	98.0122	4.08384	39.4098	53.8391	45.7755	55.4046	46.2169	56.4534	30.3173	7.21431	65.2535	26.0661	31.7818	18.8153	14.7526	21.7679	62.6497	41.8751	43.7345	48.1036	113.547	28.4164	82.6786	39.9836	25.8536	38.1716	25.5208	18.0622	23.7138	41.8033	32.2602	33.2692	82.2661	22.0974	19.1804	24.5411	40.3616	42.7889	101.11	28.9127	11.0232	31.9458	92.867	-8.64075	-9.67244	60.3791	183.738	15.3563	6.85519
197	98.5123	4.10468	42.3683	61.1887	50.1259	56.5119	46.5169	55.2121	36.5538	7.92	59.951	25.5233	33.3916	19.0046	15.6469	23.1479	57.9389	40.0717	44.7193	43.2391	123.566	30.3443	82.0785	45.4142	29.7135	41.6983	33.9973	17.5677	24.0996	44.4832	27.0786	36.7674	85.9261	20.0661	18.4112	25.659	40.6946	50.1328	101.129	30.6442	4.23305	30.4173	78.4527	-7.94086	-9.19952	57.7467	172.635	17.2633	7.26621
198	99.0124	4.12551	42.3417	59.5883	44.7253	53.0787	43.6606	51.6376	35.7145	5.66189	51.904	24.7069	27.484	16.7218	10.0812	17.8494	51.9228	45.0631	38.8356	40.6666	124.962	31.9005	88.5403	45.8875	28.314	37.5336	43.0749	19.9628	21.1889	43.2805	23.2142	36.5214	84.0115	17.8734	15.7877	22.2723	43.0973	51.2571	103.718	33.8628	4.35657	25.2792	63.2762	-3.80408	-11.3457	107.525	174.915	24.2681	-1.62722
199	99.5124	4.14635	41.7829	55.5324	40.8913	55.6499	44.8455	54.6437	32.233	8.61955	47.5485	26.5523	27.8391	24.2928	9.24945	18.931	32.5051	52.014	36.9869	36.7621	124.44	27.9378	88.5639	41.1713	29.0093	38.4857	41.9786	22.3651	17.1536	36.2427	24.9251	35.2921	84.4844	16.8126	23.771	24.0246	43.7317	47.955	94.9381	36.8953	1.89016	51.5556	57.0029	-3.51588	4.913	125.125	168.91	24.2365	-3.16511
200	100.012	4.16719	33.9129	55.4905	37.4146	53.469	47.0281	60.8855	35.7498	4.2017	41.6775	26.2009	22.5982	21.7065	5.15369	14.187	54.6342	53.3993	39.9045	35.0483	115.15	32.323	85.7819	40.6239	26.2184	35.2395	66.2509	19.3789	20.1758	34.6867	24.9785	30.9751	83.2276	15.747	26.2449	28.6085	38.893	46.6015	93.6361	38.967	4.65305	52.0075	166.927	-0.402216	4.27133	135.677	172.601	16.0222	-1.32042
201	100.513	4.18802	31.7048	56.9202	34.8545	48.5529	46.2933	65.021	28.7006	2.92862	39.4875	30.7463	21.7905	17.0075	4.17211	12.6908	49.8531	54.4306	35.3462	35.4375	103.134	37.1114	88.0526	44.6431	28.2752	29.2773	78.9588	19.8925	24.4839	33.5103	21.8625	26.7841	80.1322	17.5146	22.9041	30.0686	34.2047	49.2001	80.7903	40.6783	5.75571	59.3003	172.899	9.70707	1.1028	132.653	162.944	8.39683	14.7108
202	101.013	4.20886	24.1493	48.6707	35.0186	45.9357	46.3193	66.5882	24.3898	1.80479	39.2689	37.4356	16.864	13.5481	3.83067	9.00408	35.6302	47.6246	31.1553	36.347	89.7181	36.4486	84.291	42.0473	26.7748	23.0191	91.4818	24.3341	21.5683	27.5951	15.545	23.2302	79.5818	16.437	21.3646	24.6903	27.9669	44.0299	68.0579	39.3977	5.46546	46.8155	178.841	12.9349	-4.2943	137.387	142.37	22.1272	14.3173
203	101.513	4.22969	42.9689	48.3412	47.2165	44.1858	49.0751	70.4089	28.3423	5.82027	38.1726	40.717	18.0572	13.0187	8.05367	11.1	27.5114	46.0708	38.2142	34.7491	90.9373	40.1347	85.3019	46.2056	29.5932	26.9806	98.8961	30.3396	24.4164	21.0558	28.061	28.2144	81.4818	15.8691	26.3704	27.9781	25.3328	51.0242	73.8657	43.6889	2.99911	37.6329	177.612	18.2268	-9.74223	144.01	127.163	26.2327	19.8775
204	102.013	4.25053	49.1927	53.4254	42.7617	45.7523	48.8588	72.5258	34.9816	7.85177	36.143	40.0857	26.1841	11.3272	8.92231	14.0018	61.3282	49.5622	39.7668	36.9728	93.4461	44.7004	85.1403	50.0518	29.8013	29.6149	102.643	32.6923	22.1653	24.7933	25.2679	27.0489	83.6304	16.3077	29.9555	32.157	28.9769	59.3188	82.4698	47.052	28.2547	33.8464	171.907	25.7992	-9.81462	140.255	119.961	28.6261	23.3129
205	102.513	4.27137	43.3792	49.107	41.2813	48.4813	59.1856	67.3314	36.6844	-0.974224	33.8551	38.3362	20.8368	16.8126	8.47367	13.7285	77.2927	45.4378	31.8543	42.9983	90.692	39.9204	89.4889	57.1335	24.241	28.3304	116.227	29.9579	19.9825	23.055	21.3217	26.77	79.1788	13.2066	24.8801	29.2238	27.3669	71.1547	77.025	46.9514	26.3382	27.3183	150.884	30.1864	-5.1076	136.615	106.139	34.1481	20.0759
206	103.013	4.2922	49.9416	39.2114	39.9355	42.9518	56.9981	60.5486	36.2096	2.31246	33.1291	52.9638	15.1807	19.1288	8.5412	10.4383	70.843	47.4878	31.3406	39.9546	82.6806	28.3149	96.0569	50.1577	14.321	21.2183	110.694	24.2936	18.5983	20.2806	23.3963	21.9413	79.9122	10.2546	20.1159	26.9799	22.7224	91.8788	67.2111	46.2266	25.5	13.192	119.776	83.2435	1.00773	122.056	97.9038	31.8965	23.6326
207	103.513	4.31304	50.1683	44.9689	41.7516	32.835	56.4876	61.0132	33.9182	7.63933	33.6281	50.0861	16.0033	23.6157	10.997	6.29066	69.5025	55.032	33.883	36.8379	76.7717	22.8308	91.5475	47.9608	17.4393	22.9093	100.752	23.7109	24.6963	25.8824	24.6134	20.3785	86.0917	13.5494	23.8343	26.6798	26.1359	104.6	63.5695	41.8318	26.9239	6.27987	86.0912	97.2128	6.07353	118.796	84.6469	23.6741	30.7721
208	104.013	4.33387	46.149	54.3862	48.3671	34.8554	56.7466	57.3634	33.0857	5.97854	28.8985	45.2352	16.9056	24.8565	5.79966	8.51307	84.0576	60.5818	32.1572	38.3989	65.8555	22.6867	83.0732	44.6677	22.1429	28.8683	98.9291	26.5182	20.3715	27.8572	18.9331	20.4725	84.2596	13.3079	23.8934	28.7975	24.7129	110.04	109.008	45.0952	21.5109	37.925	150.854	119.036	13.6907	114.652	79.2544	27.2058	36.6973
209	104.513	4.35471	67.543	60.3764	47.3914	42.1874	56.6244	52.8697	21.9419	4.16206	23.1815	42.0329	15.8759	23.271	4.0399	17.2379	96.5886	58.8729	30.7357	37.2934	61.0179	19.4015	77.1404	44.313	21.2257	23.2863	96.5097	22.9398	19.2842	30.3609	17.4855	20.8454	72.7014	10.9259	24.1432	23.859	21.9716	120.857	104.33	33.3907	25.3126	38.2912	151.261	141.728	20.6184	114.43	71.46	27.2315	33.1534
210	105.013	4.37555	70.5866	60.1244	52.8709	43.2963	56.1219	45.1023	22.9445	7.72531	22.127	42.627	18.1755	25.1701	6.58936	21.437	96.2954	64.7699	30.8154	33.1272	56.938	18.7568	80.9979	35.4258	17.4966	23.7186	100.822	22.0659	20.7759	29.5254	16.6706	26.2339	70.927	13.029	23.4595	22.6631	24.1746	119.116	108.201	36.0752	29.524	39.3766	140.255	164.469	31.0509	113.235	72.6279	22.6323	37.1172
211	105.513	4.39638	71.0556	61.869	58.2981	49.8225	48.1756	45.1028	25.3931	9.40685	24.5314	34.9832	20.1265	31.4981	4.91855	26.301	96.4615	67.5954	28.6194	39.6614	50.9839	37.9736	88.1049	35.499	15.174	19.3945	103.944	21.9604	16.4954	27.4255	16.8404	28.3156	72.2626	13.6071	25.8957	28.7229	21.387	120.723	114.832	46.2662	25.1578	40.8911	120.465	184.089	30.1099	99.0886	113.532	22.4961	41.1903
212	106.013	4.41722	66.4137	65.637	62.6392	50.8476	45.6392	42.119	26.2715	8.86667	23.3357	27.8359	19.4445	29.3438	5.73135	22.1543	115.22	80.2612	31.508	40.3334	54.3751	40.8333	91.9052	32.9118	16.3884	17.7372	112.454	25.0776	12.0408	21.917	23.1447	47.9914	70.2	12.6175	21.6657	34.4919	17.4548	112.853	114.049	70.3264	24.8599	34.5475	91.3419	187.124	19.9491	93.3227	96.3146	20.1554	39.7472
213	106.513	4.43805	63.0929	63.0844	61.3898	49.728	44.0179	35.6698	25.8021	6.99636	24.1303	32.8147	22.8538	33.5196	8.9388	20.8041	120.116	81.7827	25.0125	41.5354	50.7034	42.5523	85.9044	30.6378	13.8205	18.6074	115.382	20.5161	12.7483	21.0826	20.7525	54.8919	63.908	8.82505	19.3176	39.1113	15.2102	121.711	107.04	65.1847	20.9872	34.5745	70.5598	201.832	17.8612	73.17	87.9025	28.5392	41.9098
214	107.013	4.45889	59.0237	63.9134	59.592	51.3285	48.3506	35.0997	22.8164	8.37841	31.5373	32.3025	16.7786	36.9173	11.9899	21.202	122.771	76.2798	24.8905	38.075	50.2905	44.1164	83.9896	28.7431	17.6789	26.4214	134.69	20.5776	19.2	21.1195	18.6744	53.6741	60.9529	10.3682	23.6731	41.3226	18.1199	115.53	100.705	59.097	20.3365	39.2061	62.1921	219.029	18.2629	65.7721	84.59	22.2761	49.0897
215	107.513	4.47973	58.4102	63.497	55.8989	53.3905	40.9595	32.4899	26.2698	6.07128	33.5932	29.9569	13.6878	39.7063	11.8046	14.6048	124.202	64.8619	27.351	34.4511	49.9766	45.3699	85.4963	26.1603	25.051	29.0011	153.098	26.0104	17.9171	18.4323	18.5974	45.2513	57.8428	14.2059	21.5013	34.2796	15.6423	107.862	107.429	55.2051	28.701	42.3503	72.4446	196.361	3.91989	69.5868	63.4173	14.4018	50.4077
216	108.013	4.50056	64.8935	53.3432	51.2691	53.069	32.3254	33.0701	27.8928	6.69051	30.6072	26.3543	16.2925	35.2934	11.1261	11.1219	125.881	63.809	29.2464	35.2384	43.0944	47.8566	87.2151	17.8532	24.2145	29.4199	181.534	25.0933	15.9239	20.2627	19.9532	42.24	56.0313	15.3984	17.4336	30.4754	19.8729	112.282	109.084	49.3183	22.8245	52.0213	69.0338	172.687	6.59609	60.4605	64.5563	19.6985	52.9601
217	108.514	4.5214	68.6383	47.9049	46.4141	51.0183	34.9452	29.1127	26.0803	6.73995	27.9055	33.7295	14.5196	26.2565	12.3684	10.1004	119.948	53.6907	31.6919	34.1584	37.4111	35.9136	84.2598	19.2343	30.9734	28.5487	206.509	21.3372	18.0169	20.4998	20.3038	45.9636	57.4445	16.9589	18.837	35.4282	19.2368	115.918	113.618	32.0523	21.8179	46.3824	61.6617	133.931	44.1746	46.9499	51.252	19.7339	47.0943
218	109.014	4.54223	64.0736	48.4434	46.8836	48.3272	33.6594	30.3972	23.6996	5.6278	25.8767	38.4773	19.5063	26.5988	13.3744	9.30131	108.88	46.494	29.2542	31.4992	35.0372	35.3215	80.201	21.4751	43.1462	29.4626	230.253	15.0271	20.0101	17.9572	20.2681	50.2902	62.7118	16.576	17.3382	32.1493	21.7744	116.504	99.7906	28.5629	26.613	47.9277	48.8768	120.528	38.2195	40.4273	42.6867	13.4177	42.4081
219	109.514	4.56307	72.4427	46.5517	50.2335	46.6752	32.8642	31.9727	26.8539	3.11433	30.8969	40.5886	20.9274	35.1136	15.1458	13.0072	100.158	49.7604	28.4133	35.9534	35.6965	39.1507	80.7551	23.1531	50.5218	25.7249	249.875	14.0462	25.4434	17.6498	18.4751	54.7876	59.0824	15.5475	17.8075	26.5815	24.6031	116.239	96.9463	28.4526	24.8417	55.1527	24.3878	119.004	34.1578	26.6265	40.6987	14.7827	38.3878
220	110.014	4.58391	80.0704	47.3232	46.84	41.7401	30.3836	30.9623	22.8381	3.04122	34.1644	35.6961	18.0504	52.8475	14.5585	10.1013	99.5472	55.169	29.7969	38.0658	38.5989	35.3323	84.3103	20.0557	58.3145	22.4091	249.637	15.0114	24.7292	20.7174	11.4425	57.1456	54.1647	9.88994	16.581	26.1474	28.3763	115.21	90.8316	24.752	24.0917	54.7638	12.8876	112.6	35.6776	23.2251	30.6223	13.8264	37.6171
221	110.514	4.60474	85.405	49.1236	46.6372	53.1515	35.8752	36.929	22.8971	12.139	43.2175	34.8451	17.1977	62.8933	12.5089	10.8346	84.5827	56.8711	33.4476	39.4145	45.9598	38.4422	88.136	22.0212	53.3776	30.1242	248.233	21.2562	26.1789	19.6762	15.9827	65.9489	54.1655	25.6851	18.8699	32.0046	33.7476	115.786	98.4844	12.6583	32.5492	54.2972	11.4718	93.883	9.66637	17.3421	24.5433	15.8359	30.8882
222	111.014	4.62558	81.0697	49.9886	44.8159	55.597	33.3663	37.233	26.3371	9.78003	54.0196	33.0483	14.3324	51.0192	11.771	9.02699	71.4683	57.105	29.3907	40.172	45.1343	35.3589	90.314	25.2694	47.3628	32.3331	230.701	18.0664	30.3968	15.475	16.5274	74.5616	51.4397	21.5348	16.7113	30.4577	35.874	110.588	92.7396	11.6283	20.0985	45.3335	47.5413	84.5067	1.94076	66.803	19.4279	17.4058	27.9187
223	111.514	4.64641	70.7035	44.0145	42.322	52.4979	28.0745	29.9624	27.4443	7.10345	51.4405	30.293	15.5931	45.4055	11.9594	10.3394	66.3402	50.0472	30.7252	41.7745	45.554	32.8252	84.5382	27.8995	44.7389	31.788	223.304	17.8608	27.2392	17.1898	14.7757	76.4194	56.8273	26.4068	15.6007	30.446	36.7504	107.553	87.8276	30.765	17.5284	44.2079	51.0996	69.5564	22.8829	72.6412	10.8844	14.4334	35.3869
224	112.014	4.66725	69.8295	36.5138	39.644	44.325	26.5851	30.7818	19.5404	7.29606	48.6536	26.8984	13.6795	41.1468	14.0581	10.6416	66.4533	41.2944	29.074	40.102	43.3489	26.383	87.8618	22.8233	45.6495	26.105	218.127	17.1761	27.404	20.3292	7.7529	77.1274	50.8878	28.5549	11.0814	33.5226	38.5383	97.2559	80.1299	22.0871	17.8779	43.8248	55.6479	63.2618	24.1918	66.4497	3.58898	12.6678	30.6811
225	112.514	4.68809	68.5605	32.6576	33.9105	43.0596	29.413	29.6187	16.9741	4.90344	47.6421	28.2935	10.332	38.8262	15.3092	9.50674	63.4638	38.6473	29.5577	46.0677	36.44	25.944	82.453	19.9265	34.5314	26.7109	207.722	11.2656	31.791	22.5163	7.72192	74.4771	50.9909	26.5952	8.07797	38.0112	43.9849	93.2051	87.1078	18.7172	12.7747	35.2345	50.0083	59.2832	23.7106	64.9265	3.77838	13.4247	41.7342
226	113.014	4.70892	68.6746	29.0866	38.408	48.5093	33.8386	30.8457	17.9254	3.74122	44.0753	25.9606	7.88211	48.2784	16.3505	8.651	62.699	44.6055	30.56	47.6999	41.5727	32.9195	83.7547	18.811	36.8785	26.7746	203.515	11.9978	31.4904	19.6797	13.6856	67.9771	47.7623	24.2046	14.445	33.5252	49.8167	88.6969	85.1066	17.5105	16.8192	37.4014	38.6497	47.1509	6.43014	65.6903	3.83029	10.2577	42.271
227	113.514	4.72976	64.4359	27.8742	42.0521	51.3764	34.043	27.268	17.4502	6.52507	46.9324	20.3326	11.5215	64.1313	17.9003	7.40416	65.2007	46.8216	29.0277	48.3699	48.5018	34.5267	85.0554	16.9074	40.1658	21.163	185.467	13.3474	28.813	18.9591	13.13	62.2803	49.4454	19.2846	18.4219	28.1976	50.2825	65.1535	79.7209	18.872	17.6855	26.981	41.435	38.9899	2.3959	57.1991	-1.53482	7.8948	43.2301
228	114.014	4.75059	64.6483	22.0475	38.4042	40.3719	29.3221	26.189	16.6698	8.34632	48.8838	16.7962	11.6401	79.3174	17.5641	4.86197	71.7129	47.8481	23.0106	49.56	52.9928	35.9749	84.5062	15.9399	38.4666	26.2468	189.93	11.5564	29.1146	18.0882	10.2886	59.3029	48.1619	16.1105	16.1705	34.5422	46.0974	54.0973	77.3928	14.6352	13.8408	14.5011	36.5689	29.3471	22.0015	63.5269	-6.9064	12.3758	38.3434
229	114.514	4.77143	64.4549	24.1265	36.9664	39.2587	31.7557	28.8057	20.2286	8.98308	55.0624	19.8037	14.0571	92.3528	18.7468	4.35914	85.5326	45.5177	22.6766	53.4386	72.9085	34.9978	80.4505	15.3881	33.0132	29.3098	188.632	10.6887	29.7492	21.4645	12.2412	56.2996	45.802	18.9435	19.1586	33.9387	52.4056	59.8118	76.1538	14.7271	11.8177	9.20756	37.5583	28.0565	18.8229	61.2975	-6.35028	12.8907	32.988
230	115.014	4.79226	61.9702	25.9865	29.6063	39.4727	29.0653	28.75	17.0857	8.11957	50.788	19.0433	12.2639	104.204	21.2806	0.883948	83.7507	39.6868	25.3186	58.281	80.7546	31.6731	88.6907	19.229	23.6301	25.1904	176.913	9.83466	27.565	26.4492	9.92153	52.1854	46.2369	18.2522	14.5581	30.769	52.1025	77.3818	61.1637	12.9839	12.953	11.5189	31.4202	31.1416	15.5219	61.6899	-6.90703	11.7562	32.4106
231	115.514	4.8131	62.5524	26.6744	30.9671	37.4822	27.3481	30.2346	19.7689	7.09398	50.8785	24.8484	12.7365	82.672	25.6643	1.4249	77.4954	41.0881	29.8922	57.2088	96.6347	31.8772	91.2489	20.5256	21.2596	23.0131	154.126	6.08505	33.1741	19.7064	10.8855	44.9487	40.3402	22.9089	14.6645	34.1518	54.7165	64.6227	58.3706	9.60276	22.7155	5.6514	27.3168	26.3264	9.7472	62.2704	-10.1437	13.8636	23.6956
232	116.014	4.83394	62.8066	32.1817	38.5066	39.09	25.4108	32.3165	21.9249	6.28605	47.7424	18.0785	8.94589	58.3304	27.4985	1.47275	69.7145	41.374	26.643	53.7524	99.3793	36.8732	84.1869	18.7594	19.0418	34.9238	128.394	8.01659	36.6282	14.9053	11.8515	40.2052	39.0262	17.0459	19.2458	31.3518	59.8115	56.7467	56.8808	13.4777	24.393	4.46077	26.4873	22.8042	14.1483	59.3878	-3.93717	18.1409	28.5713
233	116.515	4.85477	68.4211	30.5922	39.6854	40.3343	27.0726	35.9404	26.5296	8.43776	45.06	20.7499	8.64868	48.786	31.6486	3.04311	98.1884	36.6273	25.0475	49.3505	92.7732	40.8082	86.0559	17.0977	14.9736	35.5548	108.069	11.4941	33.9142	14.0615	11.8228	40.1751	42.4742	16.9554	16.1647	27.1618	54.6525	54.4942	51.5332	16.1051	21.8309	21.1191	26.6489	17.0026	4.46764	49.5833	-8.41813	17.1161	26.4942
234	117.015	4.87561	68.834	33.5545	40.847	43.035	29.4875	35.833	26.5985	12.3294	40.932	21.5044	9.52394	42.7189	36.256	4.96224	79.5884	37.6357	26.605	47.1188	90.0069	41.1137	86.1741	20.7719	15.4262	35.3222	90.2538	10.0815	27.1477	17.3528	16.0323	41.3726	45.9821	19.2742	14.8747	28.5435	54.7728	47.0757	47.4368	14.8251	17.4972	19.9836	22.2842	13.2982	2.44489	39.4206	-13.8558	16.9814	21.4073
235	117.515	4.89644	62.6951	29.4713	37.102	31.9171	28.9984	27.8684	21.0976	6.73049	36.5565	17.2974	6.08167	41.4553	36.5655	2.61989	66.0653	41.2135	21.7181	36.284	84.8397	30.7357	81.0663	21.6202	14.5302	25.7369	117.832	9.08687	24.8081	12.5241	12.4416	42.885	47.3951	18.7535	14.4551	28.0743	54.917	33.7513	80.8169	16.4293	21.5052	20.5457	21.1132	12.22	-1.4808	36.9805	-11.6739	18.1419	18.1522
236	118.015	4.91728	63.7383	30.5163	36.5587	32.0589	35.6395	27.9957	20.2405	7.86042	33.3956	14.422	2.65652	39.5282	34.3405	6.15979	58.0005	44.2898	18.0405	38.522	81.944	30.8736	78.1353	28.1538	16.6073	28.7174	103.634	6.3189	30.0417	19.7781	12.0095	49.1339	59.8179	16.3958	11.2623	32.3477	50.4772	27.175	72.724	15.3931	26.2878	21.8515	23.0895	3.96204	-0.587702	28.9289	-9.64592	15.4654	21.9959
237	118.515	4.93812	57.48	34.4873	38.3632	34.5599	37.9004	27.9948	20.8788	11.233	25.1592	19.012	4.72153	37.1699	30.5121	9.38271	49.7666	56.0368	16.5511	36.8081	80.8854	36.1235	76.9888	27.8433	20.284	29.3455	89.071	7.22831	32.1763	24.3628	13.5301	51.8488	53.3945	17.8494	13.9409	34.7557	50.1919	23.7163	65.2314	43.4216	16.3088	17.0207	14.328	-0.652135	-4.02575	21.6942	-12.7745	11.594	19.9403
238	119.015	4.95895	54.0795	38.874	43.836	32.0855	42.5048	31.4558	21.6368	13.5965	23.767	20.6234	7.38956	31.3507	27.7623	9.36619	46.3744	65.1354	21.4465	36.0701	82.9297	35.9184	78.4572	31.6934	15.478	31.4019	91.3143	7.24168	30.6308	28.7619	14.277	53.028	50.025	22.325	16.0404	33.1458	43.9514	21.5042	65.5056	60.8527	16.2735	17.3465	9.57785	-2.8024	-6.36172	23.4128	-9.30203	10.9603	23.6088
239	119.515	4.97979	52.096	42.1727	49.7298	27.6848	44.3488	34.6052	13.6925	9.97442	28.0155	21.0438	2.3984	27.7893	24.1646	8.72386	41.1307	65.6794	21.0208	40.7021	88.1722	31.9728	75.6221	26.7387	16.1604	32.2397	83.236	9.83886	27.8529	19.7423	10.5499	55.914	46.0916	19.6775	16.4504	36.4761	33.974	18.6091	68.1301	69.0689	19.9709	23.9326	11.7277	-5.25386	-8.85445	25.2738	-6.61569	14.049	24.9643
240	120.015	5.00062	48.386	39.9769	45.3123	24.1768	44.46	31.0132	17.5283	5.72942	24.3152	21.4272	4.89146	19.3472	19.9019	5.98364	39.7087	60.9077	20.6908	38.6056	87.5939	31.7119	81.1723	23.6865	14.5401	32.848	75.8866	7.64939	23.0779	17.9203	10.585	52.5381	45.2394	20.0373	12.0349	33.4195	31.2783	14.3899	68.048	76.8586	13.0075	20.1261	15.0915	-2.32341	-10.1023	19.4761	-4.98517	19.0222	21.5189
241	120.515	5.02146	41.1282	39.058	49.0196	31.1882	41.0474	27.5914	22.5307	7.59455	24.796	30.3919	8.46805	22.5796	18.461	6.46347	42.6792	70.3883	21.6069	39.3988	86.7598	34.2538	77.981	29.2879	21.7429	34.1756	70.7799	8.38418	21.1582	18.9675	15.0265	51.4159	44.0169	20.5365	10.9495	38.7049	34.4626	11.5687	58.6859	76.0904	11.3933	15.4066	10.0005	-3.39077	-12.0363	12.1361	-4.32961	9.78388	11.6925
242	121.015	5.0423	42.9055	45.8395	50.1546	25.1109	42.7424	28.7574	21.1727	9.11306	21.9345	31.1586	5.51438	27.9513	19.1731	6.36308	47.8204	69.358	21.0626	32.707	81.4805	37.2276	85.1979	28.5278	20.807	35.5015	70.1467	8.04678	15.281	15.2562	17.3506	49.892	41.6881	21.5629	12.2726	41.3632	28.2613	12.6261	56.3387	90.0646	5.85825	16.6703	5.10512	-3.56106	-10.102	16.6394	-8.3584	9.21123	12.8634
243	121.515	5.06313	58.526	56.8533	51.9496	25.8464	44.4531	30.831	24.6536	10.1487	25.8882	31.2262	9.21101	23.5662	20.4419	8.02494	58.6175	69.6202	18.7242	37.8488	72.6977	41.5591	86.6441	31.2159	21.6808	47.7907	75.9008	10.3868	15.689	18.4553	19.1362	46.6403	46.5275	22.8003	16.3926	42.2294	26.6111	15.3818	67.9875	88.611	3.01186	16.0833	9.01629	-4.07583	-11.1429	19.4466	-0.80538	24.2749	16.2897
244	122.015	5.08397	65.8477	57.3365	49.4808	27.6006	41.1234	41.5471	22.7253	8.93149	21.6666	34.072	8.74388	19.0308	15.3009	4.19407	65.7551	62.9017	19.1276	38.5204	67.2136	42.7974	79.9656	25.705	20.1171	54.3591	78.8399	9.81173	13.6549	17.7092	11.1167	42.4337	46.3385	20.2022	12.8653	38.117	19.8972	16.7473	67.7746	85.4371	4.52183	20.6471	10.3096	-1.25562	-9.63293	18.8313	2.10768	19.7805	12.1357
245	122.515	5.1048	56.9803	59.336	50.1694	25.1023	38.9894	42.5556	22.6139	10.3509	20.5083	39.9712	12.0023	16.6206	18.0633	3.61107	79.6293	61.7792	23.428	38.6772	62.4295	39.6793	86.2509	23.2579	16.571	58.0859	75.6498	8.31731	19.1415	18.6634	11.9781	45.1382	45.0952	21.5396	11.5843	37.3059	20.7018	12.4239	63.9257	63.1313	6.81148	18.8822	0.188046	-4.85691	-8.42655	22.5344	0.115828	18.6037	11.0414
246	123.015	5.12564	57.8485	57.2164	47.8224	28.613	41.6909	44.7583	16.5608	10.5566	21.0589	41.2562	13.1648	17.3538	19.7811	4.52055	89.3122	66.4493	23.3812	30.1584	53.5887	34.7848	90.8193	21.324	15.994	59.2187	75.4976	8.64592	15.1545	20.9141	13.2486	46.4573	43.6731	25.5114	11.3208	30.4046	22.6514	12.6156	67.2435	52.4491	15.8138	20.3636	-0.97173	-10.7831	3.90815	20.2398	-3.18986	13.6989	14.5036
247	123.515	5.14648	56.8414	47.9552	38.7827	37.1238	45.9605	46.9846	11.5334	5.70268	19.3965	36.7407	8.14319	9.73303	12.0104	7.34099	97.4968	55.1423	17.8504	26.4619	52.8649	30.5174	78.0157	18.1394	17.4986	57.7843	76.9565	5.42553	5.64566	17.9055	13.0978	40.472	43.8421	16.6393	8.2454	24.0425	15.3039	10.2139	63.0672	62.7061	13.278	24.3067	-4.75591	-18.9416	1.31041	16.6619	-7.31449	13.1439	5.27209
248	124.015	5.16731	60.0786	50.6921	35.7186	35.5014	49.3345	43.7348	13.338	9.13328	17.5286	31.967	6.60947	4.41167	8.04878	9.8045	108.291	55.1993	19.878	34.5598	61.5069	24.7402	90.7629	19.1225	21.0028	55.7371	78.323	5.49813	9.00164	21.5038	11.3211	39.7605	48.761	15.0073	11.3872	24.4161	11.6516	1.60425	59.7089	46.6993	15.4392	29.5527	0.232101	-13.8711	-3.40976	17.2756	24.2188	13.3242	3.19304
249	124.516	5.18815	52.6651	47.822	37.3305	35.7267	43.4241	41.9834	15.4356	7.37964	16.5648	29.1588	9.75061	2.11378	8.58766	11.6039	120.174	63.9473	22.9186	33.7377	71.2349	27.9078	89.4175	12.3629	23.4677	51.4927	72.8268	8.388	15.8604	27.884	11.7999	47.1072	42.0697	23.5352	13.5612	26.5235	11.6936	5.03853	61.348	31.4704	13.3127	39.7651	27.3643	-5.18549	-0.470679	20.0805	30.9442	16.676	3.22276
250	125.016	5.20898	48.1625	43.655	34.1408	36.785	38.5993	40.5269	7.39539	4.79343	16.3509	30.4288	8.58125	3.81639	3.30364	7.18386	111.262	59.7768	21.008	34.7145	87.7772	24.1707	86.2535	9.41332	24.8237	41.6536	63.2354	3.41871	8.47448	26.92	12.1256	41.4261	35.8338	22.5921	9.81416	19.6425	9.76111	7.0854	84.2866	79.448	15.8238	41.9049	23.19	-7.45108	-1.76648	21.1163	44.319	19.6204	3.46418
251	125.516	5.22982	47.0752	41.5907	30.9887	35.8298	36.6314	40.15	9.26836	3.46839	15.8464	28.3128	25.7823	4.60817	3.63862	9.17105	119.37	54.9422	23.8758	37.4025	96.1597	21.4995	82.9702	15.6128	30.0904	37.6998	59.2013	7.10451	4.91416	28.4842	13.9787	39.1797	39.482	23.6857	8.02904	16.5861	8.2252	4.26701	88.1845	67.8809	14.2641	42.9037	19.1852	-7.41169	-4.12061	16.606	49.0216	21.1248	3.56547
252	126.016	5.25066	47.4721	40.924	26.8579	40.8369	38.5908	39.3825	10.9699	6.81291	13.8702	28.3168	30.2448	0.779645	2.89176	5.44113	124.707	52.2615	24.175	35.6582	100.809	19.3732	86.7599	12.5836	33.4294	41.4481	53.0993	10.3226	6.07364	25.0741	13.4677	37.2497	44.2945	27.9874	6.35775	11.1068	8.14852	6.55215	81.2463	72.4254	13.9906	49.0267	11.2566	-5.38447	-0.0919131	18.7777	57.3628	25.7828	9.50278
253	126.516	5.27149	48.1559	42.656	23.4067	43.893	33.1133	36.9115	11.1647	4.16162	15.3632	27.5727	27.2493	1.6825	3.36106	4.93847	117.825	53.4406	22.7459	31.9325	104.498	15.0335	86.0074	10.653	34.9936	42.5527	48.713	10.5813	6.63974	24.9326	12.8618	40.9439	43.8331	28.2494	3.07162	10.751	5.4666	-0.20337	88.2845	33.7392	19.8114	50.5144	3.45912	-7.77596	2.17983	17.5417	67.269	32.2535	12.5792
254	127.016	5.29233	40.3882	44.6045	23.3675	45.4428	28.3932	35.0978	14.0189	8.39283	17.6777	30.068	26.8027	3.38205	7.8612	9.28282	114.594	49.9447	23.7436	34.5804	114.451	15.2656	81.7774	13.6848	34.4745	35.5062	52.0614	13.3821	12.0754	30.1848	14.2762	48.4905	42.6992	24.2445	5.95727	12.626	6.21179	-2.39127	85.9418	6.58441	19.7281	42.6316	2.81875	-12.1201	-0.709617	16.3029	68.5579	40.2071	13.2388
255	127.516	5.31316	40.0641	46.2649	27.2967	42.612	34.2146	33.2805	10.9421	13.7302	14.4253	30.738	25.0287	5.32599	4.0631	4.57402	98.1794	43.6432	23.7529	33.9074	118.645	13.2757	81.2338	10.5375	28.1454	37.7275	45.5672	20.6892	12.0438	26.0744	8.83489	45.8933	46.4915	24.2179	3.10886	13.6311	9.37472	0.797832	83.4051	6.11102	16.9644	41.9828	31.6866	-6.69222	-2.98846	18.4087	71.7573	44.4692	8.52517
256	128.016	5.334	42.2578	47.7611	25.6259	46.6892	45.5253	35.396	11.842	15.8119	14.6108	31.6875	20.8721	13.3182	3.03197	6.52014	92.0309	41.6225	22.7515	32.3106	126.273	14.7995	86.2397	9.94979	25.5699	35.8418	47.5915	25.067	12.3949	28.557	7.61373	45.8039	54.6071	28.373	6.57466	15.5364	14.7785	3.99292	79.6259	5.63331	18.3024	48.5721	35.5522	-0.804422	-4.28121	23.3577	78.6562	52.3069	10.018
257	128.516	5.35484	38.873	45.8831	21.7451	48.7712	52.5866	34.6824	13.7551	15.3362	20.0698	25.0534	19.218	14.2948	2.16365	8.397	89.3894	38.3758	20.5065	33.3985	127.68	19.0692	88.5198	9.98041	29.0406	35.2228	50.2912	22.4098	14.5508	35.4169	7.59228	48.2226	53.9563	25.1235	8.81753	14.4495	12.4537	3.39144	78.8903	5.40323	16.0193	46.4747	32.1239	-2.69552	-10.1237	27.3885	90.8682	61.6818	9.30301
258	129.016	5.37567	36.482	47.2922	15.7476	46.7954	54.9947	35.6901	16.6113	12.5305	22.4245	20.8191	18.0007	16.5997	3.83159	21.636	85.9496	36.9456	21.4047	30.7041	128.028	21.0679	96.926	12.0291	31.6266	36.9024	50.9368	22.218	14.7941	37.9676	9.52396	46.7721	52.1223	18.9948	10.376	12.5865	11.9411	-2.04108	71.7246	-1.40144	13.7953	39.7423	21.7909	-3.41323	-10.6144	25.9796	97.3207	68.2891	8.23453
259	129.516	5.39651	31.5504	46.2702	17.8286	47.854	50.7128	37.7917	15.865	11.7247	22.6676	21.6541	19.9721	15.6458	1.60013	23.3278	90.8804	43.5807	19.9296	33.1148	126.62	24.9078	95.7733	12.5031	25.4526	33.48	50.0019	19.3701	12.73	43.0434	10.3183	39.6222	53.7214	23.5148	8.23028	14.3252	10.9318	1.4799	81.9722	-1.50167	17.1409	36.3509	16.264	-0.521571	6.38042	33.8439	98.572	84.7577	8.29936
260	130.016	5.41734	27.3936	48.6957	23.5488	49.0258	51.6371	44.1826	11.9951	14.9044	20.9169	22.5114	19.758	14.7256	3.36903	24.8453	101.549	47.7855	22.3498	33.2066	119.914	23.9993	101.847	19.7981	26.8869	36.1182	46.2357	19.6342	16.7133	46.16	10.443	40.206	59.4791	41.7742	10.8671	20.0491	16.7936	5.83235	78.5044	1.99448	12.0225	44.4381	23.8869	37.8353	10.9805	33.2443	101.398	92.9996	7.07038
261	130.516	5.43818	25.6235	44.3146	22.1324	55.4855	58.1872	39.0624	11.4361	14.0363	16.4461	18.4812	14.5934	11.0128	1.674	23.7974	111.952	47.415	23.1437	30.4398	113.974	24.5475	109.37	21.5762	27.3021	30.7446	44.8684	14.5984	18.574	52.7672	9.14741	35.6242	57.678	39.3755	8.48347	27.9428	18.5288	1.54806	74.6947	2.24961	12.876	37.2135	24.2865	41.1649	17.4051	32.1376	95.0499	91.4493	6.88189
262	131.016	5.45901	37.1588	32.3258	17.34	52.1904	59.1829	31.8146	15.1604	5.63039	31.0216	13.8379	9.98831	6.7746	1.15284	19.7026	127.468	44.4646	24.8737	30.0064	107.218	24.53	106.973	20.5439	25.4566	30.6179	45.4788	16.1513	21.2558	52.6754	10.7579	36.2073	59.5773	34.1209	7.56201	26.4386	20.6444	8.14923	66.7491	2.20671	19.3946	38.3055	19.8176	50.6651	24.2332	35.0969	101.63	85.1131	14.1743
263	131.516	5.47985	36.1259	26.2748	12.0516	54.6345	58.4833	30.5085	17.7688	6.5423	32.3052	14.3691	10.055	6.72009	0.795866	18.9999	141.411	41.5799	20.6396	25.5993	89.8065	23.9645	104.295	22.6638	24.9443	30.5908	45.0642	15.9159	20.683	55.2431	11.1488	34.837	60.742	35.0647	9.4767	25.7857	27.1585	6.89581	58.7278	0.44776	15.4691	30.6762	8.35049	67.1567	23.5988	35.9791	106.175	80.775	15.1596
264	132.016	5.50069	33.5562	23.012	11.1908	57.074	56.671	27.5637	16.8011	7.98467	33.545	12.0864	9.18983	9.33625	-1.09656	15.7493	147.155	43.0024	19.964	23.1666	79.0674	19.7079	105.267	15.656	21.4476	26.3019	42.7974	13.8663	19.3082	53.0964	11.0242	32.4882	56.9136	35.8795	4.19978	28.113	28.6618	7.92468	59.8908	2.3123	17.2408	27.4029	2.53927	64.2342	30.9107	41.7021	113.838	76.6454	10.6174
265	132.517	5.52152	30.2	23.39	11.9963	61.612	52.3345	26.0582	16.827	6.85481	30.2289	13.1454	6.509	9.61015	1.66914	13.0224	149.297	40.875	19.0118	31.7762	74.6034	15.1476	102.578	16.4158	23.3698	28.8326	30.2552	14.4715	23.0805	50.4108	8.82347	29.9778	57.1993	37.4172	4.06267	30.9867	38.0161	6.11432	77.9198	2.72007	19.8564	27.3465	-1.5408	61.0517	33.4025	53.964	109.923	69.4393	8.63164
266	133.017	5.54236	29.6165	25.2184	7.96632	61.1721	47.9532	27.7128	19.1233	12.0279	25.5744	10.4859	9.40549	9.31862	1.59049	15.8641	146.927	43.4747	19.4817	29.8323	73.7632	13.8775	100.963	17.1197	26.5222	32.6654	51.2553	12.6798	26.4461	53.8096	11.531	31.374	53.0049	34.9852	12.9099	28.4667	42.5607	19.7649	77.2711	1.60716	20.4561	44.7626	23.025	57.1429	40.966	54.4296	109.965	70.6993	6.97193
267	133.517	5.56319	27.2742	31.3104	11.5867	62.5742	47.8523	30.6935	18.1816	16.5977	32.4925	11.698	12.8806	12.577	0.0421057	15.6883	156.041	48.5882	21.6658	36.2877	66.1669	19.5923	94.0302	15.866	25.5597	38.3191	46.7915	15.7669	27.5241	55.4599	12.748	36.3903	53.902	34.3302	9.89425	29.7443	47.0829	20.6532	66.0577	-1.90984	25.2442	40.7711	14.8964	58.9081	42.0607	60.5588	104.23	78.407	8.19039
268	134.017	5.58403	33.1044	36.797	13.7755	63.2018	41.0635	31.3451	13.7016	12.3554	33.8954	13.6459	6.82441	15.5155	4.21176	12.481	141.534	46.2556	20.2759	35.3361	62.9732	21.5016	82.7444	13.4602	24.7079	37.3192	41.1502	21.5955	23.9421	55.5024	10.0153	30.7672	51.8812	27.8455	6.68855	23.3253	46.9216	24.8251	62.2134	-2.79321	27.1567	35.534	16.4787	63.3792	44.8501	63.0181	101.882	81.2377	14.1987
269	134.517	5.60487	32.6012	39.6161	5.77443	63.0424	34.2413	30.7413	13.3465	6.06525	29.7184	11.3788	4.95294	13.9849	4.75306	10.781	124.782	36.0382	15.4549	25.6546	50.9918	17.4582	86.6027	11.2035	23.7656	31.9129	34.029	23.5634	19.1062	54.277	5.97337	25.3585	44.9815	21.2128	6.21094	16.6569	47.4388	19.9504	56.8126	-1.14763	34.5797	32.3306	13.4611	56.0594	40.7389	63.4051	94.9334	73.6497	17.887
270	135.017	5.6257	30.8858	46.1507	7.29537	63.087	29.9656	30.0338	21.3219	11.519	21.8669	9.0925	7.99483	13.7558	4.3138	14.059	103.337	37.0654	19.9829	23.5091	54.5609	16.638	83.5079	13.7867	27.8814	38.1136	33.3415	27.3657	21.3902	55.409	15.3382	28.3664	49.8482	26.2535	6.24079	24.3203	54.0551	18.5565	48.8056	-1.18997	41.6251	30.2868	8.35314	143.37	32.2677	62.0318	95.995	72.359	10.2102
271	135.517	5.64654	29.9853	44.5423	3.2704	64.1247	28.2881	33.6536	21.0996	12.7821	22.0481	10.9918	0.364431	16.3995	6.78845	12.849	93.1967	36.0365	20.5403	22.544	58.0085	15.1961	81.5536	10.3212	26.965	36.8299	34.7172	20.8496	19.2247	59.8836	17.8836	26.8334	51.1658	25.9612	9.23297	26.4069	54.1122	17.3827	47.8587	-5.66524	38.9553	27.844	-0.052855	131.064	24.0164	60.4763	140.308	75.9	13.0289
272	136.017	5.66737	26.7006	39.912	3.79683	63.7446	28.2304	31.4564	23.9897	15.0906	26.799	10.9009	0.691674	15.6081	7.02601	9.55398	88.4942	33.8874	20.26	23.608	48.8602	13.8688	87.9832	11.0351	26.6273	37.6472	37.8432	21.3491	19.8766	76.5518	18.1479	27.0852	53.1531	22.8859	8.52973	28.3391	53.4818	17.4108	45.2973	-3.61499	39.8191	26.6341	2.69893	130.711	23.9311	69.5523	134.105	84.3673	15.0482
273	136.517	5.68821	26.4689	36.6249	7.7495	58.0634	23.2057	35.3781	27.3718	19.8336	24.3704	10.1828	3.38355	19.3636	5.94405	10.0341	79.2955	35.9448	21.7056	27.052	46.4462	16.0832	89.3652	16.8475	27.0608	34.5206	41.1246	21.4209	21.1599	73.9472	22.9612	28.1475	54.6237	17.8513	10.8006	24.5633	56.2724	20.8121	49.3486	0.714823	41.9411	33.832	5.56375	133.885	29.2513	81.8983	134.298	82.115	19.182
274	137.017	5.70905	22.0037	33.5202	15.7821	55.9318	17.8165	34.5485	24.3238	21.2779	23.4708	15.0014	5.38342	19.1289	6.40407	9.36553	80.8128	41.2169	22.8586	30.0084	40.7963	14.9449	91.8185	11.9889	20.6371	31.537	43.3728	23.0987	19.0456	75.5689	24.6964	27.8445	54.6876	21.1265	7.1666	23.9159	60.0551	24.9466	47.9945	-1.27889	46.4263	26.8243	1.5892	124.69	78.2126	84.9392	111.701	73.1161	13.1957
275	137.517	5.72988	14.2908	30.3007	13.3325	57.2587	17.7202	34.6781	21.4201	22.1389	26.415	17.7347	7.252	19.9609	8.22561	6.11982	85.0936	39.185	18.9704	27.7031	36.5622	16.1444	98.4857	10.2962	16.1555	33.3552	41.4975	24.1889	17.157	86.0447	22.4102	31.5242	53.3195	26.1388	6.13625	28.3485	54.9767	29.633	51.5873	0.766379	45.6964	21.1009	0.415605	116.336	83.3014	82.7236	99.7568	74.0678	8.06041
276	138.017	5.75072	32.5426	23.5055	9.5217	54.6395	18.6667	31.8577	18.9674	22.589	33.3898	12.5077	6.45681	17.2545	5.5497	3.4181	80.6404	34.9557	18.8519	28.8819	34.0837	11.1424	94.4685	11.4038	15.5649	32.2062	36.3123	16.6033	18.801	85.7777	21.4623	34.3277	45.9958	17.2802	7.08037	24.239	50.1844	37.0669	53.3985	3.09346	50.0765	29.9999	12.0691	105.623	88.2386	88.5172	90.9932	69.5032	13.1524
277	138.517	5.77155	34.1834	23.0359	7.00888	66.3997	18.2463	41.8696	20.3252	20.1181	30.7355	11.9659	4.09637	17.976	6.80254	1.54079	81.9659	38.4522	18.2722	34.9752	40.6461	10.2827	89.6055	8.18994	13.9666	33.1619	30.3373	18.3598	20.6734	87.1915	23.753	33.8764	48.0802	12.0449	5.11821	28.0762	49.4545	37.9728	44.9779	-2.0464	41.5011	21.4761	6.23805	85.905	85.7605	95.9949	80.3235	59.2977	13.3876
278	139.017	5.79239	28.9925	24.238	8.11058	70.7338	16.3087	43.6109	16.9419	18.6135	28.6727	10.7951	4.75911	20.4665	2.04426	0.0846058	85.8916	37.8559	17.2459	37.3899	41.7125	12.2143	88.181	8.13336	11.3706	30.0454	30.6919	18.599	15.8916	89.9136	22.5135	34.1156	44.2511	12.3327	2.66819	26.0995	42.4376	43.7593	42.8824	-1.16035	42.7276	13.3142	4.25601	66.0025	75.2567	102.493	64.651	60.6996	8.19705
279	139.517	5.81323	32.1827	28.0319	10.6964	79.3324	20.5642	43.6073	16.5679	21.7295	35.4072	13.9185	6.31305	19.3525	2.69055	-0.140085	88.3754	40.9914	21.0215	34.9422	49.4559	11.8776	87.5805	9.9052	12.4699	27.7117	35.2762	19.1508	19.3555	93.1451	23.4649	37.9791	44.336	17.6162	7.66115	26.5021	42.4935	46.4693	47.3359	2.2821	48.7596	11.9593	4.96448	54.0212	63.781	104.419	58.0448	59.8296	2.70509
280	140.017	5.83406	41.0365	31.5527	12.5144	83.9085	21.3403	41.3397	16.4971	25.3355	29.9811	14.3029	5.22375	20.0549	5.15843	0.800673	71.9742	44.9428	29.4004	34.3762	48.8522	13.3705	80.4223	8.5873	14.7755	25.258	35.5702	24.3837	18.4812	91.7439	22.6828	36.8053	41.6968	13.2375	5.30014	22.108	42.3715	40.1987	49.7728	0.63353	47.1936	8.68069	-6.23751	50.9386	37.9497	104.772	53.198	54.013	3.45004
281	140.518	5.8549	42.6413	31.4132	15.5069	73.8692	22.7693	49.0884	16.7326	23.7611	31.3094	14.865	4.90185	19.5568	3.86949	0.0532484	68.4302	54.5656	27.2811	35.0451	54.5746	9.65493	76.0174	9.40733	10.0779	30.3033	33.3778	24.3272	16.3712	93.3488	21.8322	35.1393	45.0761	11.6158	6.37916	22.332	41.9664	38.2361	51.6584	0.352556	40.1447	8.92588	-4.23845	46.8507	18.3142	105.667	39.1956	50.4616	9.11158
282	141.018	5.87573	39.4752	27.7098	9.53783	69.1357	26.4429	48.2158	17.7747	21.191	30.1223	19.1468	5.37142	19.5867	2.04778	3.59313	92.4791	58.2934	25.5702	28.8756	63.6511	9.54675	74.179	12.6265	11.5406	33.6543	32.8164	23.5542	17.8056	101.799	19.7906	34.6139	40.3006	10.7749	7.38152	23.8889	42.9496	40.823	69.4214	1.753	31.0839	10.512	3.03229	40.6992	1.39191	104.437	38.0065	45.7545	7.44791
283	141.518	5.89657	38.3708	26.744	8.21705	61.5871	22.1373	41.4683	16.0488	18.5116	26.7839	17.5104	5.35034	13.6146	3.3578	5.625	81.4234	58.854	21.5077	28.8933	59.9479	10.4414	67.4103	9.23627	12.1911	24.0381	25.2429	16.0401	17.8612	93.174	18.0259	32.2685	36.8232	9.9774	6.19741	21.4657	32.0765	34.3439	72.2687	-1.93025	36.7168	2.39252	4.77572	46.167	53.4301	102.023	28.9585	45.0734	8.48979
284	142.018	5.91741	37.9965	21.6901	10.5127	61.0483	19.8772	41.4323	10.3551	19.5844	24.6925	12.2192	7.09757	14.806	0.546573	3.78574	71.2111	57.6542	18.6037	30.5143	54.3292	13.636	69.3595	7.55595	13.9902	24.6977	20.7463	14.0172	15.9126	91.6339	18.7658	31.2876	44.1557	12.4184	5.1814	19.2733	30.1158	37.011	77.1643	-1.80109	34.4215	-0.996375	12.2918	48.2254	39.4974	103.813	25.6521	32.7295	10.5482
285	142.518	5.93824	40.6384	19.882	10.7253	54.1097	22.9249	36.9611	9.67394	21.6057	25.4608	10.6793	6.38447	13.4835	-1.21135	2.32149	60.3551	54.0991	15.6194	30.8338	46.5587	13.0984	64.547	13.3617	11.5123	24.5588	16.303	13.5778	15.1568	94.7916	14.6811	32.0037	45.9	13.4919	2.74392	15.5881	36.7865	40.8028	77.4174	1.70181	31.8477	4.02311	12.9059	45.5692	30.5581	95.6885	19.9214	27.8448	8.29429
286	143.018	5.95908	43.6616	21.6774	8.68156	51.1611	26.0925	38.8584	9.57195	23.7859	27.3776	16.3126	3.81706	11.16	-1.26391	13.4538	57.9103	49.3952	21.0569	31.8151	51.1332	12.2604	60.8967	16.2095	10.3403	24.3956	16.1593	12.5774	13.7747	89.5202	9.83261	33.1905	46.0758	9.84444	2.04285	16.2771	36.6872	39.5977	80.7826	2.77674	32.8504	3.40607	18.7885	42.2904	-5.79659	116.087	15.9514	29.7554	9.02876
287	143.518	5.97991	41.7908	18.9454	13.6676	49.0271	29.4551	39.3669	6.75108	20.4488	31.9539	11.5998	4.46604	9.80684	-1.45698	11.1806	58.8614	45.5091	22.3814	28.3443	42.6265	15.662	64.3325	14.3957	7.43563	30.2146	15.2334	8.13008	17.5733	80.7473	7.24987	37.0483	47.496	11.51	5.69906	22.868	27.6584	39.7594	83.3895	2.39172	31.9186	7.26129	16.1441	42.9577	72.8766	103.827	20.5494	30.7425	10.3151
288	144.018	6.00075	40.7455	24.0949	16.7652	47.4257	30.4497	39.1425	11.6896	24.8975	31.2339	11.4258	8.19219	8.8673	1.06293	13.5709	69.3447	41.7133	16.2116	32.1067	37.955	18.6671	62.4148	18.988	11.3581	30.0921	20.3701	11.8587	24.3528	79.7433	14.2724	39.5285	44.0469	12.3569	6.07009	23.1252	28.8035	41.7855	95.4952	0.889423	31.9948	9.29768	13.9609	39.588	72.1274	100.127	16.829	24.0818	17.7162
289	144.518	6.02158	29.9807	29.5079	18.3431	46.7557	34.4591	43.2274	11.4817	29.5783	22.1764	15.5079	8.12569	10.024	2.52735	17.5592	70.208	39.6947	15.9076	27.6998	38.6254	15.6573	67.5549	26.6192	12.6475	26.2565	22.4782	17.6117	23.0289	71.1038	16.641	36.409	41.1126	10.9892	4.68283	18.9481	21.6975	46.8977	106.271	-0.55988	32.2787	8.02376	21.6317	38.9331	73.2058	95.7069	12.5219	24.572	19.4239
290	145.018	6.04242	29.6208	30.1915	15.2242	45.2758	34.1928	36.5698	10.2669	29.5367	20.1842	16.5216	5.70169	10.9006	2.37971	17.6738	68.3743	40.0326	20.7157	23.3074	37.8321	12.1905	67.7977	21.288	15.4858	25.0446	23.5716	16.128	20.8547	63.326	12.4329	33.873	42.1764	12.4598	8.17034	17.9161	17.0058	41.9104	102.295	-0.399087	32.2126	7.28699	20.1212	23.0409	62.9568	97.8692	13.5184	20.1005	13.2192
291	145.518	6.06326	25.5425	25.7732	14.6054	42.825	32.4103	37.5191	11.9334	33.83	22.4098	20.6973	7.9717	7.74624	0.98708	18.7644	70.8064	37.6607	16.8797	26.1294	43.0108	10.6449	67.2653	19.1395	13.4633	26.9676	22.2791	9.64093	22.0695	62.219	9.39663	30.6564	47.2596	16.5026	8.62617	14.8855	17.356	35.5395	109.769	1.23584	31.1857	10.6861	18.4444	15.0398	48.4149	94.8821	14.3176	39.9241	8.28227
292	146.018	6.08409	25.3543	19.2	13.108	35.7706	34.7812	40.8707	16.0772	31.4687	20.6836	22.3157	6.66199	6.25787	0.0674233	20.0412	84.5059	38.2744	15.0505	32.0374	37.5018	13.071	65.4253	16.528	12.6897	26.768	21.5385	11.6095	20.6238	55.7169	11.7258	31.2013	47.9896	12.2845	8.75722	10.56	15.5358	28.8473	114.219	1.81706	35.7493	18.2312	14.0735	13.4648	47.0359	93.2658	13.0109	44.9932	5.23195
293	146.518	6.10493	20.2463	17.964	13.8801	37.7015	37.237	42.8395	18.2875	33.2762	18.2593	22.2558	8.30253	3.26779	0.499093	22.9699	82.9603	39.0801	19.3085	30.2757	29.2954	14.6901	67.8284	16.6847	11.2099	24.9411	20.2366	11.0528	20.7702	54.2919	10.4659	34.4309	47.2043	9.78317	5.88628	14.7608	12.0862	20.2279	105.961	0.904386	32.67	16.6067	7.77543	6.61994	22.7865	82.1807	3.88596	49.7651	0.244106
294	147.018	6.12576	19.0639	25.2857	18.4984	34.3183	39.7754	43.8263	21.1518	35.1623	12.3962	22.4692	8.64947	1.49676	2.70327	27.9261	71.9179	33.6348	20.9464	28.3014	26.4484	17.057	75.681	18.3527	13.573	24.1276	24.4462	8.37081	20.7462	57.3395	8.07644	29.4585	43.2054	24.3593	6.89482	13.4024	11.9253	27.9923	108.433	-3.24719	53.4337	22.9989	13.6415	7.03874	75.5118	72.1589	2.31361	53.0933	6.60543
295	147.518	6.1466	17.173	31.4508	18.0862	25.9872	43.0783	37.0383	20.9312	29.3349	11.8412	22.1966	4.46512	4.78411	3.02352	30.358	67.3432	31.5668	18.0503	29.9894	29.379	13.5239	75.7882	19.2769	12.8308	19.7985	25.8591	10.7865	21.8149	55.8613	8.25921	22.0216	51.879	29.6487	11.107	15.5343	10.4586	25.0528	101.676	-7.82707	48.6166	28.251	40.1464	4.51192	84.3336	68.1258	1.09703	55.7352	8.27758
296	148.018	6.16744	17.4171	35.6132	21.0182	29.1618	47.2933	38.1442	22.0712	27.5519	19.1688	22.9028	5.68658	4.98168	5.0064	29.1164	58.9912	40.6578	19.5128	34.1213	33.2479	12.9829	73.8602	16.3516	14.6157	22.9361	32.0023	18.241	24.6257	59.2211	14.1363	23.6986	53.7841	29.9936	11.3109	18.0532	9.39814	22.7478	102.146	-6.50052	45.0839	30.0315	55.1531	4.19808	87.4243	58.4752	-3.07532	49.778	6.63286
297	148.519	6.18827	19.731	44.1908	21.3995	28.3727	55.958	36.1217	23.6226	32.1516	19.404	23.8563	6.23939	6.89404	2.61245	27.6647	54.8172	41.6529	16.9513	36.6322	36.3011	15.4327	72.6181	17.9034	19.4021	26.4192	37.7907	15.7325	20.7715	51.3729	13.1179	27.8651	57.336	28.7381	10.5961	21.4718	13.5679	22.3161	80.0596	-5.26095	38.2659	30.5696	53.1532	7.26373	87.4774	61.7884	-2.07304	47.3035	3.59093
298	149.019	6.20911	18.5524	40.6585	17.6539	28.3488	57.4146	33.9752	27.922	35.9429	23.5204	19.8493	12.9718	5.93897	2.58096	27.1773	41.0299	36.0985	15.3969	40.88	27.258	12.6711	83.1988	20.4787	20.583	29.2725	34.6235	14.0837	17.8272	49.8022	12.125	22.9871	61.2642	25.562	5.3173	24.3752	13.9621	28.3083	58.8359	-1.41464	36.211	35.7571	55.875	10.0577	74.0636	59.197	-1.05355	49.1277	14.9479
299	149.519	6.22994	12.5325	38.8906	17.9611	25.9849	53.7219	32.6627	24.2419	36.1863	24.4613	15.2443	12.3035	2.98598	1.72238	25.5318	35.6099	29.3682	14.7565	39.5625	25.3224	10.0003	80.7045	16.3276	17.5848	31.039	30.1254	10.6799	16.4514	51.0248	14.7506	19.377	63.3431	24.1431	8.195	24.6101	8.885	27.9597	127.497	1.89924	30.8071	30.7349	50.1719	3.20949	67.5043	50.0275	-0.958531	49.5323	10.3281
300	150.019	6.25078	12.2267	41.8353	19.9882	28.4766	63.8829	33.8953	25.9986	46.0327	28.4637	16.5589	13.572	5.84863	0.0765939	21.2849	36.9657	32.4912	14.8992	41.1437	31.4951	14.9648	80.6863	12.4425	20.5076	37.0769	31.5757	11.0192	18.2406	46.9017	11.6283	24.328	68.7425	25.8282	9.11143	26.926	15.2308	26.822	133.199	1.24645	26.8014	26.8426	49.9524	1.27741	43.1536	43.7004	0.66871	52.5523	12.9664
301	150.519	6.27162	14.6473	33.4553	17.5585	34.7642	77.142	41.3079	30.9366	50.1242	27.376	11.8621	16.7358	5.14849	2.97043	22.7048	39.2121	39.2781	18.0569	39.2623	31.821	19.0548	87.8437	14.7818	21.2875	42.8725	27.7915	11.506	16.2055	46.1344	10.4999	27.817	68.0475	25.8368	9.28755	29.2384	15.1588	23.7336	121.156	0.65478	22.7535	25.9518	49.6599	-1.16099	21.5465	30.1198	0.892068	45.2649	14.8405
302	151.019	6.29245	9.65909	26.4538	18.4377	30.5769	81.5774	36.9359	31.1399	57.3089	26.1772	9.49286	16.2176	2.67481	1.78627	18.9443	37.596	36.4446	19.1306	32.0375	29.1656	12.5023	85.6026	15.0949	19.0241	41.0234	24.1083	9.56565	15.0949	42.735	7.74015	23.3903	66.2678	23.3147	7.4828	27.1877	17.3472	19.5659	122.332	2.20259	32.3279	30.8422	49.2269	-3.39948	71.4288	26.1481	3.4922	32.9262	18.6167
303	151.519	6.31329	11.8197	27.8016	20.4831	31.6691	83.961	36.3402	31.4227	53.0691	25.2389	7.11631	15.5455	3.85773	0.262063	20.7026	57.9579	46.2393	19.6755	29.0601	31.7244	14.2602	84.2779	12.966	18.8076	36.8925	23.1126	10.5874	12.7906	40.5522	9.12703	24.443	68.7895	26.2285	7.74919	26.4104	26.8176	17.832	111.272	3.94547	32.6057	32.2962	39.745	-7.49595	61.885	24.1665	3.99705	36.7944	20.7723
304	152.019	6.33412	12.5669	30.1752	21.1243	35.511	79.584	31.9983	30.8679	55.3456	24.2511	6.47733	13.8221	5.58661	0.480209	20.7791	64.2003	51.0243	17.1798	33.3646	36.7123	18.4889	91.6926	13.8436	13.9223	32.3189	26.2434	13.6385	11.5017	42.0009	16.0849	27.2259	65.9876	26.8534	7.77079	25.4363	21.354	20.662	113.142	2.80349	29.9988	35.9413	45.0201	-6.36821	60.0106	20.9818	8.35397	46.1137	22.2405
305	152.519	6.35496	14.5289	32.2639	22.0613	35.1057	74.434	32.0274	31.2673	60.1333	23.8105	7.96762	14.6577	6.30805	3.79014	21.3277	68.7031	52.5614	20.3836	39.5002	41.5983	12.9977	100.828	19.9249	15.3832	35.0171	31.9289	11.4082	12.0737	43.6534	17.8922	29.1841	63.8848	26.9637	7.3637	24.4967	26.2101	21.0672	96.267	-1.87748	20.2728	29.9913	46.7666	-5.28205	45.2706	16.208	4.20947	47.6538	18.2611
306	153.019	6.3758	10.8723	33.7249	21.9236	32.7191	77.1121	39.875	27.3729	57.0341	25.5399	6.04469	17.1196	5.9846	-0.856054	18.5377	70.9791	50.5648	17.5934	43.5807	39.3032	9.63917	106.673	19.8899	16.0077	31.2978	31.7093	10.1866	7.52	41.1111	14.8546	25.1357	60.1663	24.0601	7.59636	25.6073	22.8818	21.0299	75.3586	3.11982	26.6629	38.2178	39.6931	-1.70848	32.265	17.6666	5.89506	51.7123	17.9142
307	153.519	6.39663	12.3324	38.4503	20.8741	32.2981	77.1408	33.8115	23.1831	58.5965	25.2588	4.0126	17.7031	5.98471	-1.43095	15.056	64.3663	49.7214	15.1511	46.0866	30.7073	11.6983	103.122	14.0819	14.3654	30.6661	35.6343	12.0207	8.95438	37.4849	12.7244	24.8652	58.9234	20.8123	8.30068	20.8101	22.6125	15.2244	128.937	4.70117	25.4794	37.5191	42.9768	-0.550123	6.19711	22.5597	16.514	50.3327	21.6518
308	154.019	6.41747	15.3444	34.3875	18.4224	29.6277	68.4135	39.3244	22.3282	62.7517	24.5693	2.08534	11.0527	2.72754	0.522648	12.6724	68.5157	43.9889	16.1914	48.7497	31.0265	13.4901	99.5163	9.95712	10.4237	31.5487	45.9236	13.5793	13.403	34.4513	9.91777	23.793	57.2722	19.0646	5.91579	18.337	25.9507	11.4692	132.455	3.55617	14.6055	40.439	40.4081	-2.19033	0.254774	15.9674	21.8893	47.7949	19.733
309	154.519	6.4383	14.6091	34.3758	19.3262	28.5777	65.0326	41.6416	21.1439	64.5091	19.1695	5.11717	9.90611	1.53263	2.62316	11.2974	72.4038	41.8724	11.3749	48.4733	28.8169	12.9205	89.693	7.30435	5.79999	35.0136	51.2053	11.3023	14.8769	34.0873	11.9576	26.6126	55.8869	19.1741	7.03152	14.9652	24.3268	9.62423	120.974	1.88658	12.3376	39.8011	39.5329	-2.19891	64.6338	14.4319	24.8829	46.765	17.7023
310	155.019	6.45914	16.7834	30.7739	18.8708	28.7555	58.17	45.282	14.3415	53.0071	15.937	3.55799	8.80274	1.42672	2.34315	9.62354	67.6052	41.5575	10.6806	45.0548	28.683	12.066	83.6851	5.89992	6.98663	37.2694	55.6644	12.1155	15.3089	30.6803	12.4813	26.8686	52.5005	19.3612	4.61431	14.003	19.5972	15.8517	121.961	1.51123	9.97107	39.2091	35.5157	-4.29717	59.8428	11.9519	26.0448	39.24	12.1892
311	155.519	6.47998	15.2659	32.1164	16.5785	38.42	52.4288	42.2159	10.3524	47.249	13.282	-0.608696	7.34065	2.15164	-0.722945	10.9947	69.5254	38.5641	10.7662	43.3561	25.2817	8.0785	81.2813	4.40531	7.65015	32.0389	53.7089	16.361	17.5387	27.1406	10.0972	25.4296	45.484	21.1584	4.3285	13.6034	22.5042	13.782	118.488	4.50718	13.0908	41.6995	27.2662	-3.82886	68.8226	2.6295	28.0297	40.4924	3.93975
312	156.019	6.50081	13.8562	30.2587	21.7916	33.856	50.5114	40.4135	6.53624	50.8978	10.0869	3.07376	5.85433	0.336796	1.51891	11.2564	65.0576	32.7394	13.6196	41.3557	24.4606	7.9846	79.8929	5.90059	4.41496	32.621	48.7772	20.448	18.9514	26.9483	6.53125	24.9565	44.487	17.365	6.8311	12.521	20.0467	8.55479	117.553	4.036	9.10159	47.9034	14.5799	-2.77313	55.2077	1.91073	27.9815	41.9402	3.58206
313	156.52	6.52165	16.8189	29.0274	24.6436	33.5348	50.072	38.5508	7.34399	48.9953	28.6318	0.356764	5.60216	3.46044	1.20368	6.19254	53.272	33.121	14.2998	33.1774	26.0878	9.8395	84.555	7.40319	4.8041	37.2006	49.4857	22.2061	15.1099	30.9324	9.11222	24.7234	48.8322	15.9082	6.48994	11.3632	20.8536	8.91616	109.01	-0.0904718	2.27209	54.4445	6.20282	-1.638	47.233	0.672977	31.4482	43.6324	4.14976
314	157.02	6.54248	19.7014	32.4133	21.8939	30.0081	49.4973	39.2778	8.10193	47.1805	28.5086	-0.755462	5.85604	10.9294	-0.194554	9.59091	88.2792	33.4605	12.6956	31.4697	31.4336	8.37574	82.1236	6.04336	11.0577	37.5547	43.8159	24.8606	17.7427	26.9439	12.4796	27.3367	48.5165	14.9261	4.99917	10.7849	23.8364	7.67573	111.381	-1.2071	4.32274	50.5114	4.52908	0.340428	35.1496	4.25052	60.8386	42.7531	8.19157
315	157.52	6.56332	19.0178	28.9132	21.484	25.8241	49.897	38.5791	9.78328	46.2821	26.4948	3.92574	4.33135	13.0423	-2.29637	10.135	76.3502	34.2522	17.5624	31.0876	27.2155	11.2599	79.2164	7.06207	12.2045	38.4544	34.7266	22.32	14.0879	23.3303	9.05175	27.0657	47.5234	13.7953	3.7275	8.41003	24.9806	7.00432	99.0721	-0.877769	3.98148	64.2733	4.61081	4.07433	36.263	-0.516678	66.6359	35.5924	8.80978
316	158.02	6.58416	18.0739	34.4753	23.7739	30.0724	43.0859	33.121	9.08647	43.4173	29.8874	6.88801	3.82835	11.0631	-2.53412	13.6686	72.6375	34.4475	17.4715	29.844	27.3938	16.5878	87.3878	10.2926	11.9597	35.1328	33.0614	26.1353	15.1209	22.7165	12.5337	24.5672	51.6966	14.3678	4.52382	8.2156	26.8911	12.158	88.6473	1.63481	2.93473	66.1875	9.30025	8.35109	38.2391	0.0872762	70.4793	36.4646	10.1772
317	158.52	6.60499	21.4714	38.65	26.4406	38.3348	37.4785	28.6897	8.8396	42.8881	30.4221	6.46136	8.24705	17.2015	4.48634	13.2179	65.5255	30.3259	16.5239	38.0673	35.2084	16.0335	89.0504	9.46357	17.5253	34.763	31.0157	30.1226	20.9669	29.9725	15.6733	26.9863	52.8656	17.2448	7.95061	9.15436	28.4187	14.7232	86.0129	4.12781	6.46974	66.0084	11.7004	14.063	31.8183	0.248667	83.7122	33.6547	8.66724
318	159.02	6.62583	22.6282	39.4148	28.4562	35.5882	30.4077	27.4967	7.77711	41.6556	25.8218	5.08023	7.79717	18.7862	2.42671	11.4241	64.2269	24.4518	15.0345	30.3711	34.1811	11.1817	97.3647	9.82599	15.7758	37.7951	31.0364	25.7857	21.092	26.105	14.2303	33.1726	43.8913	17.0416	9.98955	9.17085	29.7243	11.062	75.6869	3.13863	5.16074	70.5388	9.7827	14.2499	33.3464	-2.68008	88.0878	29.8593	9.14306
319	159.52	6.64666	25.7751	42.1581	20.7941	32.4665	28.2201	29.8832	10.3814	39.5832	21.8592	4.388	6.18058	19.9196	1.27452	9.35064	68.1876	21.3497	16.8408	29.5089	32.4327	13.711	108.143	10.0726	13.5012	31.7775	31.499	24.8981	18.4086	27.0441	8.15388	35.8443	41.6218	16.9148	5.06925	7.01315	29.2881	4.29449	57.0034	0.683588	6.24438	65.1847	9.22596	16.9327	32.4802	0.714538	100.365	25.0417	10.0204
320	160.02	6.6675	23.7482	45.8422	25.0092	35.9493	25.3707	31.7668	9.77515	42.4466	18.9622	7.41184	7.21713	24.2163	5.36587	8.76807	68.4774	27.3245	13.119	28.9852	28.5767	10.5891	106.301	11.6727	12.1626	28.5741	36.8952	23.6065	20.4936	23.5109	11.3886	39.5564	36.4895	14.5736	2.90529	6.1824	29.2852	5.36981	94.4354	-1.41869	1.09862	63.1237	6.63879	15.4288	28.3868	1.84144	102.565	16.1406	10.1878
321	160.52	6.68833	22.5297	45.8475	23.1939	40.4175	24.9034	29.9515	4.80759	40.2485	16.1884	5.51886	9.37773	23.0912	7.07894	6.88928	79.7178	28.602	13.3158	26.3699	30.2641	7.23185	118.514	13.7414	9.90888	37.1035	35.0653	22.6131	21.9227	20.8377	10.3145	38.2431	35.3948	10.8329	9.02401	6.22315	31.7903	9.00278	97.9962	4.16417	5.02047	65.044	11.7058	21.5791	34.0418	3.18406	104.403	15.9151	16.8849
322	161.02	6.70917	20.3681	39.3635	20.5238	42.1105	20.4981	30.5312	5.32976	39.7985	14.0664	6.34954	9.34046	24.2863	4.61521	6.30621	102.534	25.2377	13.9242	21.4654	35.7889	6.84513	130.624	11.3945	5.10655	27.0009	36.4248	16.9388	28.1594	20.853	6.51255	32.9093	41.4042	14.5336	7.87851	5.91198	29.0793	22.7491	106.553	3.36367	2.83751	53.7203	10.4514	24.895	23.6776	-2.24871	104.613	15.5479	15.3828
323	161.52	6.73001	22.5629	44.0447	20.8568	39.5669	19.6804	34.5163	7.70234	37.0121	19.2228	4.60332	2.72955	20.6424	0.903953	7.64472	127.23	27.938	13.9524	19.3295	33.9128	7.12943	135.805	7.93567	2.20904	25.0119	35.6302	18.0091	22.8229	23.6668	13.0611	34.1962	38.4096	14.4241	8.12341	6.69403	26.6642	23.7212	102.088	-1.58609	5.41907	44.0455	8.63794	29.9217	22.1943	-4.12404	97.9924	7.62688	17.82
324	162.02	6.75084	24.5596	47.9432	25.9771	40.3739	20.1106	41.1635	8.15614	38.9668	18.7713	10.008	4.02886	19.6252	4.64179	8.48592	140.207	33.8464	14.4721	22.3831	33.1278	9.97632	152.722	11.3389	8.17125	30.6631	38.5567	18.9758	21.0058	28.4181	17.5751	42.653	40.8087	12.3816	9.69539	7.58542	28.519	21.1289	102.508	0.928433	0.474491	37.6049	5.69483	37.9454	21.2527	0.453857	92.501	2.92991	10.7398
325	162.52	6.77168	22.8264	41.4023	30.4443	40.4668	19.7908	42.8968	8.26962	39.8024	33.2046	8.07878	10.2912	16.4786	4.79655	9.71363	164.586	29.3173	13.3476	19.9793	30.4557	12.8444	151.175	11.1842	10.9155	35.7184	38.567	18.1401	19.9638	27.2317	14.284	41.2809	42.4078	14.1665	10.0874	4.65543	26.0224	15.7453	99.5699	1.99292	-0.359327	28.9922	6.66647	77.5228	19.4594	1.93102	98.27	3.74679	7.791
326	163.02	6.79251	23.3719	39.6215	32.6053	41.5946	23.5527	39.4763	7.09165	43.4209	28.2346	6.58683	8.95606	14.859	2.94425	8.22668	168.644	23.4582	14.5868	17.7387	35.1466	13.0505	140.634	8.05182	7.34263	35.319	32.9381	11.4819	20.4321	26.4566	13.1891	44.1039	35.4942	13.0384	5.39443	9.61803	24.4146	18.8674	85.7724	6.78637	3.9905	27.9979	4.48571	95.3567	16.443	6.10546	92.6537	5.55866	10.4385
327	163.52	6.81335	28.0487	39.5948	28.9038	43.7252	20.4408	33.3194	7.53346	45.6867	25.2104	8.8815	10.5218	11.8559	4.49403	9.75689	177.758	23.7169	13.9499	21.0589	37.6858	12.5329	141.195	7.3546	7.65341	39.3882	27.9789	12.0738	17.95	27.0686	12.0472	43.7569	32.2374	11.7779	8.52326	12.1139	22.4764	19.3314	80.3867	2.10224	5.21794	28.2658	0.286473	98.792	10.3867	6.40438	90.1568	5.70283	13.8532
328	164.02	6.83419	23.332	35.2022	25.1894	47.2057	20.6009	48.3095	4.74817	36.775	24.649	7.14028	8.90832	10.9511	6.29916	10.7454	180.67	23.0801	18.3357	20.3782	39.9288	8.44326	130.751	8.55369	10.5876	37.3522	28.991	13.2965	14.5891	25.0549	10.1573	40.2649	38.0851	13.6706	10.5155	15.7485	23.0141	18.8768	70.4509	2.74125	3.24677	30.1325	0.946109	94.7471	10.1797	4.4229	80.0765	6.91958	21.8997
329	164.521	6.85502	20.2481	36.8256	26.5344	48.2181	24.9672	46.7658	4.92167	37.0932	25.4949	5.30753	11.5674	9.15721	5.87998	13.047	175.278	21.8155	18.0773	18.2408	34.9517	8.95703	121.474	7.81453	7.32315	36.4011	25.8561	11.7307	23.0113	26.5517	12.4795	39.3386	39.0661	14.8038	11.3404	9.53893	25.9289	13.8017	63.9726	2.21581	4.19665	29.6381	4.26887	85.5762	6.85841	5.27993	83.8429	9.65428	24.655
330	165.021	6.87586	20.8998	36.8269	23.064	48.68	23.2768	48.9697	6.91756	36.5291	23.3095	5.10253	8.24099	4.67096	0.738279	20.7244	167.903	19.8271	17.5943	15.4393	34.6382	10.1857	124.979	4.90651	6.95804	34.9847	18.1109	10.1021	22.7444	26.44	13.6264	41.744	36.4474	9.79828	9.40274	10.7063	22.9732	9.01248	66.2505	3.59612	5.82457	24.1473	3.48264	72.1414	5.99996	33.154	92.6101	3.60644	28.1503
331	165.521	6.89669	17.9155	37.1567	21.0887	49.8851	20.0151	50.6981	6.66189	39.5417	21.6873	8.63057	7.05191	3.29755	1.04303	20.8249	159.143	22.6968	16.2389	11.7687	36.036	11.3412	119.954	7.71236	8.31456	26.8337	19.2497	11.3489	21.6608	25.4262	14.449	43.6614	40.6023	7.06877	8.00604	15.2342	24.5501	13.1918	95.8815	-0.828868	4.08196	18.2986	6.49611	65.4055	2.43126	41.3568	91.1564	5.37157	32.6597
332	166.021	6.91753	14.7776	36.9168	22.1209	49.4255	24.6298	51.2558	7.67609	39.5443	16.9108	10.8151	9.44305	2.29134	3.51961	18.956	117.915	28.7386	17.5224	12.2361	34.0521	11.6886	113.203	5.70823	10.3646	30.2243	23.1882	11.9401	20.9566	25.9405	11.012	43.6645	42.4372	8.64665	9.2173	14.5994	24.9916	14.3919	90.7059	-2.47615	3.70365	20.3035	14.0927	64.2947	2.09422	40.7516	82.4833	10.5541	31.0434
333	166.521	6.93837	16.1386	37.1404	19.5858	46.166	23.7044	45.7288	5.41518	41.9863	16.6398	14.7115	13.0459	3.40675	3.83197	18.5837	110.37	29.5125	15.2066	15.3813	31.9025	10.6218	113.714	3.63121	8.99904	34.8933	18.6763	12.2836	21.1699	26.3833	8.99932	37.1369	36.3597	7.30652	5.10637	12.5269	24.4127	26.3416	85.1787	0.301807	6.05862	27.2495	18.6865	58.9945	0.136737	48.8324	76.234	5.20232	24.9179
334	167.021	6.9592																																				25.3502	-990.821	0.548473	0.331818	18.7474	19.7172	59.0452	-1.58712	53.505	66.0813	2.59121	24.5868
335	167.521	6.98004																																				23.2257	-988.788	-1.03958	-0.482466	13.6104	25.2891	55.1358	4.36647	57.7769	59.4792	4.75851	29.2301
336	168.021	7.00087
	Rhythmic (y/n)		y	n	n	y	y	n	y	y	y	y	y	n	y	n	y	n	n	n	n	n	n	n	n	n	n	y	n	n	n	n	n	n	n	n	y	y	y	n	y	y	n	y	y	n	y	y	n
[truncated: 18 more columns]

## Sheet: WT Scrambled
Raw data - Wild-type; scrambled-Lenti
Single Cultured Fibroblasts
Photons/min
No GFP Signal
Lentivirus GFP Signal
			Experiment 1																																				Experiment 2
Plane	hrs	days	Cell 1	Cell 2	Cell 3	Cell 4	Cell 5	Cell 6	Cell 7	Cell 8	Cell 9	Cell 10	Cell 11	Cell 12	Cell 13	Cell 14	Cell 15	Cell 16	Cell 17	Cell 18	Cell 19	Cell 20	Cell 21	Cell 22	Cell 23	Cell 24	Cell 25	Cell 26	Cell 27	Cell 28	Cell 29	Cell 30	Cell 31	Cell 32	Cell 33	Cell 34	Cell 35	Cell 36	Cell 37	Cell 38	Cell 39	Cell 40	Cell 41	Cell 42	Cell 43	Cell 44	Cell 45	Cell 46	Cell 47
1	0.500062	0.0208359	28.8873	11.2041	-8.35667	90.5203	0.876934	71.0626	16.538	38.1724	21.8511	20.9536	9.54311	37.6772	91.8102	39.7631	15.3412	47.1275	101.92	-4.11643	48.5925	9.54311	-6.86072	1.12454	39.8438	60.7458	19.6536	-12.0398	13.0199	11.9882	3.46647	41.8659	21.0361	20.9433	28.1135	62.2727	66.059	1.0164	-1.41341	-3.02284	9.62564	0.309506	-8.4392	-1.88799	-0.103169	13.0508	-10.1002	6.50995	-2.16654
2	1.00012	0.0416719	30.4245	16.4657	-11.2557	98.1857	3.57996	76.5099	25.5343	33.1172	26.4834	21.6035	15.4031	38.3581	87.6271	27.7901	16.9816	20.902	99.3618	-6.69565	46.0029	-0.536478	-6.89167	4.16802	36.8209	75.3751	11.6787	-13.4532	14.5158	13.185	3.37362	37.2542	16.6102	11.1422	20.087	38.1724	82.1326	0.534177	-1.37214	-3.74503	6.52027	-0.536478	-7.41783	-1.66102	-1.75387	11.7612	-8.51142	4.63228	-2.66175
3	1.50019	0.0625078	34.9123	16.8062	-5.75682	89.045	1.41341	76.7679	29.0317	26.6279	27.1231	19.4164	6.62343	30.4141	68.535	15.7324	15.4031	17.8069	83.804	-3.89978	37.7804	1.25866	-1.13486	-2.20781	29.0523	77.3043	6.92262	-12.4731	18.0752	9.36772	6.07664	40.7104	11.6271	8.80029	19.1481	30.538	76.3965	0.483845	-2.10464	-4.1577	4.66323	-3.75534	-8.33604	-2.98158	-1.61975	10.1312	-9.7185	1.90862	-2.55859
4	2.00025	0.0833437	30.9403	19.6536	-7.98526	97.185	-1.10391	88.8077	17.7347	23.4193	20.902	13.5151	1.35151	23.6463	70.2672	14.5515	14.815	18.0236	84.7428	10.6057	36.2638	6.59248	0.247605	-6.97421	28.2992	67.2248	7.86146	-10.2137	18.4466	8.61459	2.24908	32.818	9.64628	4.12675	14.8563	21.2321	77.717	0.266818	-2.22845	-5.38541	6.77819	-6.19013	-10.1105	-5.00368	1.18644	17.3736	-11.297	0.103169	1.82609
5	2.50031	0.10418	22.7074	16.9713	-10.2962	105.531	-0.082535	101.013	25.5652	26.1739	16.2594	8.89315	1.29993	22.9035	68.2317	19.4576	21.5416	15.1349	84.1444	12.5041	34.448	5.98379	-2.24908	-9.46057	23.1923	58.2491	8.48047	-12.8342	19.0243	6.69565	-1.50626	29.8983	11.4311	1.15549	8.96536	13.5357	87.4562	-0.022731	-2.47605	-4.01326	9.09948	-5.41636	-11.1216	-4.02358	-0.515844	16.1253	-12.5453	-0.340457	5.43699
6	3.00037	0.125016	18.9727	24.5232	-12.731	103.354	-2.80619	108.368	27.0199	22.0575	15.6507	10.059	8.32572	20.6647	67.1775	26.9005	18.8696	18.6426	82.8961	19.9632	25.2041	2.85777	-2.6308	-15.5785	18.591	59.5181	9.79071	-14.6396	20.1798	13.1643	3.10538	27.1231	7.54164	9.59469	12.0707	16.6927	83.1127	0.450831	-1.80545	-2.85777	9.63596	-5.00368	-7.5829	-0.464259	0.0928519	21.9853	-11.0184	1.6507	10.7502
7	3.50044	0.145852	20.4584	27.0612	-12.4318	106.914	3.66249	111.639	26.6175	24.3891	26.4112	14.3301	8.29477	21.7067	76.4168	43.9876	16.4967	14.8254	91.5004	43.465	28.5365	3.03316	-1.03169	-13.6389	11.3898	51.8732	10.5129	-15.1245	16.1975	14.4952	3.79661	26.762	5.95284	14.8357	9.21297	20.8917	85.042	0.74958	-2.19749	-3.80693	9.34709	-5.59175	-6.67502	-1.16581	0.515844	28.9904	-9.80103	4.48784	13.7008
8	4.0005	0.166687	28.0103	32.0236	-5.59175	105.098	5.39573	101.549	28.9595	35.4385	31.6212	23.5534	10.4716	22.9344	78.6371	49.1865	22.8622	16.3522	91.5004	39.7922	31.1879	5.83935	-0.0722181	-3.20855	14.227	53.9676	9.74945	-7.2115	16.2491	25.1732	-0.175387	28.8254	9.68755	22.367	5.44731	25.4517	91.9337	1.28863	-3.20855	-4.22992	10.2653	-3.66249	-6.71629	-2.09433	-0.278556	22.7797	-9.33677	4.12675	16.0737
9	4.50056	0.187523	25.1835	31.8276	-3.09506	106.006	7.74797	88.8283	41.9794	28.4849	23.2749	33.5092	17.0744	28.6809	80.5997	38.2516	21.6035	17.7244	84.6706	34.4893	30.7133	7.09801	-6.94326	-2.02211	8.8622	69.0921	16.2594	-6.55122	29.5372	24.6057	-2.26971	28.7738	10.9565	26.3183	6.46868	19.8806	88.2093	1.37414	-2.54827	-3.04348	10.8018	-3.62122	-5.24097	-0.608696	-0.804716	30.8371	-10.1002	2.18718	20.0354
10	5.00062	0.208359	27.2778	27.2056	0.959469	110.225	17.6934	97.6389	49.3456	33.4886	35.1496	42.2579	21.0052	36.7797	75.8261	33.6352	28.0929	15.073	90.056	37.5018	33.045	9.22329	1.36183	-2.51732	31.3943	81.8335	27.9175	-5.09654	39.3692	28.2063	3.82756	26.7826	12.5866	39.0597	20.2004	21.1702	98.1548	1.96352	-2.58954	-0.82535	10.5542	-3.95136	-3.64186	-0.484893	-0.928519	38.4097	-9.2336	1.42373	21.5726
11	5.50069	0.229195	55.1953	26.6175	-1.96021	111.732	29.1864	91.5623	49.2631	40.6794	43.3618	46.199	21.1186	42.3714	77.4019	32.9369	31.3633	16.3419	94.3169	49.1599	42.3095	7.67576	9.66691	-1.73324	21.3456	83.0921	36.336	-0.980103	47.829	28.8563	13.9175	26.1945	12.2977	27.1746	24.7605	21.4075	110.143	1.36927	-2.84746	0.639646	11.9985	-2.78556	-3.39425	-0.557111	-0.299189	42.5262	-8.04716	-0.422992	20.7782
12	6.00075	0.250031	53.5343	43.2896	6.04569	137.39	30.28	92.4702	50.3773	54.4112	45.5181	56.6603	28.4127	51.0169	86.0502	39.2863	37.6256	31.4252	84.8047	50.9344	43.1039	5.11717	11.1732	0.711864	20.3242	79.409	41.0612	1.14517	57.4856	37.4399	37.2439	29.9705	22.2122	40.6382	46.2093	23.3574	106.47	2.02793	-2.02211	0.639646	12.8239	-4.26087	-3.40457	-0.0412675	1.51658	41.8246	-7.4591	9.21297	20.1592
13	6.50081	0.270867	52.7915	41.5461	-1.91894	136.451	19.0965	81.0081	45.6831	56.8666	38.1002	52.9256	24.5542	43.0626	73.7315	34.1871	39.7406	37.9248	74.0029	44.7133	38.9565	7.72734	10.6883	-3.03316	23.7082	71.5269	30.7546	-2.97126	47.9632	30.1975	37.4812	32.4466	23.3677	36.3051	46.9108	22.2638	107.863	1.86502	-1.22771	0.897568	12.6794	-5.14812	-5.39573	-0.0722181	4.12675	34.9639	-7.66544	11.8335	18.8489
14	7.00087	0.291703	58.0221	34.6957	-7.82019	135.017	16.5276	75.406	40.6072	55.4945	32.7767	50.4186	16.9506	35.2837	62.7013	27.373	37.2955	31.5181	72.1253	41.1231	39.1113	-1.08327	6.93294	-10.2447	12.9477	69.3913	27.3397	1.89831	41.3913	21.2837	56.8666	20.5615	41.6286	25.8335	50.7281	16.2181	111.649	1.28863	0.237288	4.66323	15.3206	-2.53795	0.237288	4.90052	7.07738	41.2469	-3.92041	16.0118	18.8592
15	7.50094	0.312539	61.0243	42.9182	-1.35151	142.755	24.028	57.0007	46.2093	61.1481	38.1002	50.759	22.6043	43.9912	68.3333	34.0442	38.8121	42.3198	75.0862	34.7679	42.4539	-1.48563	5.32351	3.2395	6.32424	82.6072	31.6109	8.09875	49.325	21.4591	82.5144	31.3324	50.2019	33.5505	67.6993	11.3382	125.835	1.60849	-0.557111	6.87104	14.9079	-3.01253	0.505527	7.03611	5.25129	43.073	-1.68165	11.7922	19.5298
16	8.001	0.333375	83.773	47.9838	1.69197	140.113	26.6898	79.3884	44.8784	61.7671	44.2903	55.9794	30.0118	51.5328	71.917	39.6658	41.8143	48.6234	77.8924	32.2093	50.336	5.35446	18.9418	1.96021	10.3169	90.4377	32.2712	18.2506	50.6662	28.9492	61.406	36.0472	57.4959	48.7885	73.8379	17.2808	125.979	2.15403	0.505527	8.89315	16.3316	-3.85851	-1.15549	9.36772	4.67354	47.7671	-1.41341	12.3493	19.7671
17	8.50106	0.354211	87.0435	48.5512	1.99116	133.882	34.8607	71.1452	33.5298	60.9315	34.5718	55.5976	31.0951	43.7539	68.1338	35.4295	51.5741	54.7517	69.4119	42.3508	44.0737	1.15549	17.6934	3.24982	12.4834	88.6116	59.7038	10.9978	45.745	28.9492	40.6898	24.028	61.3029	41.9484	74.622	30.5586	136.472	1.64366	-0.484893	8.27413	16.1872	-2.65144	-2.3213	11.5343	4.7664	44.1872	-0.526161	19.3854	20.5925
18	9.00112	0.375047	77.748	67.1319	3.94105	142.001	39.6065	75.3648	67.0287	68.958	35.4591	61.5814	35.8924	50.4186	64.4165	37.728	58.2903	64.5114	68.112	42.7222	45.7966	3.67281	17.9617	9.72881	11.7509	83.3913	61.2307	8.2535	53.72	33.1069	33.2203	30.0531	59.972	27.2572	81.1319	30.0221	135.698	0.933051	2.23876	8.49079	18.7664	-2.71334	-0.278556	16.4967	7.94399	46.0133	6.70597	20.2314	19.0243
19	9.50119	0.395883	77.1496	58.5276	3.07443	142.878	35.1702	62.1695	59.2808	63.7686	46.5497	66.1312	41.773	56.6603	59.1786	28.6461	54.1842	60.1474	62.8298	43.4444	50.986	-2.62049	17.6625	6.79882	2.76492	76.1076	53.5446	11.9985	48.7782	28.5674	23.6153	25.7716	58.0324	25.72	82.0088	26.1945	124.133	4.17329	4.42594	9.67723	18.6323	-3.92041	0.557111	16.6205	8.81061	46.199	6.03537	14.5055	15.269
20	10.0012	0.416719	83.5564	42.4333	22.3567	145.509	33.8187	59.4768	54.8136	56.8047	48.2623	65.2439	41.2159	54.7413	53.1679	30.2366	57.0523	52.0177	57.7539	40.5247	41.0921	-4.65291	22.2741	4.79735	-5.31319	65.7598	52.3581	20.7163	48.2727	23.3265	4.2815	11.2144	64.8622	70.227	57.5475	20.1901	136.42	3.60231	8.54237	11.6374	14.227	6.11791	2.02211	15.2793	10.4716	45.8895	4.11643	10.9668	14.1857
21	10.5013	0.437555	90.2933	54.9993	26.6279	172.519	35.4591	56.0722	63.1393	65.5225	50.14	78.8725	54.7723	71.4031	52.7032	24.5329	62.9226	53.3279	71.3412	47.7878	45.58	2.03242	43.2793	12.8548	-3.15696	75.2203	54.9167	31.3839	60.3331	28.2786	1.87767	10.7192	79.4193	69.381	62.7885	25.5446	137.875	3.22455	8.60427	9.82167	13.4326	6.06632	1.67133	14.8047	9.8423	39.3486	4.86957	26.4937	9.88357
22	11.0014	0.458391	78.2845	68.112	25.6581	151.906	33.6433	45.4562	55.7318	67.3073	49.1702	62.9845	44.4451	60.9005	61.8263	21.6617	71.4237	66.843	70.9388	51.1614	47.9013	-2.53795	37.4709	14.0206	-10.8534	63.6964	40.1326	31.1466	56.8666	23.4296	10.6883	18.6839	73.7244	96.8445	70.0619	32.591	125.102	3.89782	10.5232	10.8327	18.5601	8.3773	0.237288	25.5239	11.9366	42.2167	6.45836	27.4223	16.7649
23	11.5014	0.479226	105.614	67.3073	33.4886	144.034	35.8821	37.4296	52.4304	69.969	36.2948	64.2741	47.829	56.4024	61.1847	16.542	66.5438	62.2314	63.3456	46.1577	44.2594	-12.927	33.5505	12.4628	-15.1968	49.6861	33.045	29.9086	55.1746	16.1459	33.7465	16.9816	153.649	91.9853	60.9315	34.5718	124.525	3.43779	15.2587	12.3803	18.8283	7.73766	1.92926	26.6588	12.3287	45.8069	4.47752	27.6802	17.7244
24	12.0015	0.500062	104.603	63.0361	35.9853	144.374	31.2292	33.4679	42.5674	63.6035	32.4053	78.3257	54.2874	59.6934	57.7937	4.62737	60.0752	50.1194	58.0943	32.3434	49.2528	-5.61238	29.238	13.381	-17.2292	43.7848	34.4377	27.9278	55.2572	14.7531	23.7598	12.8032	74.9624	83.9587	56.6706	25.4414	117.045	2.97938	12.6072	10.7192	16.8371	4.37436	1.8364	26.4112	8.40825	39.0494	0.103169	22.6352	16.2491
25	12.5016	0.520898	96.3699	66.874	34.6441	148.119	29.7126	30.6514	37.4296	68.0811	32.2402	76.4171	60.5704	63.3147	56.1194	0.326588	57.7642	50.4598	58.5792	36.2329	53.885	-2.54827	32.3021	8.74871	-16.2388	38.843	35.325	30.4451	56.2889	12.4937	30.734	11.1319	64.1916	102.591	45.7966	30.1872	120.821	3.6862	12.3906	8.73839	16.4141	8.72808	1.12454	28.2063	4.8902	38.7192	-1.00074	12.2255	14.8769
26	13.0016	0.541734	99.2896	58.5586	36.367	129.332	24.9256	21.3972	31.3117	70.6293	21.7377	79.7082	58.3935	57.042	50.3019	-5.11937	58.2594	45.7966	50.6868	38.8843	54.1533	-2.04274	26.2255	3.51805	-24.7605	33.3545	23.3471	26.9683	52.9668	7.56227	31.3427	1.47531	53.4001	98.227	33.2203	30.7649	111.567	3.56768	13.4738	5.26161	16.7443	10.8018	3.70376	31.8069	3.16728	37.0582	4.49816	31.1157	18.1061
27	13.5017	0.56257	101.838	63.913	51.409	135.574	31.3839	30.8578	31.7038	77.6035	55.8659	75.0656	59.0332	59.4355	48.5554	-6.14108	63.2734	62.9226	53.1835	38.7915	59.0847	5.38541	28.5674	5.64333	-19.1584	31.0951	25.2557	38.028	52.6264	6.6028	25.5343	10.9565	64.3773	118.727	33.4989	31.5181	110.587	4.86713	15.4547	4.0958	14.6912	7.78924	3.20855	31.1982	4.40531	35.8924	1.85704	31.1776	20.5099
28	14.0017	0.583406	107.337	69.2366	47.2513	147.129	27.7524	22.4598	29.1452	76.871	53.7922	70.5777	57.7951	58.4451	47.0124	-3.14732	66.4097	56.9698	52.6367	32.4156	56.6912	5.22034	32.4363	5.54016	-20.6131	23.3161	29.238	36.7693	45.9823	7.6448	31.3117	7.08769	57.6301	117.365	34.6544	37.6772	113.785	4.89311	17.5181	4.31245	18.6013	10.1209	2.59985	31.126	4.54974	33.8909	1.01105	21.2321	29.9189
29	14.5018	0.604242	99.9086	59.6212	45.4871	137.359	26.1223	9.93515	41.0612	77.5932	45.2911	61.3648	51.5431	50.0472	42.9803	-14.9026	64.6662	44.0221	48.1489	28.0825	53.1113	-2.95063	33.9528	-2.04274	-23.2439	16.3522	8.29477	26.5556	40.2771	-2.51732	45.3117	-1.79514	49.5107	121.419	55.6389	32.6735	104.366	4.94831	17.2704	13.2056	17.7038	12.5969	2.6927	33.3338	9.02727	30.2388	1.75387	14.031	28.5984
30	15.0019	0.625078	110.514	78.2432	49.1186	135.151	38.3788	9.01695	50.8416	92.9757	49.3766	67.3073	63.5623	62.2623	53.0962	-12.8181	68.9889	56.2889	62.9536	29.6301	62.2108	4.24024	43.434	9.28519	-13.0921	38.0796	13.3707	25.9469	44.4657	8.55269	56.7841	13.608	57.857	117.643	61.9322	36.6146	105.459	4.9429	17.2911	12.0707	18.1887	25.8954	7.09801	29.073	10.2859	29.0936	2.96094	10.5542	29.5166
31	15.5019	0.645914	112.609	74.2402	46.8077	119.181	37.1098	3.39425	45.7244	80.7915	49.3869	45.1879	61.86	69.7008	49.6527	-14.3931	66.3581	55.7111	57.269	17.2911	56.6603	2.03242	26.2977	2.34193	-16.5276	30.6205	9.94547	17.58	41.0302	2.2594	52.1312	2.37288	50.79	101.673	56.423	32.4878	77.0877	4.19115	14.0722	7.79956	13.969	22.171	1.99116	27.9794	7.41783	24.0486	6.90199	33.6949	26.112
32	16.002	0.66675	114.424	79.6256	46.6116	95.4208	39.2041	7.49005	42.5262	89.8909	49.8924	53.2144	65.1408	54.8239	56.3219	-9.13128	60.0442	65.1717	60.6735	19.829	56.2167	9.26455	27.2056	8.83125	-8.78998	24.4923	14.0103	24.9462	33.2203	-0.949153	59.2601	13.6389	54.1739	105.036	59.2395	40.339	70.0722	4.10997	10.7399	10.7089	15.5372	18.4775	1.73324	28.9492	5.48858	18.3537	5.70523	28.4333	26.1636
33	16.5021	0.687586	102.168	64.2535	46.2712	92.1503	37.7907	5.40604	31.4665	81.0494	37.2233	35.7377	59.5696	50.2019	50.0893	-8.65806	52.1621	54.5144	48.7988	13.4532	44.7237	5.26161	24.0693	11.0081	-16.899	21.5623	7.50037	23.1201	28.5055	-5.89094	47.5092	12.9786	48.6028	107.832	52.059	31.0744	62.6544	4.46609	11.8954	5.29256	17.0022	12.9064	1.86735	28.0722	2.47605	15.1452	3.4871	17.6419	21.9749
34	17.0021	0.708422	78.0162	39.266	46.591	82.0501	28.4746	-3.39425	17.4046	79.3987	23.9971	48.8401	55.4842	41.9897	32.9051	-19.6646	46.5188	37.3471	39.6581	7.18055	45.3014	3.53869	12.0914	0.0722181	-26.0501	19.1172	-5.66396	34.6234	25.1732	-11.9469	36.0162	-6.31393	40.2461	85.1039	32.6426	15.9293	55.5873	3.3355	13.8452	1.35151	16.2284	18.2299	2.507	28.2476	4.19897	31.9101	4.57038	7.30435	18.1061
35	17.5022	0.729258	77.913	41.9794	29.8158	81.6478	24.1002	-8.81061	10.42	77.5004	26.2049	46.0029	43.3928	29.7126	31.7642	-19.5244	36.1503	37.1717	41.0818	0	48.2933	3.93073	13.7937	-8.70744	-26.6175	14.4746	4.2196	23.6979	12.143	-19.3648	40.8961	-8.74871	31.7657	82.3699	25.5136	20.3552	47.5505	2.85165	13.5357	-1.36183	16.2388	4.97273	5.75682	32.4053	3.28077	31.0435	-3.972	24.647	12.0501
36	18.0022	0.750094	57.8261	41.8865	20.1489	70.5571	16.7443	-13.7421	4.0339	80.2756	24.028	31.4871	42.9904	15.5269	34.1714	-24.3324	30.8887	32.787	31.8895	-10.0796	39.8231	-2.75461	11.5239	-15.7539	-22.9138	5.44731	-5.55048	15.2071	4.00295	-26.7001	34.4068	-10.5645	22.7074	73.0332	26.2977	14.9388	69.35	2.27688	12.3287	17.9617	12.8032	6.6647	3.39425	33.3648	2.92999	29.465	28.9388	28.4643	21.6654
37	18.5023	0.77093	69.9587	41.608	23.1201	58.1975	22.1297	-6.30361	4.01326	91.4797	27.1024	26.8239	46.2196	13.3707	32.9955	-19.4189	38.6676	34.3346	38.6883	-1.97052	39.0597	11.7612	20.9433	-8.3773	-13.2778	14.9595	-4.38467	17.8585	15.6817	-18.6529	37.9145	0.598379	24.1931	62.3242	31.4871	19.7568	69.8556	1.72052	16.3832	16.8062	16.9094	5.06559	6.71629	33.0862	3.78629	32.4982	33.829	27.381	21.9646
38	19.0024	0.791765	54.5247	35.4385	11.8644	51.9145	22.0368	-6.95357	-3.10538	81.101	27.2159	20.2623	38.9772	33.1069	32.7353	-16.3695	32.8077	34.4171	39.0391	-0.113486	37.6772	14.031	16.1872	-4.49816	-14.7222	8.38762	-1.56817	13.154	8.62491	-15.3102	35.7892	7.44878	19.5814	60.5291	19.664	21.6551	61.3235	1.69183	16.1769	15.1658	13.7524	9.0479	3.66249	33.8909	4.3434	32.7251	40.3493	24.9978	16.4554
39	19.5024	0.812601	46.591	22.3464	2.95063	40.731	12.7929	-16.0634	-11.6374	73.3014	15.7332	8.1297	30.3935	30.1769	27.8789	-23.1972	23.6875	22.3051	32.2609	-8.73839	33.5402	13.35	9.85262	-10.451	-25.6993	3.3014	-8.02653	2.81651	0.711864	-25.3692	22.8725	-2.6927	9.58438	41.154	8.2535	14.5571	50.7384	2.40732	17.0125	12.7413	14.3817	13.969	2.2594	30.2078	3.08475	27.9071	39.1216	29.2277	16.7856
40	20.0025	0.833437	49.6139	23.7391	-5.61238	40.5247	8.05748	-15.5888	-1.76419	73.745	21.3662	7.79956	32.9418	23.9867	27.7129	-20.7285	31.2601	16.7856	32.3744	-9.13043	33.7465	11.101	11.9882	-9.9042	-21.8718	7.57259	0.319823	8.8622	5.89094	-22.2535	24.7192	0.918202	18.622	38.5851	7.94399	12.535	53.5446	2.26227	14.5365	8.72808	13.4326	7.24245	0.835667	26.6279	0.649963	23.6875	40.4834	27.35	14.1754
41	20.5026	0.854273	55.3088	27.2778	-7.11864	39.6787	8.84156	-18.4982	-7.71702	64.2432	25.7819	-1.24834	27.6492	18.9831	28.6605	-22.9085	26.0192	23.6669	32.395	-13.6183	40.9167	7.3972	18.4363	-13.7937	-22.6455	7.22181	-6.71629	6.32424	4.46721	-18.8077	23.9764	5.94252	8.45984	37.5947	10.2962	12.1223	47.406	2.17243	14.7015	4.86957	11.462	8.10906	-1.21739	25.3589	-0.185704	38.0693	36.3051	25.2454	10.0383
42	21.0026	0.875109	53.4105	27.8659	-3.21887	30.4864	6.31393	-13.8659	-10.647	62.2314	30.7546	-3.39425	23.7907	12.0501	34.4934	-24.2447	25.101	36.9138	47.7465	-12.6898	28.4952	7.11864	21.0361	-16.5173	-23.1304	11.3073	-9.79071	4.42594	-3.92041	-24.7192	24.1931	12.958	3.12601	20.3036	24.1105	18.5394	36.6765	1.13168	12.2874	3.78629	7.92336	4.16802	-4.84893	20.1489	-0.949153	32.6013	36.2019	22.4186	5.51953
43	21.5027	0.895945	57.1761	26.5247	-3.10538	29.0626	7.08769	-12.7001	-6.73692	59.1982	28.6087	-1.13486	22.2948	15.5888	41.6891	-19.8777	18.2402	28.4539	40.9683	-11.5859	21.9337	7.93368	10.4819	-7.97494	-18.818	13.8246	-6.3552	5.32351	-6.32424	-21.8305	21.6242	22.5114	8.45984	18.7354	22.5217	19.2719	31.126	1.06565	13.6286	9.58438	10.9875	6.22108	-4.45689	21.4282	1.24834	37.1201	39.3073	25.5755	8.33604
44	22.0027	0.916781	48.1282	23.8939	-11.3898	27.2469	4.25055	-14.4333	-8.40825	53.4208	18.7045	-2.85777	22.5527	12.7929	30.0202	-16.6969	15.9912	17.5077	28.8563	-9.1717	25.7612	6.53058	9.13043	-11.0184	-20.4274	9.41931	-4.68386	3.31172	-4.7664	-19.9322	14.5055	12.5763	7.61385	12.1533	17.9926	15.5372	29.8364	0.754451	15.8467	6.32424	12.9374	8.72808	-1.36183	21.0258	2.75461	31.9514	38.6367	30.4554	8.53206
45	22.5028	0.937617	34.448	11.6993	-17.1673	20.7988	-7.31466	-17.0125	-14.5571	41.7833	12.3493	-7.86146	16.8681	2.91968	18.5296	-24.6279	5.81872	7.43847	23.3987	-16.2078	24.2653	1.39278	14.5674	-14.2476	-28.392	5.94252	-9.03758	-4.07517	-4.2196	-24.1828	5.05527	9.26455	6.07664	15.0936	-2.86809	13.5048	36.5114	0.833468	14.5674	7.75829	12.6382	4.8283	-3.10538	20.6028	3.22918	26.0501	35.4901	30.4348	6.55122
46	23.0029	0.958453	32.8386	10.5232	-26.2668	18.3228	-7.2115	-22.2225	-18.0855	29.3721	12.2049	-13.5976	5.48858	-8.27413	21.9634	-26.3283	3.16728	11.0391	34.9845	-17.8379	27.7937	-1.19676	5.57111	-13.7008	-24.9462	3.73471	-13.577	-8.9241	-7.93368	-26.566	1.74355	18.7561	-0.319823	8.04716	2.20781	17.5181	22.2741	0.338258	11.72	6.59248	11.3073	1.43405	-3.99263	18.7664	2.75461	29.3928	36.7281	19.86	4.90052
47	23.5029	0.979289	41.2366	11.1422	-19.406	24.9772	-6.13854	-11.297	-17.6625	29.1658	14.2373	-10.9978	8.14001	5.10685	37.4258	-17.9177	11.7406	21.1083	39.7922	-8.75903	29.4444	5.67428	8.90346	-3.37362	-11.0391	13.5976	-5.78777	-3.02284	-0.216654	-17.2395	12.2874	33.7155	5.24097	11.2557	20.5718	26.3803	24.224	0.511988	11.9779	3.82756	10.3685	-3.56964	-6.6647	18.1474	1.94989	28.3611	34.7679	16.4967	4.60133
48	24.003	1.00012	35.0567	9.18202	-22.4805	14.0516	-9.27487	-9.20265	-15.9912	42.5262	6.79882	-16.7133	7.00516	6.04569	30.5372	-20.4183	11.2351	14.4024	36.2948	-12.1326	25.1216	-1.43405	5.30287	-11.5033	-10.7605	14.4643	-11.3382	-7.14959	-3.16728	-18.8386	15.4444	31.5696	3.89978	9.01695	13.7318	13.5151	22.9035	0.435135	10.4716	-0.175387	4.32277	-5.84967	-10.5232	13.6595	-0.835667	22.1503	29.1039	11.6993	-1.47531
49	24.5031	1.02096	27.5151	7.3353	-24.5542	10.9153	-11.3589	-18.4259	-15.6404	37.8629	4.26087	-23.409	2.86809	-2.88873	25.2478	-28.802	9.6566	7.38688	37.636	-18.0133	11.9263	-6.80914	-4.86957	-22.5114	-17.1879	5.06559	-17.0951	-13.608	-11.5446	-29.1349	7.77892	25.6684	-6.84009	-0.557111	5.90125	4.42594	13.1437	-0.0276019	9.21297	-1.43405	5.54016	-5.85999	-10.9256	10.8224	-0.278556	19.2719	25.885	29.434	-1.90862
50	25.0031	1.0418	26.3699	9.20265	-2.61017	19.9322	7.20118	-18.2506	-15.9396	39.7716	8.81061	-20.1592	1.31024	2.74429	35.1026	-23.6985	8.61459	11.2454	46.199	-10.8018	12.927	-0.763449	-1.01105	-15.8055	-18.3537	11.297	-11.8747	-5.10685	-0.082535	-24.1105	5.58143	31.941	-7.24245	-3.53869	1.7126	14.9285	20.3965	-0.156411	10.6161	-1.12454	7.17023	-6.77819	-11.8231	9.50184	-0.794399	17.4149	23.1304	30.0943	-1.91894
51	25.5032	1.06263	23.3574	9.86293	-6.10759	18.9211	-0.0309506	-14.1032	-19.3132	44.3419	9.83198	-17.6006	7.85114	6.92262	41.1103	-21.2538	12.3596	13.5048	52.8946	-7.96463	16.507	-3.94105	3.38394	-9.12012	-16.7959	19.5608	-9.28519	1.09359	1.68165	-20.5925	5.43699	34.2933	-1.86735	3.70376	3.26013	8.44952	26.1326	0.100666	12.2977	-2.41415	10.2653	-4.44657	-10.0796	10.2343	1.66102	17.4046	20.0044	25.6581	-2.3213
52	26.0032	1.08347	16.2388	-1.8364	-17.6315	11.5239	-6.31393	-18.0236	-17.776	29.6713	4.58069	-25.2144	-1.53721	0	35.2899	-26.9056	1.25866	-2.40383	45.1363	-16.8371	9.63596	-14.1754	-8.90346	-22.1813	-25.5136	16.4657	-19.3029	-12.5763	-13.5873	-28.9285	-9.06853	28.0722	-7.62417	-3.3633	-0.299189	0.16507	13.2469	-0.184012	8.52174	-2.41415	8.56301	-5.22034	-12.1017	6.69565	-1.82609	13.2675	20.7576	21.748	-5.27192
53	26.5033	1.1043	19.6949	1.29993	-23.2542	15.4959	-14.8357	-26.3803	-22.8725	27.2056	5.28224	-26.3906	-0.866618	2.80619	37.018	-25.57	-1.7745	2.23876	47.7259	-22.4908	12.1636	-16.3729	-11.72	-18.8902	-27.5357	10.0899	-24.7399	-10.1724	-14.0413	-26.927	-9.62564	26.4215	-11.297	-10.6573	1.55785	7.44878	15.5785	-0.556367	9.9042	4.06485	9.16139	1.35151	-9.79071	6.48931	-1.74355	13.5461	26.6485	19.6949	-3.55932
54	27.0034	1.12514	11.8128	0.433309	-26.0707	16.3832	-16.6514	-25.5652	-28.5365	25.1938	-2.70302	-25.6684	-4.27119	-3.53869	40.4776	-31.3322	-1.69197	-1.80545	56.0929	-26.762	5.90125	-17.5903	-5.94252	-25.0494	8.0059	4.04422	-21.2115	-13.3397	-15.3206	-30.2181	-5.33382	25.7716	-13.4738	-12.0398	3.93073	3.54901	16.3316	-0.67381	9.28519	4.2196	8.71776	1.98084	-10.678	3.46647	-2.26971	11.9366	23.5431	17.6419	-5.57111
55	27.5034	1.14598	14.9182	6.12822	-19.8084	27.2262	-7.75829	-13.7318	-22.3051	28.1754	3.9101	-16.0427	0.938836	-2.88873	50.955	-28.8555	5.96315	2.81651	67.8541	-17.6419	11.8954	-15.8983	-5.44731	-21.8408	15.3928	10.0177	-15.7332	-9.86293	-9.60501	-26.535	-0.288873	38.8843	-10.3891	-8.73839	5.31319	8.36699	17.7966	-0.496834	6.93294	-6.53058	8.29477	-5.60206	-12.0192	2.39352	-1.51658	10.6676	9.28519	10.9875	-5.75682
56	28.0035	1.16681	23.3884	12.8961	-14.8254	29.9912	-7.13928	-10.4923	-14.0619	32.6426	16.1665	-12.6279	5.84967	1.042	61.8309	-22.4247	16.9094	13.8349	74.9108	-14.6087	18.1577	-4.20929	0.66028	-10.4819	18.5497	12.9477	-7.59322	-2.64112	-3.40457	-22.0678	2.4451	44.5689	-3.28077	-4.45689	16.7752	14	19.437	-0.238134	4.67354	-10.255	8.27413	-9.94547	-14.619	2.12528	-1.07296	11.5962	6.25203	5.27192	-5.16875
57	28.5036	1.18765	20.7988	4.30214	-12.4525	28.9595	-2.19749	-7.23213	-7.5829	32.8386	11.7716	-10.7708	6.62343	8.77966	61.4701	-22.6171	17.9307	11.8541	76.8298	-11.1525	21.552	-2.42447	10.0796	-8.72808	24.42	16.4967	-2.5689	-1.6507	-1.35151	-15.6094	8.71776	41.7421	4.44657	1.18644	24.028	14.8976	26.927	0.0741462	3.22918	-8.20192	6.62343	-8.48047	-14.6603	-1.66102	-0.577745	11.9263	5.24097	3.15696	-6.97421
58	29.0036	1.20848	19.9941	4.74576	-19.0346	22.0987	-12.0501	-13.6389	-13.5976	24.8637	13.6492	-16.1356	5.18939	5.50921	66.7958	-27.7686	7.2115	8.26382	76.9433	-2.03242	19.1481	-12.5969	-0.732498	-13.2366	26.5763	16.8784	-11.3795	-4.8283	-5.14812	-17.6831	1.41341	35.7273	0.340457	-0.959469	20.6131	15.434	28.5777	-0.0708989	2.75461	-4.13707	7.51069	-4.31245	-13.5461	-2.19749	-1.20707	10.3891	5.18939	9.51216	-6.22108
59	29.5037	1.22932	14.227	4.50847	-23.213	17.4355	-15.269	-13.8246	-20.7576	15.2071	5.014	-20.7679	0.185704	-4.90052	61.5548	-26.5298	0.784083	-1.14517	74.0752	-14.8666	12.4422	-18.0958	-5.49889	-11.1732	19.9528	14.7428	-15.7332	-12.958	-10.2653	-23.9764	-2.12528	35.9337	-4.0339	-8.33604	11.7509	12.3699	20.3242	-0.377767	1.042	-3.98231	7.75829	-5.52985	-14.2682	-3.28077	-3.47679	7.521	4.96242	10.1312	-5.79808
60	30.0037	1.25016	10.7605	-1.59912	-28.846	13.3088	-11.9366	-16.7443	-23.0685	16.7133	3.85851	-22.14	-4.37436	1.16581	60.0975	-23.4005	1.72292	-0.742815	65.2336	-11.6065	10.5748	-16.084	-0.113486	-10.3685	16.5483	10.5026	-14.5055	-8.90346	-6.02506	-11.6787	2.10464	30.7959	0.464259	-9.35741	10.3581	9.1098	16.93	-0.448124	0.99042	-4.39499	7.87178	-4.7664	-14.2992	-3.61091	-3.50774	8.34635	4.67354	7.57259	-6.52027
61	30.5038	1.27099	5.60206	-5.70523	-32.6942	7.61385	-19.633	-15.073	-25.6787	5.65365	3.39425	-28.1238	-12.3803	-3.68312	51.8476	-30.2993	-6.56153	-1.465	56.6809	-17.7553	8.35667	-19.9219	-11.0906	-22.6043	3.51805	3.07443	-17.5284	-14.9801	-10.6264	-17.8585	-14.8047	19.9013	-1.55785	-19.4783	-9.87325	-0.784083	8.76934	-1.0283	-0.815033	-5.82903	5.9941	-5.91157	-14.7634	-4.0339	-4.13707	8.60427	0.949153	3.1776	-6.38615
62	31.0039	1.29183	4.32277	-0.722181	-28.815	11.6065	-14.5158	-8.02653	-21.7892	13.5564	0.557111	-22.9963	-5.55048	1.41341	51.1594	-27.9905	5.36478	2.35225	60.4363	-14.815	12.8755	-14.2579	-9.45026	-19.5505	8.99632	9.73913	-17.2808	-11.297	-8.99632	-14.2167	-8.88283	23.9145	-2.95063	-3.75534	-10.0796	2.5689	13.577	-0.254911	3.45615	-3.87915	8.05748	-2.98158	-12.5969	-4.06485	-0.742815	10.6057	1.47531	6.14886	-4.69418
63	31.5039	1.31266	6.23139	0.980103	-26.339	21.4694	-13.8246	-6.6028	-21.129	15.0111	4.1577	-17.8998	-6.479	5.23066	48.0115	-23.7611	8.10906	0.185704	66.6367	-12.4834	16.6824	-14.6706	-4.93147	-18.622	14.0413	14.2889	-14.7634	-6.73692	-4.37436	-10.6573	-3.64186	24.2137	1.57848	-0.0515844	-4.40531	7.4591	18.1371	-0.0985008	4.29182	3.04348	9.1098	4.08548	-8.45984	-1.55785	0.608696	9.80103	8.20192	4.42594	-3.0538
64	32.004	1.3335	11.0391	-0.876934	-24.2859	21.4901	-18.1474	-2.96094	-21.1599	7.92336	-5.77745	-24.255	-9.2336	0.0103169	47.1829	-24.991	7.59322	-6.17981	59.126	-17.2498	18.3744	-12.4112	-7.2115	-19.1688	1.12454	9.98674	-17.3324	-5.90125	-9.60501	-16.4657	-8.02653	22.5321	2.45542	-0.268239	20.7472	0.175387	15.3309	-0.0828056	1.37214	3.78629	7.36625	0.959469	-9.82167	-3.13633	-1.48563	8.69713	2.52763	0.866618	-3.81724
65	32.5041	1.35434	3.89978	-6.64407	-35.717	20.3449	-23.7185	-5.1378	-29.5063	-2.74429	-14.5055	-35.1702	-15.8983	-7.95431	30.5668	-31.0435	7.92336	-12.0811	37.8526	-23.7907	13.2159	-19.5298	-9.56374	-27.7627	-13.1334	18.818	-17.4768	-11.1835	-9.35741	-25.0391	-21.1702	13.7318	1.11422	-7.00516	6.58217	-11.3692	12.2152	0.592628	1.28961	-3.29108	7.17023	-4.58069	-12.0088	-4.06485	-2.26971	8.57332	-4.07517	12.9889	-3.52837
66	33.0041	1.37517	21.6551	9.1717	-27.9071	27.9587	-7.22181	-3.68312	-19.5711	18.1061	9.18202	-23.5844	1.042	-1.51658	32.5122	-23.1521	12.5969	8.27413	60.4569	-16.4245	16.8887	-13.0405	-5.06559	-17.3839	-8.87251	37.8836	-11.3176	-0.918202	-8.38762	-9.85262	-11.1113	21.1083	12.3906	3.67281	15.5991	9.7185	15.6197	1.20745	0.0619013	-10.3685	8.27413	-9.64628	-12.3906	-5.33382	-0.691231	7.3353	-11.3382	13.5254	-5.36478
67	33.5042	1.39601	18.7561	14.6809	-23.9145	36.2535	-9.45026	-0.845984	-18.5188	17.0022	7.71702	-11.9263	7.5829	2.55859	49.1188	-19.761	21.8821	11.6478	54.0398	-9.2955	22.3257	-7.96463	-4.0958	-10.4716	-9.12012	43.0317	-7.02579	5.65365	-2.37288	-6.00442	5.8084	38.8327	15.7848	3.83788	27.7421	6.55122	25.9057	1.25074	-2.96094	-16.0221	8.32572	-17.1466	-15.8777	-4.69418	-1.90862	8.57332	-17.0847	6.93294	-6.14886
68	34.0042	1.41684	7.24245	7.2115	-25.8644	39.9985	-18.3331	-4.7664	-24.5748	7.17023	-3.83788	-16.0221	-5.39573	-0.49521	40.4142	-23.1017	14.815	6.33456	45.5903	-9.92483	19.5608	-13.9071	-3.2395	-23.0273	-17.6831	42.031	-6.26234	4.22992	-4.7045	-6.5409	2.77524	22.2122	12.958	-1.042	29.4444	-2.21813	19.1481	0.95903	-0.763449	-9.97642	8.99632	-11.6168	-15.238	-4.07517	-1.32056	10.3994	-12.6898	2.6927	-6.15917
69	34.5043	1.43768	16.4864	11.0494	-24.6676	50.8106	-10.9875	3.98231	-28.6087	17.9926	6.07664	-13.8349	-3.07443	3.4871	36.9366	-18.5634	16.4141	14.7325	56.5571	-13.2056	18.4982	-11.9263	-4.65291	-18.4672	-17.8172	44.6308	-9.01695	9.16139	-5.12749	2.46573	-3.04348	15.5578	20.7163	5.63301	16.7856	-0.288873	19.1275	1.34221	-0.361091	3.81724	7.57259	5.014	-12.4731	-4.71481	-1.51658	9.7804	-4.12675	4.8283	-3.95136
70	35.0044	1.45852	10.5335	14.9492	-31.4046	52.9565	-14.2167	-3.33235	-28.5468	18.0236	9.91452	-21.9234	2.37288	5.7465	42.4028	-24.3287	10.7399	10.8018	56.392	-13.8556	17.4871	-15.857	-9.8423	-13.0715	15.7023	47.2307	-15.3206	-0.505527	-2.83714	-9.16139	-1.87767	24.224	32.0029	3.65217	10.7192	4.72513	22.367	1.02127	-0.33014	4.72513	8.36699	4.50847	-10.7708	-4.01326	-0.412675	8.69713	-3.69344	14.8976	-3.54901
71	35.5044	1.47935	8.76934	11.8954	-32.1268	54.958	-21.9749	-0.422992	-33.0553	10.7192	-1.79514	-28.846	-8.3154	0.464259	50.3091	-23.2199	12.0707	3.69344	41.7524	22.3567	18.3537	-16.7752	-9.69786	-20.2314	1.84672	45.8069	-20.3139	-5.12749	-6.38615	-8.84156	-4.3434	17.9823	33.7671	1.23803	12.2049	-1.20707	26.1636	0.689506	-2.52763	-3.56964	8.75903	-3.43552	-12.0295	-2.75461	-1.03169	9.55343	-8.24318	11.1216	-4.40531
72	36.0045	1.50019	7.521	16.3213	-20.8504	64.6352	-15.3928	9.81135	-23.5637	15.4237	5.11717	-19.437	-5.31319	21.098	51.391	-20.5854	22.6352	6.71629	46.395	24.0177	28.3817	-13.4119	-2.46573	-18.818	3.0538	44.7959	-11.6684	1.51658	-4.39499	-0.350774	8.40825	11.6993	37.8113	8.61459	15.1245	2.36256	34.4171	0.716025	-2.34193	-6.48931	6.31393	-6.68534	-14.4436	-5.25129	-4.40531	8.90346	-10.678	11.2041	-7.6448
73	36.5046	1.52102	10.6676	21.8305	-18.7664	71.7023	-10.2859	5.60206	-17.6728	8.74871	13.4016	-18.2196	4.60133	26.5763	41.5614	-16.2203	21.8821	10.5232	54.143	25.5549	33.4989	-3.03316	10.7089	-11.6993	11.4414	43.1245	-8.94473	7.84083	17.2704	2.3213	6.57185	16.7133	47.6124	5.43699	13.608	15.7229	43.3928	0.58451	-4.7045	-5.16875	7.34562	-4.35372	-14.8769	-6.44805	-3.0538	7.84083	-9.36772	8.986	-6.97421
74	37.0046	1.54186	15.434	24.0074	-18.2918	77.3456	-9.2336	11.1835	-26.1017	14.2063	14.1651	-13.8968	7.72734	24.255	43.1412	-12.1773	21.6345	14.1135	53.6374	34.1592	34.3449	0.0928519	13.0921	-8.87251	9.52248	49.748	-12.0707	9.95578	22.2122	3.65217	12.6588	21.9543	41.1024	2.6308	16.4451	8.20192	66.2756	0.438924	-5.95284	-6.7266	6.49963	-5.11717	-16.1562	-7.71702	-4.22992	4.9521	-12.6485	3.79661	-8.05748
75	37.5047	1.5627	9.53279	18.6013	-20.4687	89.6124	-16.5276	2.48637	-34.6853	15.4959	7.4591	-15.9396	-3.66249	27.7421	44.2945	-21.2012	19.86	14.3714	46.6529	31.2911	31.7657	-10.3375	6.58217	-13.9587	-5.84967	32.0958	-20.8814	4.56006	19.0037	2.00147	3.49742	14.6293	47.7981	-6.80914	4.77671	3.45615	71.8467	-0.0757698	-3.50774	-7.2734	9.1098	-6.25203	-15.0833	-6.75755	-3.32203	15.6404	-13.154	13.8452	-6.56153
76	38.0047	1.58353	15.9189	16.4245	-23.213	99.661	-18.818	0.866618	-27.9484	15.1968	5.67428	-6.40678	-3.71408	29.5372	39.5514	21.3399	16.6411	18.2712	52.028	29.9808	42.0413	-10.5954	4.94178	-18.4053	-9.30582	32.3847	-9.47089	9.74945	24.2962	0.815033	-0.49521	3.83788	46.4466	-2.6927	-4.02358	11.8335	67.4105	-0.141257	-2.78556	-10.7192	11.9676	-11.9676	-15.6817	-7.09801	-0.887251	18.7045	-18.1783	13.8659	-6.59248
77	38.5048	1.60437	24.8637	31.4355	-19.9425	93.9971	-12.6794	6.37583	-27.7318	21.8821	14.7428	-2.39352	9.59469	35.552	38.1701	20.1874	22.9654	26.0192	53.0803	23.4812	40.9064	-4.00295	2.88873	-15.5269	-5.66396	45.58	6.14886	10.2756	24.1415	0.185704	7.89241	7.42815	49.1702	37.409	-9.40899	17.5903	65.4503	0.293338	-3.79661	-12.4422	14.196	-12.8445	-15.661	-7.50037	-0.134119	21.3353	-19.6021	12.6794	-5.96315
78	39.0049	1.6252	30.3007	35.3456	-16.3316	85.9499	-14.3198	6.01474	-29.7126	16.6411	43.238	-1.72292	8.0059	31.1982	47.8457	11.7888	15.661	25.7406	57.6301	21.7996	33.1584	2.54827	-1.12454	-7.96463	5.40604	40.6691	2.21813	14.3611	23.5947	-5.40604	14.4643	23.832	44.1975	35.6242	-2.79587	13.6389	63.552	2.09991	-2.87841	-7.87178	12.7826	-9.83198	-17.6109	-8.59396	-1.60943	22.594	-16.115	12.5969	-6.5409
79	39.5049	1.64604	38.874	41.577	-9.24392	93.4503	-11.1525	7.53132	-7.94399	18.7354	48.1076	12.1223	3.79661	33.6433	53.8753	16.7918	20.8298	25.1732	53.4724	17.5181	42.2682	12.4112	4.8902	-3.73471	10.6883	32.7354	5.78777	15.2896	29.3412	-5.6227	45.4665	25.5755	50.2432	29.9912	14.1651	16.4864	68.7517	2.18812	-0.680914	-2.21813	12.5763	-6.44805	-16.7237	-3.92041	-1.19676	22.4186	-12.1842	18.4672	-3.80693
80	40.005	1.66687	33.1275	36.9035	-16.1253	90.5822	-12.5247	0.82535	-17.157	21.7067	44.8578	6.32424	4.3434	42.0619	56.6228	19.7455	22.6971	19.241	52.3685	11.2454	40.2358	11.8231	8.4392	-4.43626	8.56301	32.0855	4.36404	8.07811	28.8666	-5.83935	49.6964	13.0096	40.0707	32.4672	8.81061	17.126	60.7458	1.66369	-2.6308	-0.464259	13.2985	-2.12528	-15.8364	-3.92041	-0.268239	18.8489	-8.97568	21.1702	-4.45689
81	40.5051	1.68771	24.9359	32.5704	-15.238	87.1879	6.11791	2.86809	-18.3847	20.5512	41.5976	1.86735	35.6139	39.7922	45.5315	15.9847	23.3265	9.37804	39.7716	10.8018	42.1032	16.5895	5.46794	-11.9882	-0.588062	28.196	-0.701548	2.45542	23.213	-5.75682	33.5195	8.03685	33.7155	25.9573	-0.371408	17.5593	53.6065	1.57385	-5.6846	-0.288873	10.1312	-1.70228	-15.4031	-6.92262	-1.20707	17.3427	-8.75903	17.6522	-6.69565
82	41.0051	1.70855	8.29477	21.7789	-6.89167	94.2137	-5.98379	-2.82682	-11.5033	12.9786	34.8607	-3.02284	29.3825	42.4643	36.3937	5.00622	14.5571	5.66396	29.692	8.90346	32.1474	17.3324	8.76934	-17.6522	-12.8239	13.5151	-5.67428	-8.88283	26.7723	-7.60354	16.1769	-2.75461	37.4399	21.3559	-0.639646	4.8902	51.0273	0.942793	-3.95136	0.557111	10.1931	-0.196021	-14.0619	-5.82903	-0.0722181	19.1791	-6.96389	17.4665	-4.24024
83	41.5052	1.72938	6.79882	30.4657	-2.12528	97.3397	-0.680914	-2.62049	-17.6934	23.1614	42.4539	5.8084	24.4613	47.8806	28.7808	-0.0108243	17.8482	14.5055	38.1312	20.3552	47.6227	19.3235	10.2137	-9.63596	-11.5652	17.9204	-0.722181	-5.29256	29.1761	-9.21297	14.0825	-3.24982	39.493	31.4562	-3.2395	8.3773	49.4797	1.29837	-2.84746	-2.28003	8.52174	-1.43405	-13.2262	-3.77598	-0.567428	16.5792	-7.69639	15.4237	-2.98158
84	42.0052	1.75022	19.1894	41.5151	-1.50626	99.4856	16.9919	-0.175387	-9.9661	25.493	57.0317	14.3301	37.8939	51.9867	32.9823	2.02008	22.3876	32.818	52.5026	26.5144	52.7605	25.7406	10.4407	-1.01105	-2.19749	23.8629	7.84083	3.89978	33.86	-11.3486	23.4606	9.18202	34.2933	31.3014	-1.01105	15.7745	53.8335	1.98896	-2.20781	-1.31024	8.70744	-1.84672	-12.2152	-3.01253	-1.73324	22.1297	-7.94399	14.8047	-2.99189
85	42.5053	1.77105	26.0295	28.7325	-2.51732	92.4805	14.2992	2.61017	-5.70523	21.325	49.8511	22.14	35.129	44.3419	36.6227	7.3172	24.1931	24.9256	46.4982	13.0818	40.5453	29.1968	11.8025	1.4031	-8.26382	18.6735	7.79956	-5.7465	35.1702	-8.56301	31.8791	5.39573	33.7259	32.9005	6.20044	10.7708	60.6529	1.66585	-3.1157	-1.37214	8.58364	-2.37288	-11.2351	-3.63154	-2.41415	16.5895	-8.03685	14.6809	-3.3633
86	43.0054	1.79189	11.2351	22.6352	-8.10906	85.7642	-4.24024	-9.61533	-13.0921	10.028	44.8165	10.5851	23.6256	35.4385	34.3741	-8.32386	17.4665	14.8666	35.4797	2.67207	25.0597	24.8121	9.52248	-15.3206	-24.42	8.65586	-5.02432	-18.6632	35.4488	-13.3913	23.5637	-12.6485	27.2366	27.4635	0.691231	-10.9359	52.8946	1.2134	-1.81577	-2.92999	7.87178	-3.28077	-11.1835	-1.88799	-2.16654	17.2808	-7.30435	15.2071	-3.77598
87	43.5054	1.81273	5.51953	22.5836	-13.8349	83.6492	-1.61975	-5.11717	-20.4893	9.95578	49.098	3.83788	17.1879	26.4525	28.1714	-15.0033	9.05822	22.7487	37.2027	0.949153	35.3043	18.9211	7.95431	-17.5903	-24.1105	8.76934	-7.44878	-18.1577	41.9587	-19.0965	23.4193	-14.7015	15.3309	26.8755	-1.10391	1.98084	44.9197	1.22964	0.753132	-4.7664	11.2248	-4.8902	-10.4304	0.546794	1.25866	19.6433	-7.61385	18.7458	-2.80619
88	44.0055	1.83356	20.5718	30.0737	-8.58364	84.4024	15.4237	-0.0619013	-14.1754	29.888	59.4149	13.35	37.182	27.773	35.4025	-8.91158	19.7568	35.8718	42.196	11.9882	55.4532	23.9867	11.885	-0.784083	-6.77819	20.7266	-4.32277	5.54016	48.4377	-12.0914	42.1651	4.86957	15.4856	25.72	0.619013	14.5055	43.7332	2.06148	-1.73324	-6.11791	10.6676	-7.02579	-12.8342	-2.15623	-0.876934	18.8386	-8.68681	14.4952	-0.588062
89	44.5056	1.8544	26.762	28.2889	-12.9889	70.9698	16.1356	-0.959469	-19.0862	28.4952	57.9808	12.2771	38.6161	15.7539	41.7302	-10.3502	29.3102	27.3294	36.2535	13.6286	56.1135	26.4731	7.05674	-1.54753	-0.608696	12.6898	-8.33604	3.35298	45.2911	-14.2786	50.9241	7.61385	8.14001	30.0221	6.38615	4.83861	36.9447	1.63338	-1.67133	-3.71408	7.43847	-5.36478	-13.1437	1.57848	-2.03242	16.311	-6.93294	12.7723	-2.6308
90	45.0056	1.87523	24.3478	26.7413	-9.58438	71.8055	12.5247	-5.7465	-23.1614	22.7178	55.9278	9.68755	30.9094	16.4245	37.1206	-12.8142	18.591	18.7148	41.773	-4.38467	40.8445	28.9492	8.23287	-6.52027	-4.53943	7.3353	-0.66028	3.18791	50.3154	-16.5586	52.2962	6.10759	7.87178	25.5962	13.8968	-5.26161	35.9234	1.64854	-0.99042	-4.19897	9.26455	-7.04643	-14.7738	-0.619013	-1.87767	15.8364	10.6057	9.83198	-4.13707
91	45.5057	1.89607	8.67649	25.9676	-15.2277	77.748	13.2881	-4.41562	-27.4016	20.9948	50.6043	5.12749	28.8254	10.874	27.3283	-14.4879	8.10906	26.0604	43.5166	-7.4591	36.8519	28.8357	6.95357	-4.05453	-18.2402	7.30435	6.44805	1.20707	44.6824	-20.283	43.9808	3.68312	-3.3633	23.5741	5.09654	-13.5976	39.2763	1.51107	-0.928519	-7.67576	7.84083	-7.37657	-14.1857	-1.98084	-3.54901	13.7318	7.72734	17.4562	-3.09506
92	46.0057	1.91691	5.40604	20.0354	-20.4996	70.7841	8.68681	-6.00442	-33.7259	15.465	35.3869	-5.10685	25.8025	7.42815	28.1072	-17.114	10.7605	18.4363	37.5225	-6.27266	36.6455	26.0398	3.49742	-6.63375	-22.8003	3.94105	2.22845	-7.90273	38.7296	-19.7775	45.4046	1.37214	-9.2955	21.6139	3.14665	-20.6338	33.2616	1.14845	1.36183	-1.31024	10.6057	-0.567428	-11.0287	3.40457	4.72513	14.2786	17.9514	16.5483	10.3272
93	46.5058	1.93774	19.0656	20.7988	-17.7347	75.406	9.30582	-9.33677	-25.3898	27.0096	40.2461	-3.03316	19.8703	3.31172	36.5128	-17.7582	21.1599	19.8394	46.8592	-2.75461	47.1894	28.5468	2.73397	-7.43847	-14.3405	8.01621	6.63375	-8.75903	36.3257	-13.1231	50.7693	9.47089	-12.2358	17.5077	1.85704	0.16507	31.353	1.48455	-1.08327	0.629329	11.493	-1.91894	-12.8445	1.465	2.83714	13.8452	21.6551	12.4112	10.8843
94	47.0059	1.95858	27.2572	28.7222	-16.7649	66.0383	11.5136	-11.4517	-22.9447	40.6691	48.9742	-5.82903	43.6713	-3.972	42.1303	-16.163	14.4127	21.9543	49.6242	2.00147	40.6588	22.5011	-1.94989	-5.27192	-10.0796	11.5652	8.84156	-7.50037	33.7878	-16.2181	49.8099	16.8784	-0.0309506	19.8084	7.43847	11.5859	29.269	1.30486	0.980103	-2.97126	10.4716	-6.14886	-12.4731	3.07443	1.97052	14.0825	16.703	16.0531	13.8143
95	47.5059	1.97941	27.5667	24.6161	-21.5004	63.1393	13.9381	-10.2034	-24.7192	27.0096	37.0273	-8.22255	42.7222	-5.77745	48.3141	-14.643	9.52248	16.311	43.7229	-5.014	40.4215	21.2528	3.26013	-6.5409	-8.14001	6.31393	4.41562	-5.6227	32.1474	-13.185	53.3486	13.2778	3.20855	18.4672	20.0663	-1.81577	28.2476	1.27077	1.79514	-3.88946	10.8121	-6.20044	-10.1209	4.90052	3.19823	14.4436	16.2388	14.3611	12.927
96	48.006	2.00025	17.1879	21.098	-18.4053	64.0059	8.74871	-5.41636	-22.2638	24.8018	37.7391	-2.86809	34.0044	14.7119	47.7395	-8.90296	15.0626	12.9064	45.4046	-4.49816	44.0015	30.6308	15.1555	-7.49005	-10.647	10.9565	5.8703	-8.3773	35.1083	-9.81135	52.5232	11.5859	3.80693	26.6175	28.0413	-1.55785	26.7001	1.17227	0.185704	-5.85999	11.5239	-6.70597	-12.1223	0.732498	3.62122	15.1039	12.2255	11.1319	11.8541
97	48.5061	2.02109	3.37362	12.4834	-24.0796	55.773	-3.31172	-16.9816	-27.8452	23.3987	28.4539	-7.78924	15.1555	10.0693	34.3799	-9.67638	12.4009	15.5682	38.5232	-3.59027	27.2056	20.8504	7.13928	-10.8224	-16.1975	5.81872	-0.99042	-19.9322	21.521	-12.9477	34.9742	4.05453	-4.0958	19.8187	13.2469	-6.37583	22.79	1.03859	-2.02211	-5.69492	10.5232	-8.04716	-12.9374	1.11422	2.42447	15.1555	11.9573	10.9772	12.5866
98	49.0061	2.04192	12.8239	12.9064	-22.7178	49.5004	1.69197	-17.2601	-23.3265	29.0214	33.1172	-10.9565	16.3007	18.395	34.7431	-13.9183	9.37804	22.4598	46.168	0.350774	33.1275	13.4119	2.04274	-12.4318	-10.9668	12.1636	0.918202	-15.1245	16.0324	-16.311	29.9189	6.52027	-6.63375	12.762	8.64554	-4.02358	11.3176	1.18147	-1.07296	-3.84819	8.78998	-7.25276	-12.2564	0.196021	4.85925	16.7856	9.42962	9.57406	14.4643
99	49.5062	2.06276	22.3979	10.8121	-20.0766	40.112	6.84009	-14.0825	-28.5571	21.3043	26.0501	-16.2181	19.2203	9.37804	36.4468	-16.4711	6.52027	11.7406	42.7531	-4.61164	26.566	12.0398	-0.66028	-9.8423	-7.521	6.90199	7.18055	-16.2594	17.126	-18.4878	28.9079	7.95431	-9.62564	7.2734	7.93368	-3.20855	12.8858	0.711154	2.68239	-7.47973	7.12896	-9.47089	-10.8946	-0.134119	5.84967	18.9624	22.2329	3.47679	12.1636
100	50.0062	2.08359	8.71776	11.5549	-19.6433	41.9484	3.38394	-9.14075	-25.2144	25.1113	25.4001	-17.6522	27.1024	10.3788	42.2358	-13.7057	8.62491	19.5298	44.5276	-6.93294	19.2203	13.1437	4.99337	-6.25203	-3.19823	3.03316	7.01548	-12.2358	18.5085	-18.5601	30.5792	12.7207	-1.465	17.1982	18.8902	-4.48784	25.0391	0.560156	5.15844	1.66102	7.22181	-4.61164	-9.36772	4.69418	8.03685	22.594	24.059	4.1577	13.2056
101	50.5063	2.10443	6.96389	16.6721	-23.6875	54.7001	0.319823	-5.58143	-21.2631	23.3368	23.832	-14.3405	21.4694	14.5468	38.3491	-12.2155	10.0177	16.7237	52.7502	-4.40531	23.7082	8.0059	8.90346	-11.1216	-8.21223	3.50774	3.61091	-14.2889	15.3721	-17.0744	25.1629	12.6382	-5.67428	21.8511	19.9632	-11.2763	26.9064	0.740921	3.31172	3.68312	9.55343	-2.24908	-9.77008	1.12454	6.30361	20.8814	28.4539	2.10464	13.0715
102	51.0064	2.12527	5.63301	2.12528	-22.1813	54.6485	-3.45615	-3.4252	-25.9057	13.0405	17.6522	-15.0007	10.3891	0.113486	31.9749	-14.6616	12.2358	3.86883	45.9823	-12.8548	16.3316	6.46868	-0.082535	-20.902	-17.3324	-4.9521	5.9941	-23.3368	12.143	-17.4252	12.8548	8.38762	-2.40383	18.168	3.84819	-24.7089	24.1415	0.403745	4.46721	7.57259	8.74871	-2.54827	-6.39646	2.40383	5.02432	24.3581	31.6315	4.41562	13.1643
103	51.5064	2.1461	4.01326	3.47679	-23.0685	41.773	-16.1459	-16.5586	-37.2646	23.6772	23.3987	-16.3213	4.71481	-2.02211	34.2853	-16.6169	-9.21297	11.1525	55.5461	-12.4318	17.3014	-3.49742	-5.41636	-16.2491	-17.322	6.74724	6.13854	-19.8703	2.26971	-23.4606	11.6065	6.49963	-10.3478	5.15844	0.0412675	-20.7885	21.6758	0.598041	3.52837	4.73545	9.34709	-3.1157	-6.71629	1.68165	3.21887	26.6072	28.3817	3.68312	8.49079
104	52.0065	2.16694	32.7973	12.3803	-23.0273	41.7008	2.17686	-11.6271	-26.5556	37.4606	28.423	-14.8563	23.8732	12.5041	46.9108	-12.9993	-2.40383	21.8202	83.2778	0.701548	35.8615	-2.2594	0.680914	3.26013	24.2859	20.1592	7.51069	-10.5954	3.51805	-14.0722	28.5055	36.1297	-4.02358	8.93441	13.0818	-6.40678	23.3161	0.89246	2.97126	2.85777	6.71629	-6.46868	-2.18718	0.113486	4.07517	28.5984	25.6993	2.34193	10.5954
105	52.5066	2.18777	32.8077	4.54974	-24.4613	43.6404	1.5269	-10.2859	-20.4068	27.3604	16.6411	-13.154	21.6448	4.33309	56.3455	-11.9689	12.2564	2.81651	67.0597	-9.98674	23.182	-4.48784	0.288873	-9.61533	24.9049	12.7413	10.9359	-21.0258	6.03537	-6.85041	34.0147	35.7789	-0.753132	7.68607	8.3154	-18.4878	27.6492	0.275477	6.57185	0.969786	6.43773	-6.5409	-2.2594	0.257922	7.07738	31.3117	21.9749	2.81651	15.888
106	53.0066	2.20861	14.815	5.30287	-26.8342	37.801	-18.1061	-14.6293	-26.3803	26.2771	10.5645	-14.031	-3.52837	2.6927	66.581	-18.695	6.62343	1.03169	58.9197	-10.0177	18.6942	-7.74797	-9.25424	-11.1629	13.6389	17.5593	2.46573	-21.9646	2.36256	-12.9889	23.3574	23.3471	-7.36625	3.2395	18.8489	-20.5099	26.7001	0.0514152	5.63301	-0.123803	3.62122	-7.521	-2.84746	-0.299189	5.9941	27.8556	18.5807	0.588062	15.4959
107	53.5067	2.22944	25.2557	11.8128	-22.0987	27.8246	-4.91083	-11.9676	-25.0906	37.5844	13.0302	-15.857	1.80545	14.0929	60.2186	-20.0298	7.97494	17.5284	75.1894	-5.63301	22.5321	-10.8534	-3.77598	-0.629329	19.5814	27.6389	3.01253	-7.62417	4.86957	-14.7531	18.3021	27.7421	-5.49889	6.84009	39.2351	-7.40752	27.5461	0.396709	2.90936	-1.96021	1.96021	-10.0177	-1.87767	-4.11643	5.16875	25.2867	10.028	-0.278556	13.5564
108	54.0067	2.25028	18.4672	7.37657	-27.3088	26.7723	-6.52027	-12.5556	-31.126	22.4702	3.77598	-20.9742	3.63154	10.42	56.4883	-21.1516	6.44805	8.63522	60.5188	-18.4569	16.3316	-18.1474	-7.47973	-11.2351	27.35	19.241	2.53795	-20.871	-2.83714	-2.42447	13.3191	22.2638	-5.6846	3.77598	25.3898	-8.1297	29.7023	0.132056	2.54827	-0.350774	3.85851	-8.38762	-0.66028	-3.68312	2.91968	27.35	9.0479	0.722181	14.65
109	54.5068	2.27112	8.93441	6.30361	-33.7465	30.5276	-15.9602	-13.2056	-32.0648	18.7148	-1.7745	-20.3036	-7.77892	-0.536478	48.179	-22.0166	-1.57848	2.08401	61.6536	-20.7266	16.1046	-15.9293	-11.3795	-17.3324	14.619	15.4134	-2.75461	-30.3729	-6.52027	-4.71481	15.1142	14.8976	-9.55343	-0.835667	26.7001	-13.3397	23.9867	-0.22298	4.61164	3.22918	3.72439	-5.79808	0.474576	-5.47826	5.18939	26.762	8.65586	-0.361091	16.1459
110	55.0069	2.29195	5.48858	1.93957	-31.8895	35.5004	-20.0354	-7.90273	-28.7119	25.462	2.03242	-16.703	-0.216654	-5.32351	55.5143	-15.9408	2.6927	3.54901	77.3766	-19.3441	20.0457	-15.5682	-9.67723	-14.2063	11.6168	25.6581	-0.0206338	-20.056	-5.9941	0.887251	5.32351	20.1695	-8.63522	3.61091	35.7067	-15.7126	33.1688	-0.318775	3.20855	4.40531	4.59101	-6.16949	0.742815	-7.26308	3.01253	24.7502	4.17833	-3.84819	13.4223
111	55.5069	2.31279	14.6603	10.7399	-37.6256	32.2299	-16.2491	-7.03611	-30.5895	37.6669	13.9071	-21.8821	3.77598	-0.918202	50.583	-9.42472	8.2535	10.7708	94.3581	-8.39794	25.5446	-17.0641	-8.21223	-9.40899	23.213	60.0133	0.577745	-9.56374	-3.4871	6.26234	2.19749	27.6286	-6.7885	-4.7664	39.7509	-10.9565	36.8725	0.261406	1.87767	7.51069	3.29108	-1.22771	4.71481	0.278556	2.96094	26.8651	3.96168	-5.39573	10.3891
112	56.007	2.33362	32.9211	16.4141	-31.353	28.4436	0.742815	-8.34635	-29.3309	38.3272	21.3147	-20.2314	8.01621	8.61459	60.6858	-6.48593	6.87104	19.5814	99.7229	-1.86735	34.8195	-15.7023	-2.20781	-8.94473	39.5549	71.1555	-2.89904	1.10391	0.381724	7.35593	19.5195	41.8556	-4.66323	-2.64112	45.6934	-4.90052	23.7391	0.121232	5.41636	9.73913	4.19897	3.44584	4.96242	-2.40383	2.36256	24.0074	3.37362	-5.46794	10.2447
113	56.5071	2.35446	31.7966	17.1157	-20.1592	30.0324	6.82977	-2.37288	-20.871	42.0722	16.8062	-10.5954	12.5969	8.05748	80.049	-1.06078	11.2041	17.4355	96.0811	-6.26234	34.4996	-9.16139	-0.835667	-7.62417	36.4598	67.9469	4.13707	-8.32572	5.9322	70.4436	27.185	44.9713	0.340457	5.33382	61.7052	-6.26234	31.8688	0.116902	6.28298	14.2476	4.65291	1.97052	5.6846	-2.16654	1.05232	24.3169	15.0214	-2.71334	9.26455
114	57.0071	2.3753	10.9772	4.04422	-25.4311	28.6603	-10.1828	1.63007	-12.958	33.4679	4.90052	-12.3596	-0.608696	0.536478	87.5457	-3.87796	11.3898	7.42815	83.7214	-11.4827	29.3102	-15.7848	-12.4731	-11.3279	26.9167	59.9204	-3.96168	-15.4753	-0.680914	4.61164	7.60354	31.9307	-3.14665	0.907885	64.5733	-11.9469	22.3567	-0.11149	5.8703	5.37509	5.19971	-1.63007	4.83861	-2.31098	1.24834	18.1268	10.2447	-2.90936	8.38762
115	57.5072	2.39613	6.59248	8.29477	-17.4046	45.5077	-14.423	7.80987	-11.0906	33.5917	6.77819	-8.2535	1.60943	-1.17612	88.1017	1.09173	12.4318	16.6411	84.8873	-11.6168	36.14	-13.3294	-2.29035	-11.8335	23.605	61.1172	-2.20781	-9.2955	8.23287	27.5357	-0.629329	22.2432	4.11643	9.09948	64.4805	-9.03758	27.1127	-0.00108243	5.79808	0.0619013	6.32424	-6.96389	0.639646	-6.24171	0.484893	13.5873	0.722181	-4.45689	5.96315
116	58.0072	2.41697	13.4738	20.8917	-24.0796	51.2542	-12.8858	18.7664	-9.1717	43.2483	11.916	-13.0715	4.8283	5.16875	79.8253	1.38567	13.1437	18.3537	90.7266	-5.94252	41.8349	-14.8666	-1.87767	-17.2911	25.8541	62.8091	2.19749	-2.3213	14.3508	9.41931	-0.619013	27.185	4.63228	8.28445	68.2461	-5.83935	55.0096	0.200249	5.63301	-1.81577	7.01548	-4.49816	0.0103169	-3.2395	4.51879	18.7973	1.07296	-2.39352	7.22181
117	58.5073	2.4378	25.689	14.2992	-37.3471	46.1061	-11.462	14.9801	-16.7443	37.4296	1.00074	-22.2122	-4.57038	-4.13707	69.3104	-5.03396	6.92262	7.2115	85.6817	-9.48121	37.1098	-24.7708	-9.63596	-25.9263	24.9462	43.3928	-4.92115	-12.4422	7.40752	-0.33014	-6.24171	25.9573	-0.557111	-0.670597	68.5247	-16.6308	52.843	-0.197543	6.50995	-1.82609	6.98452	-0.835667	-0.299189	-2.08401	1.54753	16.5895	-3.61091	-3.45615	6.11791
118	59.0074	2.45864	21.5004	16.7856	-31.6934	55.9484	-18.5497	15.7126	-9.38836	37.182	1.07296	-21.9027	-8.76934	-9.0479	66.9862	1.61146	14.2786	3.89978	83.7627	-5.11717	39.7509	-18.5704	-14.0825	-22.3051	16.6411	46.2815	2.48637	-9.7804	1.01105	5.33382	-6.69565	21.4488	-0.959469	0.0928519	69.0818	-18.8386	56.9182	-0.173729	6.43773	2.02211	6.15917	9.91452	-2.49668	-3.61091	0.887251	15.1452	-3.83788	-5.34414	5.71555
119	59.5074	2.47948	22.7797	16.7133	-28.5571	65.9971	-15.1555	20.3139	-15.2587	44.0118	10.4613	-19.8703	-9.24392	-3.80693	70.1996	6.90436	19.3648	10.2859	100.579	-4.9521	40.5247	-19.3545	-14.6809	-16.4657	13.6183	42.1857	2.31098	-4.47752	7.96463	3.87915	-5.32351	21.1083	3.10538	0.319823	76.0973	-9.22329	56.7944	-0.13368	1.21739	-2.36256	3.28077	3.9101	-7.29403	-4.94178	-1.72292	10.678	-6.06632	-8.03685	2.41415
120	60.0075	2.50031	37.605	18.787	-29.3928	65.636	1.24834	31.7863	-7.46942	51.0169	13.804	-23.4193	6.09727	8.28445	79.3445	8.51548	18.0442	13.7008	103.169	8.82093	47.1378	-18.0752	-7.12896	-12.4525	20.1179	32.7561	-0.144436	-0.144436	1.20707	0.629329	2.61017	30.3316	-0.629329	7.23213	70.815	-7.12896	63.2528	0.180765	2.67207	-4.60133	3.29108	1.84672	-9.80103	-8.38762	-0.123803	14.4539	-8.54237	-7.80987	2.59985
121	60.5076	2.52115	48.0973	21.3147	-25.493	64.6352	4.05453	27.5357	-5.02432	41.9071	12.9167	-19.9425	7.47973	1.7126	79.0058	8.37781	17.7244	12.4937	106.759	5.9941	42.7325	-15.2483	-4.53943	-9.27487	21.6035	70.6912	-2.81651	-0.216654	0.557111	-1.4031	12.8858	37.3677	-0.845984	7.91304	68.5247	-13.2056	73.4974	0.473561	-0.0309506	-2.3832	4.42594	4.14738	-9.89388	-6.00442	0.835667	15.9086	-9.50184	-8.36699	0.732498
122	61.0076	2.54198	38.6676	12.143	-28.9801	58.084	-4.24024	10.5645	-14.1857	29.7436	4.72513	-21.8821	-5.57111	-15.5372	84.3453	1.2108	19.7568	1.29993	88.591	-3.41489	25.5446	-20.0663	-10.7605	-23.7804	8.35667	56.8047	-4.01326	-10.1518	-0.464259	-3.41489	5.95284	16.4451	-3.33235	3.64186	62.8195	11.916	87.0228	-0.033014	-1.15549	-1.60943	4.43626	2.40383	-9.75976	-5.38541	0.16507	15.7848	-12.3699	-8.41857	-0.185704
123	61.5077	2.56282	30.4038	20.087	-25.5239	68.6382	-8.60427	6.31393	-14.7841	23.7185	2.61017	-25.0184	-8.70744	-9.16139	87.2037	-0.621042	25.8954	0.464259	92.6455	2.65144	34.7369	-16.6308	-9.68755	-20.7163	1.76419	56.8254	1.92926	-9.87325	0.804716	0.433309	5.98379	9.28519	0.268239	8.40825	66.1724	22.7384	91.0155	0.16074	-1.32056	1.34119	5.60206	3.09506	-9.83198	-3.98231	-3.68312	16.7237	-11.101	-9.42962	-2.4451
124	62.0077	2.58366	31.9101	30.4864	-30.3729	78.79	-3.14665	8.17097	-12.958	22.3773	9.33677	-26.2564	-9.99705	-2.77524	90.229	3.04246	29.6197	0.361091	99.1968	5.6846	39.5549	-17.2601	-5.88062	-15.3309	-11.1938	59.6934	4.18865	-8.90346	8.81061	-6.14886	2.09433	15.6301	5.36478	5.14812	55.7111	28.2786	94.4097	0.427558	0.412675	4.35372	8.65586	10.8224	-9.48121	1.06264	-0.691231	16.9816	-5.41636	-7.61385	2.06338
125	62.5078	2.60449	48.8814	45.8276	-31.4974	94.4819	7.32498	14.3611	-7.82019	39.3176	22.9447	-14.6396	2.41415	28.1444	85.4342	8.26906	35.717	14.1548	106.15	19.9425	47.2513	-6.69565	-3.99263	-8.95505	-6.20044	62.3242	8.84156	0.619013	15.7436	-7.56227	17.1982	27.5254	9.93515	11.2867	71.7436	42.031	101.374	0.73172	-1.57848	1.82609	7.74797	3.27045	-13.7111	-4.11643	0.0928519	11.2557	-7.22181	-8.64554	1.21739
126	63.0079	2.62533	51.4812	50.4392	-24.224	117.623	16.5173	23.8423	-3.20855	42.8254	28.1548	-9.02727	14.0722	31.322	95.6265	7.9807	35.2321	29.2174	90.3139	22.1606	43.7126	-1.59912	-1.74355	-1.14517	3.06411	58.1975	9.47089	10.678	20.3552	16.7959	22.0265	31.6109	12.6279	21.1805	76.3965	45.8998	94.6161	0.671646	-4.13707	-2.88873	4.72513	-2.10464	-15.5372	-7.96463	0.185704	13.6183	-10.5954	-11.3898	-2.81651
127	63.5079	2.64616	44.2491	60.6529	-3.19823	130.725	22.79	39.7303	-3.89978	35.748	23.2955	-10.8946	19.2513	30.6514	104.819	9.96526	40.1533	28.4849	94.4923	26.4937	48.2417	-3.34267	6.39646	7.6448	-1.56817	51.605	11.0391	6.76787	26.7826	13.5976	29.4959	27.8659	6.28298	26.339	88.7664	49.1702	93.0273	1.04238	-5.26161	-5.1378	3.72439	-3.60059	-15.661	-7.80987	-1.59912	12.6175	-13.9071	-12.112	-4.06485
128	64.008	2.667	35.913	64.2019	-7.10833	139.185	21.5313	42.1238	-8.42889	47.5402	19.5402	-16.7856	23.2852	31.2085	103.26	3.40034	36.5114	22.5114	84.5777	30.9816	43.6817	-8.20192	7.02579	-0.722181	-3.1776	45.0228	7.95431	-0.815033	21.6551	8.77966	27.7318	18.9315	-2.36256	24.5026	84.2786	51.7598	104.881	1.05049	-5.29256	-4.53943	4.2196	-1.74355	-15.3102	-6.29329	-2.64112	14.4127	-13.577	-12.2874	-5.08622
129	64.5081	2.68784	35.3766	55.3294	-10.3788	139.938	3.43552	30.899	-12.112	38.8018	8.14001	-23.0892	12.8651	25.2041	81.1999	-1.47193	30.5999	16.5586	76.0973	25.8438	28.3714	-11.6993	-5.81872	-4.40531	-9.05822	35.552	1.67133	-4.97273	20.9329	7.60354	22.5011	11.1629	-0.082535	29.2587	68.7826	39.8128	95.5239	0.806408	-4.36404	3.83788	5.52985	6.80914	-9.51216	1.49595	-3.45615	20.6028	-4.86957	-10.3169	-2.81651
130	65.0081	2.70867	33.7155	59.4871	-12.6691	147.965	-3.04348	36.0059	-14.6396	38.1828	7.4591	-21.0361	-1.70228	24.6676	76.3611	-6.28737	33.2307	14.031	77.3869	25.1422	32.7354	18.6839	-4.68386	-1.66102	-12.1533	29.7436	3.24982	-2.79587	16.9403	0.196021	18.2402	11.2454	16.2284	33.8084	67.5755	30.1562	92.6249	1.07539	-1.94989	7.30435	7.60354	6.08696	-11.4208	3.73471	-2.04274	14.1548	-3.54901	-7.41783	-0.0515844
131	65.5082	2.72951	32.3537	59.3014	-9.1717	167.278	2.46573	50.2432	-15.3206	27.2572	12.7104	-18.6839	-2.83714	19.6433	70.9556	-1.87412	37.0892	22.5424	70.8976	26.5556	26.1533	19.5711	-2.10464	1.09359	-9.64628	24.9153	14.7222	-9.35741	20.8504	-0.649963	23.0273	11.5239	15.6713	46.7561	66.224	66.678	115.662	1.32651	-2.24908	3.88946	10.8637	0.949153	-13.7524	1.69197	0.247605	11.1319	-3.73471	-9.03758	0.66028
132	66.0082	2.75034	26.3803	70.2063	-3.86883	177.811	3.4252	59.8688	-10.8224	28.6603	20.5409	-16.9713	8.44952	18.7354	69.8851	0.128369	42.1341	25.0494	60.1371	27.2572	29.2587	23.0376	-0.66028	1.28961	-8.93441	27.1024	14.6396	-7.14959	24.451	-3.3633	30.5586	11.3279	17.0847	48.706	62.8607	64.0678	120.047	1.42393	-3.4871	-2.91968	7.30435	0.680914	-14.0825	-4.91083	-1.53721	13.9587	-5.57111	-8.03685	-0.99042
133	66.5083	2.77118	20.8091	76.1695	-6.27266	175.81	-0.268239	63.2012	-16.6102	24.7089	14.9079	-17.8998	34.6441	11.3692	71.7746	-2.99528	48.1901	29.6404	53.7612	25.6993	23.9145	22.5011	-4.18865	2.66175	-5.45763	23.5534	13.154	-2.02211	50.4289	-4.53943	27.5254	10.6676	15.269	49.3662	56.2063	67.6787	129.621	1.28917	-2.507	-2.74429	8.07811	2.04274	-12.5969	-2.96094	-1.29993	13.4429	-7.43847	-6.71629	-0.288873
134	67.0084	2.79202	19.5814	80.2653	-4.69418	174.83	-1.98084	66.7502	-14.7015	21.0155	12.8136	-14.6603	36.7487	12.4937	63.9129	-10.5207	54.2977	31.0022	50.336	25.7612	48.0973	25.9057	10.6573	10.5954	-4.48784	22.79	17.2395	-3.86883	55.3707	-4.41562	25.5549	15.7539	23.2027	51.2336	55.7524	67.2454	118.83	2.738	-2.98158	-2.34193	8.03685	-0.0928519	-12.4009	-0.701548	-0.588062	11.4517	-7.11864	-7.69639	0.361091
135	67.5084	2.81285	28.392	90.5409	2.58954	170.631	5.42668	67.3795	-11.0184	24.7708	34.0766	-8.51142	40.3287	18.168	56.4747	-6.78157	54.9064	36.2638	50.1916	22.4392	55.0096	31.0125	8.39794	11.9366	-0.257922	23.8629	29.661	2.5689	56.5777	-7.69639	31.941	18.1371	23.7701	51.4503	54.339	64.0884	136.183	2.91876	-3.29108	0.82535	9.32646	-3.04348	-13.4119	-3.93073	-2.41415	9.06853	-7.38688	-8.51142	0.887251
136	68.0085	2.83369	25.6271	94.0693	-3.2395	177.275	8.97568	59.9514	-16.6824	17.8172	33.7878	-10.5542	53.07	15.2999	47.7218	-5.78861	49.4385	27.5873	47.1069	28.0929	52.028	29.3721	-3.71408	11.7097	-0.185704	16.3832	25.1835	-7.32498	55.4326	-14	33.5505	14.227	19.2822	48.4274	39.1216	61.3132	110.483	2.59025	-4.54974	-1.90862	9.56374	-5.73618	-15.5682	-4.96242	-1.76419	9.53279	-9.49153	-10.3891	1.36183
137	68.5086	2.85452	13.0199	92.9344	-4.40531	173.324	4.81798	63.0052	-16.7649	16.2903	34.6957	-5.75682	52.1828	4.26087	46.1045	-13.3103	49.3353	26.3183	41.1334	31.7553	52.5851	31.2704	-10.7502	-1.20707	-7.59322	12.8548	27.7833	-5.84967	64.6559	-10.5335	31.7553	14.4539	20.0354	47.2926	29.857	49.3662	112	2.6395	-5.46794	-2.19749	8.21223	-7.14959	-15.9189	-6.39646	-3.08475	7.07738	-11.885	-11.2351	2.00147
138	69.0086	2.87536	17.8688	75.7878	0.0103169	163.265	1.24834	58.3522	-13.6595	16.0737	32.818	-2.15623	55.5254	19.0553	41.3797	-15.2987	51.4296	27.0921	39.6478	24.0796	47.6743	35.1909	-7.03611	-5.06559	-10.8121	15.661	27.5976	-6.17981	60.0855	-11.6374	32.2918	13.2675	19.9941	48.9226	29.5682	43.8674	121.832	2.56697	-5.04495	-3.87915	11.8231	-6.12822	-16.0737	-7.88209	-3.80693	5.6846	-13.6595	-11.266	2.40383
139	69.5087	2.89619	23.6669	75.3132	7.90273	147.005	19.7878	70.7944	-15.9912	22.9241	46.9624	2.30066	56.9801	20.2623	37.8093	-13.7636	50.1916	30.0427	35.6758	21.294	47.633	34.1695	1.09359	1.24834	-9.55343	15.4959	22.563	-3.08475	63.2218	-11.7922	40.8342	16.8062	19.5917	40.2874	19.7775	49.4591	119.593	2.56156	-3.33235	-1.03169	13.6183	-2.99189	-12.8136	-6.00442	-2.31098	13.773	-10.9049	-9.25424	2.57922
140	70.0087	2.91703	15.1555	71.238	5.1378	143.766	16.5276	69.1953	-21.1186	16.6514	42.9388	-3.00221	54.2668	15.3206	28.1362	-6.58301	49.6242	22.8416	25.7819	15.0833	40.9683	28.4952	12.9167	-5.64333	-16.8681	3.85851	14.6087	-17.5696	59.6419	-17.353	23.0789	5.55048	9.58438	30.93	12.3596	38.7399	113.682	1.80549	-4.17833	0.969786	15.4753	-1.50626	-12.8136	-4.36404	-1.6507	14.5674	-10.4304	-8.66618	2.87841
141	70.5088	2.93787	13.5976	70.5158	-6.19013	132.035	8.09875	64.563	-16.1046	20.6028	39.9573	-0.196021	56.0103	13.8659	25.3332	-11.7066	40.112	28.6706	35.9234	5.34414	42.3817	19.9735	5.65365	-12.2358	-18.8489	3.81724	18.5704	-13.1127	51.1923	-22.6971	17.3633	2.28003	9.12012	34.7782	2.30066	25.8644	104.087	1.65719	-2.68239	-1.54753	14.3095	-5.09654	-14.7944	-5.014	-0.113486	12.7207	-12.1636	-7.62417	4.87988
142	71.0089	2.9587	26.2564	78.7281	-4.73545	121.584	17.6625	35.8924	-14.1754	35.9543	56.2579	5.27192	79.0995	24.3581	31.7397	-6.62563	43.661	37.8113	50.8312	12.3493	50.2329	15.9602	7.60354	-0.350774	-12.927	18.4569	16.9713	-7.25276	60.2299	-19.3235	33.9013	22.6559	18.3434	33.6949	1.55785	32.3125	105.573	2.39703	-3.80693	-1.87767	13.0921	-7.23213	-14.2682	-5.30287	-1.70228	12.143	-10.1828	-11.0081	2.15623
143	71.5089	2.97954	33.3441	71.5269	-4.80766	118.355	31.0332	33.6536	-15.5682	38.3066	71.1555	7.2115	80.9256	27.6802	36.5667	-4.0547	43.5991	45.2085	45.776	18.8799	61.7878	28.8873	11.7922	6.57185	-3.21887	20.1282	18.3744	-3.46647	56.7634	5.8084	48.4377	29.6301	17.8791	33.633	5.63301	44.8784	98.7841	2.33533	-3.79661	-0.350774	12.9683	-1.5269	-14.0929	-4.49816	-0.856301	11.7922	-10.0693	-9.91452	1.94989
144	72.009	3.00037	22.3773	50.9447	-10.678	102.209	21.7996	27.3294	-12.0811	43.5269	60.4672	3.52837	71.6197	19.8909	42.0682	-12.0526	30.5276	40.3906	38.7296	9.30582	46.0236	17.6728	9.99705	-4.53943	-8.1916	12.4525	8.38762	-7.66544	50.4495	-0.185704	49.294	17.0951	12.3493	32.4569	9.2955	32.6735	84.0929	1.92185	-1.55785	1.91894	16.4554	0.577745	-13.5461	-0.402358	-0.515844	11.7612	-6.40678	-8.71776	4.39499
145	72.5091	3.02121	19.9322	48.252	-8.58364	98.0516	17.4562	19.7671	-5.72587	43.434	53.8335	0.288873	73.3117	17.776	43.9078	-10.6069	28.1444	41.5667	38.4304	10.1518	46.8489	9.88357	13.5254	0.361091	-9.38836	13.5564	9.50184	-9.0479	49.5004	-1.13486	54.2564	16.8475	10.9153	33.8703	20.0147	30.0531	77.9646	2.09828	-0.619013	4.69418	16.1975	-1.55785	-12.5041	-0.82535	-0.876934	14.1651	-4.37436	-8.3773	8.14001
146	73.0091	3.04205	11.1113	33.5917	-13.2778	87.3324	10.0899	9.13043	-7.04643	29.2174	45.1466	-4.37436	67.5136	4.54974	29.1483	-12.2104	25.5549	23.4503	26.3287	0.392041	40.6898	0.639646	2.18718	-1.17612	-20.675	6.53058	11.266	-19.406	47.7155	-4.94178	35.6964	16.1975	7.56227	32.622	3.09506	23.0376	81.6684	1.6047	-3.39425	2.64112	13.2366	-5.36478	-14.0103	-5.02432	-2.62049	9.81135	-8.05748	-9.87325	8.1916
147	73.5092	3.06288	5.95284	26.7826	-22.8622	62.9948	-0.484893	10.1724	-11.4724	26.2771	36.8519	-6.09727	59.5181	-1.51658	21.8427	-12.2935	13.4119	20.9742	25.2454	-10.8946	36.7487	-3.9101	0.371408	-7.89241	-28.5055	4.73545	1.82609	-18.5807	33.8187	-12.1017	29.7023	10.7811	2.23876	26.4318	-1.13486	13.8865	75.5917	1.52351	-3.79661	1.48563	10.5645	-6.62343	-15.042	-4.68386	-3.4252	9.45026	4.53943	-9.6566	9.45026
148	74.0092	3.08372	15.073	37.801	-26.4628	68.6898	15.1039	10.1209	-12.5041	40.2049	43.2277	-5.22034	66.6986	3.99263	23.8153	-8.90871	13.0405	31.1879	30.1253	-3.67281	38.8946	-5.98379	6.48931	-0.536478	-20.5306	20.3861	0.608696	-1.63007	26.927	-11.2557	34.1798	13.7214	0.268239	26.6898	-0.340457	19.9735	76.2211	1.66207	-3.59027	-2.09433	10.5232	-6.00442	-15.5372	-6.34488	-1.27929	10.2137	3.83788	-10.2137	10.6986
149	74.5093	3.10455	11.1835	24.2447	-29.9808	70.7222	8.97568	-3.22918	-12.1223	36.1091	38.0383	4.30214	56.2373	4.69418	17.7169	-9.43791	18.2918	25.0391	26.4628	-2.08401	32.8077	-2.75461	4.77671	-0.536478	-22.0368	16.4348	2.94031	-0.0412675	28.1754	-7.51069	27.6389	18.5291	-7.5829	23.182	-4.2196	12.3493	71.7023	1.28268	-3.82756	-2.4451	11.6168	-6.17981	-14.5777	-5.21002	-1.09359	12.7517	6.34488	-10.42	10.7811
150	75.0094	3.12539	16.0427	33.5608	-27.4738	57.7229	8.22255	-0.371408	-6.11791	36.6765	41.5873	4.74576	62.252	17.6006	26.5331	-9.50607	21.5416	34.3552	51.0376	1.07296	40.4525	-4.90052	4.92115	0.876934	-17.5696	27.3191	7.97494	11.0287	31.6419	-15.4959	34.8917	24.9256	-0.0309506	23.0789	3.27045	19.6433	63.4591	1.37631	-3.34267	-1.61975	11.5859	-6.75755	-14.8563	-3.3633	-3.73471	12.8651	9.50184	-1.27929	9.73913
151	75.5094	3.14623	21.0774	31.4665	-16.7443	50.6868	6.52027	-4.73545	-4.8902	34.5615	43.3618	0.453943	66.6883	12.5969	28.4613	-9.13855	20.5512	32.818	44.8475	-2.54827	35.7996	-5.8703	5.02432	6.3552	-13.9587	13.7214	5.21002	6.77819	25.9779	-13.3294	32.1474	25.3176	1.91894	20.4377	4.27119	22.1297	73.7966	1.18742	-3.27045	0.361091	10.8224	-4.77671	-13.5873	-2.94031	0.691231	10.1621	9.88357	-1.86735	11.9573
152	76.0095	3.16706	0.237288	18.3847	-32.3228	37.5844	-6.38615	-17.7038	-12.6588	27.2985	23.3884	-8.85188	43.2483	-3.54901	19.926	-18.499	8.68681	25.7509	33.0965	-14.0103	20.448	-4.87988	-5.51953	-7.47973	-26.3183	0.288873	-7.06706	-6.21076	11.6993	-19.7465	12.3699	10.255	-7.44878	7.28371	-4.39499	1.38246	66.678	0.39725	-0.464259	1.28961	11.0597	-4.25055	-13.1746	-0.237288	0.99042	7.08769	11.9573	0.226971	13.9175
153	76.5096	3.1879	11.5446	25.2144	-25.9573	33.4989	-0.546794	-5.1378	-7.42815	35.0774	23.6566	-3.03316	42.3095	8.94473	38.6753	-17.1822	10.059	30.4245	48.1385	-7.73766	30.8268	-0.928519	-5.014	-5.76713	-24.9153	12.3493	2.42447	-0.123803	18.0648	-5.11717	19.1172	12.3596	-7.6448	6.17981	3.4871	6.32424	72.6205	0.669481	1.67133	9.38836	10.3066	-3.15696	-12.4834	-0.33014	0.866618	6.70597	11.5962	2.09433	14.4436
154	77.0096	3.20873	15.3102	18.5807	-24.8534	21.294	2.17686	-8.83125	-9.34709	34.5306	40.8239	2.05306	37.5947	4.29182	29.6248	-15.1474	14.0103	18.9727	52.224	-3.55932	26.4731	-1.11422	-6.62343	-6.68534	-23.0273	14.4643	-3.78629	0.701548	9.91452	2.18718	11.4724	20.8195	-4.22992	8.23287	4.91083	1.24834	86.2284	0.364778	0.773766	11.3486	7.93368	-4.44657	-13.0818	-1.32056	4.1577	10.4923	12.1533	2.76492	16.2903
155	77.5097	3.22957	12.3906	14.7325	-21.4488	24.5645	-2.64112	-14.8769	-14.3611	33.0346	29.7229	-4.20929	29.5785	2.15623	28.3731	-12.1036	18.0339	16.9197	57.4444	-8.81061	21.7067	-8.71776	-3.54901	-11.2454	-21.913	2.03242	-8.07811	6.46868	3.14665	-7.94399	8.81061	16.1665	-1.97052	4.52911	3.73471	-2.88873	74.4775	0.267359	0.649963	13.2469	6.58217	-5.94252	-14.9595	-3.63154	4.57038	11.1113	10.9875	0.969786	16.2181
156	78.0097	3.25041	10.1415	6.70597	-20.6957	36.5424	-1.76419	-12.8651	-16.4348	36.8416	25.7406	-4.68386	20.5099	7.43847	36.1175	-14.5399	13.1231	15.6301	52.9153	-16.0943	25.72	-7.98526	-1.86735	-10.224	-23.7804	7.85114	-11.5652	7.55195	7.95431	-13.4429	16.0427	18.4982	-3.66249	-3.47679	4.14738	-3.19823	60.7561	0.083888	-0.66028	10.255	4.58069	-7.99558	-17.0744	-6.37583	2.08401	7.5829	8.96536	-0.567428	15.238
157	78.5098	3.27124	10.9049	5.66396	-23.4606	29.4856	-4.24024	-16.3316	-21.2012	28	26.4525	-7.82019	17.2911	7.41783	35.5945	-12.2791	9.89388	22.4702	52.9462	-17.6109	20.8917	-10.3891	-10.6264	-12.8961	-26.5144	12.2358	-16.1872	4.0958	-0.443626	-9.82167	9.09948	16.1046	-5.83935	-5.90125	6.01474	-6.87104	58.6927	-0.358283	3.39425	11.885	4.83861	-7.63449	-15.073	-3.94105	4.46721	9.19234	14.5468	0.598379	18.3228
158	79.0099	3.29208	10.1828	5.30287	-24.7708	21.8615	-7.11864	-16.9713	-26.1017	25.8747	20.706	-17.0744	16.8165	3.4252	44.553	-14.6231	4.01326	19.5092	51.8217	-11.1319	11.6787	-17.5696	-14.1341	-15.9189	-25.885	59.2704	-14.9492	0.526161	4.18865	-3.39425	-1.29993	19.6536	-7.20118	-8.24318	7.00516	-7.06706	61.21	0.162905	10.1312	9.80103	4.27119	-8.77966	-15.7126	-4.79735	-0.350774	6.05601	15.3309	1.53721	19.5917
159	79.5099	3.31291	23.4193	14.4849	-8.42889	22.4083	1.96021	-8.65586	-17.0847	39.9469	31.3839	-7.20118	22.9241	12.2874	51.1974	-4.1917	8.3154	28.5468	73.2292	1.01105	18.5497	-13.1024	-8.77966	0.0206338	-9.38836	78.5733	-8.39794	9.79071	7.60354	2.78556	14.6293	28.2373	0.484893	-1.53721	17.5903	-2.47605	64.4702	0.66461	12.3287	12.3699	5.31319	1.5888	-14.4333	-3.62122	1.45468	6.62343	15.7951	4.01326	20.2004
160	80.01	3.33375	27.5357	11.6478	-16.0634	21.0258	1.7126	-10.9256	-14.4952	39.8954	34.7369	-6.56153	14.8563	17.9204	57.677	0.50874	8.35667	23.3368	78.3464	-1.98084	24.4407	-9.75976	-3.62122	1.14517	-4.57038	79.3677	-5.70523	5.69492	7.93368	4.22992	18.818	37.7082	2.64112	-1.24834	21.5726	-4.30214	67.5859	0.414028	13.6389	10.8121	6.28298	1.72292	-15.9499	-4.61164	1.96021	9.67723	11.2763	2.00147	21.1599
161	80.51	3.35459	4.49816	-3.28077	-31.1982	31.9204	-13.0405	-21.2321	-18.2918	23.6979	14.031	-11.6993	-3.85851	2.28003	50.6013	-6.6943	2.24908	13.185	65.6256	-16.93	10.0899	-9.1717	-4.35372	-10.3994	-21.8615	86.7856	-9.55343	-3.3014	6.15917	2.87841	6.03537	22.759	-5.63301	-6.90199	13.0508	-12.6588	34.902	-0.14721	13.0715	10.7399	6.77819	-0.959469	-9.46057	-4.37436	2.17686	8.1297	8.0678	0.856301	23.0479
162	81.0101	3.37542	-9.81135	-13.8246	-39.07	29.2483	-27.577	-26.7104	-29.5063	15.9499	-3.63154	-17.9617	-13.9175	-6.15917	48.8078	-13.4297	-2.81651	0.526161	62.9433	-25.689	6.42741	-22.3154	-6.53058	-28.0103	-6.33456	79.8629	-15.3721	-13.9794	-3.51805	-9.51216	-8.88283	8.39794	-9.73913	-10.4304	0.99042	-27.5873	12.0192	-0.805325	12.0088	13.4532	3.60059	2.02211	-6.69565	-3.37362	6.12822	11.3486	8.66618	0.928519	29.073
163	81.5102	3.39626	3.72439	4.32277	-31.1879	35.3147	-15.0317	-14.7634	-23.0582	34.1592	12.9477	-14.8047	6.77819	5.67428	54.2557	-16.6423	7.88209	10.9256	84.7015	-20.5512	28.1857	-16.8475	-2.33161	-19.7465	1.13486	106.14	-9.03758	0.0206338	-0.412675	-3.62122	-8.94473	19.3235	-7.3353	-6.89167	3.43552	-17.8482	19.2926	-0.323645	13.0612	15.4856	1.99116	5.11717	-0.0619013	-0.196021	0.412675	14.5984	6.86072	-2.34193	28.0929
164	82.0102	3.41709	16.0324	13.7524	-16.6514	29.042	-2.58954	-9.43994	-21.129	49.2631	28.5571	-8.65586	24.4716	16.6721	54.9184	-7.06807	4.85925	29.2999	90.871	-1.70228	28.4539	-14.1857	-3.66249	-2.90936	18.4672	118.51	-12.7929	14.423	6.81945	-3.75534	-0.515844	35.3766	-1.29993	-5.89094	11.9263	-4.0339	26.5144	0.36153	11.6684	13.5461	0.99042	0.99042	-3.85851	1.7126	-2.13559	7.00516	3.50774	-5.04495	24.3788
165	82.5103	3.43793	21.2528	0.299189	-27.9587	24.7089	7.84083	-15.1452	-25.2041	31.2189	24.6573	-15.3515	18.818	7.521	58.4382	-7.88581	2.75461	14.65	74.5704	-4.36404	20.7885	-16.2181	-12.9477	-7.4591	19.3441	108.193	-12.2668	-0.49521	-0.0206338	-8.10906	4.2196	32.6013	-8.15033	-9.81135	16.93	-3.28077	19.7362	-0.219191	11.9779	15.3618	2.79587	-2.23876	-2.19749	5.96315	2.36256	6.79882	5.29256	-4.01326	27.3604
166	83.0104	3.45877	5.21002	-12.0088	-42.5262	19.9219	-9.67723	-29.4031	-35.9646	19.664	0.928519	-23.1511	-0.371408	-6.479	70.1402	-16.3489	-1.09359	-0.49521	58.0531	-19.7981	11.2351	-23.1923	-16.6102	-18.3434	1.28961	96.6175	-14.7841	-14.3508	-10.5438	-12.7001	-2.12528	6.65438	-16.7649	-15.2483	21.8511	-18.2609	15.4031	-0.839963	10.8843	14.3405	2.48637	0.350774	-0.649963	7.98526	2.34193	7.88209	1.8364	-2.37288	29.1349
167	83.5104	3.4796	-4.8283	-10.8534	-31.2704	22.7487	-16.6102	-27.3604	-31.4046	27.773	-6.39646	-20.3346	-9.05822	-3.68312	61.8295	-18.1695	7.12896	5.55048	66.9256	-29.7229	9.51216	-26.8858	-8.33604	-21.9543	-9.63596	96.0811	-14.9285	-5.85999	-4.86957	-12.2461	-3.95136	-1.60943	-14.6396	-8.47015	13.969	-21.8099	17.9514	-0.757157	12.2771	13.2985	2.3832	2.64112	1.89831	5.85999	2.97126	7.88209	0.484893	2.90936	30.9094
168	84.0105	3.50044	18.7354	12.5041	-6.05601	15.3825	11.8438	-1.74355	-24.9875	51.4812	10.2343	-16.538	0.980103	20.8607	64.68	2.51275	8.85188	30.084	92.6868	-10.6573	30.9816	-11.4208	-14.9698	3.10538	12.762	130.704	-13.7833	16.7443	0.82535	-0.237288	9.63596	22.6662	2.85777	-7.23213	36.4392	-2.87841	23.5225	0.769064	11.0081	11.2763	4.86957	-1.74355	0.619013	1.7126	0.804716	2.81651	1.07296	-1.7745	29.9808
169	84.5105	3.52127	28.5262	13.7937	-14.1238	16.0634	25.7612	-3.81724	-24.3272	45.0744	27.6905	-17.4665	19.7052	8.4392	67.5923	15.6654	0.608696	18.9108	88.1887	1.66102	27.0199	-11.6065	-16.8062	13.9278	17.4974	118.015	-11.9263	14.3714	-1.78482	-2.42447	18.6839	35.9543	-0.412675	-5.61238	42.4746	9.62564	30.8165	0.32581	13.9794	13.0096	1.18644	-2.51732	-1.07296	2.97126	1.67133	2.85777	-0.815033	1.55785	35.748
170	85.0106	3.54211	18.9521	6.34488	-17.9101	17.4355	16.1975	-15.7848	-30.115	33.3648	24.5232	-19.9838	21.9646	6.62343	73.7872	9.60366	-1.05232	10.7192	72.2697	-6.5409	19.1584	-13.5564	-7.66544	11.8231	1.57848	110.432	-12.143	0.515844	-4.54974	3.92041	30.7856	25.3795	-6.87104	-8.42889	52.1518	-6.05601	18.4569	-0.15154	14.5881	14.5571	1.29993	1.61975	1.08327	3.4252	0.464259	11.6271	-6.20044	3.50774	34.3036
171	85.5107	3.56294	16.5483	11.1732	-11.0184	20.1592	20.6441	-5.08622	-18.5704	35.0155	19.5505	-14.9595	22.9757	18.8696	83.8873	17.8073	12.927	13.3604	76.8504	-3.10538	30.2388	-11.9985	-3.1157	14.8769	30.7443	109.452	-6.79882	2.3832	5.47826	3.77598	53.7612	21.5107	0.216654	-1.29993	70.5984	-9.2336	20.8814	0.296585	15.6507	12.9167	4.44657	1.96021	4.60133	3.45615	2.43478	8.3154	-5.7465	5.10685	35.0671
172	86.0107	3.58378	4.80766	-2.42447	-18.8283	24.0693	15.9086	-2.39352	-15.7436	19.0656	5.52985	-13.0302	15.4134	6.97421	70.966	5.74836	23.5225	5.57111	74.3125	-13.4945	20.479	-7.10833	1.73324	-0.082535	13.8659	112.186	-7.04643	-1.86735	8.54237	-0.732498	36.3773	8.3154	3.87915	-0.237288	39.9263	-20.1592	13.3913	-0.0833468	13.3294	13.804	1.8364	2.47605	-0.206338	3.26013	1.57848	7.11864	-3.09506	-1.21739	32.1887
173	86.5108	3.60462	8.05748	-9.38836	-21.098	27.3913	-2.45542	-6.53058	-25.0906	17.4458	-8.02653	-12.9683	0.484893	1.67133	50.1021	-1.93044	17.0125	10.3478	84.423	-27.8762	23.1717	-5.77745	-1.16581	-9.2955	-3.71408	108.1	-12.6279	-3.87915	-4.52911	-4.46721	14.2786	-2.82682	-1.02137	-1.63007	22.2329	-17.7141	14.0516	-0.153163	12.5556	11.7819	3.03316	1.03169	-1.48563	4.01326	0.598379	4.41562	-3.52837	-1.68165	28.6912
174	87.0109	3.62545	30.1872	25.297	7.3353	26.6279	33.8394	29.9189	-14.8357	50.1813	27.9381	-7.97494	29.2587	33.6124	67.8081	31.5324	24.9668	42.196	110.679	4.35372	50.4702	1.82609	4.44657	21.3043	30.3007	128.476	-6.57185	19.3648	0.99042	0.0515844	37.1511	31.3633	8.60427	0.216654	50.8931	9.39867	44.507	1.18417	11.1525	9.40899	0.16507	-0.887251	-1.7745	2.30066	0.0309506	2.98158	-4.78703	-2.3213	35.7686
175	87.5109	3.64629	43.0936	8.18128	-1.39278	23.213	50.5424	12.0914	-17.8895	36.0678	49.8821	-10.1621	47.8394	19.1069	73.0676	14.5113	16.9506	19.9528	81.3073	21.521	39.1113	-0.639646	0.134119	22.6662	35.8202	99.0007	-6.00442	6.76787	2.41415	-5.25129	48.1592	48.2623	8.91378	-5.59175	55.7008	27.5254	25.1732	0.218109	8.9241	5.11717	-0.484893	-1.75387	-2.89904	1.89831	-1.69197	3.27045	-6.75755	-4.3434	27.773
176	88.011	3.66712	51.0789	4.0339	-12.6279	23.7804	33.9322	4.13707	-16.5586	24.224	23.9042	-11.0494	32.818	7.32498	83.4909	-0.0762772	12.8445	5.29256	65.0273	4.36404	29.0936	-2.84746	-2.37288	2.18718	14.7222	82.9889	-6.27266	-10.3066	5.25129	-5.03464	62.5306	18.4672	7.2115	-2.67207	68.8548	28.0413	15.238	-0.284678	10.8843	4.0958	1.07296	-1.20707	-3.63154	3.84819	0.082535	4.98305	-6.96389	1.50626	28.846
177	88.511	3.68796	16.3522	-0.0515844	-15.4237	22.1091	24.7089	17.941	-18.3021	20.2004	6.55122	-16.1046	18.3744	6.22108	84.3066	-5.76663	23.0892	12.8858	63.0877	-8.72808	28.1651	3.07443	-4.81798	-7.88209	6.479	87.6831	-7.521	-9.09948	2.49668	3.04348	51.6256	3.9101	12.4422	13.2985	65.3987	9.01695	14.65	-0.201331	9.13043	4.00295	2.80619	0.299189	-5.7465	2.16654	0.815033	3.86883	-7.3972	3.14665	26.6898
178	89.0111	3.7088	3.50774	3.51805	-19.1378	14.8976	17.4252	20.0251	-23.636	23.3265	1.74355	-25.8541	15.8983	7.63449	52.8145	-5.59936	12.8961	18.0752	59.549	-9.74945	40.1017	1.91894	-9.95578	-11.5033	-1.36183	68.8342	-9.31614	-6.14886	2.47605	-6.92262	30.084	4.41562	3.54901	4.43626	49.1805	1.14517	14.8254	-0.117984	7.87178	5.66396	2.23876	1.4031	-3.46647	1.32056	1.74355	4.91083	-7.53132	3.41489	25.5239
179	89.5112	3.72963	11.493	10.7708	-19.9013	54.9064	21.0774	24.2859	-18.8696	17.1054	8.28445	-20.8091	27.8349	3.65217	40.1135	-3.92667	22.1503	14.7531	55.0199	-2.57922	39.1629	9.26455	0.340457	-1.44436	-4.10612	69.0508	-8.32572	-5.49889	11.4414	-4.17833	22.5011	14.4127	6.6647	7.98526	43.6094	4.01326	11.72	-0.162364	5.8084	4.57038	1.88799	0.815033	-4.63228	2.03242	1.91894	4.54974	-8.27413	3.01253	25.1113
180	90.0112	3.75047	9.54311	3.972	-18.9934	62.1901	22.2122	27.2469	-14.9492	19.1172	1.70228	-15.4856	33.829	5.64333	39.7687	-0.971816	34.3139	18.0442	49.6139	-3.99263	39.0184	14.0929	5.61238	0.804716	-3.45615	71.2999	-10.6161	-5.85999	8.4392	-1.93957	31.6212	6.79882	7.72734	18.2402	49.2115	2.22845	9.77008	-0.28089	4.62196	1.56817	1.42373	-1.59912	-8.67649	-0.340457	0.226971	2.59985	-8.80029	1.36183	21.8202
181	90.5113	3.7713	11.7612	10.0383	-8.99632	60.8799	25.0906	41.969	-15.1245	22.0162	10.9359	-21.521	43.8158	3.46647	43.6648	3.9813	33.7465	22.6146	52.0796	2.83714	49.9853	14.9182	7.03611	4.12675	-0.588062	76.3036	-5.67428	-11.9573	7.19086	1.76419	45.2189	9.83198	9.03758	16.0531	48.5203	7.37657	16.28	-0.195378	5.35446	3.50774	2.51732	-0.505527	-10.9049	0.0619013	-0.49521	4.53943	-7.4591	3.2395	23.1717
182	91.0114	3.79214	21.3456	12.535	-8.82093	70.7325	33.6846	43.6817	-12.2771	23.6669	17.6212	-13.8143	43.7023	7.15991	42.8066	12.8083	38.0177	26.6794	51.5947	16.0634	58.6205	19.6227	6.64407	11.6065	0.113486	64.8828	0.196021	-10.0796	11.4414	-4.02358	47.8187	14.6396	16.3316	17.7863	60.0442	16.9094	20.5925	-0.0221897	4.99337	1.26898	3.85851	-1.14517	-11.8541	-0.453943	0.0206338	2.37288	-8.0059	3.32203	21.6654
183	91.5114	3.81298	21.1909	56.9285	-9.24392	75.3441	28.815	47.8909	-9.95578	25.2351	21.1496	-14.5984	47.3957	7.75829	40.2645	9.30058	38.874	34.1695	54.3803	19.5917	59.4149	23.8526	9.06853	14.2889	3.31172	63.944	4.3434	-2.22845	25.5962	-10.678	50.4702	9.87325	18.5807	16.084	63.2115	27.6595	22.3464	1.2594	3.29108	3.92041	5.94252	-0.247605	-11.2763	-0.319823	0.608696	4.27119	-5.76713	6.76787	22.6662
184	92.0115	3.83381	17.2911	58.3522	-12.1739	77.8924	23.7907	49.7067	-10.6161	19.664	17.1157	-23.4296	46.3021	-0.144436	35.3608	7.57546	39.0391	32.4775	46.3744	22.7281	50.2535	21.0877	12.6382	6.6647	-4.11643	50.4083	6.36551	-12.5866	27.6802	-15.8261	55.7421	10.7089	18.622	27.2881	42.4746	26.7413	9.87325	1.02127	2.36256	3.45615	5.50921	0.464259	-7.85114	-0.247605	-0.196021	4.3434	-6.15917	5.70523	16.4967
185	92.5115	3.85465	14.8769	59.6315	-14.7325	80.3066	18.2093	31.3014	-13.8452	11.3486	9.81135	-21.8924	39.5446	-4.59101	29.2333	-2.27597	54.7517	26.2564	33.2926	20.0044	43.0833	22.3876	5.66396	-2.99189	-14.3611	35.8202	-0.567428	-15.5475	20.0973	-16.5276	40.4318	5.49889	14.2682	23.7288	34.0147	18.1783	1.14517	1.18742	5.11717	1.54753	6.87104	-4.44657	-10.8121	5.89094	-2.90936	0.804716	-8.11938	4.56006	11.5446
186	93.0116	3.87548	7.76861	56.4643	-19.0346	93.3368	13.0096	28.4643	-23.0582	13.8865	4.62196	-24.6057	43.465	-2.6308	24.5582	-5.30981	59.8998	25.1422	21.3662	17.4149	43.9086	32.2609	1.55785	-11.3279	-19.8084	27.7937	9.05822	-19.4576	23.4399	-20.2417	35.2012	1.00074	3.09506	18.2299	25.1113	10.6573	2.36256	1.03588	1.90862	-3.46647	8.33604	-7.05674	-11.9573	4.44657	-5.05527	-2.42447	-11.3279	2.62049	7.43847
187	93.5117	3.89632	8.59396	78.1297	-8.95505	100.342	16.2491	70.8976	-16.2697	17.6522	12.6588	-22.6559	72.1665	-0.66028	24.1553	-6.2867	67.7303	35.2218	28.0516	12.6382	59.5077	46.4569	6.62343	-10.3478	-11.7819	29.1555	15.4753	-12.9167	30.311	-17.8379	30.2697	7.04643	9.22329	27.185	29.9912	17.1673	12.4112	1.17497	-1.44436	-5.30287	7.14959	-6.45836	-15.1245	3.9101	-1.18644	-0.464259	-12.8548	2.16654	6.3552
188	94.0117	3.91716	5.26161	69.7111	-9.8423	108.42	5.09654	67.3176	-17.9101	5.58143	11.4517	-24.2034	71.1761	-5.70523	18.6073	-12.6546	66.6367	28.3714	29.3206	8.80029	57.4444	45.7863	4.05453	-17.8379	-13.3397	19.9632	20.7885	-12.3287	29.5888	-21.6758	25.7716	6.26234	10.1828	23.378	26.4834	14.8769	7.95431	1.24858	1.02137	-1.99116	10.4407	-2.00147	-13.5564	5.37509	3.08475	4.53943	-8.21223	5.85999	7.77892
189	94.5118	3.93799	4.60133	63.7686	-7.26308	119.634	9.13043	66.224	-23.4709	0.443626	9.79071	-22.0575	74.2609	-5.17907	13.1144	-13.774	63.2631	23.6256	22.4289	0.381724	50.7797	43.2793	7.521	-25.1113	-20.1489	13.4945	21.9956	-15.8983	41.7833	-21.3869	18.5497	0.753132	13.2985	23.9455	18.395	35.2115	10.4716	1.08297	-1.41341	-1.25866	12.8239	2.47605	-10.9256	5.38541	-0.340457	5.45763	-5.72587	5.75682	5.06559
190	95.0119	3.95883	10.1518	69.3604	-2.06338	130.508	14.0413	73.5903	-14.3508	9.54311	22.7281	-20.2933	86.4038	-4.37436	18.8773	-4.01005	71.6404	33.3338	27.2366	11.8541	58.3007	48.1695	12.5969	-19.1997	-12.3493	20.902	25.07	-8.53206	42.4643	-13.1127	28.5055	8.96536	10.5542	26.6794	23.1201	46.9934	19.9219	1.6258	-1.36183	5.58143	15.4959	0.0412675	-8.54237	8.88283	0.0103169	5.34414	-1.89831	6.94326	4.0958
191	95.5119	3.97966	15.1864	68.1739	-0.371408	123.534	21.6758	67.9676	-13.3604	18.9934	35.129	-17.9514	97.7937	-3.95136	26.4615	0.868647	81.9573	39.1113	31.2601	18.6735	58.899	43.8777	9.42962	-12.0604	-5.31319	23.3161	26.0192	-1.51658	43.1142	-9.99705	41.6389	13.9175	2.62049	26.6485	29.3412	50.7797	20.8814	1.69724	0.784083	3.56964	14.1341	1.5269	-7.85114	11.5446	1.24834	5.46794	0.0515844	6.23139	2.64112
192	96.012	4.0005	20.8298	67.6684	-7.50037	128.094	18.8696	55.3913	-16.6102	8.02653	34.7679	-15.1039	99.5888	-4.18865	19.9882	-2.35986	66.9256	34.1282	23.636	14.196	51.0892	37.2852	2.77524	-11.5859	-8.14001	23.6875	24.6573	-8.05748	49.8718	-13.804	44.0324	18.5291	6.19013	24.5438	26.6279	53.3795	17.8895	1.35466	-0.196021	-1.06264	14.2992	2.94031	-8.0678	12.9786	0.680914	4.38467	-3.1157	6.27266	0.484893
193	96.512	4.02134	14.031	58.0118	-11.5343	144.374	-1.08327	40.9786	-17.6831	5.63301	30.1046	-12.1223	86.0943	-6.09727	17.4284	-14.5438	53.9779	33.0656	17.5181	0.567428	42.5881	41.6699	0.392041	-17.6728	-15.7229	13.0199	22.8312	-13.7008	53.3486	-20.7988	49.2734	8.40825	9.06853	26.2771	21.2115	47.5402	13.5461	1.07756	-1.8364	-2.43478	16.4761	-0.588062	-8.65586	9.63596	2.13559	4.35372	-2.31098	4.17833	-0.0722181
194	97.0121	4.04217	13.8968	49.6758	-3.03316	140.66	0.381724	42.6809	-18.0339	21.2528	30.0324	-16.9403	86.2697	2.61017	18.2766	-8.50144	52.7296	42.7841	23.7185	-0.66028	47.2926	42.5777	6.81945	-21.6139	-15.0626	18.9727	24.2962	-7.87178	60.3744	-11.6168	53.297	9.42962	7.70671	28.9904	18.2093	48.283	17.0847	1.44612	-1.12454	-3.94105	17.0435	-2.14591	-13.2056	6.08696	-1.43405	2.98158	-4.47752	2.79587	-1.81577
195	97.5122	4.06301	20.1179	60.2506	8.80029	130.416	18.6839	40.9889	-17.1673	24.7296	45.157	-18.9315	104.665	16.2388	21.8721	0.405064	57.0936	54.2977	34.5306	10.1312	60.9727	31.3427	5.98379	-10.3788	8.36699	35.9956	24.1002	1.60943	64.3773	-4.02358	58.9713	21.2321	9.92483	32.4672	21.7067	57.3102	31.5284	2.02197	-3.57996	-5.57111	15.9912	-3.13633	-17.3324	2.62049	-2.33161	-0.557111	-6.10759	0.845984	-1.50626
196	98.0122	4.08384	26.4731	62.0663	1.15549	130.725	20.8607	25.5033	-9.1098	14.6603	49.4075	-18.2402	103.881	1.51658	19.5888	-9.30531	39.9057	35.9956	28.3611	17.1776	53.9676	32.1577	-0.856301	-12.3906	0.959469	27.5048	21.0361	-2.07369	58.507	-15.2793	58.3522	21.9027	5.70523	25.4105	21.2837	57.2793	16.4348	1.65449	-1.82609	-2.30066	15.6507	3.70376	-14.3198	8.59396	2.75461	3.44584	-0.288873	6.98452	2.94031
197	98.5123	4.10468	20.3449	49.717	-7.5829	119.119	6.46868	12.7826	-19.6124	3.85851	38.4407	-18.4156	75.3957	-8.01621	18.2237	-18.6719	26.2874	26.4525	15.1658	-5.89094	37.7082	15.8261	-9.33677	-18.0752	-16.3213	10.3891	15.661	-8.95505	47.8703	-23.9042	49.9749	12.1017	-4.2196	19.1791	14.9904	42.1651	3.82756	0.977972	-1.96021	-3.15696	15.4959	4.33309	-10.2859	10.42	1.4031	5.23066	2.13559	6.25203	2.65144
198	99.0124	4.12551	15.5475	41.3191	-10.0177	151.864	3.78629	11.8231	-15.7848	12.1842	43.2793	-17.8276	74.5188	-4.41562	19.0963	-15.1487	29.5682	34.7369	23.6566	-4.99337	44.5689	19.5402	-3.31172	-17.2808	-11.9779	17.0744	20.6338	0.753132	53.2041	-22.2845	57.8055	17.0435	4.90052	22.1916	17.5181	31.4974	14.7119	1.20474	-4.2815	-3.67281	13.0715	0.732498	-11.6993	8.47015	1.22771	2.70302	3.15696	2.04274	0.577745
199	99.5124	4.14635	12.566	35.294	-6.32424	141.599	5.35446	9.72881	-8.01621	9.30582	41.577	-20.1282	77.0671	-4.56006	20.3811	-11.667	35.552	37.7082	30.3729	-3.2395	53.4311	20.6234	-0.412675	-19.3338	-6.40678	16.9403	2.21813	2.47605	46.6426	-18.364	55.2985	16.7237	-0.866618	16.4038	4.08548	27.5151	22.0987	1.08892	-3.66249	-4.26087	12.0398	0.412675	-14.7325	8.64554	1.21739	0.856301	6.38615	1.7745	-1.93957
200	100.012	4.16719	15.9602	36.7074	6.36551	134.295	16.3522	-4.16802	-11.9057	11.6065	49.5829	-20.8814	81.3382	-0.577745	17.4051	-2.16976	31.3427	29.692	35.4385	3.81724	48.0044	21.3353	-0.701548	-11.916	5.22034	26.5247	-1.23803	3.15696	41.1953	-20.0044	48.9123	23.5431	-3.39425	16.8784	3.14665	39.8954	17.2292	0.97689	-3.68312	-9.25424	10.0899	-2.52763	-18.3331	5.95284	-2.05306	-3.38394	4.27119	-2.48637	-4.39499
201	100.513	4.18802	26.4422	33.2822	-4.08548	129.456	17.745	-9.32646	-8.88283	18.4466	51.0789	-17.6728	72.538	1.55785	22.0887	-8.81822	33.3132	24.9875	36.1297	1.33088	48.448	16.7959	1.79514	-5.18939	4.42594	25.3073	2.30066	4.9521	43.8261	-19.6949	52.8534	22.6352	-0.206338	18.7664	9.34709	44.3832	17.6109	0.942252	-4.32277	-12.2977	7.97494	-5.1378	-19.9632	0.918202	-1.64038	-4.98305	3.18791	-3.62122	-4.7045
202	101.013	4.20886	20.8917	28.3508	-10.8843	116.632	13.35	-11.4001	-11.9057	17.5593	41.7833	-17.2189	50.3876	-3.66249	20.9911	-16.6401	26.8239	21.3456	37.6566	-4.57038	47.7155	7.68607	4.74576	-7.83051	-0.711864	15.042	5.52985	1.5269	40.8342	-18.7251	44.1562	19.0656	-2.34193	10.5129	15.7332	39.885	16.5895	0.751204	-4.8902	-12.4318	3.40457	-3.27045	-18.9624	0.897568	-1.4031	-3.13633	5.90125	-0.691231	-4.32277
203	101.513	4.22969	24.678	33.5298	-1.99116	115.786	19.3545	-1.64038	-7.41783	32.7458	56.031	-11.7303	46.1268	3.3014	29.1838	-9.14786	34.2933	31.6728	48.3758	3.26013	58.8062	13.577	4.44657	-2.78556	5.0759	23.9764	15.1658	7.88209	43.3206	-8.32572	41.4842	26.9889	3.40457	16.7237	13.7421	42.9388	27.35	0.928181	-2.30066	-9.54311	6.03537	-2.77524	-17.2189	0.804716	0.340457	2.95063	9.41931	2.00147	-0.412675
204	102.013	4.25053	23.9867	32.9521	1.18644	105.841	20.8917	-3.53869	-13.2572	31.6625	69.0199	-11.9057	44.8475	3.84819	32.0876	-6.80051	32.4053	31.0538	44.0324	-1.465	51.1201	11.1525	0.381724	-2.65144	10.6367	27.2572	10.8327	16.0427	47.0346	-8.34635	39.4414	28.3198	4.60133	17.1054	11.4001	33.9013	20.5203	0.877306	-2.13559	-8.62491	6.85041	-4.86957	-17.8895	0	-0.619013	1.82609	11.266	-0.288873	-1.08327
205	102.513	4.27137	24.5335	32.3537	-11.6993	98.2579	18.4672	-12.3596	-16.9609	27.6699	63.6448	-12.3906	40.5763	0.938836	31.3986	-3.52313	26.3183	24.5026	39.3279	-8.04716	45.2395	7.19086	-1.45468	-2.40383	8.59396	33.0243	8.27413	14.9285	32.9727	-14.1857	35.2218	25.5755	4.1577	13.4532	7.38688	25.6374	17.1776	0.716566	-4.46721	-5.1378	6.28298	-5.49889	-17.7966	2.40383	2.08401	0.897568	13.7214	0.237288	-0.856301
206	103.013	4.2922	8.61459	29.5682	-22.5733	89.1688	11.5136	-16.2284	-20.3861	23.5431	46.622	-17.2292	27.1231	-3.13633	27.8405	-15.007	15.3309	14.8254	37.0892	-20.2004	34.2933	-2.47605	-2.58954	-8.62491	-3.32203	17.2808	0.928519	5.50921	20.3346	-18.7045	25.4311	16.2491	-8.27413	0.887251	-1.27929	7.70671	16.0427	0.195378	-4.07517	-5.40604	6.21076	-4.2196	-18.2815	1.51658	2.48637	5.50921	15.2277	-0.598379	-0.113486
207	103.513	4.31304	17.4046	29.4959	-11.1113	82.958	20.9742	-6.06632	-13.0096	35.6654	57.4134	-9.22329	29.1452	7.2115	31.6378	-6.86326	17.157	23.9042	52.8843	-13.5976	42.0929	-1.18644	1.21739	-6.26234	10.5748	24.1621	1.72292	15.2071	24.647	-1.22771	27.4738	23.1098	1.74355	7.79956	5.47826	20.7369	28.6809	0.553661	-3.04348	-0.804716	6.82977	-6.63375	-18.4259	0.598379	0.464259	4.50847	12.308	-6.23139	-0.897568
208	104.013	4.33387	23.6463	20.7782	-8.20192	67.9469	26.2152	-6.86072	-12.8755	45.2498	59.0332	-4.98305	39.266	11.1319	29.9973	-3.60059	17.7553	20.7472	53.9882	-8.24318	35.4282	-2.79587	-0.422992	0.969786	20.3139	29.1968	0.588062	27.4635	20.5615	-2.98158	22.4598	26.8445	-1.67133	9.27487	10.9359	23.1408	26.143	0.567733	-3.53869	2.21813	2.17686	-1.39278	-14.2889	3.10538	4.24024	5.42668	19.9322	-1.64038	6.16949
209	104.513	4.35471	16.4554	15.3102	-21.3972	56.3817	10.0486	-20.7266	-27.4326	28.7841	43.073	-11.6993	21.7789	-3.03316	28.6616	-14.6924	6.96389	9.52248	44.9713	-15.4753	19.7362	-13.1231	-10.3375	-9.55343	10.224	17.1673	-7.54164	16.6824	12.1945	-10.5335	10.7089	21.3869	-5.9322	2.30066	-0.866618	1.38246	11.916	0.00216485	0.515844	10.1209	4.92115	4.63228	-6.01474	10.3169	3.89978	12.4112	26.8032	6.91231	10.6573
210	105.013	4.37555	10.6161	7.11864	-28.031	44.4451	-1.47531	-21.6139	-28.1341	31.2395	38.0693	-12.4422	5.22034	-14	32.0206	-19.3935	-0.154753	6.58217	44.7237	-18.1474	24.0074	-10.7811	-9.32646	-21.8615	-0.794399	9.79071	-11.9057	15.1555	14.0103	-18.0648	-0.082535	13.7318	-4.45689	2.83714	-6.00442	1.00074	11.1938	-0.040591	2.08401	10.7708	4.98305	2.98158	-4.52911	10.6057	1.85704	7.29403	27.6389	1.63007	4.90052
211	105.513	4.39638	17.0332	12.4215	-19.9322	50.5733	6.97421	-16.5586	-19.5092	42.5571	44.3832	-3.47679	11.6581	-0.196021	37.0222	-9.08528	7.3353	15.0317	62.4996	-9.22329	32.5394	-3.39425	3.06411	-9.80103	2.16654	17.4046	-7.04643	21.748	15.0111	-10.9256	10.3272	26.6794	3.1157	9.41931	-1.84672	6.24171	22.759	0.538507	-0.185704	8.59396	3.89978	-7.25276	-15.0007	4.69418	-2.40383	-1.03169	24.7502	-4.22992	1.09359
212	106.013	4.41722	18.6735	16.3626	-15.7436	52.4097	13.8246	-19.2513	-16.0943	39.2557	46.9211	-5.58143	18.2402	1.01105	40.5647	0.268577	3.92041	14.1651	70.2373	-3.47679	30.8681	3.65217	6.74724	-11.2144	9.0479	12.8445	1.17612	24.9875	23.7391	-7.29403	7.34562	28.031	0.649963	10.9668	6.52027	11.07	21.0361	0.536342	-2.19749	1.61975	0.422992	-10.059	-19.5092	4.30214	-0.629329	-3.02284	16.93	-4.97273	2.6308
213	106.513	4.43805	11.8954	-0.268239	-28.4539	42.9182	3.95136	-29.0214	-23.3265	24.8327	26.6691	-14.2167	8.32572	-11.2351	36.9579	-8.8507	-1.99116	3.81724	68.7413	-18.7354	22.4805	-10.4923	0.0722181	-18.2918	-6.98452	3.55932	-4.63228	22.5114	12.5763	-8.28445	-7.71702	14.4333	-10.6057	-1.042	-12.5144	-5.77745	13.7937	-0.150457	-0.505527	-0.0722181	0.567428	-5.0759	-16.0221	2.35225	0.887251	3.72439	14.1651	-1.53721	5.23066
214	107.013	4.45889	16.899	-2.06338	-24.3685	39.9469	6.23139	-18.6942	-22.4495	37.5018	30.8475	-13.1643	6.479	-3.38394	45.1419	-5.81297	10.8018	17.1776	89.1069	-13.0921	27.9484	-11.0494	1.20707	-12.6072	13.0715	10.6573	-3.63154	28.1754	5.76713	0.918202	-5.7465	26.5763	-1.70228	-1.38246	-5.44731	-3.1157	24.0074	0.189966	-3.00221	1.11422	2.98158	-2.54827	-11.7612	-0.711864	-0.422992	6.24171	13.4429	4.66323	6.27266
215	107.513	4.47973	27.8246	3.71408	-15.888	35.2115	17.2292	-10.9049	-23.9042	42.9388	43.0214	-8.32572	11.0184	3.88946	50.4259	3.73606	13.1643	15.6507	90.6441	3.972	29.0833	-6.57185	-6.23139	-4.18865	21.7789	21.3559	-5.09654	36.6043	4.90052	12.0192	-5.36478	32.6013	-1.22771	-2.72366	-0.969786	4.92115	19.0243	0.264653	6.5409	9.22329	1.7126	-0.99042	-10.874	-0.257922	-0.866618	4.99337	15.3721	12.7517	6.85041
216	108.013	4.50056	37.8836	8.02653	-17.0022	31.1466	13.1024	-18.622	-26.7001	36.6662	27.8349	-19.0965	13.4532	0.835667	65.2136	4.34713	3.67281	3.3633	86.9403	-5.60206	23.9867	-5.46794	-4.08548	1.38246	23.3574	20.6853	-13.1231	30.9197	6.67502	8.96536	-3.87915	21.8615	-9.07885	2.3832	-1.14517	6.6028	12.143	-0.155328	8.34635	16.5173	1.48563	-0.588062	-13.6183	0.691231	-1.42373	1.465	13.773	11.4517	4.49816
217	108.514	4.5214	29.238	23.5637	-11.9676	34.479	13.6595	-16.084	-24.874	47.2822	25.1319	-18.4156	15.3412	3.24982	85.1456	8.74888	10.7708	12.6072	91.0671	-2.51732	31.6212	-6.17981	2.5689	2.49668	23.4296	24.6883	-8.75903	30.7649	10.1828	11.5136	10.1931	25.4208	2.67207	0.763449	9.37804	19.6743	24.7296	0.352871	8.07811	2.34193	2.11496	-7.80987	-21.2012	-3.19823	-5.34414	-4.7045	5.34414	4.18865	1.85704
218	109.014	4.54223	26.7207	14.9388	-12.112	38.028	17.0435	-11.9882	-23.7701	50.3051	24.5645	-18.8489	21.0258	2.20781	85.1462	13.0771	10.874	12.2152	84.423	4.00295	31.5903	-8.44952	0.742815	1.79514	27.3294	26.112	-3.82756	28.4127	9.05822	16.3522	12.1533	23.3058	8.08843	1.35151	7.54164	16.703	22.3154	0.20512	7.63449	2.71334	2.40383	-1.03169	-17.0022	-1.35151	2.42447	1.26898	6.69565	4.99337	12.6588
219	109.514	4.56307	24.1105	9.51216	-21.8408	35.552	7.35593	-14.196	-26.2668	41.2881	21.325	-17.7657	2.61017	-3.99263	83.5589	8.28208	0.887251	5.22034	88.6529	-3.21887	28.8357	-8.76934	2.12528	1.66102	19.7052	18.9418	-4.31245	24.5335	8.30508	14.2889	3.19823	25.7303	-3.4252	4.62196	3.80693	8.76934	16.0737	-0.0113655	7.85114	10.5542	1.5269	8.44952	-8.38762	7.53132	4.92115	13.7627	8.81061	11.3898	12.6691
220	110.014	4.58391	15.3515	8.59396	-22.6249	28.3611	-1.15549	-22.9344	-32.0236	35.7067	8.48047	-19.633	-3.67281	-2.58954	82.28	8.3768	-0.361091	3.72439	88.3744	-9.49153	24.1002	-12.5247	2.22845	-4.73545	12.3596	13.2056	-10.5748	12.9786	-1.45468	11.9469	3.20855	22.9035	-6.30361	-0.546794	2.21813	-0.918202	14.2579	-0.0422146	8.69713	9.93515	1.53721	4.26087	-6.96389	6.00442	-1.15549	7.00516	8.986	20.1076	7.47973
221	110.514	4.60474	19.9735	12.8342	-12.5556	30.8887	2.74429	-17.2292	-24.6676	43.0317	13.8246	-14.0413	8.24318	24.7192	83.2065	16.2366	3.38394	2.02211	89.0862	-3.72439	27.7421	-7.04643	3.64186	1.38246	12.6382	13.8865	-10.8637	17.8998	1.35151	19.7878	6.3552	16.2078	-0.175387	4.68386	15.073	-4.43626	19.7052	0.185095	8.33604	13.1746	1.02137	-4.2196	-13.1334	1.21739	-4.67354	0.0412675	8.30508	17.3014	5.30287
222	111.014	4.62558	19.5195	6.6647	-14.9182	32.5085	3.07443	-12.1842	-22.367	53.3382	17.7038	-11.4517	8.59396	22.2329	90.0328	13.7952	0.66028	6.36551	79.0995	-1.57848	24.6264	-4.97273	10.1518	3.18791	7.73766	8.18128	-2.86809	16.9403	5.52985	26.3183	6.58217	17.6006	-2.75461	8.27413	14.9904	-1.37214	17.126	0.281972	9.43994	18.3847	1.13486	-5.10685	-17.9101	0.856301	-3.32203	-1.00074	0.206338	18.5704	8.16065
223	111.514	4.64641	19.5092	9.89388	-11.1835	30.8887	10.8534	-2.99189	-14.4333	58.4245	24.1209	-2.17686	11.3795	28.9698	99.6192	25.1566	13.4326	19.045	89.8187	8.66618	37.9042	0.949153	6.20044	15.0317	22.9654	13.5048	-3.03316	23.3677	6.95357	32.6839	16.6514	21.0052	6.32424	7.6448	26.3287	13.5461	21.9853	0.715484	9.95578	12.6072	1.75387	-5.90125	-19.8187	0.422992	-5.29256	-0.82535	-7.82019	17.6625	5.73618
224	112.014	4.66725	22.336	16.3007	-4.54974	27.1334	15.9189	3.44584	-12.566	47.7671	25.0391	-0.0206338	17.5593	32.3847	98.4542	30.4804	9.59469	15.1658	88.6632	13.4945	39.1113	4.36404	8.41857	16.1769	34.479	13.5151	0.588062	21.8099	7.20118	24.9153	20.3346	21.6758	-1.53721	11.1835	29.2071	13.2469	18.9108	0.494128	8.94473	11.6684	-0.464259	0.557111	-10.3891	0.763449	1.45468	5.16875	-1.91894	29.2793	15.8777
225	112.514	4.68809	20.5306	12.8858	-16.6618	27.4429	6.95357	-5.49889	-19.3751	38.1002	10.9565	-8.21223	8.93441	22.14	85.5397	16.6413	0.103169	2.53795	76.706	7.80987	26.1945	4.80766	8.11938	7.20118	20.7163	7.02579	2.34193	13.0302	1.54753	10.8018	14.4643	23.213	-2.55859	11.1629	20.8607	5.6227	10.7502	0.31661	10.0693	16.28	1.36183	7.51069	-9.38836	-0.577745	0.154753	9.28519	0.732498	35.9337	14.5158
226	113.014	4.70892	14.5055	12.5041	-20.6957	29.8983	-0.371408	-2.48637	-21.9027	36.0265	13.8762	-9.2955	7.95431	12.5969	87.9779	19.093	-0.526161	6.70597	79.0169	10.9772	27.804	3.40457	4.69418	4.74576	16.0634	12.1223	-1.6507	19.6949	-0.742815	11.493	15.692	24.4819	-1.32056	8.01621	22.5114	8.80029	11.4001	0.56665	9.98674	21.8718	4.67354	0.938836	-11.0081	1.21739	-4.53943	3.59027	-0.784083	39.5446	8.89315
227	113.514	4.72976	14.0103	13.7833	-19.1069	33.6124	9.57406	-2.95063	-17.126	29.465	15.6197	-1.56817	14.4952	9.47089	86.6391	25.2136	1.02137	3.4252	74.8902	13.0818	27.0199	8.0678	2.83714	7.00516	18.2093	12.2358	3.62122	10.4097	7.38688	18.1061	18.199	20.0147	-4.06485	12.4525	20.3965	11.2144	13.185	0.506034	7.71702	18.4053	4.30214	-3.06411	-13.969	0.815033	-2.52763	0.680914	-3.13633	37.2439	8.22255
228	114.014	4.75059	13.7318	5.44731	-23.7185	32.6839	11.1629	-5.97347	-11.9573	39.6684	14.2373	-8.72808	12.927	10.9153	83.6373	19.0245	7.66544	2.99189	78.5527	4.73545	23.7598	9.91452	3.86883	9.56374	11.8747	6.28298	9.95578	7.51069	6.55122	16.6102	14.4849	15.0523	2.79587	11.07	24.451	5.83935	14.8873	0.611571	14.2373	24.7399	8.30508	1.19676	-12.4525	4.10612	0.876934	4.05453	-5.97347	39.9057	14.0413
229	114.514	4.77143	5.58143	0.216654	-25.2351	25.1216	19.406	-12.3183	-12.8548	31.0641	13.0302	-14.7428	22.0059	0	87.0572	14.7391	2.64112	4.24024	74.5497	6.33456	24.4407	15.238	5.72587	4.20929	11.9057	5.49889	8.78998	8.1297	5.48858	14.619	14.9388	14.2682	-1.63007	14.031	21.1702	5.67428	16.8268	0.412404	13.3707	22.0781	6.73692	2.39352	-12.3596	6.80914	-0.949153	5.05527	-7.12896	46.168	13.804
230	115.014	4.79226	2.95063	-0.144436	-19.6536	29.5991	13.4429	31.549	-20.2417	31.4046	8.0678	-11.297	36.4186	1.41341	84.8046	9.90589	3.44584	0.557111	68.2152	11.2248	28.5571	14.2476	3.21887	7.74797	0.629329	-0.422992	9.99705	7.93368	-3.16728	6.71629	15.6817	22.0884	-3.44584	15.3206	14.1754	6.73692	16.3832	0.671104	13.5873	14.1754	6.61312	-3.20855	-12.8548	-0.340457	-4.16802	2.13559	-7.73766	48.4687	11.07
231	115.514	4.8131	16.9094	1.90862	-11.6581	36.5836	23.2955	46.6632	-11.5859	32.7458	19.9838	-4.62196	50.0059	16.0324	92.378	42.0639	45.2601	12.7826	74.4878	20.9639	39.3279	23.5225	6.81945	16.4554	13.9381	10.6057	11.0081	12.8961	0.515844	14.5571	32.0339	26.731	11.0494	11.9263	27.0405	10.4613	26.9683	1.30919	14.0929	16.538	9.16139	-2.68239	-11.4414	-0.144436	-1.29993	2.11496	-5.73618	50.367	13.5873
232	116.014	4.83394	22.3154	6.82977	-10.255	34.2933	23.1511	51.7701	-7.06706	40.3287	31.1466	-4.27119	54.9167	9.63596	90.8518	31.8849	53.5755	20.5306	81.1835	28.4436	44.5586	19.633	2.11496	20.1282	20.5615	14.2476	17.1673	12.5763	5.95284	26.4525	44.9506	28.392	22.9757	12.0295	31.0125	16.115	30.8887	0.989879	13.2469	15.9705	8.45984	1.91894	-11.3176	1.8364	-0.505527	4.86957	-6.37583	45.3839	12.9786
233	116.515	4.85477	20.5512	9.20265	-16.6205	32.8592	15.1039	46.6529	-12.6279	32.0236	22.7074	-17.3014	49.521	9.1098	85.5335	24.648	46.4775	12.0501	69.1437	22.7281	37.0066	14.8563	-5.95284	22.2122	8.24318	7.32498	15.3928	2.62049	1.26898	21.9956	47.1997	23.9971	16.3419	13.7833	24.059	24.9565	19.8497	0.674893	10.8946	11.9676	8.986	-2.49668	-13.3707	-2.41415	-6.21076	2.4451	-10.6883	40.8858	5.84967
234	117.015	4.87561	11.4105	9.12012	-21.3869	30.7443	6.04569	39.8747	-23.378	18.622	13.5976	-26.4215	44.115	-0.371408	79.4758	10.2244	45.776	0.763449	51.636	13.2366	22.6971	22.6765	-8.49079	15.4753	-6.44805	8.81061	3.63154	-4.52911	-7.00516	3.1157	53.2041	14.8873	-3.63154	21.4075	17.3633	20.9742	12.6072	0.594252	10.9978	5.41636	9.67723	-10.0899	-17.7863	-5.7465	-7.61385	-1.97052	-13.2469	32.4466	5.35446
235	117.515	4.89644	9.18202	11.7303	-19.7155	28.2682	1.64038	39.5755	-26.9993	20.0973	8.75903	-21.9543	49.0774	-5.0759	74.6396	8.30813	47.86	1.27929	53.101	16.1356	33.86	26.1636	-6.09727	11.1732	-5.90125	6.4171	12.1017	-2.83714	-2.507	1.66102	58.5999	9.73913	-6.93294	19.3338	37.1098	27.3191	16.2491	1.15278	12.2771	7.00516	10.5851	-1.00074	-17.2704	-5.12749	-0.753132	1.63007	-13.1024	33.3029	10.9153
236	118.015	4.91728	9.30582	22.6868	-25.8335	31.0847	0.82535	39.462	-21.8924	12.8961	4.2815	-25.8954	52.9359	-9.67723	62.808	3.53734	44.084	25.72	40.8961	12.0295	32.1371	18.818	-6.50995	-5.44731	-13.0096	-1.15549	8.84156	-8.95505	3.64186	-7.77892	60.7767	-3.01253	-0.247605	24.8946	30.0531	27.0199	16.9197	0.802619	10.255	4.84893	15.2999	4.2815	-14.3198	-3.96168	-0.567428	5.82903	-14.65	36.6662	8.45984
237	118.515	4.93812	17.1363	18.7973	-22.3464	37.2439	1.13486	46.9108	2.41415	14.846	9.48121	-19.5917	59.9101	0.784083	58.558	5.91647	62.706	24.5438	41.0302	19.437	36.8003	22.2948	-3.46647	-6.7266	-10.451	1.18644	11.6374	-5.10685	7.89241	-2.66175	72.28	5.89094	2.3832	42.9285	36.0265	30.6927	13.1231	1.48238	3.22918	1.33088	15.3928	0.257922	-12.5556	-6.17981	1.57848	4.80766	-12.143	34.4893	7.26308
238	119.015	4.95895	4.37436	16.4451	-25.4517	29.7848	-4.52911	47.437	-7.59322	10.5542	6.37583	-28.031	60.0545	-5.90125	51.6594	4.54061	61.9735	21.3662	34.479	11.9366	42.1444	15.269	-6.91231	-12.3596	-10.4613	-2.33161	9.45026	-11.9573	1.7745	-9.02727	69.8556	-1.26898	-5.18939	40.1223	26.5969	30.6308	8.36699	1.90724	3.01253	7.78924	16.0221	2.94031	-11.1732	-3.53869	4.04422	8.64554	-5.17907	34.0147	12.0398
239	119.515	4.97979	3.09506	13.7937	-27.4326	55.5254	-8.66618	42.2579	-2.18718	10.255	6.95357	-20.1385	64.5011	-7.38688	45.3778	-8.25435	60.1061	31.1673	31.1776	3.4871	44.2697	16.7959	-2.58954	-15.3618	-17.9823	-9.05822	15.4547	-10.1621	9.72881	-12.3803	74.3021	0.639646	-2.04274	36.3876	28.8769	36.594	14.4952	1.97976	2.08401	9.58438	15.8674	4.29182	-9.02727	-3.51805	0.288873	8.73839	-4.54974	31.6728	13.8968
240	120.015	5.00062	2.91968	17.0641	-27.6492	68.8651	-9.03758	49.9337	-1.36183	22.9035	9.66691	-18.9005	69.0612	-4.54974	41.2782	-11.069	68.2668	30.1872	39.9676	0.670597	51.0066	23.4193	-5.014	-20.6957	-15.8674	-11.0391	17.9307	-3.21887	11.6374	-11.7819	67.4724	-1.13486	-3.04348	38.3685	30.4348	34.9433	14.1135	1.83255	1.20707	7.17023	17.0538	1.99116	-8.71776	-2.59985	-1.31024	1.20707	-5.8084	29.0111	14.3198
241	120.515	5.02146	0.598379	19.8806	-22.1091	68.7826	-4.60133	63.7377	-10.0074	19.6743	15.888	-24.255	74.1887	-1.56817	34.9836	0.88945	67.3795	30.4554	41.0199	7.97494	47.5814	15.2999	-8.72808	-24.9772	-12.339	-9.06853	10.9668	-13.6183	5.1378	-14.7119	59.3014	-5.48858	-1.7126	36.2122	19.3957	31.9926	15.888	1.82984	-0.464259	5.60206	14.9285	-2.90936	-13.8762	-1.64038	-0.928519	-0.0722181	-7.93368	22.2225	12.5763
242	121.015	5.0423	12.1223	26.6898	-24.6986	71.5991	-1.19676	80.2653	-9.93515	10.451	24.678	-21.1083	75.406	-4.8902	28.5516	-5.4857	61.437	38.8637	42.4539	7.68607	44.703	21.0774	-8.3154	-27.1127	-13.154	-10.059	13.0302	-12.8239	7.87178	-16.4348	60.5601	0.598379	1.32056	36.4392	19.5402	41.4635	19.0037	1.81306	-1.16581	4.33309	11.8644	-0.959469	-12.5866	-2.30066	0.082535	4.2196	-9.60501	20.2623	13.0405
243	121.515	5.06313	23.7082	33.4989	-7.3353	85.4856	-2.52763	84.8254	-7.04643	21.3456	35.0774	-14.5262	98.9492	3.55932	39.8675	2.32603	66.059	44.8062	48.7472	7.03611	59.8379	24.6573	-2.74429	-15.3928	-10.1621	8.80029	18.0752	-4.79735	26.1017	-12.0398	68.4215	16.1562	5.08622	47.5505	42.392	54.1017	28.5571	2.30503	-0.175387	3.13633	13.0508	3.81724	-9.35741	2.01179	-0.835667	6.36551	-7.29403	19.86	15.4959
244	122.015	5.08397	29.0833	34.9948	-9.00663	88.9831	2.30066	75.406	-12.3596	24.2653	44.2594	-19.4164	103.829	-0.732498	40.9453	3.88591	56	49.6345	49.5004	10.5851	56.4746	18.5601	-11.8954	-8.65586	0.49521	14.7222	6.25203	-7.54164	27.0818	-4.97273	71.8467	14.031	9.9661	48.1179	78.8312	48.0354	20.7472	2.59891	-0.608696	-1.47531	17.7347	-0.226971	-11.6581	-1.39278	-3.07443	2.3832	-6.44805	14.8047	10.5026
245	122.515	5.1048	26.4422	39.0081	-7.92336	103.2	1.15549	77.8615	-9.47089	14.7015	45.8791	-18.0236	94.5542	-2.59985	38.2688	-1.08953	47.9632	49.129	41.5976	1.43405	71.6301	21.6861	-10.059	-12.1223	-11.2351	35.5829	3.59027	-11.3486	28.5365	-7.01548	71.5682	17.8069	6.01474	47.8497	76.0354	41.6389	14.0929	2.48254	-1.6507	-4.57038	20.1798	-5.014	-13.5873	-5.10685	-3.10538	-1.21739	-7.92336	12.8548	6.89167
246	123.015	5.12564	20.6957	44.9919	-5.90125	115.085	3.55932	73.6522	-2.95063	26.731	40.8445	-13.2056	88.4466	4.14738	39.8489	-2.08874	55.969	55.2778	31.941	-3.95136	69.4429	17.5284	-6.56153	-3.98231	-19.0346	45.5387	7.63449	-2.30066	32.9831	-11.5549	70.2682	20.8814	4.2815	41.3294	66.6057	47.7878	19.3132	2.70715	0.0722181	-3.26013	20.6957	-2.07369	-14.4539	-4.27119	-1.53721	1.50626	-7.15991	12.3699	10.3375
247	123.515	5.14648	40.0295	53.1938	8.47015	128.084	11.6065	66.2756	-1.25866	23.7288	54.2049	-14.2682	98.5365	10.1724	39.7451	3.90079	64.0368	63.8305	42.1238	9.61533	77.0155	7.28371	-8.88283	-1.6507	-5.66396	66.0177	7.49005	-3.3633	33.7465	-1.59912	71.8674	18.5497	14.7222	42.5158	66.7089	46.6839	19.8497	2.46523	-1.23803	-5.46794	16.9713	0.639646	-15.8364	-4.2196	-2.86809	3.37362	-9.54311	10.3066	8.69713
248	124.015	5.16731	43.9293	40.5866	5.76713	129.673	-4.0339	46.4775	-6.479	14.6809	52.0693	-17.0951	97.2366	-3.83788	32.998	-4.59253	49.1805	64.8519	38.2034	9.70818	77.521	6.21076	-6.92262	1.94989	-4.33309	52.0074	3.4252	-10.0074	31.6109	-7.40752	60.395	19.1688	9.74945	43.1452	48.1695	48.4996	17.4355	2.2206	-3.70376	-8.51142	12.5041	-2.97126	-16.8475	-5.60206	-1.97052	1.72292	-11.1113	4.45689	5.76713
249	124.516	5.18815	41.7008	32.787	-7.12896	132.231	-13.9897	32.6735	-15.1142	11.5446	40.3183	-16.93	81.8335	-12.4937	33.982	-9.91097	34.6441	45.1673	21.6551	-0.0309506	60.6735	10.6986	-5.88062	-9.07885	-16.0324	39.5033	-2.92999	-12.1017	32.7767	-19.0243	57.4856	16.6411	-1.49595	44.1562	30.93	45.4252	12.308	1.93213	-4.98305	-7.14959	15.6507	-2.26971	-14.6293	-7.46942	-0.907885	2.75461	-10.2962	4.85925	4.75608
250	125.016	5.20898	29.4237	42.2786	-8.35667	146.582	-7.82019	26.1945	-9.19234	16.0324	51.9455	-15.3928	74.9727	-7.93368	27.2177	-5.26516	39.4414	36.6455	21.0774	-3.84819	55.0508	7.78924	-0.257922	-7.51069	-12.6072	46.5497	3.46647	-2.28003	47.6227	-16.8887	58.4451	11.5859	-1.49595	36.5733	29.6817	36.6043	18.6942	2.28663	-3.70376	-7.521	15.6817	-2.51732	-15.0111	-10.3066	-0.526161	2.507	-6.98452	4.16802	3.76566
251	125.516	5.22982	16.5586	38.4716	-2.4451	141.31	-4.49816	45.6934	-10.7708	13.3294	50.8725	-19.8909	65.5225	-4.78703	18.1944	-5.10533	40.9064	39.1422	25.3486	-0.392041	55.9794	3.44584	0.443626	-8.73839	-9.75976	33.5298	-0.959469	-2.24908	39.266	-13.2159	39.3279	12.8548	4.58069	27.7318	7.95431	43.9499	16.7649	1.69237	-2.53795	-5.83935	15.857	-5.0759	-15.2896	-10.2034	-1.19676	0.722181	-4.63228	0.278556	4.46721
252	126.016	5.25066	24.0074	27.2881	3.27045	139.794	-7.51069	36.8416	-11.4827	15.0936	50.367	-12.6485	68.9167	-2.95063	18.1787	-13.2871	32.2506	52.5542	26.9683	0.856301	64.1297	1.86735	6.22108	-19.1172	-9.7185	20.1695	0.691231	5.03464	39.9882	-9.06853	36.1503	15.8364	10.3994	29.7848	3.88946	39.9985	19.2822	1.40824	-5.18939	-10.028	15.3309	-6.49963	-20.2623	-14.3508	-5.33382	-2.76492	-7.38688	-5.46794	4.25055
253	126.516	5.27149	30.7649	24.5542	2.17686	136.585	-9.97642	14.9801	-13.7524	16.6514	58.734	-8.27413	59.776	-1.50626	21.9762	-12.9472	28.7944	51.5018	23.4503	-1.21739	58.8475	0.887251	8.75903	-21.2218	-4.83861	20.9123	-0.226971	4.97273	44.9919	-15.7539	44.084	19.5505	6.67502	24.6676	33.1481	33.6227	26.5247	1.44504	-5.57111	-12.2977	16.0324	-5.33382	-21.1599	-16.3522	-3.70376	-3.28077	-8.44952	-9.18202	2.97126
254	127.016	5.29233	29.434	27.4635	0.598379	143.91	-12.2771	12.8239	-14.4539	7.30435	52.2137	-13.3088	45.0435	-4.80766	17.4374	-12.1808	21.2837	43.465	21.7686	-5.70523	55.3707	-3.55932	-1.16581	-16.8784	-8.71776	17.2498	-6.42741	0.99042	47.3648	-18.9934	41.6492	12.6279	5.71555	15.0523	35.4075	25.5859	23.1201	1.04887	-4.8902	-9.43994	20.6131	0.0309506	-18.6323	-12.8239	0.433309	5.47826	-4.59101	-5.08622	5.61238
255	127.516	5.31316	29.0833	56.8873	-7.77892	134.584	-5.67428	23.5122	-17.549	7.80987	51.9558	-15.2483	34.6957	-5.72587	18.766	-15.7119	20.283	44.6411	29.7436	-6.95357	48.4068	-3.44584	-2.11496	-6.28298	-7.00516	23.7494	-1.74355	8.9241	47.6227	-18.4466	34.8298	12.2152	5.90125	21.2528	28.815	31.1776	23.4399	1.11652	-2.22845	2.01179	9.58438	9.41931	-7.31466	-2.64112	8.64554	18.364	6.31393	7.82019	10.9049
256	128.016	5.334	23.9971	55.6905	-8.70744	130.921	-6.32424	1.63007	-18.7973	10.255	48.5306	-14.4849	25.4517	-6.19013	18.704	-17.1348	24.5645	40.2977	24.028	-6.16949	39.8335	-11.493	-1.44436	-11.3382	-5.75682	20.056	-3.74503	7.51069	47.6743	-20.8917	24.8946	15.7642	0.268239	23.213	20.5409	28.3611	27.5048	0.696	-2.83714	5.15844	7.91304	5.81872	-5.11717	-2.86809	-0.649963	12.9786	12.0398	8.95505	2.92999
257	128.516	5.35484	20.7988	52.4097	-8.87251	127.682	-13.5254	-5.34414	-21.2734	5.17907	43.4237	-12.8858	18.7664	-4.77671	21.8266	-12.8393	17.2704	31.7141	20.2623	-9.2955	42.1341	-13.7008	2.53795	-13.5254	-5.67428	14.5468	-6.96389	5.09654	53.885	-12.927	22.1091	15.8674	-3.88946	25.2248	14.227	20.1179	30.115	1.21665	-3.24982	2.02211	5.6227	-8.80029	-12.1326	-5.55048	-5.85999	-2.77524	10.0796	0.422992	-3.3633
258	129.016	5.37567	23.2542	41.0508	-8.44952	121.048	-11.6374	-2.58954	-22.986	12.958	40.731	-9.9042	15.8983	1.15549	17.2877	-15.1749	16.2491	34.1695	25.0803	-11.3176	45.353	-5.76713	-0.907885	-12.7723	-6.07664	9.89388	-4.40531	7.56227	44.7649	-14.8873	24.6676	20.3346	-4.64259	22.0162	10.5954	13.3191	29.5063	1.36819	-2.17686	1.86735	5.97347	-9.91452	-18.0752	-1.73324	0.361091	-4.04422	10.3272	-7.15991	-1.03169
259	129.516	5.39651	24.0693	39.9985	-13.0715	111.897	-5.24097	6.3552	-25.4208	20.5822	44.5586	-5.60206	16.0427	6.68534	15.3439	-16.2247	18.395	39.8644	27.8143	-10.8637	34.1695	-9.6566	1.66102	-9.94547	-9.56374	12.2255	-9.60501	12.8961	40.7413	-16.0015	19.0553	23.0995	5.59175	16.4967	8.17097	12.8755	29.5269	1.18255	-3.9101	-0.670597	6.76787	-6.43773	-18.6426	-0.969786	-0.82535	1.56817	5.58143	-7.40752	0.639646
260	130.016	5.41734	19.5402	35.6758	-14.7738	102.147	-16.5276	-5.39573	-28.815	13.1643	48.252	-10.1828	14.2786	1.34119	18.3879	-16.4128	12.3287	38.7811	21.4282	-8.21223	34.4377	-12.4112	-3.75534	-12.6898	-10.4923	7.26308	-12.8136	2.52763	35.0671	-19.2203	15.3309	22.8828	-5.66396	11.5446	6.79882	10.3685	31.3014	0.795042	-4.42594	-9.73913	8.14001	-6.80914	-17.972	-2.35225	-1.53721	2.16654	3.40457	-6.05601	0.350774
261	130.516	5.43818	20.4068	34.6028	-13.4119	97.2366	-18.4053	-15.5269	-24.224	11.9676	37.0273	-1.81577	4.85925	-4.38467	20.867	-17.984	6.13854	27.0199	20.2933	-6.52027	32.5085	-13.6286	2.71334	-11.2454	-10.5129	6.69565	-8.89315	-1.21739	35.6654	-21.8821	14.65	26.927	-8.77966	4.73545	5.42668	5.71555	32.3228	0.572604	-0.0206338	-16.7443	10.7605	-11.5446	-23.3574	-11.4517	-5.04495	-4.08548	1.57848	-10.9049	-4.92115
262	131.016	5.45901	16.4554	33.664	-18.0545	87.3839	-8.51142	-17.157	-20.6234	19.8806	40.0295	-1.45468	4.18865	2.19749	19.649	-16.1943	10.8224	26.5247	27.5151	-6.07664	33.4783	-12.7104	6.10759	-3.84819	-9.05822	18.1268	-8.17097	5.37509	40.4009	-15.5991	14.815	27.1643	-2.16654	6.98452	4.0339	9.62564	38.1105	0.412404	1.465	-13.5357	9.59469	-10.028	-23.1923	-18.6116	3.96168	-1.80545	5.38541	-11.1216	0.402358
263	131.516	5.47985	9.57406	19.2822	-24.2447	80.3581	-7.23213	-20.6957	-29.7023	14.1032	36.9035	-3.04348	1.19676	5.42668	16.4576	-18.6881	7.66544	25.9057	25.5549	-11.8541	27.6699	-17.8998	0.680914	-3.51805	4.39499	19.0965	-15.9396	3.9101	32.168	-13.9278	6.24171	21.2631	-3.44584	4.18865	-4.18865	2.90936	20.5409	0.185095	0.474576	-12.0088	7.47973	-5.18939	-19.2203	-17.7347	3.15696	5.81872	7.02579	-5.71555	1.6507
264	132.016	5.50069	13.7111	18.0855	-25.1319	73.8895	-7.24245	-24.5748	-29.1452	16.7133	38.2756	-2.65144	1.38246	7.01548	16.8899	-19.9094	9.64628	28.7325	24.2962	-12.2152	30.7546	-21.0258	2.6308	-1.89831	10.3375	10.6573	-16.2594	-0.299189	23.5844	-15.6404	4.59101	30.2181	-0.412675	-0.412675	-5.18939	-2.55859	22.0368	0.297126	-0.670597	-10.8637	3.24982	-3.4252	-14.5262	-12.6898	2.15623	8.88283	12.4422	2.3213	1.00074
265	132.517	5.52152	20.1489	21.9956	-18.0752	71.9602	-5.24097	-21.9543	-19.6949	20.5099	38.1415	-3.18791	1.13486	12.0604	22.1672	-16.402	9.06853	27.5667	23.832	-5.15844	30.899	-10.5438	10.4819	8.0678	7.51069	14.4849	-11.7612	3.41489	27.5357	-14.7738	6.21076	34.0354	0.918202	4.71481	-0.815033	4.7045	23.1614	0.185095	-0.82535	-6.34488	3.08475	-3.62122	-14.0825	-8.04716	0.340457	7.62417	15.7745	6.53058	2.02211
266	133.017	5.54236	15.9499	18.4775	-16.899	68.1636	-5.18939	-23.3574	-21.2321	24.1621	30.9506	-5.18939	-0.16507	15.8983	18.1717	-15.9698	6.93294	23.3574	24.9153	-5.9941	26.5556	-10.9256	3.76566	10.9256	10.0383	16.3832	-10.2859	2.86809	27.4635	-12.9786	6.77819	31.7347	-0.288873	2.67207	-1.22771	3.53869	20.3552	0.290631	0.0412675	5.8084	3.54901	3.13633	-7.01548	0.536478	6.33456	11.5962	22.0987	13.381	7.12896
267	133.517	5.56319	10.843	15.661	-18.7251	56.4436	5.64333	-25.6168	-26.0914	21.5107	30.8062	-8.07811	2.41415	17.0022	15.1997	-18.1169	7.49005	20.5822	18.3744	-6.7266	22.0678	-17.1466	1.20707	12.4009	8.01621	9.07885	-11.8335	3.81724	24.2137	-12.0811	5.90125	29.1864	-1.44436	-2.91968	1.17612	-3.4252	11.7406	0.000541213	0.577745	10.874	2.21813	3.41489	-4.24024	3.39425	1.86735	14.7944	24.0177	18.2815	1.43405
268	134.017	5.58403	18.5188	18.7973	-10.6367	57.6507	22.1194	-12.1945	-14.1444	35.8511	37.0169	-2.75461	8.3773	28.6706	21.4513	-13.1246	7.69639	28.2476	29.2483	2.23876	28.7738	-5.9322	9.46057	26.4628	13.5048	15.5372	0.33014	7.56227	21.6758	-2.92999	11.2144	33.6536	7.72734	6.5409	14.1032	1.72292	21.4385	0.256535	0.515844	7.5829	2.78556	-6.81945	-9.01695	7.42815	-3.02284	6.62343	17.58	16.703	-3.19823
269	134.517	5.60487	18.8077	18.4775	-12.0811	52.059	33.3957	-12.0398	-16.7959	44.9094	32.4156	-6.50995	7.89241	40.2358	18.3032	139.221	6.80914	28.65	29.0936	1.81577	26.8961	-7.29403	6.56153	29.8777	12.0501	9.46057	-3.45615	7.99558	21.5107	-5.55048	4.59101	37.8836	2.72366	3.02284	9.77008	4.97273	23.6669	0.355036	2.07369	2.95063	4.99337	-10.8534	-17.3633	3.21887	-4.63228	0.742815	12.0088	9.86293	-3.55932
270	135.017	5.6257	12.5556	19.5505	-17.6212	44.703	24.8224	-16.1459	-17.58	41.6183	28.3198	-9.89388	5.014	38.7089	17.6162	-13.8955	5.9322	26.6382	22.336	-0.536478	25.1422	-8.49079	8.47015	25.4001	8.35667	6.79882	-7.34562	3.74503	15.5475	-9.59469	4.91083	31.6625	7.03611	3.63154	7.23213	3.65217	21.098	0.0146128	0.0722181	-5.12749	5.36478	-13.0715	-24.3066	-4.18865	-4.08548	-4.91083	1.22771	3.2395	-5.77745
271	135.517	5.64654	14.9388	17.3633	-21.8202	37.0066	14.1341	-19.8187	-20.9433	24.9565	22.1503	-13.3913	-0.577745	31.4046	14.7126	-20.4761	3.972	18.2402	17.8791	2.96094	20.1179	-8.09875	8.51142	20.7163	-0.412675	6.45836	-8.1297	-4.93147	6.22108	-17.5181	5.77745	26.1945	1.17612	5.19971	5.77745	-0.515844	14.7428	-0.0389673	0.103169	-12.5453	1.97052	-10.5232	-23.2646	-5.55048	-0.907885	-2.30066	-3.21887	2.09433	0.278556
272	136.017	5.66737	16.2078	13.0199	-26.0811	33.6949	16.2903	-15.9705	-23.9455	21.2424	15.3721	-10.8946	-7.30435	28.6396	11.5752	-18.954	5.75682	47.2307	20.8504	5.24097	15.5682	-11.1216	4.41562	19.406	-1.53721	1.8364	-12.0914	1.42373	8.53206	-18.5704	5.014	23.378	-0.350774	9.54311	6.52027	-8.62491	15.5372	0.253829	1.20707	-14.5055	1.67133	-6.70597	-20.7369	-6.49963	-1.98084	5.15844	-4.99337	7.19086	-0.577745
273	136.517	5.68821	3.26013	7.31466	-29.6507	36.6971	17.5284	-18.2506	-25.4724	28.8357	18.0442	-11.266	-2.42447	31.7347	11.4598	-15.6869	7.56227	48.283	16.3626	6.25203	15.7023	-10.9153	7.90273	22.5527	-3.24982	4.81798	-14.9698	-1.05232	12.3803	-14.65	6.53058	23.2542	0.619013	9.63596	9.12012	-7.68607	15.7332	0.422687	0.845984	-12.3699	3.00221	-9.24392	-17.4974	-11.3176	0.0103169	2.59985	-4.20929	13.9587	1.00074
274	137.017	5.70905	4.43626	4.47752	-18.9831	20.2314	14.4746	-18.3125	-24.7811	25.6168	14.3714	-9.68755	4.31245	23.0066	13.1672	-17.0741	7.88209	44.28	12.4009	5.19971	19.1894	-17.157	2.15623	16.8578	1.5888	7.22181	-9.91452	-3.82756	5.85999	-17.8276	3.41489	32.1268	5.37509	6.87104	6.31393	-8.54237	15.5888	0.406992	-0.247605	-5.88062	-0.381724	-4.72513	-14.0413	-10.8224	2.13559	6.95357	2.84746	18.0958	3.21887
275	137.517	5.72988	17.4665	9.95578	-19.4679	22.1297	22.0987	-10.3169	-24.6986	26.731	20.6338	-4.60133	6.44805	19.1275	12.3173	-15.9761	7.2734	43.1864	21.0361	2.24908	26.1739	-14.5262	2.4451	19.9632	4.47752	6.09727	-7.521	-6.58217	5.6846	11.8541	9.80103	31.7141	9.12012	5.43699	10.2343	-4.83861	22.4908	0.511988	5.96315	4.07517	-0.402358	4.3434	-5.8084	-3.19823	3.88946	13.1437	5.17907	24.5954	4.14738
276	138.017	5.75072	26.6175	22.4186	-19.0759	29.5269	30.507	-5.5608	-22.5527	34.2933	18.0029	-7.40752	10.2859	21.1186	49.3353	14.815	10.1828	52.4819	31.6419	7.73766	24.3478	-8.47015	9.01695	28.2889	9.45026	10.7089	-6.86072	-4.74576	12.2358	12.4834	6.75755	30.1253	14.3405	13.7833	15.9602	6.61312	25.266	0.423229	2.30066	4.7664	0.928519	0.082535	-4.87988	1.465	0.815033	8.3773	4.86957	28.1135	0.185704
277	138.517	5.77155	14.4333	19.0759	-22.6455	21.1702	22.8003	3.32203	-26.927	37.5225	13.7421	-9.39867	13.2572	15.4753	49.945	17.7403	16.5895	43.7642	28.0825	12.3803	22.5321	-12.9374	5.57111	26.0088	5.59175	6.32424	-16.2284	-4.07517	6.03537	6.65438	6.19013	19.4783	6.13854	7.3353	13.9278	5.03464	20.1592	0.512529	-0.402358	8.08843	1.80545	-4.32277	-8.85188	4.75608	-0.082535	5.14812	4.38467	26.8032	-1.25866
278	139.017	5.79239	6.07664	15.0523	-25.2351	17.7966	18.5085	14.4849	-25.07	38.2343	14.392	-6.02506	10.0899	35.2115	54.3461	22.5814	12.8548	42.1754	24.4819	6.81945	15.9293	-13.35	3.76566	21.1186	-2.84746	6.05601	-12.1739	-3.95136	0.980103	7.82019	0.412675	15.1245	3.67281	4.81798	9.53279	2.08401	13.2262	0.191589	-0.103169	7.61385	0.268239	-4.52911	-11.9882	4.60133	-0.216654	4.40531	-2.08401	22.4083	-0.319823
279	139.517	5.81323	13.7214	18.1061	-25.0803	20.4274	25.8231	22.4495	-18.3228	41.2159	17.0435	-0.701548	17.5077	28.5674	58.0386	21.5098	24.7811	34.8298	24.4819	10.3169	19.7052	-10.874	10.3478	19.0656	0.773766	6.36551	-0.350774	-3.14665	9.09948	12.4318	4.19897	22.6352	10.6676	8.89315	10.9875	2.3832	15.8674	0.29875	0.567428	2.90936	1.13486	-4.14738	-11.885	9.13043	-0.691231	5.54016	-4.12675	21.294	-0.453943
280	140.017	5.83406	11.4105	16.1562	-25.3898	17.0332	16.7133	23.3677	-18.7561	50.9138	11.4414	-5.19971	19.3545	20.5925	50.9442	25.9811	29.661	29.6404	21.6035	8.89315	21.5829	-12.5763	13.5151	14.4643	0.134119	5.72587	1.22771	2.19749	8.10906	7.36625	2.41415	20.3036	10.3272	7.28371	3.31172	-0.598379	13.6183	0.239216	0.185704	-2.94031	1.15549	-5.46794	-13.7524	5.89094	-3.27045	3.41489	-6.01474	23.7288	-1.91894
281	140.518	5.8549	13.7421	13.2159	-26.1533	19.6124	17.2085	35.913	-13.7627	54.8961	13.9794	-8.94473	24.0796	24.647	48.1291	21.7045	32.591	31.9204	24.2447	14.846	24.7502	-13.7627	10.1931	19.6124	0.753132	6.6028	-0.897568	1.88799	6.10759	10.4613	2.21813	21.0155	19.437	10.2137	2.58954	6.65438	19.7775	0.355577	-0.711864	-7.54164	1.93957	-10.9462	-17.126	-3.62122	-7.37657	-2.70302	-10.1931	18.8077	-4.63228
282	141.018	5.87573	5.84967	6.14886	-28.2373	13.3088	14.1341	27.6802	-21.1805	44.2181	15.6507	-18.1474	23.1614	14.8976	43.2772	12.7826	29.6507	27.8762	25.07	9.99705	22.8931	-16.1872	8.28445	11.8541	-8.40825	0.619013	-9.68755	-6.31393	0.680914	7.92336	-3.10538	18.5394	17.4355	12.5144	-1.69197	6.31393	20.3036	0.255994	1.94989	-5.90125	3.18791	-9.07885	-16.7856	-5.18939	-1.63007	-1.44436	-11.4311	19.6949	-2.90936
283	141.518	5.89657	6.90199	5.28224	-29.7332	14.5055	10.255	20.3036	-22.8209	34.3552	8.02653	-20.056	19.6743	8.42889	42.8234	5.32182	24.0693	22.955	15.0936	-3.69344	14.5984	12.7826	4.83861	2.507	-11.6787	-5.00368	-9.43994	-8.4392	3.85851	5.59175	-0.742815	14.5674	10.1828	7.3972	22.9447	-0.845984	8.63522	0.302538	0.247605	-4.71481	4.01326	-3.10538	-14.3198	-4.11643	2.79587	5.6846	-10.9049	25.1835	4.65291
284	142.018	5.91741	7.78924	9.54311	-32.5497	21.3766	7.14959	21.2012	-19.5092	43.8364	10.6883	-18.1061	35.3766	9.39867	43.9601	7.71009	31.4046	27.4429	13.0612	5.58143	14.5055	14.7325	6.31393	4.47752	-3.96168	3.44584	-3.20855	-2.77524	8.18128	3.69344	3.74503	14.2476	9.57406	16.538	30.6308	0.557111	9.51216	0.353412	-0.876934	-4.37436	3.49742	-0.680914	-11.4311	-4.75608	-0.835667	7.01548	-9.22329	28.196	5.67428
285	142.518	5.93824	20.2933	21.5726	-23.4812	20.8195	10.7089	27.0818	-14.0825	46.1164	22.8519	-14.2476	54.8755	13.4223	42.8773	12.6813	41.1127	31.5284	24.3272	21.6964	26.6072	21.944	10.6057	6.77819	0.340457	13.5667	9.98674	0.257922	6.26234	6.00442	13.2881	20.8091	25.6271	17.776	29.6817	8.83125	24.7605	1.00503	-1.84672	-8.22255	1.53721	-6.45836	-13.9587	-9.16139	-7.04643	4.72513	-9.39867	24.3478	1.87767
286	143.018	5.95908	22.2225	12.2977	-19.2513	20.1385	11.7406	23.8939	-17.6109	34.4377	22.0368	-10.1621	66.5026	12.958	56.9312	11.1175	40.6279	32.5807	22.5527	16.4141	27.1127	33.045	6.64407	0.608696	0.619013	12.9167	10.8534	-2.48637	0.649963	17.2601	15.0214	22.5114	26.1223	11.0391	36.1091	10.1415	23.3058	0.729555	0.381724	-4.18865	5.28224	-6.63375	-15.8261	-8.02653	-2.80619	2.87841	-7.03611	24.3581	2.08401
287	143.518	5.97991	21.5829	12.5041	-23.7288	24.2034	6.7266	22.4186	-17.3839	33.1481	15.465	-7.49005	70.5158	13.3913	60.8984	12.6605	40.2358	21.5107	18.6426	15.6404	18.5188	33.3029	-2.03242	2.80619	1.36183	12.8032	7.15991	1.17612	4.54974	18.3434	22.4598	19.8187	18.6013	23.4193	43.073	8.60427	17.6109	0.408616	0.938836	2.47605	5.75682	-3.04348	-12.7001	-3.29108	2.6308	5.8703	-7.87178	28.8254	7.84083
288	144.018	6.00075	16.8268	22.8312	-18.0545	30.5173	9.46057	20.7472	-15.5166	31.3943	18.3125	-9.26455	76.7576	7.69639	60.2702	15.1173	50.3979	20.2623	24.9462	19.7362	40.3287	35.0671	-6.03537	9.68755	9.85262	20.5099	0.66028	2.06338	12.2668	21.2528	28.4746	21.6964	26.8755	14.9285	41.7008	15.7332	24.7605	0.586675	-1.24834	3.12601	3.13633	0.247605	-10.1312	0.753132	0.422992	9.61533	-6.25203	33.406	9.49153
289	144.518	6.02158	13.6595	29.042	-22.8622	29.1658	7.17023	8.34635	-22.2019	20.9433	14.3095	-16.0221	75.1584	0.99042	51.4626	10.6693	51.4296	24.8327	28.7531	15.9396	32.6735	28.4849	-3.0538	0.0412675	0.422992	17.7244	2.48637	-5.64333	9.86293	16.2491	20.9433	18.0648	30.1562	16.3419	40.3287	12.9477	27.3191	-0.1786	-3.99263	0.134119	1.96021	0.16507	-7.76861	2.66175	-2.54827	7.90273	-5.33382	35.1599	7.49005
290	145.018	6.04242	17.8379	17.4149	-32.9831	29.2896	1.37214	6.05601	-25.1835	15.5166	5.88062	-20.1592	73.8998	-6.01474	40.8284	8.49096	47.4886	15.1349	13.0818	4.49816	24.6264	29.4444	-6.65438	-9.83198	-10.3272	9.92483	5.82903	-6.90199	6.36551	14.2682	27.0508	8.58364	22.6249	18.0029	42.1754	9.00663	11.7303	-0.264112	-0.536478	2.57922	5.16875	-2.53795	-5.84967	5.77745	0.226971	5.38541	-2.23876	36.4392	9.66691
291	145.518	6.06326	9.34709	20.8195	-27.8143	31.745	-5.00368	6.64407	-19.4473	16.4451	6.10759	-17.5903	63.5829	-6.7266	41.141	10.1472	51.0066	15.0317	14.2786	5.92189	30.0943	31.0951	-6.27266	-10.3375	-6.40678	12.762	9.73913	-5.9941	1.28961	11.9573	36.3979	10.5645	22.6043	25.6065	49.6448	9.73913	10.2962	0.00378849	1.25866	3.55932	5.69492	-5.37509	-10.0899	2.51732	1.44436	4.7045	-2.5689	30.4761	7.98526
292	146.018	6.08409	5.18939	43.5785	-21.1805	38.1105	-2.66175	11.5962	-15.8983	15.7848	14.7634	-12.4422	69.969	-4.24024	37.5304	7.21995	55.2572	23.832	24.2343	3.66249	43.4547	31.1157	-5.0759	-1.39278	-1.59912	17.0641	6.84009	-4.69418	6.94326	7.37657	36.955	11.2144	26.2771	30.4038	40.339	25.72	19.2926	0.258159	-2.29035	-4.73545	4.77671	-10.2034	-16.0324	-1.34119	-0.608696	0.381724	-10.5232	22.8312	3.66249
293	146.518	6.10493	11.3898	34.3655	-23.5431	45.9514	-1.98084	5.81872	-16.2078	16.311	13.773	-10.5542	65.7494	-4.69418	36.9358	1.99691	51.7598	16.1872	17.1982	-0.299189	33.3132	28.0825	-1.80545	-14.0413	-4.92115	8.71776	8.58364	-9.14075	8.93441	1.72292	34.9845	8.60427	21.3662	29.6094	36.1503	33.829	13.7833	-0.0243546	-2.09433	-6.22108	5.46794	-6.08696	-14.8666	1.43405	-1.75387	3.12601	-10.9462	21.4901	6.5409
294	147.018	6.12576	8.2535	25.2248	-29.042	53.2248	-3.83788	-2.09433	-23.1614	20.3449	7.05674	-10.1209	56.6603	-6.34488	34.2104	3.217	53.6787	11.7716	13.5151	-5.59175	28.5262	26.731	-0.763449	-22.7797	-6.81945	5.91157	13.154	-15.9602	12.2255	-4.0339	32.3331	6.36551	13.9897	32.4466	60.4466	34.8401	7.26308	-0.215944	-2.07369	-5.88062	5.14812	-3.12601	-11.5549	-1.23803	0.0412675	3.26013	-10.4613	21.9337	8.2535
295	147.518	6.1466	7.51069	33.4989	-25.2454	60.0545	-10.6367	-0.268239	-24.2653	17.0022	10.6264	-18.0339	47.8703	-7.41783	29.7515	-2.69626	62.7885	14.2786	12.7723	-7.24245	34.5718	22.6559	0.381724	-21.748	-8.77966	12.5969	11.8541	-10.5335	11.8644	-5.33382	25.5033	2.55859	12.8032	41.3397	55.3604	31.2292	11.4105	0.191589	-2.39352	-3.79661	5.72587	-3.09506	-9.27487	-5.014	0.0206338	4.2815	-6.16949	21.9543	9.83198
296	148.018	6.16744	18.1164	40.5144	-16.4141	80.3272	-9.30582	-0.185704	-18.0958	21.7273	19.3029	-18.4259	49.2115	-2.39352	31.7014	-2.66531	61.8394	16.5999	19.241	3.67281	40.4009	25.2144	-3.96168	-14.3508	-3.37362	17.7347	15.2174	-4.50847	14.815	-0.856301	37.1201	7.04643	18.4363	48.9226	55.154	26.8548	20.6544	0.208908	-4.05453	-3.32203	5.5608	-5.12749	-11.3176	-7.17023	-3.60059	2.03242	-4.18865	16.5792	6.61312
297	148.519	6.18827	21.1909	41.4223	-19.4576	83.154	-8.60427	-3.19823	-19.5711	12.3803	14.2786	-14.8976	52.9978	-3.1157	29.6236	-2.64552	46.7458	19.7465	17.126	0.392041	36.6352	27.185	-6.48931	-16.899	-3.00221	9.2955	11.4414	-6.12822	12.9477	-4.73545	33.8187	11.1732	15.5372	45.9617	50.1916	26.4525	17.8482	-0.251664	-3.78629	-4.86957	6.58217	-9.24392	-17.1776	-7.78924	-7.25276	-4.99337	-8.15033	9.31614	3.3014
298	149.019	6.20911	19.6949	47.7671	-8.33604	80.6161	-6.95357	-11.6271	-20.3139	13.4738	8.09875	-23.0479	41.1024	-7.5829	26.9916	-6.25609	39.101	18.7045	12.4215	-7.36625	41.8246	24.9462	-9.94547	-16.6102	2.6308	9.69786	10.5438	-3.95136	13.6183	-6.24171	34.675	13.6905	3.61091	49.8099	52.9049	31.6419	13.0921	-0.25437	-3.66249	-8.26382	9.32646	-10.8534	-20.9948	-6.69565	-7.43847	-5.77745	-11.3692	2.06338	2.89904
299	149.519	6.22994	22.4805	60.4569	-6.45836	84.7222	-6.32424	-10.9462	-24.6367	16.3626	24.1415	-20.1592	31.3633	-11.0184	24.9275	-7.21758	44.1562	9.53279	17.8791	-6.31393	46.6426	22.4702	-8.22255	-15.7539	-4.43626	15.434	13.35	3.92041	14.5055	-12.1326	44.0324	15.1761	0.701548	45.9823	51.2027	23.5741	15.6507	-0.197543	-4.20929	-7.02579	1.56817	-7.57259	-17.1879	-5.23066	-3.94105	-0.969786	-10.5026	6.90199	5.47826
300	150.019	6.25078	36.4289	61.4576	-15.434	94.028	-13.7524	-17.9514	-31.2601	15.2587	14.5777	-16.93	24.2447	-12.5247	21.633	-8.40284	45.1157	0.949153	12.8755	-6.3552	40.7929	14.9182	-4.96242	-22.8622	-12.2461	12.3906	4.02358	-0.175387	15.5682	-21.8924	29.7126	9.88357	-2.73397	48.448	40.1636	13.0199	12.6794	-0.0763111	-4.00295	-7.49005	1.69197	-3.71408	-13.8452	-4.81798	-1.20707	5.54016	-8.26382	8.91378	7.79956
301	150.519	6.27162	33.6227	48.2727	-23.3058	108.482	-10.9462	-22.0884	-29.5063	14.9801	12.1945	-13.7111	15.2277	-12.6691	17.9043	-21.5002	34.9433	3.92041	9.72881	-18.4363	34.9742	12.5453	-7.23213	-24.5748	-14.0206	4.58069	2.20781	-2.99189	18.7561	-25.2454	21.9337	9.21297	-8.90346	48.3449	35.7273	3.40457	9.80103	-0.478974	-1.45468	-6.15917	4.7664	-2.73397	-9.24392	-6.87104	-0.247605	5.21002	-1.48563	11.9573	10.6264
302	151.019	6.29245	41.3604	38.1931	-17.3014	103.602	-11.72	-11.3692	-29.3206	21.0464	26.8858	-16.734	14.8769	-2.20781	17.8246	-17.2476	39.1113	5.48858	18.2196	-11.4001	42.9388	16.9919	-7.97494	-17.1673	-12.4834	8.50111	7.57259	1.18644	22.9757	-17.3117	23.2955	8.11938	-2.77524	52.451	21.5416	13.9381	19.21	-0.302538	-0.845984	-2.66175	4.98305	-6.02506	-8.82093	-8.58364	-0.0722181	1.8364	3.33235	9.25424	9.35741
303	151.519	6.31329	49.3456	42.7841	-9.34709	115.043	-4.98305	-8.1916	-25.3279	22.0781	40.7207	-19.2822	18.2196	-1.09359	21.4169	-1.63734	38.8224	16.5689	24.4923	0.856301	59.6315	16.5792	-8.56301	-11.5033	-7.35593	10.8224	9.13043	-0.371408	25.6168	-12.1533	29.9189	21.5623	6.44805	50.5217	27.0508	19.4164	27.4738	-0.23651	-3.74503	-3.00221	2.03242	-9.67723	-14.815	-10.2034	-4.05453	-1.19676	1.08327	4.85925	5.1378
304	152.019	6.33412	55.8143	53.8438	-18.9418	108.564	-3.57996	-25.0081	-26.8858	8.70744	38.1415	-21.4797	10.2447	-11.7406	22.3013	-7.19847	18.4156	9.9661	16.4967	-8.68681	53.6065	9.35741	-5.72587	-18.7767	-6.24171	6.86072	1.53721	-5.8084	29.7126	-12.3493	27.1643	23.5741	-10.2859	39.5033	21.325	16.8784	17.2085	-0.690047	-3.87915	-5.55048	1.59912	-6.15917	-16.5999	-7.2734	-2.90936	-0.278556	0.949153	5.10685	3.70376
305	152.519	6.35496	56.6293	58.9816	-17.4458	116.746	-2.19749	-21.1599	-25.72	15.1658	29.7332	-22.171	8.53206	-6.24171	34.8817	-6.67316	25.0494	8.63522	11.6478	-13.773	49.2115	9.53279	1.56817	-11.9263	2.37288	15.1349	10.6883	6.87104	33.4989	-14.8769	33.1997	34.9536	-6.6647	52.4097	44.9816	16.7546	19.4267	-0.39725	-3.89978	-8.45984	3.41489	-6.19013	-18.1783	-3.00221	-2.01179	-1.54753	1.85704	2.64112	4.18865
306	153.019	6.3758	56.7738	75.0862	-4.96242	121.522	-8.4392	-15.7848	-16.6618	22.2329	34.7679	-18.1887	9.37804	-4.75608	25.4481	-7.24566	31.3324	11.3279	15.7436	-9.28519	46.3744	10.4819	-7.94399	-14.196	6.77819	18.818	8.26382	12.6175	32.8696	-15.9086	28.2167	21.7996	4.65291	51.1717	37.2955	8.76934	22.1813	-0.382096	-2.73397	-11.8954	2.67207	-9.49153	-19.4576	-12.3287	-4.66323	-3.83788	0.237288	-0.691231	2.65144
307	153.519	6.39663	58.1459	69.8556	-5.33382	115.652	-9.1717	-20.3139	-23.6153	23.1408	42.5881	-20.4274	3.78629	-9.14075	22.2133	-11.8812	28.3714	14.5365	21.2115	-12.0707	38.3788	5.06559	-5.81872	-18.0029	-1.74355	21.325	10.451	15.7539	33.2513	-17.2395	23.6875	17.6831	1.44436	42.8254	30.2697	6.479	26.5763	-0.374519	-4.52911	-10.8946	3.43552	-6.17981	-19.4267	-12.3287	-1.66102	-0.732498	4.01326	1.35151	4.97273
308	154.019	6.41747	38.1724	55.2262	-6.57185	124.256	-4.9521	-20.7885	-29.1245	19.2203	42.9492	-18.395	2.46573	-10.2343	23.5432	-10.4544	16.4348	5.97347	15.1761	-15.5063	31.4252	4.64259	0.0103169	-11.4724	-5.27192	16.3626	4.02358	9.52248	41.35	-16.9713	21.5932	23.2439	-5.30287	47.7671	29.042	6.00442	19.5092	-0.565027	-4.7664	-7.12896	4.41562	-4.86957	-18.2196	-8.54237	-1.8364	1.87767	8.09875	1.5269	6.20044
309	154.519	6.4383	24.9462	40.6382	-19.4164	122.265	-12.8136	-27.7214	-31.9926	10.5851	28.8873	-23.0892	-5.52985	-11.3279	25.0353	-15.8758	12.2668	-5.60206	3.19823	-14.4643	19.6021	-0.103169	-5.98379	-20.2004	-11.7097	0.175387	-1.22771	5.45763	38.4716	-28.619	12.9167	13.1334	-11.5962	45.6728	18.3125	-3.37362	8.69713	-0.878389	-3.86883	-8.15033	4.16802	-4.98305	-13.6595	-10.3994	-2.12528	2.70302	8.96536	2.89904	3.07443
310	155.019	6.45914	36.0884	39.2041	-18.7045	129.105	-5.94252	-28.4643	-33.2926	15.692	32.0236	-26.7723	-2.13559	-9.43994	25.1014	-17.3115	17.8379	-2.82682	5.46794	-10.1002	32.7251	-4.47752	-8.0678	-19.1791	-15.8777	2.33161	0.588062	26.7517	39.8954	-29.4547	10.5954	12.0914	-4.86957	38.2343	14.8769	-10.5748	17.3427	-0.530389	-2.72366	-8.23287	4.53943	-8.11938	-15.9293	-10.7708	-3.41489	1.39278	11.3898	0.453943	1.4031
311	155.519	6.47998	40.2564	43.3309	-12.9683	123.895	3.40457	-22.1091	-32.5497	22.9138	49.1393	-24.5129	2.81651	-6.5409	30.046	-17.3929	21.4797	6.98452	17.2911	-0.928519	34.4687	-10.028	-7.70671	-10.2343	-13.4223	2.92999	-8.15033	21.4591	34.3552	-23.0273	9.56374	19.3441	5.70523	35.5313	13.0818	-5.84967	37.5122	-0.301456	-1.12454	-8.68681	5.38541	-11.7303	-20.3655	-12.0811	-5.94252	-4.13707	7.12896	-2.66175	-3.26013
312	156.019	6.50081	49.0052	51.7804	-7.79956	115.817	9.8423	-19.9632	-26.2771	26.2255	62.8917	-17.9101	7.30435	2.49668	40.2507	-12.7016	21.4591	8.11938	22.9654	4.13707	36.3257	-3.71408	-6.7885	-2.66175	-6.27266	6.90199	-4.24024	14.8873	42.3611	-9.93515	14.4539	39.0184	3.54901	36.8416	32.9211	2.30066	42.8254	-0.120691	-3.55932	-11.5343	4.79735	-11.2867	-20.8607	-13.4223	-2.2594	-2.48637	7.83051	-4.00295	-3.80693
313	156.52	6.52165	44.8681	52.9565	-9.9661	108.719	10.1209	-22.9447	-20.2211	29.1555	62.056	-14.5881	1.8364	-6.91231	48.0401	-8.58855	15.4547	6.53058	20.8814	-4.20929	28.2579	-4.84893	-2.11496	2.2594	-9.21297	6.06632	-1.96021	13.6699	44.9094	-4.57038	8.8622	33.3029	-3.76566	33.1069	45.2085	1.94989	32.7767	-0.488715	-1.465	-5.42668	2.67207	-1.21739	-12.9993	-4.64259	7.4591	6.20044	16.3007	3.95136	5.36478
314	157.02	6.54248	44.5895	53.3898	-10.1312	118.768	8.14001	-9.52248	-19.1275	41.2056	50.1916	-15.1245	4.54974	0.639646	49.3595	-3.79255	28.5055	10.8327	21.5726	0.216654	30.4761	-6.79882	-1.74355	29.5888	-1.49595	16.2388	1.18644	19.4783	38.224	-4.81798	21.3147	30.7649	5.9322	22.8622	44.9403	0.206338	27.8556	-0.0205661	-0.598379	-1.10391	4.49816	2.92999	-7.80987	-2.53795	-0.278556	12.0192	20.1076	9.62564	7.72734
315	157.52	6.56332	41.7318	51.1717	-6.86072	102.952	25.8438	-15.1039	-21.0258	34.0663	50.9757	-15.5063	8.28445	-0.361091	44.2562	0.492166	15.3721	13.3604	23.378	10.5335	40.339	-9.13043	-1.34119	32.2918	-1.63007	26.7826	-0.49521	12.927	38.8327	-9.73913	23.832	28.0516	15.0214	19.6433	43.4134	-0.402358	34.8917	0.0265194	-2.21813	-2.53795	4.26087	-7.44878	-12.0192	-4.2815	-5.48858	10.6367	19.0656	8.03685	-0.350774
316	158.02	6.58416	49.0567	45.8895	-13.1643	92.1606	34.2004	-15.5682	-19.4783	24.451	45.1673	-12.7826	1.98084	-5.31319	41.7703	-0.902135	12.5969	10.0383	24.0693	5.42668	45.4974	0.949153	5.54016	36.6352	-1.12454	28.4333	-0.49521	16.3522	50.4702	-7.99558	19.86	33.2719	12.3596	25.9469	38.3375	3.57996	29.7745	-0.194296	0.371408	-4.22992	-1.24834	-13.185	-19.8394	-8.18128	-6.53058	-2.72366	16.4657	-2.52763	-7.22181
317	158.52	6.60499	38.028	41.0096	-21.7377	93.9352	20.1489	-12.9786	-21.9543	29.4547	38.3066	-8.23287	-3.44584	-5.12749	44.2522	-5.21645	17.0847	5.75682	14.9698	-1.39278	47.0243	-1.59912	-5.23066	38.5232	0.278556	22.3257	-5.41636	7.49005	44.7752	-11.6787	20.8814	43.7848	6.11791	15.7745	35.5726	-2.39352	21.3972	-0.266818	-3.14665	-2.98158	-1.61975	-7.85114	-20.8298	-6.77819	-1.00074	-3.50774	12.2461	-4.8283	-5.37509
318	159.02	6.62583	26.0501	41.5873	-23.1304	89.1378	11.7612	-14.4024	-29.0936	25.3279	31.8585	-15.0626	-8.58364	-6.76787	44.1905	-13.4742	5.23066	3.00221	11.3795	-4.46721	35.7789	-7.73766	-4.39499	26.1842	-6.01474	11.6065	-5.51953	1.32056	49.5004	-19.0656	13.5564	30.5999	10.5438	4.16802	24.0796	-11.07	24.6883	-0.583428	-3.49742	-11.6374	1.43405	-8.3773	-19.6846	-6.11791	-2.83714	0.753132	9.36772	-1.5888	-1.7126
319	159.52	6.64666	30.0221	35.0052	-25.0597	83.773	18.9727	-19.5402	-27.6389	17.6934	23.4399	-16.8062	-12.4112	-7.54164	44.7814	-13.0818	1.042	0.99042	14.4127	-1.08327	37.6256	-4.36404	-1.21739	27.1953	-11.3692	15.1968	-10.678	7.37657	55.5564	-19.0346	15.042	24.9978	5.85999	3.54901	20.0973	-5.32351	18.8489	-0.863776	-0.887251	-11.7097	2.23876	-7.23213	-16.3832	-4.01326	-1.96021	1.79514	10.5129	0.897568	-4.18865
320	160.02	6.6675	34.5203	28.8976	-23.8423	80.6264	25.8541	-16.0737	-24.2756	26.7517	20.1076	-20.252	-6.50995	-2.84746	55.2963	-5.30118	7.521	2.43478	17.3943	6.08696	36.1297	-7.98526	-6.73692	34.6131	-9.91452	15.3206	-12.1533	9.06853	42.8047	-16.2491	9.93515	23.1614	4.02358	1.47531	28.4746	-6.26234	20.6028	-0.337176	-1.6507	-6.49963	3.20855	-4.3434	-16.734	-9.41931	-0.453943	3.92041	10.1312	-0.082535	-2.71334
321	160.52	6.68833																																					-2.99189	-9.02727	0.856301	-10.8637	-19.7981	-15.0007	-5.30287	0.866618	7.29403	-4.84893	-3.88946
[truncated: 16 more rows]
[truncated: 20 more columns]

## Sheet: Clock-KO Scrambled
Raw data - Clock-/-; scrambled-Lenti
Single Cultured Fibroblasts
Photons/min
No GFP Signal
Lentivirus GFP Signal
[truncated: 336 more rows]
[truncated: 22 more columns]
